# Supplementary material for: A tissue level atlas of the healthy human virome
Source: BMC Biol. 2020 Jun 4;18:55. doi: 10.1186/s12915-020-00785-5 (PMC7269688; doi:10.1186/s12915-020-00785-5)
Supplement: Supplementary file 1 — Additional file 1: Table S1 Information on the RNA-Seq dataset used in this study. [file 12915_2020_785_MOESM1_ESM.xlsx]

## Sheet: Table S1
Additional file 1: Table S1. Information on the RNA-Seq dataset used in this study.
Run	Assay_Type	AvgSpotLen	Experiment	InsertSize	Instrument	LibraryLayout	LoadDate	Sample_Name	body_site	histological_type	molecular_data_type	sex	submitted_subject_id	SMGEBTCH
SRR1455038	RNA-Seq	152	SRX623207	150	Illumina_HiSeq_2000	PAIRED	2014-10-04	GTEX-1117F-0226-SM-5GZZ7	Adipose_-_Subcutaneous	Adipose_Tissue	Allele-Specific_Expression	female	GTEX-1117F	LCSET-4804
SRR1309248	RNA-Seq	152	SRX557963	150	Illumina_HiSeq_2000	PAIRED	2014-10-03	GTEX-1117F-1326-SM-5EGHH	Adipose_-_Visceral_(Omentum)	Adipose_Tissue	RNA_Seq_(NGS)	female	GTEX-1117F	LCSET-4764
SRR1317257	RNA-Seq	152	SRX561902	150	Illumina_HiSeq_2000	PAIRED	2014-10-03	GTEX-1117F-0626-SM-5N9CS	Artery_-_Coronary	Blood_Vessel	RNA_Seq_(NGS)	female	GTEX-1117F	LCSET-4904
SRR1500555	RNA-Seq	152	SRX640977	150	Illumina_HiSeq_2000	PAIRED	2016-11-08	GTEX-1117F-0526-SM-5EGHJ	Artery_-_Tibial	Blood_Vessel	RNA_Seq_(NGS)	female	GTEX-1117F	LCSET-4764
SRR1444460	RNA-Seq	152	SRX618674	150	Illumina_HiSeq_2000	PAIRED	2014-10-04	GTEX-1117F-3226-SM-5N9CT	Brain_-_Cortex	Brain	Allele-Specific_Expression	female	GTEX-1117F	LCSET-4904
SRR1364871	RNA-Seq	152	SRX582752	150	Illumina_HiSeq_2000	PAIRED	2014-10-04	GTEX-1117F-2826-SM-5GZXL	Breast_-_Mammary_Tissue	Breast	Allele-Specific_Expression	female	GTEX-1117F	LCSET-4804
SRR1368794	RNA-Seq	152	SRX584251	150	Illumina_HiSeq_2000	PAIRED	2014-10-04	GTEX-1117F-0726-SM-5GIEN	Heart_-_Atrial_Appendage	Heart	RNA_Seq_(NGS)	female	GTEX-1117F	LCSET-4796
SRR1406135	RNA-Seq	152	SRX601954	150	Illumina_HiSeq_2000	PAIRED	2014-10-04	GTEX-1117F-3026-SM-5GZYU	Minor_Salivary_Gland	Salivary_Gland	Allele-Specific_Expression	female	GTEX-1117F	LCSET-4804
SRR1309070	RNA-Seq	152	SRX557896	150	Illumina_HiSeq_2000	PAIRED	2014-10-03	GTEX-1117F-0426-SM-5EGHI	Muscle_-_Skeletal	Muscle	RNA_Seq_(NGS)	female	GTEX-1117F	LCSET-4764
SRR1413373	RNA-Seq	152	SRX604714	150	Illumina_HiSeq_2000	PAIRED	2014-10-04	GTEX-1117F-2226-SM-5N9CH	Ovary	Ovary	Allele-Specific_Expression	female	GTEX-1117F	LCSET-4904
SRR1465418	RNA-Seq	152	SRX628118	150	Illumina_HiSeq_2000	PAIRED	2016-05-14	GTEX-1117F-2926-SM-5GZYI	Skin_-_Not_Sun_Exposed_(Suprapubic)	Skin	Allele-Specific_Expression	female	GTEX-1117F	LCSET-4804
SRR1479826	RNA-Seq	152	SRX634187	150	Illumina_HiSeq_2000	PAIRED	2014-10-04	GTEX-1117F-2426-SM-5EGGH	Uterus	Uterus	Allele-Specific_Expression	female	GTEX-1117F	LCSET-4764
SRR1313747	RNA-Seq	152	SRX560118	150	Illumina_HiSeq_2000	PAIRED	2014-10-03	GTEX-1117F-2526-SM-5GZY6	Vagina	Vagina	RNA_Seq_(NGS)	female	GTEX-1117F	LCSET-5161
SRR1310275	RNA-Seq	152	SRX558418	150	Illumina_HiSeq_2000	PAIRED	2014-10-03	GTEX-111CU-1826-SM-5GZYN	Adipose_-_Subcutaneous	Adipose_Tissue	RNA_Seq_(NGS)	male	GTEX-111CU	LCSET-4804
SRR1309032	RNA-Seq	152	SRX557870	150	Illumina_HiSeq_2000	PAIRED	2014-10-03	GTEX-111CU-1026-SM-5EGIL	Adipose_-_Visceral_(Omentum)	Adipose_Tissue	RNA_Seq_(NGS)	male	GTEX-111CU	LCSET-4764
SRR1311531	RNA-Seq	152	SRX558959	150	Illumina_HiSeq_2000	PAIRED	2014-10-03	GTEX-111CU-0126-SM-5GZWZ	Adrenal_Gland	Adrenal_Gland	RNA_Seq_(NGS)	male	GTEX-111CU	LCSET-4804
SRR1308269	RNA-Seq	152	SRX557606	150	Illumina_HiSeq_2000	PAIRED	2014-10-03	GTEX-111CU-1226-SM-5EGIN	Colon_-_Sigmoid	Colon	RNA_Seq_(NGS)	male	GTEX-111CU	LCSET-4764
SRR1479306	RNA-Seq	152	SRX633979	150	Illumina_HiSeq_2000	PAIRED	2014-10-04	GTEX-111CU-1426-SM-5GZYP	Colon_-_Transverse	Colon	RNA_Seq_(NGS)	male	GTEX-111CU	LCSET-4804
SRR1390223	RNA-Seq	152	SRX595490	150	Illumina_HiSeq_2000	PAIRED	2014-10-04	GTEX-111CU-0826-SM-5EGIJ	Esophagus_-_Gastroesophageal_Junction	Esophagus	Allele-Specific_Expression	male	GTEX-111CU	LCSET-4764
SRR1384431	RNA-Seq	152	SRX592719	150	Illumina_HiSeq_2000	PAIRED	2014-10-04	GTEX-111CU-0726-SM-5GZYD	Esophagus_-_Mucosa	Esophagus	RNA_Seq_(NGS)	male	GTEX-111CU	LCSET-4804
SRR1309619	RNA-Seq	152	SRX558128	150	Illumina_HiSeq_2000	PAIRED	2014-10-03	GTEX-111CU-0626-SM-5EGHL	Esophagus_-_Muscularis	Esophagus	Allele-Specific_Expression	male	GTEX-111CU	LCSET-4764
SRR1310520	RNA-Seq	152	SRX558509	150	Illumina_HiSeq_2000	PAIRED	2014-10-03	GTEX-111CU-0326-SM-5GZXO	Lung	Lung	Allele-Specific_Expression	male	GTEX-111CU	LCSET-4804
SRR1452696	RNA-Seq	152	SRX622230	150	Illumina_HiSeq_2000	PAIRED	2014-10-04	GTEX-111CU-2026-SM-5GZZC	Muscle_-_Skeletal	Muscle	Allele-Specific_Expression	male	GTEX-111CU	LCSET-4804
SRR1311308	RNA-Seq	152	SRX558863	150	Illumina_HiSeq_2000	PAIRED	2014-10-03	GTEX-111CU-2226-SM-5N9G5	Nerve_-_Tibial	Nerve	Allele-Specific_Expression	male	GTEX-111CU	LCSET-4905
SRR1307808	RNA-Seq	152	SRX557467	150	Illumina_HiSeq_2000	PAIRED	2014-10-03	GTEX-111CU-0526-SM-5EGHK	Pancreas	Pancreas	RNA_Seq_(NGS)	male	GTEX-111CU	LCSET-4764
SRR1436021	RNA-Seq	152	SRX615709	150	Illumina_HiSeq_2000	PAIRED	2014-10-04	GTEX-111CU-1526-SM-5N9FS	Prostate	Prostate	Allele-Specific_Expression	male	GTEX-111CU	LCSET-4905
SRR1311224	RNA-Seq	152	SRX558826	150	Illumina_HiSeq_2000	PAIRED	2014-10-03	GTEX-111CU-1126-SM-5EGIM	Skin_-_Not_Sun_Exposed_(Suprapubic)	Skin	RNA_Seq_(NGS)	male	GTEX-111CU	LCSET-4764
SRR1311040	RNA-Seq	152	SRX558749	150	Illumina_HiSeq_2000	PAIRED	2014-10-03	GTEX-111CU-1926-SM-5GZYZ	Skin_-_Sun_Exposed_(Lower_leg)	Skin	RNA_Seq_(NGS)	male	GTEX-111CU	LCSET-4804
SRR1375371	RNA-Seq	152	SRX588790	150	Illumina_HiSeq_2000	PAIRED	2014-10-04	GTEX-111CU-1326-SM-5NQ8L	Small_Intestine_-_Terminal_Ileum	Small_Intestine	RNA_Seq_(NGS)	male	GTEX-111CU	LCSET-4906
SRR1401933	RNA-Seq	152	SRX600420	150	Illumina_HiSeq_2000	PAIRED	2014-10-04	GTEX-111CU-0426-SM-5GZY1	Spleen	Spleen	RNA_Seq_(NGS)	male	GTEX-111CU	LCSET-4804
SRR1379384	RNA-Seq	152	SRX590575	150	Illumina_HiSeq_2000	PAIRED	2014-10-04	GTEX-111CU-0926-SM-5EGIK	Stomach	Stomach	Allele-Specific_Expression	male	GTEX-111CU	LCSET-4764
SRR1444264	RNA-Seq	152	SRX618593	150	Illumina_HiSeq_2000	PAIRED	2014-10-04	GTEX-111CU-1726-SM-5EGHM	Testis	Testis	Allele-Specific_Expression	male	GTEX-111CU	LCSET-4764
SRR1329442	RNA-Seq	152	SRX567480	150	Illumina_HiSeq_2000	PAIRED	2014-10-03	GTEX-111CU-0226-SM-5GZXC	Thyroid	Thyroid	RNA_Seq_(NGS)	male	GTEX-111CU	LCSET-4804
SRR1386689	RNA-Seq	152	SRX594076	150	Illumina_HiSeq_2000	PAIRED	2014-10-04	GTEX-111FC-1426-SM-5N9C7	Adipose_-_Subcutaneous	Adipose_Tissue	RNA_Seq_(NGS)	male	GTEX-111FC	LCSET-4904
SRR1400202	RNA-Seq	152	SRX599760	150	Illumina_HiSeq_2000	PAIRED	2014-10-04	GTEX-111FC-0226-SM-5N9B8	Adipose_-_Subcutaneous	Adipose_Tissue	Allele-Specific_Expression	male	GTEX-111FC	LCSET-4904
SRR1310094	RNA-Seq	152	SRX558332	150	Illumina_HiSeq_2000	PAIRED	2014-10-03	GTEX-111FC-0426-SM-5N9CV	Artery_-_Tibial	Blood_Vessel	RNA_Seq_(NGS)	male	GTEX-111FC	LCSET-4904
SRR1434867	RNA-Seq	152	SRX615265	150	Illumina_HiSeq_2000	PAIRED	2014-10-04	GTEX-111FC-3326-SM-5GZYV	Brain_-_Cerebellum	Brain	Allele-Specific_Expression	male	GTEX-111FC	LCSET-4804
SRR1404640	RNA-Seq	152	SRX601426	150	Illumina_HiSeq_2000	PAIRED	2014-10-04	GTEX-111FC-3126-SM-5GZZ2	Brain_-_Cortex	Brain	Allele-Specific_Expression	male	GTEX-111FC	LCSET-4804
SRR1441464	RNA-Seq	152	SRX617499	150	Illumina_HiSeq_2000	PAIRED	2014-10-04	GTEX-111FC-0626-SM-5N9CU	Heart_-_Atrial_Appendage	Heart	RNA_Seq_(NGS)	male	GTEX-111FC	LCSET-4904
SRR1406599	RNA-Seq	152	SRX602114	150	Illumina_HiSeq_2000	PAIRED	2014-10-04	GTEX-111FC-0826-SM-5GZWO	Heart_-_Left_Ventricle	Heart	RNA_Seq_(NGS)	male	GTEX-111FC	LCSET-4804
SRR1334490	RNA-Seq	152	SRX569741	150	Illumina_HiSeq_2000	PAIRED	2014-10-03	GTEX-111FC-1126-SM-5GZWU	Lung	Lung	Allele-Specific_Expression	male	GTEX-111FC	LCSET-4804
SRR1331771	RNA-Seq	152	SRX568510	150	Illumina_HiSeq_2000	PAIRED	2014-10-03	GTEX-111FC-2926-SM-5GZY7	Minor_Salivary_Gland	Salivary_Gland	Allele-Specific_Expression	male	GTEX-111FC	LCSET-4804
SRR1311553	RNA-Seq	152	SRX558975	150	Illumina_HiSeq_2000	PAIRED	2014-10-03	GTEX-111FC-0326-SM-5GZZ1	Muscle_-_Skeletal	Muscle	Allele-Specific_Expression	male	GTEX-111FC	LCSET-4804
SRR1326078	RNA-Seq	152	SRX565678	150	Illumina_HiSeq_2000	PAIRED	2014-10-03	GTEX-111FC-0526-SM-5GZZ8	Nerve_-_Tibial	Nerve	Allele-Specific_Expression	male	GTEX-111FC	LCSET-4804
SRR1324184	RNA-Seq	152	SRX564632	150	Illumina_HiSeq_2000	PAIRED	2014-10-03	GTEX-111FC-3026-SM-5GZYJ	Pituitary	Pituitary	RNA_Seq_(NGS)	male	GTEX-111FC	LCSET-4804
SRR1434228	RNA-Seq	152	SRX615046	150	Illumina_HiSeq_2000	PAIRED	2014-10-04	GTEX-111FC-2026-SM-5GZYO	Prostate	Prostate	RNA_Seq_(NGS)	male	GTEX-111FC	LCSET-4804
SRR1310053	RNA-Seq	152	SRX558319	150	Illumina_HiSeq_2000	PAIRED	2014-10-03	GTEX-111FC-2526-SM-5GZXU	Skin_-_Not_Sun_Exposed_(Suprapubic)	Skin	RNA_Seq_(NGS)	male	GTEX-111FC	LCSET-4804
SRR1310075	RNA-Seq	152	SRX558328	150	Illumina_HiSeq_2000	PAIRED	2014-10-03	GTEX-111FC-0126-SM-5N9DL	Skin_-_Sun_Exposed_(Lower_leg)	Skin	Allele-Specific_Expression	male	GTEX-111FC	LCSET-4904
SRR1334461	RNA-Seq	152	SRX569722	150	Illumina_HiSeq_2000	PAIRED	2014-10-03	GTEX-111FC-1326-SM-5N9D9	Spleen	Spleen	RNA_Seq_(NGS)	male	GTEX-111FC	LCSET-4904
SRR1380847	RNA-Seq	152	SRX591207	150	Illumina_HiSeq_2000	PAIRED	2014-10-04	GTEX-111FC-1926-SM-5GZYC	Testis	Testis	Allele-Specific_Expression	male	GTEX-111FC	LCSET-4804
SRR1436629	RNA-Seq	152	SRX615964	150	Illumina_HiSeq_2000	PAIRED	2014-10-04	GTEX-111FC-1026-SM-5GZX1	Thyroid	Thyroid	RNA_Seq_(NGS)	male	GTEX-111FC	LCSET-4804
SRR1332424	RNA-Seq	152	SRX568811	150	Illumina_HiSeq_2000	PAIRED	2014-10-03	GTEX-111VG-2326-SM-5N9BK	Adipose_-_Subcutaneous	Adipose_Tissue	RNA_Seq_(NGS)	male	GTEX-111VG	LCSET-4904
SRR1311688	RNA-Seq	152	SRX559045	150	Illumina_HiSeq_2000	PAIRED	2014-10-03	GTEX-111VG-0008-SM-5Q5BG	Cells_-_Transformed_fibroblasts	Skin	Allele-Specific_Expression	male	GTEX-111VG	LCSET-4952
SRR1434631	RNA-Seq	152	SRX615184	150	Illumina_HiSeq_2000	PAIRED	2014-10-04	GTEX-111VG-2226-SM-5N9DU	Colon_-_Transverse	Colon	RNA_Seq_(NGS)	male	GTEX-111VG	LCSET-4904
SRR1442487	RNA-Seq	152	SRX617895	150	Illumina_HiSeq_2000	PAIRED	2014-10-04	GTEX-111VG-0326-SM-5GZX7	Heart_-_Atrial_Appendage	Heart	RNA_Seq_(NGS)	male	GTEX-111VG	LCSET-4804
SRR1475524	RNA-Seq	152	SRX632388	150	Illumina_HiSeq_2000	PAIRED	2014-10-04	GTEX-111VG-0726-SM-5GIDC	Lung	Lung	Allele-Specific_Expression	male	GTEX-111VG	LCSET-5161
SRR1469014	RNA-Seq	152	SRX629653	150	Illumina_HiSeq_2000	PAIRED	2014-10-04	GTEX-111VG-2626-SM-5GZY2	Muscle_-_Skeletal	Muscle	Allele-Specific_Expression	male	GTEX-111VG	LCSET-4804
SRR1311131	RNA-Seq	152	SRX558794	150	Illumina_HiSeq_2000	PAIRED	2014-10-03	GTEX-111VG-2526-SM-5GZXP	Nerve_-_Tibial	Nerve	Allele-Specific_Expression	male	GTEX-111VG	LCSET-4804
SRR1327914	RNA-Seq	152	SRX566669	150	Illumina_HiSeq_2000	PAIRED	2014-10-03	GTEX-111VG-1626-SM-5EGIO	Skin_-_Not_Sun_Exposed_(Suprapubic)	Skin	RNA_Seq_(NGS)	male	GTEX-111VG	LCSET-4764
SRR1400467	RNA-Seq	152	SRX599884	150	Illumina_HiSeq_2000	PAIRED	2014-10-04	GTEX-111VG-2426-SM-5GZXD	Skin_-_Sun_Exposed_(Lower_leg)	Skin	RNA_Seq_(NGS)	male	GTEX-111VG	LCSET-4804
SRR1332733	RNA-Seq	152	SRX568925	150	Illumina_HiSeq_2000	PAIRED	2014-10-03	GTEX-111VG-1926-SM-5GIDO	Testis	Testis	Allele-Specific_Expression	male	GTEX-111VG	LCSET-4796
SRR1322437	RNA-Seq	152	SRX563960	150	Illumina_HiSeq_2000	PAIRED	2014-10-03	GTEX-111VG-0526-SM-5N9BW	Thyroid	Thyroid	Allele-Specific_Expression	male	GTEX-111VG	LCSET-4904
SRR1309160	RNA-Seq	152	SRX557942	150	Illumina_HiSeq_2000	PAIRED	2014-10-03	GTEX-111YS-2426-SM-5GZZQ	Adipose_-_Subcutaneous	Adipose_Tissue	RNA_Seq_(NGS)	male	GTEX-111YS	LCSET-4805
SRR1329027	RNA-Seq	152	SRX567261	150	Illumina_HiSeq_2000	PAIRED	2014-10-03	GTEX-111YS-1326-SM-5EGGK	Adipose_-_Visceral_(Omentum)	Adipose_Tissue	RNA_Seq_(NGS)	male	GTEX-111YS	LCSET-4764
SRR1308778	RNA-Seq	152	SRX557785	150	Illumina_HiSeq_2000	PAIRED	2014-10-03	GTEX-111YS-0126-SM-5987T	Adrenal_Gland	Adrenal_Gland	RNA_Seq_(NGS)	male	GTEX-111YS	LCSET-4417
SRR1313831	RNA-Seq	152	SRX560150	150	Illumina_HiSeq_2000	PAIRED	2014-10-03	GTEX-111YS-0526-SM-5GZXJ	Artery_-_Aorta	Blood_Vessel	RNA_Seq_(NGS)	male	GTEX-111YS	LCSET-4804
SRR1307997	RNA-Seq	152	SRX557527	150	Illumina_HiSeq_2000	PAIRED	2014-10-03	GTEX-111YS-2226-SM-5987P	Artery_-_Tibial	Blood_Vessel	RNA_Seq_(NGS)	male	GTEX-111YS	LCSET-4417
SRR1334587	RNA-Seq	152	SRX569787	150	Illumina_HiSeq_2000	PAIRED	2014-10-03	GTEX-111YS-1926-SM-5GICC	Breast_-_Mammary_Tissue	Breast	RNA_Seq_(NGS)	male	GTEX-111YS	LCSET-4796
SRR1402307	RNA-Seq	152	SRX600578	150	Illumina_HiSeq_2000	PAIRED	2014-10-04	GTEX-111YS-0008-SM-5Q5BH	Cells_-_Transformed_fibroblasts	Skin	RNA_Seq_(NGS)	male	GTEX-111YS	LCSET-4952
SRR1329642	RNA-Seq	152	SRX567569	150	Illumina_HiSeq_2000	PAIRED	2014-10-03	GTEX-111YS-1826-SM-5GIEP	Colon_-_Sigmoid	Colon	Allele-Specific_Expression	male	GTEX-111YS	LCSET-4796
SRR1310898	RNA-Seq	152	SRX558689	150	Illumina_HiSeq_2000	PAIRED	2014-10-03	GTEX-111YS-1626-SM-5GZZ9	Colon_-_Transverse	Colon	RNA_Seq_(NGS)	male	GTEX-111YS	LCSET-4804
SRR1347870	RNA-Seq	152	SRX575771	150	Illumina_HiSeq_2000	PAIRED	2014-10-03	GTEX-111YS-0826-SM-5GZYK	Esophagus_-_Gastroesophageal_Junction	Esophagus	RNA_Seq_(NGS)	male	GTEX-111YS	LCSET-4804
SRR1309182	RNA-Seq	152	SRX557958	150	Illumina_HiSeq_2000	PAIRED	2014-10-03	GTEX-111YS-0926-SM-5EGGI	Esophagus_-_Mucosa	Esophagus	Allele-Specific_Expression	male	GTEX-111YS	LCSET-4764
SRR1391985	RNA-Seq	152	SRX596147	150	Illumina_HiSeq_2000	PAIRED	2014-10-04	GTEX-111YS-1026-SM-5GZYE	Esophagus_-_Muscularis	Esophagus	Allele-Specific_Expression	male	GTEX-111YS	LCSET-4804
SRR1311109	RNA-Seq	152	SRX558784	150	Illumina_HiSeq_2000	PAIRED	2014-10-03	GTEX-111YS-0326-SM-5GZZ3	Heart_-_Atrial_Appendage	Heart	Allele-Specific_Expression	male	GTEX-111YS	LCSET-4804
SRR1307699	RNA-Seq	152	SRX557435	150	Illumina_HiSeq_2000	PAIRED	2014-10-03	GTEX-111YS-0426-SM-5987O	Heart_-_Left_Ventricle	Heart	RNA_Seq_(NGS)	male	GTEX-111YS	LCSET-4417
SRR1310975	RNA-Seq	152	SRX558708	150	Illumina_HiSeq_2000	PAIRED	2014-10-03	GTEX-111YS-0626-SM-5GZXV	Lung	Lung	Allele-Specific_Expression	male	GTEX-111YS	LCSET-4804
SRR1307677	RNA-Seq	152	SRX557423	150	Illumina_HiSeq_2000	PAIRED	2014-10-03	GTEX-111YS-2326-SM-5987L	Muscle_-_Skeletal	Muscle	Allele-Specific_Expression	male	GTEX-111YS	LCSET-4417
SRR1321401	RNA-Seq	152	SRX563554	150	Illumina_HiSeq_2000	PAIRED	2014-10-03	GTEX-111YS-2126-SM-5EGGM	Nerve_-_Tibial	Nerve	RNA_Seq_(NGS)	male	GTEX-111YS	LCSET-4764
SRR1311752	RNA-Seq	152	SRX559075	150	Illumina_HiSeq_2000	PAIRED	2014-10-03	GTEX-111YS-1226-SM-5EGGJ	Pancreas	Pancreas	RNA_Seq_(NGS)	male	GTEX-111YS	LCSET-4764
SRR1365013	RNA-Seq	152	SRX582798	150	Illumina_HiSeq_2000	PAIRED	2014-10-04	GTEX-111YS-1726-SM-5GIED	Prostate	Prostate	RNA_Seq_(NGS)	male	GTEX-111YS	LCSET-4796
SRR1329971	RNA-Seq	152	SRX567722	150	Illumina_HiSeq_2000	PAIRED	2014-10-03	GTEX-111YS-1526-SM-5GZYW	Skin_-_Not_Sun_Exposed_(Suprapubic)	Skin	Allele-Specific_Expression	male	GTEX-111YS	LCSET-4804
SRR1396901	RNA-Seq	152	SRX598558	150	Illumina_HiSeq_2000	PAIRED	2014-10-04	GTEX-111YS-1426-SM-5GID8	Small_Intestine_-_Terminal_Ileum	Small_Intestine	RNA_Seq_(NGS)	male	GTEX-111YS	LCSET-4796
SRR1388891	RNA-Seq	152	SRX594931	150	Illumina_HiSeq_2000	PAIRED	2014-10-04	GTEX-111YS-1126-SM-5GZYQ	Stomach	Stomach	RNA_Seq_(NGS)	male	GTEX-111YS	LCSET-4804
SRR1317238	RNA-Seq	152	SRX561891	150	Illumina_HiSeq_2000	PAIRED	2014-10-03	GTEX-111YS-2026-SM-5EGGL	Testis	Testis	Allele-Specific_Expression	male	GTEX-111YS	LCSET-4764
SRR1323065	RNA-Seq	152	SRX564185	150	Illumina_HiSeq_2000	PAIRED	2014-10-03	GTEX-111YS-0726-SM-5GZY8	Thyroid	Thyroid	Allele-Specific_Expression	male	GTEX-111YS	LCSET-4804
SRR1397673	RNA-Seq	152	SRX598823	150	Illumina_HiSeq_2000	PAIRED	2014-10-04	GTEX-111YS-0006-SM-5NQBE	Whole_Blood	Blood	RNA_Seq_(NGS)	male	GTEX-111YS	LCSET-4907
SRR1468722	RNA-Seq	152	SRX629522	150	Illumina_HiSeq_2000	PAIRED	2014-10-04	GTEX-1122O-2026-SM-5NQ91	Adipose_-_Subcutaneous	Adipose_Tissue	RNA_Seq_(NGS)	female	GTEX-1122O	LCSET-4906
SRR1316982	RNA-Seq	152	SRX561778	150	Illumina_HiSeq_2000	PAIRED	2014-10-03	GTEX-1122O-0926-SM-5N9C9	Adipose_-_Visceral_(Omentum)	Adipose_Tissue	Allele-Specific_Expression	female	GTEX-1122O	LCSET-4904
SRR1323360	RNA-Seq	152	SRX564303	150	Illumina_HiSeq_2000	PAIRED	2014-10-03	GTEX-1122O-0326-SM-5H124	Adrenal_Gland	Adrenal_Gland	RNA_Seq_(NGS)	female	GTEX-1122O	LCSET-4805
SRR1376334	RNA-Seq	152	SRX589174	150	Illumina_HiSeq_2000	PAIRED	2014-10-04	GTEX-1122O-1126-SM-5NQ8X	Artery_-_Aorta	Blood_Vessel	Allele-Specific_Expression	female	GTEX-1122O	LCSET-4906
SRR1309403	RNA-Seq	152	SRX558024	150	Illumina_HiSeq_2000	PAIRED	2014-10-03	GTEX-1122O-0426-SM-5H12G	Artery_-_Coronary	Blood_Vessel	Allele-Specific_Expression	female	GTEX-1122O	LCSET-4805
SRR1341100	RNA-Seq	152	SRX572567	150	Illumina_HiSeq_2000	PAIRED	2014-10-03	GTEX-1122O-1226-SM-5H113	Breast_-_Mammary_Tissue	Breast	Allele-Specific_Expression	female	GTEX-1122O	LCSET-4805
SRR1485997	RNA-Seq	152	SRX636361	150	Illumina_HiSeq_2000	PAIRED	2014-10-04	GTEX-1122O-0003-SM-5Q5DL	Cells_-_EBV-transformed_lymphocytes	Blood	Allele-Specific_Expression	female	GTEX-1122O	LCSET-4953
SRR1332754	RNA-Seq	152	SRX568942	150	Illumina_HiSeq_2000	PAIRED	2014-10-03	GTEX-1122O-0008-SM-5QGR2	Cells_-_Transformed_fibroblasts	Skin	RNA_Seq_(NGS)	female	GTEX-1122O	LCSET-4954
SRR1327505	RNA-Seq	152	SRX566489	150	Illumina_HiSeq_2000	PAIRED	2014-10-03	GTEX-1122O-1426-SM-5H11R	Colon_-_Sigmoid	Colon	Allele-Specific_Expression	female	GTEX-1122O	LCSET-4805
SRR1349190	RNA-Seq	152	SRX576297	150	Illumina_HiSeq_2000	PAIRED	2014-10-03	GTEX-1122O-1526-SM-5N9CL	Colon_-_Transverse	Colon	Allele-Specific_Expression	female	GTEX-1122O	LCSET-4904
SRR1309333	RNA-Seq	152	SRX557992	150	Illumina_HiSeq_2000	PAIRED	2014-10-03	GTEX-1122O-1826-SM-5EGIP	Esophagus_-_Gastroesophageal_Junction	Esophagus	Allele-Specific_Expression	female	GTEX-1122O	LCSET-4764
SRR1487173	RNA-Seq	152	SRX636804	150	Illumina_HiSeq_2000	PAIRED	2014-10-04	GTEX-1122O-1726-SM-5GICM	Esophagus_-_Mucosa	Esophagus	RNA_Seq_(NGS)	female	GTEX-1122O	LCSET-4796
SRR1338747	RNA-Seq	152	SRX571586	150	Illumina_HiSeq_2000	PAIRED	2014-10-03	GTEX-1122O-1626-SM-5N9CX	Esophagus_-_Muscularis	Esophagus	RNA_Seq_(NGS)	female	GTEX-1122O	LCSET-4904
SRR1473142	RNA-Seq	152	SRX631382	150	Illumina_HiSeq_2000	PAIRED	2014-10-04	GTEX-1122O-0626-SM-5N9B9	Heart_-_Atrial_Appendage	Heart	Allele-Specific_Expression	female	GTEX-1122O	LCSET-4904
SRR1326687	RNA-Seq	152	SRX565928	150	Illumina_HiSeq_2000	PAIRED	2014-10-03	GTEX-1122O-0826-SM-5GICV	Heart_-_Left_Ventricle	Heart	RNA_Seq_(NGS)	female	GTEX-1122O	LCSET-4796
SRR1321808	RNA-Seq	152	SRX563719	150	Illumina_HiSeq_2000	PAIRED	2014-10-03	GTEX-1122O-0126-SM-5GICA	Lung	Lung	Allele-Specific_Expression	female	GTEX-1122O	LCSET-4796
SRR1309942	RNA-Seq	152	SRX558268	150	Illumina_HiSeq_2000	PAIRED	2014-10-03	GTEX-1122O-2426-SM-5GIDN	Muscle_-_Skeletal	Muscle	RNA_Seq_(NGS)	female	GTEX-1122O	LCSET-4796
SRR1347959	RNA-Seq	152	SRX575816	150	Illumina_HiSeq_2000	PAIRED	2014-10-03	GTEX-1122O-0726-SM-5GIEV	Pancreas	Pancreas	RNA_Seq_(NGS)	female	GTEX-1122O	LCSET-4796
SRR1309051	RNA-Seq	152	SRX557883	150	Illumina_HiSeq_2000	PAIRED	2014-10-03	GTEX-1122O-2126-SM-5EGIR	Skin_-_Sun_Exposed_(Lower_leg)	Skin	Allele-Specific_Expression	female	GTEX-1122O	LCSET-4764
SRR1340782	RNA-Seq	152	SRX572429	150	Illumina_HiSeq_2000	PAIRED	2014-10-03	GTEX-1122O-1326-SM-5H11F	Small_Intestine_-_Terminal_Ileum	Small_Intestine	RNA_Seq_(NGS)	female	GTEX-1122O	LCSET-4805
SRR1311205	RNA-Seq	152	SRX558825	150	Illumina_HiSeq_2000	PAIRED	2014-10-03	GTEX-1122O-0526-SM-5N9DM	Spleen	Spleen	Allele-Specific_Expression	female	GTEX-1122O	LCSET-4904
SRR1413100	RNA-Seq	152	SRX604607	150	Illumina_HiSeq_2000	PAIRED	2014-10-04	GTEX-1122O-1926-SM-5EGIQ	Stomach	Stomach	RNA_Seq_(NGS)	female	GTEX-1122O	LCSET-4764
SRR1311897	RNA-Seq	152	SRX559141	150	Illumina_HiSeq_2000	PAIRED	2014-10-03	GTEX-1122O-0226-SM-5N9DA	Thyroid	Thyroid	Allele-Specific_Expression	female	GTEX-1122O	LCSET-4904
SRR1314916	RNA-Seq	152	SRX560883	150	Illumina_HiSeq_2000	PAIRED	2014-10-03	GTEX-1122O-0005-SM-5O99J	Whole_Blood	Blood	RNA_Seq_(NGS)	female	GTEX-1122O	LCSET-4909
SRR1413602	RNA-Seq	152	SRX604805	150	Illumina_HiSeq_2000	PAIRED	2014-10-04	GTEX-1128S-2126-SM-5H12U	Adipose_-_Subcutaneous	Adipose_Tissue	Allele-Specific_Expression	female	GTEX-1128S	LCSET-4805
SRR1316320	RNA-Seq	152	SRX561524	150	Illumina_HiSeq_2000	PAIRED	2014-10-03	GTEX-1128S-0926-SM-5GZZU	Adipose_-_Visceral_(Omentum)	Adipose_Tissue	RNA_Seq_(NGS)	female	GTEX-1128S	LCSET-4805
SRR1488388	RNA-Seq	152	SRX637293	150	Illumina_HiSeq_2000	PAIRED	2014-10-04	GTEX-1128S-0326-SM-5GZZF	Artery_-_Aorta	Blood_Vessel	Allele-Specific_Expression	female	GTEX-1128S	LCSET-4805
SRR1400333	RNA-Seq	152	SRX599820	150	Illumina_HiSeq_2000	PAIRED	2014-10-04	GTEX-1128S-2526-SM-5H11N	Artery_-_Tibial	Blood_Vessel	Allele-Specific_Expression	female	GTEX-1128S	LCSET-4805
SRR1434271	RNA-Seq	152	SRX615062	150	Illumina_HiSeq_2000	PAIRED	2014-10-04	GTEX-1128S-2826-SM-5N9DI	Brain_-_Cerebellum	Brain	RNA_Seq_(NGS)	female	GTEX-1128S	LCSET-4904
SRR1323043	RNA-Seq	152	SRX564176	150	Illumina_HiSeq_2000	PAIRED	2014-10-03	GTEX-1128S-2726-SM-5H12C	Brain_-_Cortex	Brain	RNA_Seq_(NGS)	female	GTEX-1128S	LCSET-4805
SRR1413477	RNA-Seq	152	SRX604760	150	Illumina_HiSeq_2000	PAIRED	2014-10-04	GTEX-1128S-0008-SM-5Q5DP	Cells_-_Transformed_fibroblasts	Skin	Allele-Specific_Expression	female	GTEX-1128S	LCSET-4953
SRR1439697	RNA-Seq	152	SRX616814	150	Illumina_HiSeq_2000	PAIRED	2014-10-04	GTEX-1128S-1626-SM-5H12O	Colon_-_Transverse	Colon	Allele-Specific_Expression	female	GTEX-1128S	LCSET-4805
SRR1488410	RNA-Seq	152	SRX637302	150	Illumina_HiSeq_2000	PAIRED	2014-10-04	GTEX-1128S-0726-SM-5N9D6	Lung	Lung	RNA_Seq_(NGS)	female	GTEX-1128S	LCSET-4904
SRR1339108	RNA-Seq	152	SRX571730	150	Illumina_HiSeq_2000	PAIRED	2014-10-03	GTEX-1128S-2426-SM-5H11B	Muscle_-_Skeletal	Muscle	RNA_Seq_(NGS)	female	GTEX-1128S	LCSET-4805
SRR1416773	RNA-Seq	152	SRX606068	150	Illumina_HiSeq_2000	PAIRED	2014-10-04	GTEX-1128S-0826-SM-5GZZI	Pancreas	Pancreas	Allele-Specific_Expression	female	GTEX-1128S	LCSET-4805
SRR1366390	RNA-Seq	152	SRX583350	150	Illumina_HiSeq_2000	PAIRED	2014-10-04	GTEX-1128S-2626-SM-5H11Z	Pituitary	Pituitary	Allele-Specific_Expression	female	GTEX-1128S	LCSET-4805
SRR1308800	RNA-Seq	152	SRX557791	150	Illumina_HiSeq_2000	PAIRED	2014-10-03	GTEX-1128S-2326-SM-5GZZY	Skin_-_Sun_Exposed_(Lower_leg)	Skin	Allele-Specific_Expression	female	GTEX-1128S	LCSET-4805
SRR1316793	RNA-Seq	152	SRX561718	150	Illumina_HiSeq_2000	PAIRED	2014-10-03	GTEX-1128S-0126-SM-5H12S	Thyroid	Thyroid	Allele-Specific_Expression	female	GTEX-1128S	LCSET-4805
SRR1338880	RNA-Seq	152	SRX571639	150	Illumina_HiSeq_2000	PAIRED	2014-10-03	GTEX-1128S-0005-SM-5P9HI	Whole_Blood	Blood	Allele-Specific_Expression	female	GTEX-1128S	LCSET-4916
SRR1310584	RNA-Seq	152	SRX558538	150	Illumina_HiSeq_2000	PAIRED	2014-10-03	GTEX-113IC-0226-SM-5HL5C	Adipose_-_Subcutaneous	Adipose_Tissue	Allele-Specific_Expression	male	GTEX-113IC	LCSET-4806
SRR1490427	RNA-Seq	152	SRX638116	150	Illumina_HiSeq_2000	PAIRED	2014-10-04	GTEX-113IC-0426-SM-5HL5O	Artery_-_Tibial	Blood_Vessel	RNA_Seq_(NGS)	male	GTEX-113IC	LCSET-4806
SRR1452122	RNA-Seq	152	SRX621989	150	Illumina_HiSeq_2000	PAIRED	2014-10-04	GTEX-113IC-0008-SM-5QGRF	Cells_-_Transformed_fibroblasts	Skin	Allele-Specific_Expression	male	GTEX-113IC	LCSET-4954
SRR1413055	RNA-Seq	152	SRX604594	150	Illumina_HiSeq_2000	PAIRED	2014-10-04	GTEX-113IC-0526-SM-5HL76	Nerve_-_Tibial	Nerve	RNA_Seq_(NGS)	male	GTEX-113IC	LCSET-4806
SRR1351501	RNA-Seq	152	SRX577202	150	Illumina_HiSeq_2000	PAIRED	2014-10-03	GTEX-113IC-0126-SM-5HL6T	Skin_-_Sun_Exposed_(Lower_leg)	Skin	RNA_Seq_(NGS)	male	GTEX-113IC	LCSET-4806
SRR1311644	RNA-Seq	152	SRX559021	150	Illumina_HiSeq_2000	PAIRED	2014-10-03	GTEX-113IC-0006-SM-5NQ9C	Whole_Blood	Blood	Allele-Specific_Expression	male	GTEX-113IC	LCSET-4906
SRR1486538	RNA-Seq	152	SRX636572	150	Illumina_HiSeq_2000	PAIRED	2014-10-04	GTEX-113JC-0726-SM-5GZZR	Adipose_-_Visceral_(Omentum)	Adipose_Tissue	Allele-Specific_Expression	female	GTEX-113JC	LCSET-4805
SRR1312082	RNA-Seq	152	SRX559219	150	Illumina_HiSeq_2000	PAIRED	2014-10-03	GTEX-113JC-0008-SM-5QGR6	Cells_-_Transformed_fibroblasts	Skin	Allele-Specific_Expression	female	GTEX-113JC	LCSET-4954
SRR1469769	RNA-Seq	152	SRX629997	150	Illumina_HiSeq_2000	PAIRED	2014-10-04	GTEX-113JC-1026-SM-5H117	Esophagus_-_Gastroesophageal_Junction	Esophagus	RNA_Seq_(NGS)	female	GTEX-113JC	LCSET-4805
SRR1308734	RNA-Seq	152	SRX557761	150	Illumina_HiSeq_2000	PAIRED	2014-10-03	GTEX-113JC-0926-SM-5H114	Esophagus_-_Muscularis	Esophagus	Allele-Specific_Expression	female	GTEX-113JC	LCSET-4805
SRR1310836	RNA-Seq	152	SRX558650	150	Illumina_HiSeq_2000	PAIRED	2014-10-03	GTEX-113JC-2726-SM-5EGIS	Muscle_-_Skeletal	Muscle	Allele-Specific_Expression	female	GTEX-113JC	LCSET-4764
SRR1309638	RNA-Seq	152	SRX558140	150	Illumina_HiSeq_2000	PAIRED	2014-10-03	GTEX-113JC-2826-SM-5EGIT	Pituitary	Pituitary	RNA_Seq_(NGS)	female	GTEX-113JC	LCSET-4764
SRR1479595	RNA-Seq	152	SRX634099	150	Illumina_HiSeq_2000	PAIRED	2014-10-04	GTEX-113JC-2326-SM-5EQ4E	Skin_-_Sun_Exposed_(Lower_leg)	Skin	RNA_Seq_(NGS)	female	GTEX-113JC	LCSET-4767
SRR1374778	RNA-Seq	152	SRX588467	150	Illumina_HiSeq_2000	PAIRED	2014-10-04	GTEX-113JC-0126-SM-5EGJW	Thyroid	Thyroid	RNA_Seq_(NGS)	female	GTEX-113JC	LCSET-4797
SRR1336682	RNA-Seq	152	SRX570759	150	Illumina_HiSeq_2000	PAIRED	2014-10-03	GTEX-113JC-2226-SM-5EGJG	Uterus	Uterus	Allele-Specific_Expression	female	GTEX-113JC	LCSET-4797
SRR1377672	RNA-Seq	152	SRX589734	150	Illumina_HiSeq_2000	PAIRED	2014-10-04	GTEX-113JC-1926-SM-5N9GE	Vagina	Vagina	Allele-Specific_Expression	female	GTEX-113JC	LCSET-4905
SRR1311062	RNA-Seq	152	SRX558754	150	Illumina_HiSeq_2000	PAIRED	2014-10-03	GTEX-113JC-0006-SM-5O997	Whole_Blood	Blood	Allele-Specific_Expression	female	GTEX-113JC	LCSET-4909
SRR1309898	RNA-Seq	152	SRX558237	150	Illumina_HiSeq_2000	PAIRED	2014-10-03	GTEX-117XS-0426-SM-5GZZN	Artery_-_Aorta	Blood_Vessel	RNA_Seq_(NGS)	male	GTEX-117XS	LCSET-4805
SRR1361736	RNA-Seq	152	SRX580970	150	Illumina_HiSeq_2000	PAIRED	2014-10-04	GTEX-117XS-3126-SM-5GIDP	Brain_-_Cerebellum	Brain	RNA_Seq_(NGS)	male	GTEX-117XS	LCSET-4796
SRR1311400	RNA-Seq	152	SRX558897	150	Illumina_HiSeq_2000	PAIRED	2014-10-03	GTEX-117XS-3026-SM-5N9CA	Brain_-_Cortex	Brain	RNA_Seq_(NGS)	male	GTEX-117XS	LCSET-4904
SRR1386945	RNA-Seq	152	SRX594181	150	Illumina_HiSeq_2000	PAIRED	2014-10-04	GTEX-117XS-1926-SM-5GICO	Breast_-_Mammary_Tissue	Breast	Allele-Specific_Expression	male	GTEX-117XS	LCSET-5161
SRR1432695	RNA-Seq	152	SRX614441	150	Illumina_HiSeq_2000	PAIRED	2014-10-04	GTEX-117XS-0008-SM-5Q5DQ	Cells_-_Transformed_fibroblasts	Skin	RNA_Seq_(NGS)	male	GTEX-117XS	LCSET-4953
SRR1337495	RNA-Seq	152	SRX571065	150	Illumina_HiSeq_2000	PAIRED	2014-10-03	GTEX-117XS-2226-SM-5GIE1	Colon_-_Sigmoid	Colon	Allele-Specific_Expression	male	GTEX-117XS	LCSET-4796
SRR1308674	RNA-Seq	152	SRX557733	150	Illumina_HiSeq_2000	PAIRED	2014-10-03	GTEX-117XS-0726-SM-5H131	Heart_-_Atrial_Appendage	Heart	RNA_Seq_(NGS)	male	GTEX-117XS	LCSET-4805
SRR1468162	RNA-Seq	152	SRX629264	150	Illumina_HiSeq_2000	PAIRED	2014-10-04	GTEX-117XS-2526-SM-5H11G	Muscle_-_Skeletal	Muscle	Allele-Specific_Expression	male	GTEX-117XS	LCSET-4805
SRR1336029	RNA-Seq	152	SRX570454	150	Illumina_HiSeq_2000	PAIRED	2014-10-03	GTEX-117XS-2926-SM-5N9BX	Pituitary	Pituitary	Allele-Specific_Expression	male	GTEX-117XS	LCSET-4904
SRR1309767	RNA-Seq	152	SRX558193	150	Illumina_HiSeq_2000	PAIRED	2014-10-03	GTEX-117XS-2726-SM-5N9BL	Skin_-_Sun_Exposed_(Lower_leg)	Skin	Allele-Specific_Expression	male	GTEX-117XS	LCSET-4904
SRR1345200	RNA-Seq	152	SRX574501	150	Illumina_HiSeq_2000	PAIRED	2014-10-03	GTEX-117XS-2026-SM-5GID1	Testis	Testis	RNA_Seq_(NGS)	male	GTEX-117XS	LCSET-4796
SRR1480565	RNA-Seq	152	SRX634479	150	Illumina_HiSeq_2000	PAIRED	2014-10-04	GTEX-117XS-0526-SM-5987Q	Thyroid	Thyroid	Allele-Specific_Expression	male	GTEX-117XS	LCSET-4417
SRR1486719	RNA-Seq	152	SRX636653	150	Illumina_HiSeq_2000	PAIRED	2014-10-04	GTEX-117XS-0005-SM-5PNU6	Whole_Blood	Blood	RNA_Seq_(NGS)	male	GTEX-117XS	LCSET-4917
SRR1308882	RNA-Seq	152	SRX557827	150	Illumina_HiSeq_2000	PAIRED	2014-10-03	GTEX-117YW-0826-SM-5H11O	Adipose_-_Visceral_(Omentum)	Adipose_Tissue	RNA_Seq_(NGS)	male	GTEX-117YW	LCSET-4805
SRR1322643	RNA-Seq	152	SRX564035	150	Illumina_HiSeq_2000	PAIRED	2014-10-03	GTEX-117YW-0226-SM-5N9CM	Artery_-_Aorta	Blood_Vessel	Allele-Specific_Expression	male	GTEX-117YW	LCSET-4904
SRR1374270	RNA-Seq	152	SRX588194	150	Illumina_HiSeq_2000	PAIRED	2014-10-04	GTEX-117YW-2726-SM-5GZZT	Artery_-_Tibial	Blood_Vessel	RNA_Seq_(NGS)	male	GTEX-117YW	LCSET-4805
SRR1465632	RNA-Seq	152	SRX628210	150	Illumina_HiSeq_2000	PAIRED	2014-10-04	GTEX-117YW-2926-SM-5GIEQ	Brain_-_Cortex	Brain	RNA_Seq_(NGS)	male	GTEX-117YW	LCSET-4796
SRR1363831	RNA-Seq	152	SRX581994	150	Illumina_HiSeq_2000	PAIRED	2014-10-04	GTEX-117YW-0008-SM-5QGRD	Cells_-_Transformed_fibroblasts	Skin	Allele-Specific_Expression	male	GTEX-117YW	LCSET-4954
SRR1470513	RNA-Seq	152	SRX630286	150	Illumina_HiSeq_2000	PAIRED	2014-10-04	GTEX-117YW-1826-SM-5PNY5	Colon_-_Transverse	Colon	RNA_Seq_(NGS)	male	GTEX-117YW	LCSET-4918
SRR1355747	RNA-Seq	152	SRX578792	150	Illumina_HiSeq_2000	PAIRED	2014-10-03	GTEX-117YW-1926-SM-5H121	Esophagus_-_Mucosa	Esophagus	Allele-Specific_Expression	male	GTEX-117YW	LCSET-4805
SRR1320034	RNA-Seq	152	SRX562994	150	Illumina_HiSeq_2000	PAIRED	2014-10-03	GTEX-117YW-2026-SM-5N9BH	Esophagus_-_Muscularis	Esophagus	Allele-Specific_Expression	male	GTEX-117YW	LCSET-4904
SRR1351583	RNA-Seq	152	SRX577226	150	Illumina_HiSeq_2000	PAIRED	2014-10-03	GTEX-117YW-0426-SM-5GZZZ	Heart_-_Atrial_Appendage	Heart	RNA_Seq_(NGS)	male	GTEX-117YW	LCSET-4805
SRR1458973	RNA-Seq	152	SRX624803	150	Illumina_HiSeq_2000	PAIRED	2014-10-04	GTEX-117YW-0326-SM-5N9CY	Heart_-_Left_Ventricle	Heart	Allele-Specific_Expression	male	GTEX-117YW	LCSET-4904
SRR1308504	RNA-Seq	152	SRX557674	150	Illumina_HiSeq_2000	PAIRED	2014-10-03	GTEX-117YW-0526-SM-5H11C	Lung	Lung	RNA_Seq_(NGS)	male	GTEX-117YW	LCSET-4805
SRR1310476	RNA-Seq	152	SRX558485	150	Illumina_HiSeq_2000	PAIRED	2014-10-03	GTEX-117YW-2426-SM-5Q5AE	Muscle_-_Skeletal	Muscle	RNA_Seq_(NGS)	male	GTEX-117YW	LCSET-4952
SRR1500194	RNA-Seq	152	SRX640828	150	Illumina_HiSeq_2000	PAIRED	2014-10-04	GTEX-117YW-2826-SM-5H116	Pituitary	Pituitary	Allele-Specific_Expression	male	GTEX-117YW	LCSET-4805
SRR1360056	RNA-Seq	152	SRX580306	150	Illumina_HiSeq_2000	PAIRED	2014-10-03	GTEX-117YW-1426-SM-5EGGO	Prostate	Prostate	RNA_Seq_(NGS)	male	GTEX-117YW	LCSET-4764
SRR1429494	RNA-Seq	152	SRX613133	150	Illumina_HiSeq_2000	PAIRED	2014-10-04	GTEX-117YW-2626-SM-5GZZH	Skin_-_Sun_Exposed_(Lower_leg)	Skin	RNA_Seq_(NGS)	male	GTEX-117YW	LCSET-4805
SRR1310920	RNA-Seq	152	SRX558693	150	Illumina_HiSeq_2000	PAIRED	2014-10-03	GTEX-117YW-2226-SM-5N9DB	Stomach	Stomach	Allele-Specific_Expression	male	GTEX-117YW	LCSET-4904
SRR1399009	RNA-Seq	152	SRX599303	150	Illumina_HiSeq_2000	PAIRED	2014-10-04	GTEX-117YW-1526-SM-5EGGP	Testis	Testis	Allele-Specific_Expression	male	GTEX-117YW	LCSET-4764
SRR1308715	RNA-Seq	152	SRX557750	150	Illumina_HiSeq_2000	PAIRED	2014-10-03	GTEX-117YW-0126-SM-5EGGN	Thyroid	Thyroid	RNA_Seq_(NGS)	male	GTEX-117YW	LCSET-4764
SRR1368529	RNA-Seq	152	SRX584147	150	Illumina_HiSeq_2000	PAIRED	2014-10-04	GTEX-117YW-0005-SM-5NQ8Z	Whole_Blood	Blood	RNA_Seq_(NGS)	male	GTEX-117YW	LCSET-4906
SRR1334098	RNA-Seq	152	SRX569547	150	Illumina_HiSeq_2000	PAIRED	2014-10-03	GTEX-117YX-2226-SM-5EGJJ	Adipose_-_Subcutaneous	Adipose_Tissue	RNA_Seq_(NGS)	male	GTEX-117YX	LCSET-4797
SRR1432629	RNA-Seq	152	SRX614424	150	Illumina_HiSeq_2000	PAIRED	2014-10-04	GTEX-117YX-0726-SM-5GIET	Adipose_-_Visceral_(Omentum)	Adipose_Tissue	RNA_Seq_(NGS)	male	GTEX-117YX	LCSET-4796
SRR1313872	RNA-Seq	152	SRX560165	150	Illumina_HiSeq_2000	PAIRED	2014-10-03	GTEX-117YX-0126-SM-5EGH5	Adrenal_Gland	Adrenal_Gland	Allele-Specific_Expression	male	GTEX-117YX	LCSET-4764
SRR1360420	RNA-Seq	152	SRX580443	150	Illumina_HiSeq_2000	PAIRED	2014-10-04	GTEX-117YX-1726-SM-5GZZS	Artery_-_Coronary	Blood_Vessel	RNA_Seq_(NGS)	male	GTEX-117YX	LCSET-4805
SRR1386889	RNA-Seq	152	SRX594163	150	Illumina_HiSeq_2000	PAIRED	2014-10-04	GTEX-117YX-2626-SM-5EQ53	Artery_-_Tibial	Blood_Vessel	RNA_Seq_(NGS)	male	GTEX-117YX	LCSET-4767
SRR1413392	RNA-Seq	152	SRX604718	150	Illumina_HiSeq_2000	PAIRED	2014-10-04	GTEX-117YX-1426-SM-5H12H	Breast_-_Mammary_Tissue	Breast	RNA_Seq_(NGS)	male	GTEX-117YX	LCSET-4805
SRR1378707	RNA-Seq	152	SRX590230	150	Illumina_HiSeq_2000	PAIRED	2014-10-04	GTEX-117YX-0526-SM-5EGJH	Colon_-_Sigmoid	Colon	RNA_Seq_(NGS)	male	GTEX-117YX	LCSET-4797
SRR1311464	RNA-Seq	152	SRX558923	150	Illumina_HiSeq_2000	PAIRED	2014-10-03	GTEX-117YX-0826-SM-5H11J	Colon_-_Transverse	Colon	RNA_Seq_(NGS)	male	GTEX-117YX	LCSET-4805
SRR1472812	RNA-Seq	152	SRX631248	150	Illumina_HiSeq_2000	PAIRED	2014-10-04	GTEX-117YX-1626-SM-5GZZG	Esophagus_-_Mucosa	Esophagus	Allele-Specific_Expression	male	GTEX-117YX	LCSET-4805
SRR1332253	RNA-Seq	152	SRX568732	150	Illumina_HiSeq_2000	PAIRED	2014-10-03	GTEX-117YX-1826-SM-5H12K	Esophagus_-_Muscularis	Esophagus	RNA_Seq_(NGS)	male	GTEX-117YX	LCSET-4805
SRR1429516	RNA-Seq	152	SRX613145	150	Illumina_HiSeq_2000	PAIRED	2014-10-04	GTEX-117YX-0626-SM-5EGJI	Heart_-_Atrial_Appendage	Heart	Allele-Specific_Expression	male	GTEX-117YX	LCSET-4797
SRR1331444	RNA-Seq	152	SRX568386	150	Illumina_HiSeq_2000	PAIRED	2014-10-03	GTEX-117YX-1126-SM-5H128	Heart_-_Left_Ventricle	Heart	RNA_Seq_(NGS)	male	GTEX-117YX	LCSET-4805
SRR1323382	RNA-Seq	152	SRX564315	150	Illumina_HiSeq_2000	PAIRED	2014-10-03	GTEX-117YX-1326-SM-5H125	Lung	Lung	Allele-Specific_Expression	male	GTEX-117YX	LCSET-4805
SRR1321987	RNA-Seq	152	SRX563783	150	Illumina_HiSeq_2000	PAIRED	2014-10-03	GTEX-117YX-2526-SM-5EQ4Q	Muscle_-_Skeletal	Muscle	Allele-Specific_Expression	male	GTEX-117YX	LCSET-4767
SRR1310645	RNA-Seq	152	SRX558559	150	Illumina_HiSeq_2000	PAIRED	2014-10-03	GTEX-117YX-2426-SM-5GZZJ	Nerve_-_Tibial	Nerve	Allele-Specific_Expression	male	GTEX-117YX	LCSET-4805
SRR1360766	RNA-Seq	152	SRX580595	150	Illumina_HiSeq_2000	PAIRED	2014-10-03	GTEX-117YX-0226-SM-5EGH6	Pancreas	Pancreas	Allele-Specific_Expression	male	GTEX-117YX	LCSET-4764
SRR1308860	RNA-Seq	152	SRX557814	150	Illumina_HiSeq_2000	PAIRED	2014-10-03	GTEX-117YX-1526-SM-5H12T	Prostate	Prostate	Allele-Specific_Expression	male	GTEX-117YX	LCSET-4805
SRR1366940	RNA-Seq	152	SRX583559	150	Illumina_HiSeq_2000	PAIRED	2014-10-04	GTEX-117YX-1926-SM-5GIEC	Skin_-_Not_Sun_Exposed_(Suprapubic)	Skin	RNA_Seq_(NGS)	male	GTEX-117YX	LCSET-4796
SRR1308756	RNA-Seq	152	SRX557766	150	Illumina_HiSeq_2000	PAIRED	2014-10-03	GTEX-117YX-2326-SM-5H12W	Skin_-_Sun_Exposed_(Lower_leg)	Skin	Allele-Specific_Expression	male	GTEX-117YX	LCSET-4805
SRR1311731	RNA-Seq	152	SRX559061	150	Illumina_HiSeq_2000	PAIRED	2014-10-03	GTEX-117YX-0326-SM-5GICL	Small_Intestine_-_Terminal_Ileum	Small_Intestine	Allele-Specific_Expression	male	GTEX-117YX	LCSET-4796
SRR1328339	RNA-Seq	152	SRX566940	150	Illumina_HiSeq_2000	PAIRED	2014-10-03	GTEX-117YX-2126-SM-5GIEL	Spleen	Spleen	RNA_Seq_(NGS)	male	GTEX-117YX	LCSET-4796
SRR1315309	RNA-Seq	152	SRX561046	150	Illumina_HiSeq_2000	PAIRED	2014-10-03	GTEX-117YX-1026-SM-5H11V	Stomach	Stomach	RNA_Seq_(NGS)	male	GTEX-117YX	LCSET-4805
SRR1315821	RNA-Seq	152	SRX561325	150	Illumina_HiSeq_2000	PAIRED	2014-10-03	GTEX-117YX-2026-SM-5GIEF	Testis	Testis	Allele-Specific_Expression	male	GTEX-117YX	LCSET-4796
SRR1361050	RNA-Seq	152	SRX580666	150	Illumina_HiSeq_2000	PAIRED	2014-10-04	GTEX-117YX-1226-SM-5H11S	Thyroid	Thyroid	RNA_Seq_(NGS)	male	GTEX-117YX	LCSET-4805
SRR1385542	RNA-Seq	152	SRX593147	150	Illumina_HiSeq_2000	PAIRED	2014-10-04	GTEX-1192W-0008-SM-5QGRE	Cells_-_Transformed_fibroblasts	Skin	Allele-Specific_Expression	male	GTEX-1192W	LCSET-4954
SRR1309314	RNA-Seq	152	SRX557977	150	Illumina_HiSeq_2000	PAIRED	2014-10-03	GTEX-1192W-0826-SM-5EGHE	Esophagus_-_Gastroesophageal_Junction	Esophagus	RNA_Seq_(NGS)	male	GTEX-1192W	LCSET-4764
SRR1309856	RNA-Seq	152	SRX558216	150	Illumina_HiSeq_2000	PAIRED	2014-10-03	GTEX-1192W-0226-SM-5EGGT	Heart_-_Atrial_Appendage	Heart	RNA_Seq_(NGS)	male	GTEX-1192W	LCSET-4764
SRR1356531	RNA-Seq	152	SRX579100	150	Illumina_HiSeq_2000	PAIRED	2014-10-03	GTEX-1192W-3026-SM-5GZZV	Pituitary	Pituitary	RNA_Seq_(NGS)	male	GTEX-1192W	LCSET-4805
SRR1405353	RNA-Seq	152	SRX601685	150	Illumina_HiSeq_2000	PAIRED	2014-10-04	GTEX-1192W-2626-SM-5Q5AF	Skin_-_Sun_Exposed_(Lower_leg)	Skin	Allele-Specific_Expression	male	GTEX-1192W	LCSET-4952
SRR1381613	RNA-Seq	152	SRX591480	150	Illumina_HiSeq_2000	PAIRED	2014-10-04	GTEX-1192W-2326-SM-5N9BS	Testis	Testis	RNA_Seq_(NGS)	male	GTEX-1192W	LCSET-4904
SRR1309578	RNA-Seq	152	SRX558107	150	Illumina_HiSeq_2000	PAIRED	2014-10-03	GTEX-1192W-0126-SM-5EGGS	Thyroid	Thyroid	Allele-Specific_Expression	male	GTEX-1192W	LCSET-4764
SRR1366813	RNA-Seq	152	SRX583509	150	Illumina_HiSeq_2000	PAIRED	2014-10-04	GTEX-1192W-0005-SM-5NQBQ	Whole_Blood	Blood	Allele-Specific_Expression	male	GTEX-1192W	LCSET-4907
SRR1489648	RNA-Seq	152	SRX637781	150	Illumina_HiSeq_2000	PAIRED	2014-10-04	GTEX-1192X-1526-SM-5H11I	Adipose_-_Visceral_(Omentum)	Adipose_Tissue	RNA_Seq_(NGS)	male	GTEX-1192X	LCSET-4805
SRR1307770	RNA-Seq	152	SRX557454	150	Illumina_HiSeq_2000	PAIRED	2014-10-03	GTEX-1192X-3226-SM-5987D	Brain_-_Cerebellum	Brain	Allele-Specific_Expression	male	GTEX-1192X	LCSET-4417
SRR1359630	RNA-Seq	152	SRX580180	150	Illumina_HiSeq_2000	PAIRED	2014-10-03	GTEX-1192X-3126-SM-5N9BY	Brain_-_Cortex	Brain	Allele-Specific_Expression	male	GTEX-1192X	LCSET-4904
SRR1429181	RNA-Seq	152	SRX612996	150	Illumina_HiSeq_2000	PAIRED	2014-10-04	GTEX-1192X-2326-SM-5987X	Breast_-_Mammary_Tissue	Breast	RNA_Seq_(NGS)	male	GTEX-1192X	LCSET-4417
SRR1337728	RNA-Seq	152	SRX571171	150	Illumina_HiSeq_2000	PAIRED	2014-10-03	GTEX-1192X-0008-SM-5Q5B7	Cells_-_Transformed_fibroblasts	Skin	RNA_Seq_(NGS)	male	GTEX-1192X	LCSET-4952
SRR1333038	RNA-Seq	152	SRX569061	150	Illumina_HiSeq_2000	PAIRED	2014-10-03	GTEX-1192X-1826-SM-5GIE2	Esophagus_-_Gastroesophageal_Junction	Esophagus	RNA_Seq_(NGS)	male	GTEX-1192X	LCSET-4796
SRR1357650	RNA-Seq	152	SRX579541	150	Illumina_HiSeq_2000	PAIRED	2014-10-03	GTEX-1192X-0726-SM-5987R	Heart_-_Atrial_Appendage	Heart	RNA_Seq_(NGS)	male	GTEX-1192X	LCSET-4417
SRR1476485	RNA-Seq	152	SRX632801	150	Illumina_HiSeq_2000	PAIRED	2014-10-04	GTEX-1192X-1026-SM-5H12P	Liver	Liver	RNA_Seq_(NGS)	male	GTEX-1192X	LCSET-4805
SRR1418473	RNA-Seq	152	SRX606799	150	Illumina_HiSeq_2000	PAIRED	2014-10-04	GTEX-1192X-2926-SM-5N9BA	Minor_Salivary_Gland	Salivary_Gland	RNA_Seq_(NGS)	male	GTEX-1192X	LCSET-4904
SRR1453911	RNA-Seq	152	SRX622737	150	Illumina_HiSeq_2000	PAIRED	2014-10-04	GTEX-1192X-0426-SM-5GIEE	Muscle_-_Skeletal	Muscle	Allele-Specific_Expression	male	GTEX-1192X	LCSET-4796
SRR1362621	RNA-Seq	152	SRX581284	150	Illumina_HiSeq_2000	PAIRED	2014-10-04	GTEX-1192X-0326-SM-5H11U	Nerve_-_Tibial	Nerve	Allele-Specific_Expression	male	GTEX-1192X	LCSET-4805
SRR1310817	RNA-Seq	152	SRX558645	150	Illumina_HiSeq_2000	PAIRED	2014-10-03	GTEX-1192X-3026-SM-5N9BM	Pituitary	Pituitary	RNA_Seq_(NGS)	male	GTEX-1192X	LCSET-4904
SRR1385171	RNA-Seq	152	SRX592987	150	Illumina_HiSeq_2000	PAIRED	2014-10-04	GTEX-1192X-2726-SM-5N9DN	Skin_-_Not_Sun_Exposed_(Suprapubic)	Skin	Allele-Specific_Expression	male	GTEX-1192X	LCSET-4904
SRR1455460	RNA-Seq	152	SRX623374	150	Illumina_HiSeq_2000	PAIRED	2014-10-04	GTEX-1192X-0226-SM-5H12D	Skin_-_Sun_Exposed_(Lower_leg)	Skin	RNA_Seq_(NGS)	male	GTEX-1192X	LCSET-4805
SRR1326449	RNA-Seq	152	SRX565828	150	Illumina_HiSeq_2000	PAIRED	2014-10-03	GTEX-1192X-2526-SM-59868	Small_Intestine_-_Terminal_Ileum	Small_Intestine	Allele-Specific_Expression	male	GTEX-1192X	LCSET-4417
SRR1310758	RNA-Seq	152	SRX558621	150	Illumina_HiSeq_2000	PAIRED	2014-10-03	GTEX-1192X-1126-SM-5EGGU	Thyroid	Thyroid	Allele-Specific_Expression	male	GTEX-1192X	LCSET-4764
SRR1357781	RNA-Seq	152	SRX579593	150	Illumina_HiSeq_2000	PAIRED	2014-10-03	GTEX-1192X-0005-SM-5NQC3	Whole_Blood	Blood	Allele-Specific_Expression	male	GTEX-1192X	LCSET-4907
SRR1311018	RNA-Seq	152	SRX558729	150	Illumina_HiSeq_2000	PAIRED	2014-10-03	GTEX-11DXW-0326-SM-5H11W	Adipose_-_Subcutaneous	Adipose_Tissue	Allele-Specific_Expression	male	GTEX-11DXW	LCSET-4805
SRR1343347	RNA-Seq	152	SRX573657	150	Illumina_HiSeq_2000	PAIRED	2014-10-03	GTEX-11DXW-0526-SM-5H127	Artery_-_Tibial	Blood_Vessel	Allele-Specific_Expression	male	GTEX-11DXW	LCSET-4805
SRR1459033	RNA-Seq	152	SRX624828	150	Illumina_HiSeq_2000	PAIRED	2014-10-04	GTEX-11DXW-1026-SM-5H11K	Brain_-_Cerebellum	Brain	RNA_Seq_(NGS)	male	GTEX-11DXW	LCSET-4805
SRR1362532	RNA-Seq	152	SRX581255	150	Illumina_HiSeq_2000	PAIRED	2014-10-04	GTEX-11DXW-1126-SM-5H12Q	Brain_-_Cortex	Brain	Allele-Specific_Expression	male	GTEX-11DXW	LCSET-4805
SRR1489589	RNA-Seq	152	SRX637763	150	Illumina_HiSeq_2000	PAIRED	2014-10-04	GTEX-11DXW-0626-SM-5N9ER	Breast_-_Mammary_Tissue	Breast	RNA_Seq_(NGS)	male	GTEX-11DXW	LCSET-4905
SRR1313711	RNA-Seq	152	SRX560098	150	Illumina_HiSeq_2000	PAIRED	2014-10-03	GTEX-11DXW-0008-SM-5Q59V	Cells_-_Transformed_fibroblasts	Skin	Allele-Specific_Expression	male	GTEX-11DXW	LCSET-4952
SRR1395742	RNA-Seq	152	SRX598170	150	Illumina_HiSeq_2000	PAIRED	2014-10-04	GTEX-11DXW-0726-SM-5H12J	Muscle_-_Skeletal	Muscle	Allele-Specific_Expression	male	GTEX-11DXW	LCSET-4805
SRR1453192	RNA-Seq	152	SRX622446	150	Illumina_HiSeq_2000	PAIRED	2014-10-04	GTEX-11DXW-0426-SM-5H12E	Nerve_-_Tibial	Nerve	RNA_Seq_(NGS)	male	GTEX-11DXW	LCSET-4805
SRR1309119	RNA-Seq	152	SRX557921	150	Illumina_HiSeq_2000	PAIRED	2014-10-03	GTEX-11DXW-1226-SM-5H133	Pituitary	Pituitary	RNA_Seq_(NGS)	male	GTEX-11DXW	LCSET-4805
SRR1383103	RNA-Seq	152	SRX592199	150	Illumina_HiSeq_2000	PAIRED	2014-10-04	GTEX-11DXW-0826-SM-5H118	Skin_-_Not_Sun_Exposed_(Suprapubic)	Skin	Allele-Specific_Expression	male	GTEX-11DXW	LCSET-4805
SRR1477316	RNA-Seq	152	SRX633135	150	Illumina_HiSeq_2000	PAIRED	2014-10-04	GTEX-11DXW-0226-SM-5H122	Skin_-_Sun_Exposed_(Lower_leg)	Skin	Allele-Specific_Expression	male	GTEX-11DXW	LCSET-4805
SRR1312187	RNA-Seq	152	SRX559266	150	Illumina_HiSeq_2000	PAIRED	2014-10-03	GTEX-11DXW-0006-SM-5NQ7Y	Whole_Blood	Blood	RNA_Seq_(NGS)	male	GTEX-11DXW	LCSET-4906
SRR1310542	RNA-Seq	152	SRX558521	150	Illumina_HiSeq_2000	PAIRED	2014-10-03	GTEX-11DXX-2326-SM-5Q5A2	Adipose_-_Subcutaneous	Adipose_Tissue	RNA_Seq_(NGS)	female	GTEX-11DXX	LCSET-4952
SRR1308650	RNA-Seq	152	SRX557710	150	Illumina_HiSeq_2000	PAIRED	2014-10-03	GTEX-11DXX-2026-SM-5EGJL	Adipose_-_Visceral_(Omentum)	Adipose_Tissue	Allele-Specific_Expression	female	GTEX-11DXX	LCSET-4797
SRR1308035	RNA-Seq	152	SRX557537	150	Illumina_HiSeq_2000	PAIRED	2014-10-03	GTEX-11DXX-0126-SM-5EGH7	Adrenal_Gland	Adrenal_Gland	Allele-Specific_Expression	female	GTEX-11DXX	LCSET-4764
SRR1309382	RNA-Seq	152	SRX558022	150	Illumina_HiSeq_2000	PAIRED	2014-10-03	GTEX-11DXX-0426-SM-5EQ5F	Artery_-_Aorta	Blood_Vessel	RNA_Seq_(NGS)	female	GTEX-11DXX	LCSET-4767
SRR1394125	RNA-Seq	152	SRX597351	150	Illumina_HiSeq_2000	PAIRED	2014-10-04	GTEX-11DXX-0826-SM-5GZZP	Artery_-_Coronary	Blood_Vessel	RNA_Seq_(NGS)	female	GTEX-11DXX	LCSET-4805
SRR1331153	RNA-Seq	152	SRX568260	150	Illumina_HiSeq_2000	PAIRED	2014-10-03	GTEX-11DXX-2626-SM-5Q5A3	Artery_-_Tibial	Blood_Vessel	Allele-Specific_Expression	female	GTEX-11DXX	LCSET-4952
SRR1310210	RNA-Seq	152	SRX558388	150	Illumina_HiSeq_2000	PAIRED	2014-10-03	GTEX-11DXX-0008-SM-5Q5B8	Cells_-_Transformed_fibroblasts	Skin	RNA_Seq_(NGS)	female	GTEX-11DXX	LCSET-4952
SRR1476324	RNA-Seq	152	SRX632734	150	Illumina_HiSeq_2000	PAIRED	2014-10-04	GTEX-11DXX-1926-SM-5EGJK	Colon_-_Sigmoid	Colon	RNA_Seq_(NGS)	female	GTEX-11DXX	LCSET-4797
SRR1336205	RNA-Seq	152	SRX570546	150	Illumina_HiSeq_2000	PAIRED	2014-10-03	GTEX-11DXX-1826-SM-5H126	Colon_-_Transverse	Colon	Allele-Specific_Expression	female	GTEX-11DXX	LCSET-4805
SRR1310997	RNA-Seq	152	SRX558719	150	Illumina_HiSeq_2000	PAIRED	2014-10-03	GTEX-11DXX-1226-SM-5GICD	Esophagus_-_Gastroesophageal_Junction	Esophagus	RNA_Seq_(NGS)	female	GTEX-11DXX	LCSET-4796
SRR1490360	RNA-Seq	152	SRX638086	150	Illumina_HiSeq_2000	PAIRED	2014-10-04	GTEX-11DXX-1126-SM-5GZZK	Esophagus_-_Mucosa	Esophagus	Allele-Specific_Expression	female	GTEX-11DXX	LCSET-4805
SRR1308590	RNA-Seq	152	SRX557691	150	Illumina_HiSeq_2000	PAIRED	2014-10-03	GTEX-11DXX-1026-SM-5H11E	Esophagus_-_Muscularis	Esophagus	Allele-Specific_Expression	female	GTEX-11DXX	LCSET-4805
SRR1387091	RNA-Seq	152	SRX594233	150	Illumina_HiSeq_2000	PAIRED	2014-10-04	GTEX-11DXX-0526-SM-5PNVR	Heart_-_Atrial_Appendage	Heart	RNA_Seq_(NGS)	female	GTEX-11DXX	LCSET-4917
SRR1458358	RNA-Seq	152	SRX624558	150	Illumina_HiSeq_2000	PAIRED	2014-10-04	GTEX-11DXX-0326-SM-5PNWC	Heart_-_Left_Ventricle	Heart	Allele-Specific_Expression	female	GTEX-11DXX	LCSET-4917
SRR1467479	RNA-Seq	152	SRX628945	150	Illumina_HiSeq_2000	PAIRED	2014-10-04	GTEX-11DXX-0626-SM-5Q5AG	Lung	Lung	Allele-Specific_Expression	female	GTEX-11DXX	LCSET-4952
SRR1309702	RNA-Seq	152	SRX558168	150	Illumina_HiSeq_2000	PAIRED	2014-10-03	GTEX-11DXX-2726-SM-5PNXO	Muscle_-_Skeletal	Muscle	RNA_Seq_(NGS)	female	GTEX-11DXX	LCSET-4918
SRR1322227	RNA-Seq	152	SRX563886	150	Illumina_HiSeq_2000	PAIRED	2014-10-03	GTEX-11DXX-2526-SM-5H119	Nerve_-_Tibial	Nerve	RNA_Seq_(NGS)	female	GTEX-11DXX	LCSET-4805
SRR1480896	RNA-Seq	152	SRX634616	150	Illumina_HiSeq_2000	PAIRED	2014-10-04	GTEX-11DXX-1426-SM-5GIDU	Ovary	Ovary	RNA_Seq_(NGS)	female	GTEX-11DXX	LCSET-4796
SRR1416074	RNA-Seq	152	SRX605795	150	Illumina_HiSeq_2000	PAIRED	2014-10-04	GTEX-11DXX-0926-SM-5H112	Pancreas	Pancreas	RNA_Seq_(NGS)	female	GTEX-11DXX	LCSET-4805
SRR1311153	RNA-Seq	152	SRX558800	150	Illumina_HiSeq_2000	PAIRED	2014-10-03	GTEX-11DXX-2126-SM-5PNYR	Skin_-_Not_Sun_Exposed_(Suprapubic)	Skin	RNA_Seq_(NGS)	female	GTEX-11DXX	LCSET-4918
SRR1308612	RNA-Seq	152	SRX557700	150	Illumina_HiSeq_2000	PAIRED	2014-10-03	GTEX-11DXX-2426-SM-5GZZW	Skin_-_Sun_Exposed_(Lower_leg)	Skin	RNA_Seq_(NGS)	female	GTEX-11DXX	LCSET-4805
SRR1416538	RNA-Seq	152	SRX606001	150	Illumina_HiSeq_2000	PAIRED	2014-10-04	GTEX-11DXX-1626-SM-5H11H	Small_Intestine_-_Terminal_Ileum	Small_Intestine	RNA_Seq_(NGS)	female	GTEX-11DXX	LCSET-4805
SRR1309597	RNA-Seq	152	SRX558117	150	Illumina_HiSeq_2000	PAIRED	2014-10-03	GTEX-11DXX-0726-SM-5H12X	Spleen	Spleen	RNA_Seq_(NGS)	female	GTEX-11DXX	LCSET-4805
SRR1392615	RNA-Seq	152	SRX596457	150	Illumina_HiSeq_2000	PAIRED	2014-10-04	GTEX-11DXX-1326-SM-5GIDZ	Stomach	Stomach	Allele-Specific_Expression	female	GTEX-11DXX	LCSET-4796
SRR1330792	RNA-Seq	152	SRX568083	150	Illumina_HiSeq_2000	PAIRED	2014-10-03	GTEX-11DXX-0226-SM-5P9HL	Thyroid	Thyroid	RNA_Seq_(NGS)	female	GTEX-11DXX	LCSET-4916
SRR1485848	RNA-Seq	152	SRX636289	150	Illumina_HiSeq_2000	PAIRED	2014-10-04	GTEX-11DXX-1526-SM-5H115	Uterus	Uterus	RNA_Seq_(NGS)	female	GTEX-11DXX	LCSET-4805
SRR1370597	RNA-Seq	152	SRX585355	150	Illumina_HiSeq_2000	PAIRED	2014-10-04	GTEX-11DXX-1726-SM-5H11T	Vagina	Vagina	RNA_Seq_(NGS)	female	GTEX-11DXX	LCSET-4805
SRR1311419	RNA-Seq	152	SRX558905	150	Illumina_HiSeq_2000	PAIRED	2014-10-03	GTEX-11DXX-0005-SM-5NQ8B	Whole_Blood	Blood	Allele-Specific_Expression	female	GTEX-11DXX	LCSET-4906
SRR1385389	RNA-Seq	152	SRX593062	150	Illumina_HiSeq_2000	PAIRED	2014-10-04	GTEX-11DXY-0326-SM-5H12F	Adipose_-_Visceral_(Omentum)	Adipose_Tissue	RNA_Seq_(NGS)	male	GTEX-11DXY	LCSET-4805
SRR1329811	RNA-Seq	152	SRX567647	150	Illumina_HiSeq_2000	PAIRED	2014-10-03	GTEX-11DXY-1626-SM-5H12L	Adrenal_Gland	Adrenal_Gland	Allele-Specific_Expression	male	GTEX-11DXY	LCSET-4805
SRR1420169	RNA-Seq	152	SRX607478	150	Illumina_HiSeq_2000	PAIRED	2014-10-04	GTEX-11DXY-1126-SM-5987W	Artery_-_Coronary	Blood_Vessel	Allele-Specific_Expression	male	GTEX-11DXY	LCSET-4417
SRR1415215	RNA-Seq	152	SRX605461	150	Illumina_HiSeq_2000	PAIRED	2014-10-04	GTEX-11DXY-3126-SM-5N9BT	Brain_-_Cerebellum	Brain	RNA_Seq_(NGS)	male	GTEX-11DXY	LCSET-4904
SRR1373858	RNA-Seq	152	SRX588011	150	Illumina_HiSeq_2000	PAIRED	2014-10-04	GTEX-11DXY-3226-SM-5GIDE	Brain_-_Cortex	Brain	Allele-Specific_Expression	male	GTEX-11DXY	LCSET-4796
SRR1446354	RNA-Seq	152	SRX619436	150	Illumina_HiSeq_2000	PAIRED	2014-10-04	GTEX-11DXY-2326-SM-5GICW	Breast_-_Mammary_Tissue	Breast	Allele-Specific_Expression	male	GTEX-11DXY	LCSET-4796
SRR1471157	RNA-Seq	152	SRX630520	150	Illumina_HiSeq_2000	PAIRED	2014-10-04	GTEX-11DXY-0008-SM-5QGR4	Cells_-_Transformed_fibroblasts	Skin	RNA_Seq_(NGS)	male	GTEX-11DXY	LCSET-4954
SRR1323215	RNA-Seq	152	SRX564251	150	Illumina_HiSeq_2000	PAIRED	2014-10-03	GTEX-11DXY-2026-SM-5N9CZ	Colon_-_Sigmoid	Colon	RNA_Seq_(NGS)	male	GTEX-11DXY	LCSET-4904
SRR1308357	RNA-Seq	152	SRX557634	150	Illumina_HiSeq_2000	PAIRED	2014-10-03	GTEX-11DXY-1326-SM-5987Z	Esophagus_-_Gastroesophageal_Junction	Esophagus	RNA_Seq_(NGS)	male	GTEX-11DXY	LCSET-4417
SRR1367069	RNA-Seq	152	SRX583617	150	Illumina_HiSeq_2000	PAIRED	2014-10-04	GTEX-11DXY-1426-SM-5N9CN	Esophagus_-_Mucosa	Esophagus	RNA_Seq_(NGS)	male	GTEX-11DXY	LCSET-4904
SRR1436882	RNA-Seq	152	SRX616064	150	Illumina_HiSeq_2000	PAIRED	2014-10-04	GTEX-11DXY-1526-SM-5H129	Esophagus_-_Muscularis	Esophagus	Allele-Specific_Expression	male	GTEX-11DXY	LCSET-4805
SRR1380501	RNA-Seq	152	SRX591044	150	Illumina_HiSeq_2000	PAIRED	2014-10-04	GTEX-11DXY-1026-SM-5987V	Heart_-_Atrial_Appendage	Heart	Allele-Specific_Expression	male	GTEX-11DXY	LCSET-4417
SRR1308696	RNA-Seq	152	SRX557734	150	Illumina_HiSeq_2000	PAIRED	2014-10-03	GTEX-11DXY-0826-SM-5EGGR	Heart_-_Left_Ventricle	Heart	Allele-Specific_Expression	male	GTEX-11DXY	LCSET-4764
SRR1487890	RNA-Seq	152	SRX637094	150	Illumina_HiSeq_2000	PAIRED	2014-10-04	GTEX-11DXY-0526-SM-5EGGQ	Liver	Liver	Allele-Specific_Expression	male	GTEX-11DXY	LCSET-5055
SRR1408161	RNA-Seq	152	SRX602641	150	Illumina_HiSeq_2000	PAIRED	2014-10-04	GTEX-11DXY-2726-SM-5GID2	Muscle_-_Skeletal	Muscle	RNA_Seq_(NGS)	male	GTEX-11DXY	LCSET-4796
SRR1455722	RNA-Seq	152	SRX623489	150	Illumina_HiSeq_2000	PAIRED	2014-10-04	GTEX-11DXY-3026-SM-5N9CB	Pituitary	Pituitary	RNA_Seq_(NGS)	male	GTEX-11DXY	LCSET-4904
SRR1309920	RNA-Seq	152	SRX558252	150	Illumina_HiSeq_2000	PAIRED	2014-10-03	GTEX-11DXY-0126-SM-5H11Q	Skin_-_Not_Sun_Exposed_(Suprapubic)	Skin	Allele-Specific_Expression	male	GTEX-11DXY	LCSET-4805
SRR1447082	RNA-Seq	152	SRX619717	150	Illumina_HiSeq_2000	PAIRED	2014-10-04	GTEX-11DXY-2626-SM-5GIE7	Skin_-_Sun_Exposed_(Lower_leg)	Skin	Allele-Specific_Expression	male	GTEX-11DXY	LCSET-4796
SRR1309425	RNA-Seq	152	SRX558035	150	Illumina_HiSeq_2000	PAIRED	2014-10-03	GTEX-11DXY-0226-SM-5H123	Testis	Testis	RNA_Seq_(NGS)	male	GTEX-11DXY	LCSET-4805
SRR1354225	RNA-Seq	152	SRX578169	150	Illumina_HiSeq_2000	PAIRED	2014-10-03	GTEX-11DXY-0426-SM-5H12R	Thyroid	Thyroid	RNA_Seq_(NGS)	male	GTEX-11DXY	LCSET-4805
SRR1444348	RNA-Seq	152	SRX618626	150	Illumina_HiSeq_2000	PAIRED	2014-10-04	GTEX-11DXY-0006-SM-5NQ8N	Whole_Blood	Blood	Allele-Specific_Expression	male	GTEX-11DXY	LCSET-4906
SRR1473714	RNA-Seq	152	SRX631607	150	Illumina_HiSeq_2000	PAIRED	2014-10-04	GTEX-11DXZ-2226-SM-5EGH2	Adipose_-_Subcutaneous	Adipose_Tissue	RNA_Seq_(NGS)	male	GTEX-11DXZ	LCSET-4764
SRR1433193	RNA-Seq	152	SRX614654	150	Illumina_HiSeq_2000	PAIRED	2014-10-04	GTEX-11DXZ-1426-SM-5H12A	Adipose_-_Visceral_(Omentum)	Adipose_Tissue	Allele-Specific_Expression	male	GTEX-11DXZ	LCSET-4805
SRR1309141	RNA-Seq	152	SRX557931	150	Illumina_HiSeq_2000	PAIRED	2014-10-03	GTEX-11DXZ-0226-SM-5EGGZ	Adrenal_Gland	Adrenal_Gland	Allele-Specific_Expression	male	GTEX-11DXZ	LCSET-4764
SRR1345390	RNA-Seq	152	SRX574578	150	Illumina_HiSeq_2000	PAIRED	2014-10-03	GTEX-11DXZ-0426-SM-5987Y	Artery_-_Aorta	Blood_Vessel	Allele-Specific_Expression	male	GTEX-11DXZ	LCSET-4417
SRR1472057	RNA-Seq	152	SRX630896	150	Illumina_HiSeq_2000	PAIRED	2014-10-04	GTEX-11DXZ-0526-SM-5GU7J	Artery_-_Coronary	Blood_Vessel	RNA_Seq_(NGS)	male	GTEX-11DXZ	LCSET-4803
SRR1334265	RNA-Seq	152	SRX569620	150	Illumina_HiSeq_2000	PAIRED	2014-10-03	GTEX-11DXZ-2626-SM-59882	Artery_-_Tibial	Blood_Vessel	Allele-Specific_Expression	male	GTEX-11DXZ	LCSET-4417
SRR1455391	RNA-Seq	152	SRX623342	150	Illumina_HiSeq_2000	PAIRED	2014-10-04	GTEX-11DXZ-1926-SM-5GZZL	Breast_-_Mammary_Tissue	Breast	Allele-Specific_Expression	male	GTEX-11DXZ	LCSET-4805
SRR1473915	RNA-Seq	152	SRX631711	150	Illumina_HiSeq_2000	PAIRED	2014-10-04	GTEX-11DXZ-1626-SM-5GIDI	Colon_-_Sigmoid	Colon	Allele-Specific_Expression	male	GTEX-11DXZ	LCSET-4796
SRR1325620	RNA-Seq	152	SRX565518	150	Illumina_HiSeq_2000	PAIRED	2014-10-03	GTEX-11DXZ-1726-SM-5H12M	Colon_-_Transverse	Colon	RNA_Seq_(NGS)	male	GTEX-11DXZ	LCSET-4805
SRR1316277	RNA-Seq	152	SRX561502	150	Illumina_HiSeq_2000	PAIRED	2014-10-03	GTEX-11DXZ-1026-SM-5N9D5	Esophagus_-_Gastroesophageal_Junction	Esophagus	RNA_Seq_(NGS)	male	GTEX-11DXZ	LCSET-4904
SRR1313384	RNA-Seq	152	SRX559956	150	Illumina_HiSeq_2000	PAIRED	2014-10-03	GTEX-11DXZ-1226-SM-5H11L	Esophagus_-_Mucosa	Esophagus	RNA_Seq_(NGS)	male	GTEX-11DXZ	LCSET-4805
SRR1397180	RNA-Seq	152	SRX598670	150	Illumina_HiSeq_2000	PAIRED	2014-10-04	GTEX-11DXZ-0326-SM-5EGH1	Heart_-_Atrial_Appendage	Heart	RNA_Seq_(NGS)	male	GTEX-11DXZ	LCSET-4764
SRR1477569	RNA-Seq	152	SRX633259	150	Illumina_HiSeq_2000	PAIRED	2014-10-04	GTEX-11DXZ-0626-SM-5GU77	Heart_-_Left_Ventricle	Heart	Allele-Specific_Expression	male	GTEX-11DXZ	LCSET-4803
SRR1324412	RNA-Seq	152	SRX564720	150	Illumina_HiSeq_2000	PAIRED	2014-10-03	GTEX-11DXZ-0126-SM-5EGGY	Liver	Liver	Allele-Specific_Expression	male	GTEX-11DXZ	LCSET-4764
SRR1324250	RNA-Seq	152	SRX564671	150	Illumina_HiSeq_2000	PAIRED	2014-10-03	GTEX-11DXZ-0726-SM-5N9C4	Lung	Lung	RNA_Seq_(NGS)	male	GTEX-11DXZ	LCSET-4904
SRR1349231	RNA-Seq	152	SRX576313	150	Illumina_HiSeq_2000	PAIRED	2014-10-03	GTEX-11DXZ-2426-SM-5N9DT	Muscle_-_Skeletal	Muscle	Allele-Specific_Expression	male	GTEX-11DXZ	LCSET-4904
SRR1479740	RNA-Seq	152	SRX634156	150	Illumina_HiSeq_2000	PAIRED	2014-10-04	GTEX-11DXZ-2526-SM-5N9BG	Nerve_-_Tibial	Nerve	Allele-Specific_Expression	male	GTEX-11DXZ	LCSET-4904
SRR1399113	RNA-Seq	152	SRX599351	150	Illumina_HiSeq_2000	PAIRED	2014-10-04	GTEX-11DXZ-1826-SM-5H12Y	Prostate	Prostate	RNA_Seq_(NGS)	male	GTEX-11DXZ	LCSET-4805
SRR1476034	RNA-Seq	152	SRX632591	150	Illumina_HiSeq_2000	PAIRED	2014-10-04	GTEX-11DXZ-2026-SM-5987S	Skin_-_Not_Sun_Exposed_(Suprapubic)	Skin	Allele-Specific_Expression	male	GTEX-11DXZ	LCSET-4417
SRR1308920	RNA-Seq	152	SRX557836	150	Illumina_HiSeq_2000	PAIRED	2014-10-03	GTEX-11DXZ-2326-SM-5EGGV	Skin_-_Sun_Exposed_(Lower_leg)	Skin	Allele-Specific_Expression	male	GTEX-11DXZ	LCSET-4764
SRR1465782	RNA-Seq	152	SRX628277	150	Illumina_HiSeq_2000	PAIRED	2014-10-04	GTEX-11DXZ-1326-SM-5H11X	Small_Intestine_-_Terminal_Ileum	Small_Intestine	Allele-Specific_Expression	male	GTEX-11DXZ	LCSET-4805
SRR1308288	RNA-Seq	152	SRX557622	150	Illumina_HiSeq_2000	PAIRED	2014-10-03	GTEX-11DXZ-2126-SM-59881	Testis	Testis	Allele-Specific_Expression	male	GTEX-11DXZ	LCSET-4417
SRR1406502	RNA-Seq	152	SRX602081	150	Illumina_HiSeq_2000	PAIRED	2014-10-04	GTEX-11DXZ-0926-SM-5N9CG	Thyroid	Thyroid	RNA_Seq_(NGS)	male	GTEX-11DXZ	LCSET-4904
SRR1310412	RNA-Seq	152	SRX558462	150	Illumina_HiSeq_2000	PAIRED	2014-10-03	GTEX-11DXZ-0006-SM-5LZZH	Whole_Blood	Blood	Allele-Specific_Expression	male	GTEX-11DXZ	LCSET-4901
SRR1369129	RNA-Seq	152	SRX584382	150	Illumina_HiSeq_2000	PAIRED	2014-10-04	GTEX-11DYG-2026-SM-5EGGX	Adipose_-_Visceral_(Omentum)	Adipose_Tissue	Allele-Specific_Expression	male	GTEX-11DYG	LCSET-4764
SRR1318541	RNA-Seq	152	SRX562383	150	Illumina_HiSeq_2000	PAIRED	2014-10-03	GTEX-11DYG-1226-SM-5N9DC	Artery_-_Aorta	Blood_Vessel	RNA_Seq_(NGS)	male	GTEX-11DYG	LCSET-4904
SRR1308086	RNA-Seq	152	SRX557556	150	Illumina_HiSeq_2000	PAIRED	2014-10-03	GTEX-11DYG-0926-SM-5EGGW	Artery_-_Coronary	Blood_Vessel	RNA_Seq_(NGS)	male	GTEX-11DYG	LCSET-4764
SRR1467255	RNA-Seq	152	SRX628872	150	Illumina_HiSeq_2000	PAIRED	2014-10-04	GTEX-11DYG-2926-SM-5H132	Brain_-_Cerebellum	Brain	RNA_Seq_(NGS)	male	GTEX-11DYG	LCSET-4805
SRR1332232	RNA-Seq	152	SRX568718	150	Illumina_HiSeq_2000	PAIRED	2014-10-03	GTEX-11DYG-0008-SM-5QGR5	Cells_-_Transformed_fibroblasts	Skin	Allele-Specific_Expression	male	GTEX-11DYG	LCSET-4954
SRR1359738	RNA-Seq	152	SRX580236	150	Illumina_HiSeq_2000	PAIRED	2014-10-03	GTEX-11DYG-1926-SM-5H12I	Esophagus_-_Gastroesophageal_Junction	Esophagus	RNA_Seq_(NGS)	male	GTEX-11DYG	LCSET-4805
SRR1385434	RNA-Seq	152	SRX593095	150	Illumina_HiSeq_2000	PAIRED	2014-10-04	GTEX-11DYG-1326-SM-5N9DO	Esophagus_-_Mucosa	Esophagus	Allele-Specific_Expression	male	GTEX-11DYG	LCSET-4904
SRR1325423	RNA-Seq	152	SRX565450	150	Illumina_HiSeq_2000	PAIRED	2014-10-03	GTEX-11DYG-1426-SM-5A5JR	Esophagus_-_Muscularis	Esophagus	RNA_Seq_(NGS)	male	GTEX-11DYG	LCSET-4423
SRR1308200	RNA-Seq	152	SRX557576	150	Illumina_HiSeq_2000	PAIRED	2014-10-03	GTEX-11DYG-1026-SM-5A5JQ	Heart_-_Atrial_Appendage	Heart	Allele-Specific_Expression	male	GTEX-11DYG	LCSET-4423
SRR1416911	RNA-Seq	152	SRX606136	150	Illumina_HiSeq_2000	PAIRED	2014-10-04	GTEX-11DYG-0426-SM-5987J	Nerve_-_Tibial	Nerve	RNA_Seq_(NGS)	male	GTEX-11DYG	LCSET-4417
SRR1362287	RNA-Seq	152	SRX581170	150	Illumina_HiSeq_2000	PAIRED	2014-10-04	GTEX-11DYG-3126-SM-5A5L6	Pituitary	Pituitary	RNA_Seq_(NGS)	male	GTEX-11DYG	LCSET-4423
SRR1353418	RNA-Seq	152	SRX577897	150	Illumina_HiSeq_2000	PAIRED	2014-10-03	GTEX-11DYG-2526-SM-5N9BB	Prostate	Prostate	Allele-Specific_Expression	male	GTEX-11DYG	LCSET-4904
SRR1399069	RNA-Seq	152	SRX599326	150	Illumina_HiSeq_2000	PAIRED	2014-10-04	GTEX-11DYG-1526-SM-5A5JS	Skin_-_Not_Sun_Exposed_(Suprapubic)	Skin	RNA_Seq_(NGS)	male	GTEX-11DYG	LCSET-4423
SRR1308822	RNA-Seq	152	SRX557800	150	Illumina_HiSeq_2000	PAIRED	2014-10-03	GTEX-11DYG-0126-SM-59883	Skin_-_Sun_Exposed_(Lower_leg)	Skin	RNA_Seq_(NGS)	male	GTEX-11DYG	LCSET-4417
SRR1341256	RNA-Seq	152	SRX572640	150	Illumina_HiSeq_2000	PAIRED	2014-10-03	GTEX-11DYG-0826-SM-5N9GH	Thyroid	Thyroid	Allele-Specific_Expression	male	GTEX-11DYG	LCSET-4905
SRR1500170	RNA-Seq	152	SRX640812	150	Illumina_HiSeq_2000	PAIRED	2014-10-04	GTEX-11DYG-0006-SM-5NQB2	Whole_Blood	Blood	RNA_Seq_(NGS)	male	GTEX-11DYG	LCSET-4907
SRR1452468	RNA-Seq	152	SRX622126	150	Illumina_HiSeq_2000	PAIRED	2014-10-04	GTEX-11DZ1-0226-SM-5A5KF	Adipose_-_Subcutaneous	Adipose_Tissue	Allele-Specific_Expression	male	GTEX-11DZ1	LCSET-4423
SRR1311771	RNA-Seq	152	SRX559082	150	Illumina_HiSeq_2000	PAIRED	2014-10-03	GTEX-11DZ1-2926-SM-5A5KI	Brain_-_Cerebellum	Brain	Allele-Specific_Expression	male	GTEX-11DZ1	LCSET-4423
SRR1342873	RNA-Seq	152	SRX573472	150	Illumina_HiSeq_2000	PAIRED	2014-10-03	GTEX-11DZ1-0326-SM-5N9BN	Breast_-_Mammary_Tissue	Breast	Allele-Specific_Expression	male	GTEX-11DZ1	LCSET-4904
SRR1320691	RNA-Seq	152	SRX563254	150	Illumina_HiSeq_2000	PAIRED	2014-10-03	GTEX-11DZ1-0008-SM-5QGR3	Cells_-_Transformed_fibroblasts	Skin	RNA_Seq_(NGS)	male	GTEX-11DZ1	LCSET-4954
SRR1413182	RNA-Seq	152	SRX604650	150	Illumina_HiSeq_2000	PAIRED	2014-10-04	GTEX-11DZ1-2026-SM-5A5KG	Esophagus_-_Mucosa	Esophagus	Allele-Specific_Expression	male	GTEX-11DZ1	LCSET-4423
SRR1347020	RNA-Seq	152	SRX575461	150	Illumina_HiSeq_2000	PAIRED	2014-10-03	GTEX-11DZ1-0426-SM-5H11A	Lung	Lung	RNA_Seq_(NGS)	male	GTEX-11DZ1	LCSET-4805
SRR1392901	RNA-Seq	152	SRX596594	150	Illumina_HiSeq_2000	PAIRED	2014-10-04	GTEX-11DZ1-0926-SM-5EQ5R	Muscle_-_Skeletal	Muscle	Allele-Specific_Expression	male	GTEX-11DZ1	LCSET-4767
SRR1368463	RNA-Seq	152	SRX584120	150	Illumina_HiSeq_2000	PAIRED	2014-10-04	GTEX-11DZ1-2426-SM-5GZZX	Skin_-_Not_Sun_Exposed_(Suprapubic)	Skin	Allele-Specific_Expression	male	GTEX-11DZ1	LCSET-4805
SRR1403893	RNA-Seq	152	SRX601143	150	Illumina_HiSeq_2000	PAIRED	2014-10-04	GTEX-11DZ1-0126-SM-5985Q	Skin_-_Sun_Exposed_(Lower_leg)	Skin	Allele-Specific_Expression	male	GTEX-11DZ1	LCSET-4417
SRR1358459	RNA-Seq	152	SRX579805	150	Illumina_HiSeq_2000	PAIRED	2014-10-03	GTEX-11DZ1-2726-SM-5A5KH	Thyroid	Thyroid	Allele-Specific_Expression	male	GTEX-11DZ1	LCSET-4423
SRR1410678	RNA-Seq	152	SRX603678	150	Illumina_HiSeq_2000	PAIRED	2014-10-04	GTEX-11EI6-0226-SM-5EQ64	Adipose_-_Subcutaneous	Adipose_Tissue	RNA_Seq_(NGS)	male	GTEX-11EI6	LCSET-4767
SRR1447871	RNA-Seq	152	SRX620051	150	Illumina_HiSeq_2000	PAIRED	2014-10-04	GTEX-11EI6-0526-SM-5985S	Artery_-_Tibial	Blood_Vessel	RNA_Seq_(NGS)	male	GTEX-11EI6	LCSET-4417
SRR1481462	RNA-Seq	152	SRX634857	150	Illumina_HiSeq_2000	PAIRED	2014-10-04	GTEX-11EI6-2926-SM-5985U	Brain_-_Cerebellum	Brain	RNA_Seq_(NGS)	male	GTEX-11EI6	LCSET-4417
SRR1379238	RNA-Seq	152	SRX590529	150	Illumina_HiSeq_2000	PAIRED	2014-10-04	GTEX-11EI6-3026-SM-5GZZO	Brain_-_Cortex	Brain	Allele-Specific_Expression	male	GTEX-11EI6	LCSET-4805
SRR1439915	RNA-Seq	152	SRX616901	150	Illumina_HiSeq_2000	PAIRED	2014-10-04	GTEX-11EI6-0626-SM-5985T	Breast_-_Mammary_Tissue	Breast	RNA_Seq_(NGS)	male	GTEX-11EI6	LCSET-4417
SRR1375418	RNA-Seq	152	SRX588817	150	Illumina_HiSeq_2000	PAIRED	2014-10-03	GTEX-11EI6-0008-SM-5QGR7	Cells_-_Transformed_fibroblasts	Skin	Allele-Specific_Expression	male	GTEX-11EI6	LCSET-4954
SRR1466770	RNA-Seq	152	SRX628680	150	Illumina_HiSeq_2000	PAIRED	2014-10-04	GTEX-11EI6-2626-SM-5PNVT	Colon_-_Sigmoid	Colon	Allele-Specific_Expression	male	GTEX-11EI6	LCSET-4917
SRR1316055	RNA-Seq	152	SRX561412	150	Illumina_HiSeq_2000	PAIRED	2014-10-03	GTEX-11EI6-1526-SM-5P9GL	Esophagus_-_Mucosa	Esophagus	Allele-Specific_Expression	male	GTEX-11EI6	LCSET-4914
SRR1309468	RNA-Seq	152	SRX558055	150	Illumina_HiSeq_2000	PAIRED	2014-10-03	GTEX-11EI6-0826-SM-5985V	Lung	Lung	Allele-Specific_Expression	male	GTEX-11EI6	LCSET-4417
SRR1447103	RNA-Seq	152	SRX619725	150	Illumina_HiSeq_2000	PAIRED	2014-10-04	GTEX-11EI6-0326-SM-5EQ6G	Muscle_-_Skeletal	Muscle	RNA_Seq_(NGS)	male	GTEX-11EI6	LCSET-4767
SRR1399950	RNA-Seq	152	SRX599653	150	Illumina_HiSeq_2000	PAIRED	2014-10-04	GTEX-11EI6-0426-SM-5EQ43	Nerve_-_Tibial	Nerve	Allele-Specific_Expression	male	GTEX-11EI6	LCSET-4767
SRR1376557	RNA-Seq	152	SRX589266	150	Illumina_HiSeq_2000	PAIRED	2014-10-04	GTEX-11EI6-3126-SM-5H111	Pituitary	Pituitary	RNA_Seq_(NGS)	male	GTEX-11EI6	LCSET-4805
SRR1316747	RNA-Seq	152	SRX561692	150	Illumina_HiSeq_2000	PAIRED	2014-10-03	GTEX-11EI6-2826-SM-5H11D	Skin_-_Not_Sun_Exposed_(Suprapubic)	Skin	Allele-Specific_Expression	male	GTEX-11EI6	LCSET-4805
SRR1478479	RNA-Seq	152	SRX633607	150	Illumina_HiSeq_2000	PAIRED	2014-10-04	GTEX-11EI6-0126-SM-5985R	Skin_-_Sun_Exposed_(Lower_leg)	Skin	Allele-Specific_Expression	male	GTEX-11EI6	LCSET-4417
SRR1474396	RNA-Seq	152	SRX631905	150	Illumina_HiSeq_2000	PAIRED	2014-10-04	GTEX-11EI6-2426-SM-5PNVS	Stomach	Stomach	Allele-Specific_Expression	male	GTEX-11EI6	LCSET-4917
SRR1399501	RNA-Seq	152	SRX599530	150	Illumina_HiSeq_2000	PAIRED	2014-10-04	GTEX-11EI6-2226-SM-5EGJM	Testis	Testis	RNA_Seq_(NGS)	male	GTEX-11EI6	LCSET-4797
SRR1409721	RNA-Seq	152	SRX603250	150	Illumina_HiSeq_2000	PAIRED	2014-10-04	GTEX-11EI6-0726-SM-59866	Thyroid	Thyroid	RNA_Seq_(NGS)	male	GTEX-11EI6	LCSET-4417
SRR1464835	RNA-Seq	152	SRX627898	150	Illumina_HiSeq_2000	PAIRED	2014-10-04	GTEX-11EI6-0005-SM-5N9GN	Whole_Blood	Blood	Allele-Specific_Expression	male	GTEX-11EI6	LCSET-4905
SRR1315081	RNA-Seq	152	SRX560943	150	Illumina_HiSeq_2000	PAIRED	2014-10-03	GTEX-11EM3-2326-SM-5H12B	Adipose_-_Subcutaneous	Adipose_Tissue	Allele-Specific_Expression	female	GTEX-11EM3	LCSET-4805
SRR1377777	RNA-Seq	152	SRX589772	150	Illumina_HiSeq_2000	PAIRED	2014-10-04	GTEX-11EM3-1126-SM-5A5KM	Adipose_-_Visceral_(Omentum)	Adipose_Tissue	Allele-Specific_Expression	female	GTEX-11EM3	LCSET-4423
SRR1341854	RNA-Seq	152	SRX572862	150	Illumina_HiSeq_2000	PAIRED	2014-10-03	GTEX-11EM3-0326-SM-5A5KJ	Adrenal_Gland	Adrenal_Gland	RNA_Seq_(NGS)	female	GTEX-11EM3	LCSET-4423
SRR1358539	RNA-Seq	152	SRX579826	150	Illumina_HiSeq_2000	PAIRED	2014-10-03	GTEX-11EM3-0226-SM-5985Y	Artery_-_Aorta	Blood_Vessel	Allele-Specific_Expression	female	GTEX-11EM3	LCSET-4417
SRR1435982	RNA-Seq	152	SRX615699	150	Illumina_HiSeq_2000	PAIRED	2014-10-04	GTEX-11EM3-0526-SM-5H12N	Artery_-_Coronary	Blood_Vessel	Allele-Specific_Expression	female	GTEX-11EM3	LCSET-4805
SRR1311348	RNA-Seq	152	SRX558870	150	Illumina_HiSeq_2000	PAIRED	2014-10-03	GTEX-11EM3-2226-SM-5H11Y	Artery_-_Tibial	Blood_Vessel	Allele-Specific_Expression	female	GTEX-11EM3	LCSET-4805
SRR1353994	RNA-Seq	152	SRX578089	150	Illumina_HiSeq_2000	PAIRED	2014-10-03	GTEX-11EM3-1326-SM-5N9C6	Breast_-_Mammary_Tissue	Breast	Allele-Specific_Expression	female	GTEX-11EM3	LCSET-4904
SRR1394169	RNA-Seq	152	SRX597368	150	Illumina_HiSeq_2000	PAIRED	2014-10-04	GTEX-11EM3-0001-SM-5Q5BD	Cells_-_EBV-transformed_lymphocytes	Blood	RNA_Seq_(NGS)	female	GTEX-11EM3	LCSET-4952
SRR1343414	RNA-Seq	152	SRX573688	150	Illumina_HiSeq_2000	PAIRED	2014-10-03	GTEX-11EM3-1626-SM-5N9CO	Colon_-_Sigmoid	Colon	RNA_Seq_(NGS)	female	GTEX-11EM3	LCSET-4904
SRR1342806	RNA-Seq	152	SRX573450	150	Illumina_HiSeq_2000	PAIRED	2014-10-03	GTEX-11EM3-1526-SM-5A5KN	Colon_-_Transverse	Colon	Allele-Specific_Expression	female	GTEX-11EM3	LCSET-4423
SRR1375593	RNA-Seq	152	SRX588894	150	Illumina_HiSeq_2000	PAIRED	2014-10-04	GTEX-11EM3-0926-SM-5A5KK	Esophagus_-_Gastroesophageal_Junction	Esophagus	Allele-Specific_Expression	female	GTEX-11EM3	LCSET-4423
SRR1458912	RNA-Seq	152	SRX624784	150	Illumina_HiSeq_2000	PAIRED	2014-10-04	GTEX-11EM3-0826-SM-5N9CC	Esophagus_-_Mucosa	Esophagus	RNA_Seq_(NGS)	female	GTEX-11EM3	LCSET-4904
SRR1469080	RNA-Seq	152	SRX629680	150	Illumina_HiSeq_2000	PAIRED	2014-10-04	GTEX-11EM3-0726-SM-5GZZM	Esophagus_-_Muscularis	Esophagus	RNA_Seq_(NGS)	female	GTEX-11EM3	LCSET-4805
SRR1455842	RNA-Seq	152	SRX623526	150	Illumina_HiSeq_2000	PAIRED	2014-10-04	GTEX-11EM3-0426-SM-5N9BZ	Heart_-_Atrial_Appendage	Heart	Allele-Specific_Expression	female	GTEX-11EM3	LCSET-4904
SRR1311509	RNA-Seq	152	SRX558951	150	Illumina_HiSeq_2000	PAIRED	2014-10-03	GTEX-11EM3-0626-SM-5H12Z	Heart_-_Left_Ventricle	Heart	Allele-Specific_Expression	female	GTEX-11EM3	LCSET-4805
SRR1334512	RNA-Seq	152	SRX569746	150	Illumina_HiSeq_2000	PAIRED	2014-10-03	GTEX-11EM3-2126-SM-5H11M	Muscle_-_Skeletal	Muscle	Allele-Specific_Expression	female	GTEX-11EM3	LCSET-4805
SRR1340598	RNA-Seq	152	SRX572364	150	Illumina_HiSeq_2000	PAIRED	2014-10-03	GTEX-11EM3-1726-SM-5N9D1	Ovary	Ovary	Allele-Specific_Expression	female	GTEX-11EM3	LCSET-4904
SRR1311916	RNA-Seq	152	SRX559144	150	Illumina_HiSeq_2000	PAIRED	2014-10-03	GTEX-11EM3-1226-SM-5N9DD	Skin_-_Not_Sun_Exposed_(Suprapubic)	Skin	RNA_Seq_(NGS)	female	GTEX-11EM3	LCSET-4904
SRR1364848	RNA-Seq	152	SRX582738	150	Illumina_HiSeq_2000	PAIRED	2014-10-04	GTEX-11EM3-2426-SM-59861	Skin_-_Sun_Exposed_(Lower_leg)	Skin	RNA_Seq_(NGS)	female	GTEX-11EM3	LCSET-4417
SRR1432890	RNA-Seq	152	SRX614530	150	Illumina_HiSeq_2000	PAIRED	2014-10-04	GTEX-11EM3-1026-SM-5A5KL	Stomach	Stomach	RNA_Seq_(NGS)	female	GTEX-11EM3	LCSET-4423
SRR1318898	RNA-Seq	152	SRX562525	150	Illumina_HiSeq_2000	PAIRED	2014-10-03	GTEX-11EM3-0126-SM-5985K	Thyroid	Thyroid	RNA_Seq_(NGS)	female	GTEX-11EM3	LCSET-4417
SRR1309745	RNA-Seq	152	SRX558176	150	Illumina_HiSeq_2000	PAIRED	2014-10-03	GTEX-11EM3-1926-SM-5987U	Uterus	Uterus	Allele-Specific_Expression	female	GTEX-11EM3	LCSET-4417
SRR1397242	RNA-Seq	152	SRX598698	150	Illumina_HiSeq_2000	PAIRED	2014-10-04	GTEX-11EM3-1826-SM-5A5KO	Vagina	Vagina	RNA_Seq_(NGS)	female	GTEX-11EM3	LCSET-4423
SRR1471331	RNA-Seq	152	SRX630597	150	Illumina_HiSeq_2000	PAIRED	2014-10-04	GTEX-11EM3-0005-SM-5N9DK	Whole_Blood	Blood	RNA_Seq_(NGS)	female	GTEX-11EM3	LCSET-4904
SRR1351347	RNA-Seq	152	SRX577124	150	Illumina_HiSeq_2000	PAIRED	2014-10-03	GTEX-11EMC-2826-SM-5PNY6	Adipose_-_Subcutaneous	Adipose_Tissue	RNA_Seq_(NGS)	female	GTEX-11EMC	LCSET-4918
SRR1500282	RNA-Seq	152	SRX640870	150	Illumina_HiSeq_2000	PAIRED	2014-10-04	GTEX-11EMC-0526-SM-5EGJN	Adrenal_Gland	Adrenal_Gland	RNA_Seq_(NGS)	female	GTEX-11EMC	LCSET-4797
SRR1417787	RNA-Seq	152	SRX606506	150	Illumina_HiSeq_2000	PAIRED	2014-10-04	GTEX-11EMC-0926-SM-59863	Artery_-_Aorta	Blood_Vessel	Allele-Specific_Expression	female	GTEX-11EMC	LCSET-4417
SRR1364013	RNA-Seq	152	SRX582061	150	Illumina_HiSeq_2000	PAIRED	2014-10-04	GTEX-11EMC-3026-SM-5EQ4R	Artery_-_Tibial	Blood_Vessel	RNA_Seq_(NGS)	female	GTEX-11EMC	LCSET-4767
SRR1489054	RNA-Seq	152	SRX637561	150	Illumina_HiSeq_2000	PAIRED	2014-10-04	GTEX-11EMC-3326-SM-5P9JH	Brain_-_Cerebellum	Brain	Allele-Specific_Expression	female	GTEX-11EMC	LCSET-4916
SRR1311575	RNA-Seq	152	SRX558978	150	Illumina_HiSeq_2000	PAIRED	2014-10-03	GTEX-11EMC-3226-SM-5EGKW	Brain_-_Cortex	Brain	RNA_Seq_(NGS)	female	GTEX-11EMC	LCSET-4797
SRR1469547	RNA-Seq	152	SRX629889	150	Illumina_HiSeq_2000	PAIRED	2016-05-14	GTEX-11EMC-2026-SM-5A5JV	Breast_-_Mammary_Tissue	Breast	RNA_Seq_(NGS)	female	GTEX-11EMC	LCSET-4423
SRR1401885	RNA-Seq	152	SRX600406	150	Illumina_HiSeq_2000	PAIRED	2014-10-04	GTEX-11EMC-0002-SM-5Q5DO	Cells_-_EBV-transformed_lymphocytes	Blood	Allele-Specific_Expression	female	GTEX-11EMC	LCSET-4953
SRR1370192	RNA-Seq	152	SRX585181	150	Illumina_HiSeq_2000	PAIRED	2014-10-04	GTEX-11EMC-0008-SM-5Q5DR	Cells_-_Transformed_fibroblasts	Skin	Allele-Specific_Expression	female	GTEX-11EMC	LCSET-4953
SRR1410699	RNA-Seq	152	SRX603681	150	Illumina_HiSeq_2000	PAIRED	2014-10-04	GTEX-11EMC-1426-SM-5N9E4	Colon_-_Sigmoid	Colon	Allele-Specific_Expression	female	GTEX-11EMC	LCSET-4905
SRR1487255	RNA-Seq	152	SRX636831	150	Illumina_HiSeq_2000	PAIRED	2014-10-04	GTEX-11EMC-2226-SM-5A5JW	Esophagus_-_Mucosa	Esophagus	Allele-Specific_Expression	female	GTEX-11EMC	LCSET-4423
SRR1454136	RNA-Seq	152	SRX622835	150	Illumina_HiSeq_2000	PAIRED	2014-10-04	GTEX-11EMC-0826-SM-59862	Heart_-_Atrial_Appendage	Heart	Allele-Specific_Expression	female	GTEX-11EMC	LCSET-4417
SRR1382508	RNA-Seq	152	SRX591966	150	Illumina_HiSeq_2000	PAIRED	2014-10-04	GTEX-11EMC-0726-SM-5EGJO	Heart_-_Left_Ventricle	Heart	RNA_Seq_(NGS)	female	GTEX-11EMC	LCSET-4797
SRR1365938	RNA-Seq	152	SRX583183	150	Illumina_HiSeq_2000	PAIRED	2014-10-04	GTEX-11EMC-0126-SM-5EGKV	Lung	Lung	Allele-Specific_Expression	female	GTEX-11EMC	LCSET-4797
SRR1315412	RNA-Seq	152	SRX561082	150	Illumina_HiSeq_2000	PAIRED	2014-10-03	GTEX-11EMC-2526-SM-5PNVU	Minor_Salivary_Gland	Salivary_Gland	RNA_Seq_(NGS)	female	GTEX-11EMC	LCSET-4917
SRR1309556	RNA-Seq	152	SRX558091	150	Illumina_HiSeq_2000	PAIRED	2014-10-03	GTEX-11EMC-2626-SM-59864	Muscle_-_Skeletal	Muscle	RNA_Seq_(NGS)	female	GTEX-11EMC	LCSET-4417
SRR1433171	RNA-Seq	152	SRX614646	150	Illumina_HiSeq_2000	PAIRED	2014-10-04	GTEX-11EMC-1726-SM-5H11P	Ovary	Ovary	Allele-Specific_Expression	female	GTEX-11EMC	LCSET-4805
SRR1324141	RNA-Seq	152	SRX564614	150	Illumina_HiSeq_2000	PAIRED	2014-10-03	GTEX-11EMC-3126-SM-5EGJP	Pituitary	Pituitary	Allele-Specific_Expression	female	GTEX-11EMC	LCSET-4797
SRR1310855	RNA-Seq	152	SRX558659	150	Illumina_HiSeq_2000	PAIRED	2014-10-03	GTEX-11EMC-2926-SM-5EQ4F	Skin_-_Sun_Exposed_(Lower_leg)	Skin	RNA_Seq_(NGS)	female	GTEX-11EMC	LCSET-4767
SRR1409875	RNA-Seq	152	SRX603313	150	Illumina_HiSeq_2000	PAIRED	2014-10-04	GTEX-11EMC-0226-SM-5EGLP	Thyroid	Thyroid	RNA_Seq_(NGS)	female	GTEX-11EMC	LCSET-4797
SRR1313991	RNA-Seq	152	SRX560209	150	Illumina_HiSeq_2000	PAIRED	2014-10-03	GTEX-11EMC-1826-SM-5A5JT	Uterus	Uterus	RNA_Seq_(NGS)	female	GTEX-11EMC	LCSET-4423
SRR1454050	RNA-Seq	152	SRX622798	150	Illumina_HiSeq_2000	PAIRED	2014-10-04	GTEX-11EMC-1926-SM-5A5JU	Vagina	Vagina	RNA_Seq_(NGS)	female	GTEX-11EMC	LCSET-4423
SRR1445365	RNA-Seq	152	SRX619028	150	Illumina_HiSeq_2000	PAIRED	2014-10-04	GTEX-11EMC-0006-SM-5O9DN	Whole_Blood	Blood	Allele-Specific_Expression	female	GTEX-11EMC	LCSET-4910
SRR1341344	RNA-Seq	152	SRX572678	150	Illumina_HiSeq_2000	PAIRED	2014-10-03	GTEX-11EQ8-0226-SM-5EQ5G	Adipose_-_Subcutaneous	Adipose_Tissue	RNA_Seq_(NGS)	male	GTEX-11EQ8	LCSET-4767
SRR1341983	RNA-Seq	152	SRX572916	150	Illumina_HiSeq_2000	PAIRED	2014-10-03	GTEX-11EQ8-0426-SM-5N9DP	Artery_-_Tibial	Blood_Vessel	Allele-Specific_Expression	male	GTEX-11EQ8	LCSET-4904
SRR1499785	RNA-Seq	152	SRX640667	150	Illumina_HiSeq_2000	PAIRED	2014-10-04	GTEX-11EQ8-2826-SM-5N9C1	Brain_-_Cerebellum	Brain	RNA_Seq_(NGS)	male	GTEX-11EQ8	LCSET-4904
SRR1348989	RNA-Seq	152	SRX576215	150	Illumina_HiSeq_2000	PAIRED	2014-10-03	GTEX-11EQ8-0008-SM-5Q5DJ	Cells_-_Transformed_fibroblasts	Skin	RNA_Seq_(NGS)	male	GTEX-11EQ8	LCSET-4953
SRR1401774	RNA-Seq	152	SRX600350	150	Illumina_HiSeq_2000	PAIRED	2014-10-04	GTEX-11EQ8-2626-SM-5N9BO	Colon_-_Sigmoid	Colon	RNA_Seq_(NGS)	male	GTEX-11EQ8	LCSET-4904
SRR1362824	RNA-Seq	152	SRX581374	150	Illumina_HiSeq_2000	PAIRED	2014-10-04	GTEX-11EQ8-1326-SM-5EGJQ	Heart_-_Atrial_Appendage	Heart	Allele-Specific_Expression	male	GTEX-11EQ8	LCSET-4797
SRR1355217	RNA-Seq	152	SRX578561	150	Illumina_HiSeq_2000	PAIRED	2014-10-03	GTEX-11EQ8-0526-SM-5N9BC	Muscle_-_Skeletal	Muscle	Allele-Specific_Expression	male	GTEX-11EQ8	LCSET-4904
SRR1487128	RNA-Seq	152	SRX636785	150	Illumina_HiSeq_2000	PAIRED	2014-10-04	GTEX-11EQ8-0926-SM-5H12V	Skin_-_Not_Sun_Exposed_(Suprapubic)	Skin	RNA_Seq_(NGS)	male	GTEX-11EQ8	LCSET-4805
SRR1319221	RNA-Seq	152	SRX562658	150	Illumina_HiSeq_2000	PAIRED	2014-10-03	GTEX-11EQ8-0126-SM-5EQ54	Skin_-_Sun_Exposed_(Lower_leg)	Skin	RNA_Seq_(NGS)	male	GTEX-11EQ8	LCSET-4767
SRR1432476	RNA-Seq	152	SRX614358	150	Illumina_HiSeq_2000	PAIRED	2014-10-04	GTEX-11EQ8-1426-SM-5EGJR	Testis	Testis	RNA_Seq_(NGS)	male	GTEX-11EQ8	LCSET-4797
SRR1446606	RNA-Seq	152	SRX619524	150	Illumina_HiSeq_2000	PAIRED	2014-10-04	GTEX-11EQ8-0826-SM-5N9FG	Thyroid	Thyroid	Allele-Specific_Expression	male	GTEX-11EQ8	LCSET-4905
SRR1351836	RNA-Seq	152	SRX577271	150	Illumina_HiSeq_2000	PAIRED	2014-10-03	GTEX-11EQ8-0006-SM-5P9HJ	Whole_Blood	Blood	RNA_Seq_(NGS)	male	GTEX-11EQ8	LCSET-4916
SRR1395575	RNA-Seq	152	SRX598093	150	Illumina_HiSeq_2000	PAIRED	2014-10-04	GTEX-11EQ9-2526-SM-5HL66	Adipose_-_Subcutaneous	Adipose_Tissue	Allele-Specific_Expression	male	GTEX-11EQ9	LCSET-4806
SRR1470459	RNA-Seq	152	SRX630270	150	Illumina_HiSeq_2000	PAIRED	2014-10-04	GTEX-11EQ9-1126-SM-5987I	Adipose_-_Visceral_(Omentum)	Adipose_Tissue	RNA_Seq_(NGS)	male	GTEX-11EQ9	LCSET-4417
SRR1310231	RNA-Seq	152	SRX558395	150	Illumina_HiSeq_2000	PAIRED	2014-10-03	GTEX-11EQ9-0126-SM-5986I	Adrenal_Gland	Adrenal_Gland	Allele-Specific_Expression	male	GTEX-11EQ9	LCSET-4417
SRR1311666	RNA-Seq	152	SRX559027	150	Illumina_HiSeq_2000	PAIRED	2014-10-03	GTEX-11EQ9-2226-SM-5987H	Artery_-_Tibial	Blood_Vessel	RNA_Seq_(NGS)	male	GTEX-11EQ9	LCSET-4417
SRR1322249	RNA-Seq	152	SRX563895	150	Illumina_HiSeq_2000	PAIRED	2014-10-03	GTEX-11EQ9-1826-SM-5Q5AJ	Breast_-_Mammary_Tissue	Breast	Allele-Specific_Expression	male	GTEX-11EQ9	LCSET-4952
SRR1480745	RNA-Seq	152	SRX634552	150	Illumina_HiSeq_2000	PAIRED	2014-10-04	GTEX-11EQ9-0002-SM-5QGQ1	Cells_-_EBV-transformed_lymphocytes	Blood	RNA_Seq_(NGS)	male	GTEX-11EQ9	LCSET-4954
SRR1421116	RNA-Seq	152	SRX607883	150	Illumina_HiSeq_2000	PAIRED	2014-10-04	GTEX-11EQ9-0008-SM-5Q5DK	Cells_-_Transformed_fibroblasts	Skin	RNA_Seq_(NGS)	male	GTEX-11EQ9	LCSET-4953
SRR1333287	RNA-Seq	152	SRX569159	150	Illumina_HiSeq_2000	PAIRED	2014-10-03	GTEX-11EQ9-1526-SM-5PNY7	Colon_-_Sigmoid	Colon	Allele-Specific_Expression	male	GTEX-11EQ9	LCSET-4918
SRR1367544	RNA-Seq	152	SRX583779	150	Illumina_HiSeq_2000	PAIRED	2014-10-04	GTEX-11EQ9-1426-SM-5987G	Colon_-_Transverse	Colon	Allele-Specific_Expression	male	GTEX-11EQ9	LCSET-4417
SRR1310777	RNA-Seq	152	SRX558632	150	Illumina_HiSeq_2000	PAIRED	2014-10-03	GTEX-11EQ9-0926-SM-5HL6I	Esophagus_-_Gastroesophageal_Junction	Esophagus	RNA_Seq_(NGS)	male	GTEX-11EQ9	LCSET-4806
SRR1440374	RNA-Seq	152	SRX617076	150	Illumina_HiSeq_2000	PAIRED	2014-10-04	GTEX-11EQ9-0726-SM-5A5K2	Esophagus_-_Mucosa	Esophagus	RNA_Seq_(NGS)	male	GTEX-11EQ9	LCSET-4423
SRR1396035	RNA-Seq	152	SRX598288	150	Illumina_HiSeq_2000	PAIRED	2014-10-04	GTEX-11EQ9-0826-SM-5986Y	Esophagus_-_Muscularis	Esophagus	RNA_Seq_(NGS)	male	GTEX-11EQ9	LCSET-4417
SRR1414185	RNA-Seq	152	SRX605037	150	Illumina_HiSeq_2000	PAIRED	2014-10-04	GTEX-11EQ9-0526-SM-5A5JZ	Liver	Liver	Allele-Specific_Expression	male	GTEX-11EQ9	LCSET-4423
SRR1434332	RNA-Seq	152	SRX615082	150	Illumina_HiSeq_2000	PAIRED	2014-10-04	GTEX-11EQ9-0226-SM-5A5JX	Lung	Lung	Allele-Specific_Expression	male	GTEX-11EQ9	LCSET-4423
SRR1356057	RNA-Seq	152	SRX578885	150	Illumina_HiSeq_2000	PAIRED	2014-10-03	GTEX-11EQ9-2026-SM-5P9JI	Minor_Salivary_Gland	Salivary_Gland	RNA_Seq_(NGS)	male	GTEX-11EQ9	LCSET-4916
SRR1324390	RNA-Seq	152	SRX564713	150	Illumina_HiSeq_2000	PAIRED	2014-10-03	GTEX-11EQ9-2126-SM-5PNVW	Muscle_-_Skeletal	Muscle	RNA_Seq_(NGS)	male	GTEX-11EQ9	LCSET-4917
SRR1448098	RNA-Seq	152	SRX620158	150	Illumina_HiSeq_2000	PAIRED	2014-10-04	GTEX-11EQ9-2326-SM-5HL5H	Nerve_-_Tibial	Nerve	Allele-Specific_Expression	male	GTEX-11EQ9	LCSET-4806
SRR1310690	RNA-Seq	152	SRX558585	150	Illumina_HiSeq_2000	PAIRED	2014-10-03	GTEX-11EQ9-1026-SM-5H134	Pancreas	Pancreas	Allele-Specific_Expression	male	GTEX-11EQ9	LCSET-4805
SRR1349809	RNA-Seq	152	SRX576524	150	Illumina_HiSeq_2000	PAIRED	2014-10-03	GTEX-11EQ9-1726-SM-5HL6U	Prostate	Prostate	RNA_Seq_(NGS)	male	GTEX-11EQ9	LCSET-4806
SRR1446695	RNA-Seq	152	SRX619564	150	Illumina_HiSeq_2000	PAIRED	2014-10-04	GTEX-11EQ9-1626-SM-5PNY8	Skin_-_Not_Sun_Exposed_(Suprapubic)	Skin	RNA_Seq_(NGS)	male	GTEX-11EQ9	LCSET-4918
SRR1392121	RNA-Seq	152	SRX596206	150	Illumina_HiSeq_2000	PAIRED	2014-10-04	GTEX-11EQ9-2426-SM-5HL5T	Skin_-_Sun_Exposed_(Lower_leg)	Skin	RNA_Seq_(NGS)	male	GTEX-11EQ9	LCSET-4806
SRR1415751	RNA-Seq	152	SRX605674	150	Illumina_HiSeq_2000	PAIRED	2014-10-04	GTEX-11EQ9-1326-SM-5985X	Small_Intestine_-_Terminal_Ileum	Small_Intestine	Allele-Specific_Expression	male	GTEX-11EQ9	LCSET-4417
SRR1324062	RNA-Seq	152	SRX564577	150	Illumina_HiSeq_2000	PAIRED	2014-10-03	GTEX-11EQ9-0426-SM-5A5JY	Spleen	Spleen	Allele-Specific_Expression	male	GTEX-11EQ9	LCSET-4423
SRR1309723	RNA-Seq	152	SRX558183	150	Illumina_HiSeq_2000	PAIRED	2014-10-03	GTEX-11EQ9-1226-SM-5987E	Stomach	Stomach	RNA_Seq_(NGS)	male	GTEX-11EQ9	LCSET-4417
SRR1357367	RNA-Seq	152	SRX579419	150	Illumina_HiSeq_2000	PAIRED	2014-10-03	GTEX-11EQ9-1926-SM-5PNVV	Testis	Testis	Allele-Specific_Expression	male	GTEX-11EQ9	LCSET-4917
SRR1309657	RNA-Seq	152	SRX558144	150	Illumina_HiSeq_2000	PAIRED	2014-10-03	GTEX-11EQ9-0626-SM-5A5K1	Thyroid	Thyroid	Allele-Specific_Expression	male	GTEX-11EQ9	LCSET-4423
SRR1332007	RNA-Seq	152	SRX568607	150	Illumina_HiSeq_2000	PAIRED	2014-10-03	GTEX-11EQ9-0006-SM-5LUB6	Whole_Blood	Blood	RNA_Seq_(NGS)	male	GTEX-11EQ9	LCSET-4899
SRR1478228	RNA-Seq	152	SRX633501	150	Illumina_HiSeq_2000	PAIRED	2014-10-04	GTEX-11GS4-2626-SM-5A5LD	Adipose_-_Subcutaneous	Adipose_Tissue	RNA_Seq_(NGS)	male	GTEX-11GS4	LCSET-4423
SRR1356468	RNA-Seq	152	SRX579073	150	Illumina_HiSeq_2000	PAIRED	2014-10-03	GTEX-11GS4-1026-SM-5N9DE	Adipose_-_Visceral_(Omentum)	Adipose_Tissue	Allele-Specific_Expression	male	GTEX-11GS4	LCSET-4904
SRR1354363	RNA-Seq	152	SRX578232	150	Illumina_HiSeq_2000	PAIRED	2014-10-03	GTEX-11GS4-0326-SM-5N9F7	Artery_-_Aorta	Blood_Vessel	RNA_Seq_(NGS)	male	GTEX-11GS4	LCSET-4905
SRR1435206	RNA-Seq	152	SRX615402	150	Illumina_HiSeq_2000	PAIRED	2014-10-04	GTEX-11GS4-0626-SM-5A5LC	Artery_-_Coronary	Blood_Vessel	Allele-Specific_Expression	male	GTEX-11GS4	LCSET-4423
SRR1447215	RNA-Seq	152	SRX619768	150	Illumina_HiSeq_2000	PAIRED	2014-10-04	GTEX-11GS4-2926-SM-5A5LF	Artery_-_Tibial	Blood_Vessel	Allele-Specific_Expression	male	GTEX-11GS4	LCSET-4423
SRR1311794	RNA-Seq	152	SRX559096	150	Illumina_HiSeq_2000	PAIRED	2014-10-03	GTEX-11GS4-3126-SM-5A5LH	Brain_-_Cortex	Brain	Allele-Specific_Expression	male	GTEX-11GS4	LCSET-4423
SRR1310667	RNA-Seq	152	SRX558576	150	Illumina_HiSeq_2000	PAIRED	2014-10-03	GTEX-11GS4-2126-SM-5A5KR	Breast_-_Mammary_Tissue	Breast	RNA_Seq_(NGS)	male	GTEX-11GS4	LCSET-4423
SRR1376169	RNA-Seq	152	SRX589104	150	Illumina_HiSeq_2000	PAIRED	2014-10-04	GTEX-11GS4-0008-SM-5QGRA	Cells_-_Transformed_fibroblasts	Skin	Allele-Specific_Expression	male	GTEX-11GS4	LCSET-4954
SRR1455741	RNA-Seq	152	SRX623494	150	Illumina_HiSeq_2000	PAIRED	2014-10-04	GTEX-11GS4-1826-SM-5HL4T	Colon_-_Sigmoid	Colon	Allele-Specific_Expression	male	GTEX-11GS4	LCSET-4806
SRR1370682	RNA-Seq	152	SRX585375	150	Illumina_HiSeq_2000	PAIRED	2014-10-04	GTEX-11GS4-1426-SM-5N9D2	Esophagus_-_Muscularis	Esophagus	Allele-Specific_Expression	male	GTEX-11GS4	LCSET-4904
SRR1489715	RNA-Seq	152	SRX637818	150	Illumina_HiSeq_2000	PAIRED	2014-10-04	GTEX-11GS4-0426-SM-5N9CD	Heart_-_Atrial_Appendage	Heart	RNA_Seq_(NGS)	male	GTEX-11GS4	LCSET-4904
SRR1419453	RNA-Seq	152	SRX607210	150	Illumina_HiSeq_2000	PAIRED	2014-10-04	GTEX-11GS4-0526-SM-5A5KQ	Heart_-_Left_Ventricle	Heart	RNA_Seq_(NGS)	male	GTEX-11GS4	LCSET-4423
SRR1469746	RNA-Seq	152	SRX629983	150	Illumina_HiSeq_2000	PAIRED	2014-10-04	GTEX-11GS4-2326-SM-5A5KS	Kidney_-_Cortex	Kidney	Allele-Specific_Expression	male	GTEX-11GS4	LCSET-4423
SRR1310735	RNA-Seq	152	SRX558605	150	Illumina_HiSeq_2000	PAIRED	2014-10-03	GTEX-11GS4-2526-SM-5A5KT	Muscle_-_Skeletal	Muscle	RNA_Seq_(NGS)	male	GTEX-11GS4	LCSET-4423
SRR1312464	RNA-Seq	152	SRX559378	150	Illumina_HiSeq_2000	PAIRED	2014-10-03	GTEX-11GS4-2826-SM-5HL56	Nerve_-_Tibial	Nerve	Allele-Specific_Expression	male	GTEX-11GS4	LCSET-4806
SRR1311599	RNA-Seq	152	SRX558997	150	Illumina_HiSeq_2000	PAIRED	2014-10-03	GTEX-11GS4-3026-SM-5A5LG	Pituitary	Pituitary	Allele-Specific_Expression	male	GTEX-11GS4	LCSET-4423
SRR1464746	RNA-Seq	152	SRX627856	150	Illumina_HiSeq_2000	PAIRED	2014-10-04	GTEX-11GS4-0226-SM-5HL77	Skin_-_Not_Sun_Exposed_(Suprapubic)	Skin	Allele-Specific_Expression	male	GTEX-11GS4	LCSET-4806
SRR1369288	RNA-Seq	152	SRX584450	150	Illumina_HiSeq_2000	PAIRED	2014-10-04	GTEX-11GS4-2726-SM-5A5LE	Skin_-_Sun_Exposed_(Lower_leg)	Skin	Allele-Specific_Expression	male	GTEX-11GS4	LCSET-4423
SRR1311329	RNA-Seq	152	SRX558867	150	Illumina_HiSeq_2000	PAIRED	2014-10-03	GTEX-11GS4-2026-SM-5N9CP	Testis	Testis	RNA_Seq_(NGS)	male	GTEX-11GS4	LCSET-4904
SRR1330305	RNA-Seq	152	SRX567902	150	Illumina_HiSeq_2000	PAIRED	2014-10-03	GTEX-11GS4-0826-SM-5986J	Thyroid	Thyroid	RNA_Seq_(NGS)	male	GTEX-11GS4	LCSET-4417
SRR1339856	RNA-Seq	152	SRX572043	150	Illumina_HiSeq_2000	PAIRED	2014-10-03	GTEX-11GS4-0006-SM-5SI9M	Whole_Blood	Blood	RNA_Seq_(NGS)	male	GTEX-11GS4	LCSET-5174
SRR1407250	RNA-Seq	152	SRX602335	150	Illumina_HiSeq_2000	PAIRED	2014-10-04	GTEX-11GSO-2326-SM-5A5LX	Adipose_-_Subcutaneous	Adipose_Tissue	RNA_Seq_(NGS)	male	GTEX-11GSO	LCSET-4423
SRR1499935	RNA-Seq	152	SRX640729	150	Illumina_HiSeq_2000	PAIRED	2014-10-04	GTEX-11GSO-0226-SM-5A5LV	Adipose_-_Visceral_(Omentum)	Adipose_Tissue	RNA_Seq_(NGS)	male	GTEX-11GSO	LCSET-4423
SRR1311086	RNA-Seq	152	SRX558767	150	Illumina_HiSeq_2000	PAIRED	2014-10-03	GTEX-11GSO-0011-R3b-SM-57WB2	Brain_-_Anterior_cingulate_cortex_(BA24)	Brain	RNA_Seq_(NGS)	male	GTEX-11GSO	LCSET-4415
SRR1490568	RNA-Seq	152	SRX638173	150	Illumina_HiSeq_2000	PAIRED	2016-05-14	GTEX-11GSO-3026-SM-5Q5AL	Brain_-_Cerebellum	Brain	RNA_Seq_(NGS)	male	GTEX-11GSO	LCSET-4952
SRR1332796	RNA-Seq	152	SRX568960	150	Illumina_HiSeq_2000	PAIRED	2014-10-03	GTEX-11GSO-2926-SM-5HL73	Brain_-_Cortex	Brain	RNA_Seq_(NGS)	male	GTEX-11GSO	LCSET-4806
SRR1312743	RNA-Seq	152	SRX559504	150	Illumina_HiSeq_2000	PAIRED	2014-10-03	GTEX-11GSO-0011-R1b-SM-57WD3	Brain_-_Hippocampus	Brain	RNA_Seq_(NGS)	male	GTEX-11GSO	LCSET-4415
SRR1310113	RNA-Seq	152	SRX558334	150	Illumina_HiSeq_2000	PAIRED	2014-10-03	GTEX-11GSO-0011-R2a-SM-57WDF	Brain_-_Substantia_nigra	Brain	Allele-Specific_Expression	male	GTEX-11GSO	LCSET-4415
SRR1317282	RNA-Seq	152	SRX561911	150	Illumina_HiSeq_2000	PAIRED	2014-10-03	GTEX-11GSO-1926-SM-5A5K3	Breast_-_Mammary_Tissue	Breast	Allele-Specific_Expression	male	GTEX-11GSO	LCSET-4423
SRR1400180	RNA-Seq	152	SRX599758	150	Illumina_HiSeq_2000	PAIRED	2014-10-04	GTEX-11GSO-2526-SM-5PNVX	Muscle_-_Skeletal	Muscle	RNA_Seq_(NGS)	male	GTEX-11GSO	LCSET-4917
SRR1410427	RNA-Seq	152	SRX603571	150	Illumina_HiSeq_2000	PAIRED	2014-10-04	GTEX-11GSO-2626-SM-5Q5AK	Nerve_-_Tibial	Nerve	RNA_Seq_(NGS)	male	GTEX-11GSO	LCSET-4952
SRR1325944	RNA-Seq	152	SRX565636	150	Illumina_HiSeq_2000	PAIRED	2014-10-03	GTEX-11GSO-2826-SM-5HL6Q	Pituitary	Pituitary	RNA_Seq_(NGS)	male	GTEX-11GSO	LCSET-4806
SRR1431452	RNA-Seq	152	SRX613947	150	Illumina_HiSeq_2000	PAIRED	2014-10-04	GTEX-11GSO-2426-SM-5A5LY	Skin_-_Sun_Exposed_(Lower_leg)	Skin	RNA_Seq_(NGS)	male	GTEX-11GSO	LCSET-4423
SRR1357344	RNA-Seq	152	SRX579411	150	Illumina_HiSeq_2000	PAIRED	2014-10-03	GTEX-11GSO-0626-SM-5A5LW	Thyroid	Thyroid	RNA_Seq_(NGS)	male	GTEX-11GSO	LCSET-4423
SRR1362395	RNA-Seq	152	SRX581197	150	Illumina_HiSeq_2000	PAIRED	2014-10-04	GTEX-11GSO-0005-SM-5O9CA	Whole_Blood	Blood	RNA_Seq_(NGS)	male	GTEX-11GSO	LCSET-4910
SRR1349585	RNA-Seq	152	SRX576482	150	Illumina_HiSeq_2000	PAIRED	2014-10-03	GTEX-11GSP-0326-SM-5A5KW	Adrenal_Gland	Adrenal_Gland	RNA_Seq_(NGS)	female	GTEX-11GSP	LCSET-4423
SRR1311441	RNA-Seq	152	SRX558915	150	Illumina_HiSeq_2000	PAIRED	2014-10-03	GTEX-11GSP-1126-SM-5A5LM	Artery_-_Aorta	Blood_Vessel	RNA_Seq_(NGS)	female	GTEX-11GSP	LCSET-4423
SRR1315041	RNA-Seq	152	SRX560924	150	Illumina_HiSeq_2000	PAIRED	2014-10-03	GTEX-11GSP-2926-SM-5N9C2	Artery_-_Tibial	Blood_Vessel	Allele-Specific_Expression	female	GTEX-11GSP	LCSET-4904
SRR1443201	RNA-Seq	152	SRX618164	150	Illumina_HiSeq_2000	PAIRED	2014-10-04	GTEX-11GSP-0011-R5a-SM-57WBE	Brain_-_Caudate_(basal_ganglia)	Brain	Allele-Specific_Expression	female	GTEX-11GSP	LCSET-4415
SRR1356375	RNA-Seq	152	SRX579028	150	Illumina_HiSeq_2000	PAIRED	2014-10-03	GTEX-11GSP-0011-R11b-SM-5NQ7V	Brain_-_Cerebellar_Hemisphere	Brain	Allele-Specific_Expression	female	GTEX-11GSP	LCSET-4906
SRR1335377	RNA-Seq	152	SRX570177	150	Illumina_HiSeq_2000	PAIRED	2014-10-03	GTEX-11GSP-3126-SM-5A5LL	Brain_-_Cerebellum	Brain	RNA_Seq_(NGS)	female	GTEX-11GSP	LCSET-4423
SRR1383059	RNA-Seq	152	SRX592177	150	Illumina_HiSeq_2000	PAIRED	2014-10-04	GTEX-11GSP-3226-SM-5986O	Brain_-_Cortex	Brain	Allele-Specific_Expression	female	GTEX-11GSP	LCSET-4417
SRR1413562	RNA-Seq	152	SRX604795	150	Illumina_HiSeq_2000	PAIRED	2014-10-04	GTEX-11GSP-0011-R10a-SM-5NQ7J	Brain_-_Frontal_Cortex_(BA9)	Brain	RNA_Seq_(NGS)	female	GTEX-11GSP	LCSET-4906
SRR1435901	RNA-Seq	152	SRX615666	150	Illumina_HiSeq_2000	PAIRED	2014-10-04	GTEX-11GSP-0011-R8b-SM-5NQ79	Brain_-_Hypothalamus	Brain	RNA_Seq_(NGS)	female	GTEX-11GSP	LCSET-4906
SRR1320180	RNA-Seq	152	SRX563028	150	Illumina_HiSeq_2000	PAIRED	2014-10-03	GTEX-11GSP-0011-R6b-SM-57WBQ	Brain_-_Nucleus_accumbens_(basal_ganglia)	Brain	RNA_Seq_(NGS)	female	GTEX-11GSP	LCSET-4415
SRR1409351	RNA-Seq	152	SRX603085	150	Illumina_HiSeq_2000	PAIRED	2014-10-04	GTEX-11GSP-0011-R7b-SM-57WC3	Brain_-_Putamen_(basal_ganglia)	Brain	RNA_Seq_(NGS)	female	GTEX-11GSP	LCSET-4415
SRR1467590	RNA-Seq	152	SRX629006	150	Illumina_HiSeq_2000	PAIRED	2014-10-04	GTEX-11GSP-0011-R9b-SM-5NQ77	Brain_-_Spinal_cord_(cervical_c-1)	Brain	Allele-Specific_Expression	female	GTEX-11GSP	LCSET-4906
SRR1443871	RNA-Seq	152	SRX618427	150	Illumina_HiSeq_2000	PAIRED	2014-10-04	GTEX-11GSP-0008-SM-5Q5DM	Cells_-_Transformed_fibroblasts	Skin	Allele-Specific_Expression	female	GTEX-11GSP	LCSET-4953
SRR1370107	RNA-Seq	152	SRX585145	150	Illumina_HiSeq_2000	PAIRED	2014-10-04	GTEX-11GSP-1626-SM-5986N	Colon_-_Transverse	Colon	RNA_Seq_(NGS)	female	GTEX-11GSP	LCSET-4417
SRR1437668	RNA-Seq	152	SRX616359	150	Illumina_HiSeq_2000	PAIRED	2014-10-04	GTEX-11GSP-1826-SM-5N9DQ	Esophagus_-_Mucosa	Esophagus	Allele-Specific_Expression	female	GTEX-11GSP	LCSET-4904
SRR1419962	RNA-Seq	152	SRX607406	150	Illumina_HiSeq_2000	PAIRED	2014-10-04	GTEX-11GSP-1726-SM-5A5LI	Esophagus_-_Muscularis	Esophagus	RNA_Seq_(NGS)	female	GTEX-11GSP	LCSET-4423
SRR1369030	RNA-Seq	152	SRX584352	150	Illumina_HiSeq_2000	PAIRED	2014-10-04	GTEX-11GSP-1226-SM-5985M	Heart_-_Atrial_Appendage	Heart	RNA_Seq_(NGS)	female	GTEX-11GSP	LCSET-4417
SRR1310373	RNA-Seq	152	SRX558453	150	Illumina_HiSeq_2000	PAIRED	2014-10-03	GTEX-11GSP-1326-SM-5A5KY	Heart_-_Left_Ventricle	Heart	RNA_Seq_(NGS)	female	GTEX-11GSP	LCSET-4423
SRR1312266	RNA-Seq	152	SRX559295	150	Illumina_HiSeq_2000	PAIRED	2014-10-03	GTEX-11GSP-0626-SM-5986T	Liver	Liver	RNA_Seq_(NGS)	female	GTEX-11GSP	LCSET-4417
SRR1342023	RNA-Seq	152	SRX572927	150	Illumina_HiSeq_2000	PAIRED	2014-10-03	GTEX-11GSP-0726-SM-5986L	Lung	Lung	Allele-Specific_Expression	female	GTEX-11GSP	LCSET-4417
SRR1324496	RNA-Seq	152	SRX564755	150	Illumina_HiSeq_2000	PAIRED	2014-10-03	GTEX-11GSP-2726-SM-5A5LJ	Muscle_-_Skeletal	Muscle	Allele-Specific_Expression	female	GTEX-11GSP	LCSET-4423
SRR1466046	RNA-Seq	152	SRX628380	150	Illumina_HiSeq_2000	PAIRED	2014-10-04	GTEX-11GSP-2826-SM-5A5LK	Nerve_-_Tibial	Nerve	Allele-Specific_Expression	female	GTEX-11GSP	LCSET-4423
SRR1374432	RNA-Seq	152	SRX588282	150	Illumina_HiSeq_2000	PAIRED	2014-10-04	GTEX-11GSP-0226-SM-5A5KV	Ovary	Ovary	Allele-Specific_Expression	female	GTEX-11GSP	LCSET-4423
SRR1389409	RNA-Seq	152	SRX595153	150	Illumina_HiSeq_2000	PAIRED	2014-10-04	GTEX-11GSP-0426-SM-5A5KX	Pancreas	Pancreas	RNA_Seq_(NGS)	female	GTEX-11GSP	LCSET-4423
SRR1340241	RNA-Seq	152	SRX572198	150	Illumina_HiSeq_2000	PAIRED	2014-10-03	GTEX-11GSP-3026-SM-5N9CE	Pituitary	Pituitary	RNA_Seq_(NGS)	female	GTEX-11GSP	LCSET-4904
SRR1313494	RNA-Seq	152	SRX560011	150	Illumina_HiSeq_2000	PAIRED	2014-10-03	GTEX-11GSP-2326-SM-5HL63	Skin_-_Not_Sun_Exposed_(Suprapubic)	Skin	RNA_Seq_(NGS)	female	GTEX-11GSP	LCSET-4806
SRR1341683	RNA-Seq	152	SRX572813	150	Illumina_HiSeq_2000	PAIRED	2014-10-03	GTEX-11GSP-2526-SM-5N9BP	Skin_-_Sun_Exposed_(Lower_leg)	Skin	RNA_Seq_(NGS)	female	GTEX-11GSP	LCSET-4904
SRR1400869	RNA-Seq	152	SRX600032	150	Illumina_HiSeq_2000	PAIRED	2014-10-04	GTEX-11GSP-2126-SM-5HL5E	Stomach	Stomach	RNA_Seq_(NGS)	female	GTEX-11GSP	LCSET-4806
SRR1374716	RNA-Seq	152	SRX588444	150	Illumina_HiSeq_2000	PAIRED	2014-10-04	GTEX-11GSP-0126-SM-5A5KU	Thyroid	Thyroid	RNA_Seq_(NGS)	female	GTEX-11GSP	LCSET-4423
SRR1389454	RNA-Seq	152	SRX595170	150	Illumina_HiSeq_2000	PAIRED	2014-10-04	GTEX-11GSP-2426-SM-5N9BD	Uterus	Uterus	RNA_Seq_(NGS)	female	GTEX-11GSP	LCSET-4904
SRR1323957	RNA-Seq	152	SRX564548	150	Illumina_HiSeq_2000	PAIRED	2014-10-03	GTEX-11GSP-2226-SM-5HL5Q	Vagina	Vagina	RNA_Seq_(NGS)	female	GTEX-11GSP	LCSET-4806
SRR1376294	RNA-Seq	152	SRX589155	150	Illumina_HiSeq_2000	PAIRED	2014-10-04	GTEX-11GSP-0006-SM-5N9EL	Whole_Blood	Blood	Allele-Specific_Expression	female	GTEX-11GSP	LCSET-4905
SRR1452935	RNA-Seq	152	SRX622318	150	Illumina_HiSeq_2000	PAIRED	2014-10-04	GTEX-11H98-0226-SM-5NQ89	Adipose_-_Subcutaneous	Adipose_Tissue	RNA_Seq_(NGS)	male	GTEX-11H98	LCSET-4906
SRR1447393	RNA-Seq	152	SRX619862	150	Illumina_HiSeq_2000	PAIRED	2014-10-04	GTEX-11H98-0011-R5b-SM-57WCF	Brain_-_Caudate_(basal_ganglia)	Brain	RNA_Seq_(NGS)	male	GTEX-11H98	LCSET-4415
SRR1348446	RNA-Seq	152	SRX576009	150	Illumina_HiSeq_2000	PAIRED	2014-10-03	GTEX-11H98-0011-R11b-SM-5NQ6U	Brain_-_Cerebellar_Hemisphere	Brain	RNA_Seq_(NGS)	male	GTEX-11H98	LCSET-4906
SRR1402900	RNA-Seq	152	SRX600762	150	Illumina_HiSeq_2000	PAIRED	2014-10-04	GTEX-11H98-0011-R10b-SM-5NQ98	Brain_-_Frontal_Cortex_(BA9)	Brain	RNA_Seq_(NGS)	male	GTEX-11H98	LCSET-4906
SRR1334960	RNA-Seq	152	SRX570002	150	Illumina_HiSeq_2000	PAIRED	2014-10-03	GTEX-11H98-0011-R8a-SM-5NQ8V	Brain_-_Hypothalamus	Brain	RNA_Seq_(NGS)	male	GTEX-11H98	LCSET-4906
SRR1469300	RNA-Seq	152	SRX629783	150	Illumina_HiSeq_2000	PAIRED	2014-10-04	GTEX-11H98-0008-SM-5QGR8	Cells_-_Transformed_fibroblasts	Skin	RNA_Seq_(NGS)	male	GTEX-11H98	LCSET-4954
SRR1377006	RNA-Seq	152	SRX589455	150	Illumina_HiSeq_2000	PAIRED	2014-10-04	GTEX-11H98-0326-SM-5HL4S	Muscle_-_Skeletal	Muscle	RNA_Seq_(NGS)	male	GTEX-11H98	LCSET-4806
SRR1402219	RNA-Seq	152	SRX600525	150	Illumina_HiSeq_2000	PAIRED	2014-10-04	GTEX-11H98-0426-SM-5HL55	Nerve_-_Tibial	Nerve	RNA_Seq_(NGS)	male	GTEX-11H98	LCSET-4806
SRR1403240	RNA-Seq	152	SRX600899	150	Illumina_HiSeq_2000	PAIRED	2014-10-04	GTEX-11H98-0126-SM-5EGHG	Skin_-_Sun_Exposed_(Lower_leg)	Skin	RNA_Seq_(NGS)	male	GTEX-11H98	LCSET-4764
SRR1330588	RNA-Seq	152	SRX568008	150	Illumina_HiSeq_2000	PAIRED	2014-10-03	GTEX-11I78-2626-SM-5Q5AI	Adipose_-_Subcutaneous	Adipose_Tissue	Allele-Specific_Expression	female	GTEX-11I78	LCSET-4952
SRR1466792	RNA-Seq	152	SRX628694	150	Illumina_HiSeq_2000	PAIRED	2014-10-04	GTEX-11I78-0226-SM-5HL6R	Adipose_-_Visceral_(Omentum)	Adipose_Tissue	RNA_Seq_(NGS)	female	GTEX-11I78	LCSET-4806
SRR1417364	RNA-Seq	152	SRX606331	150	Illumina_HiSeq_2000	PAIRED	2014-10-04	GTEX-11I78-1826-SM-5A5M4	Adrenal_Gland	Adrenal_Gland	Allele-Specific_Expression	female	GTEX-11I78	LCSET-4423
SRR1387155	RNA-Seq	152	SRX594253	150	Illumina_HiSeq_2000	PAIRED	2014-10-04	GTEX-11I78-0726-SM-5A5M1	Artery_-_Aorta	Blood_Vessel	Allele-Specific_Expression	female	GTEX-11I78	LCSET-4423
SRR1414079	RNA-Seq	152	SRX604986	150	Illumina_HiSeq_2000	PAIRED	2014-10-04	GTEX-11I78-1026-SM-5HL74	Artery_-_Coronary	Blood_Vessel	Allele-Specific_Expression	female	GTEX-11I78	LCSET-4806
SRR1499482	RNA-Seq	152	SRX640546	150	Illumina_HiSeq_2000	PAIRED	2014-10-04	GTEX-11I78-2326-SM-5Q5AH	Artery_-_Tibial	Blood_Vessel	RNA_Seq_(NGS)	female	GTEX-11I78	LCSET-4952
SRR1488694	RNA-Seq	152	SRX637421	150	Illumina_HiSeq_2000	PAIRED	2014-10-04	GTEX-11I78-2226-SM-5PNYA	Breast_-_Mammary_Tissue	Breast	Allele-Specific_Expression	female	GTEX-11I78	LCSET-4918
SRR1350371	RNA-Seq	152	SRX576774	150	Illumina_HiSeq_2000	PAIRED	2014-10-03	GTEX-11I78-0001-SM-5Q5BE	Cells_-_EBV-transformed_lymphocytes	Blood	Allele-Specific_Expression	female	GTEX-11I78	LCSET-4952
SRR1430444	RNA-Seq	152	SRX613541	150	Illumina_HiSeq_2000	PAIRED	2014-10-04	GTEX-11I78-0008-SM-5Q5DI	Cells_-_Transformed_fibroblasts	Skin	RNA_Seq_(NGS)	female	GTEX-11I78	LCSET-4953
SRR1360258	RNA-Seq	152	SRX580388	150	Illumina_HiSeq_2000	PAIRED	2014-10-03	GTEX-11I78-1326-SM-5PNY9	Colon_-_Sigmoid	Colon	Allele-Specific_Expression	female	GTEX-11I78	LCSET-4918
SRR1473209	RNA-Seq	152	SRX631410	150	Illumina_HiSeq_2000	PAIRED	2014-10-04	GTEX-11I78-1226-SM-5A5K6	Colon_-_Transverse	Colon	RNA_Seq_(NGS)	female	GTEX-11I78	LCSET-4423
SRR1309833	RNA-Seq	152	SRX558206	150	Illumina_HiSeq_2000	PAIRED	2014-10-03	GTEX-11I78-1626-SM-5A5M2	Esophagus_-_Gastroesophageal_Junction	Esophagus	RNA_Seq_(NGS)	female	GTEX-11I78	LCSET-4423
SRR1456423	RNA-Seq	152	SRX623762	150	Illumina_HiSeq_2000	PAIRED	2014-10-04	GTEX-11I78-1526-SM-5A5K7	Esophagus_-_Mucosa	Esophagus	Allele-Specific_Expression	female	GTEX-11I78	LCSET-4423
SRR1448118	RNA-Seq	152	SRX620163	150	Illumina_HiSeq_2000	PAIRED	2014-10-04	GTEX-11I78-1426-SM-5PNVY	Esophagus_-_Muscularis	Esophagus	RNA_Seq_(NGS)	female	GTEX-11I78	LCSET-4917
SRR1323628	RNA-Seq	152	SRX564400	150	Illumina_HiSeq_2000	PAIRED	2014-10-03	GTEX-11I78-0826-SM-5A5K4	Heart_-_Left_Ventricle	Heart	Allele-Specific_Expression	female	GTEX-11I78	LCSET-4423
SRR1310797	RNA-Seq	152	SRX558641	150	Illumina_HiSeq_2000	PAIRED	2014-10-03	GTEX-11I78-0126-SM-5HL6F	Lung	Lung	Allele-Specific_Expression	female	GTEX-11I78	LCSET-4806
SRR1409575	RNA-Seq	152	SRX603191	150	Illumina_HiSeq_2000	PAIRED	2014-10-04	GTEX-11I78-2426-SM-5A5K9	Muscle_-_Skeletal	Muscle	Allele-Specific_Expression	female	GTEX-11I78	LCSET-4423
SRR1429979	RNA-Seq	152	SRX613308	150	Illumina_HiSeq_2000	PAIRED	2014-10-04	GTEX-11I78-1926-SM-59878	Ovary	Ovary	RNA_Seq_(NGS)	female	GTEX-11I78	LCSET-4417
SRR1309875	RNA-Seq	152	SRX558231	150	Illumina_HiSeq_2000	PAIRED	2014-10-03	GTEX-11I78-0626-SM-5A5LZ	Pancreas	Pancreas	Allele-Specific_Expression	female	GTEX-11I78	LCSET-4423
SRR1489839	RNA-Seq	152	SRX637869	150	Illumina_HiSeq_2000	PAIRED	2014-10-04	GTEX-11I78-1126-SM-5A5K5	Small_Intestine_-_Terminal_Ileum	Small_Intestine	RNA_Seq_(NGS)	female	GTEX-11I78	LCSET-4423
SRR1345871	RNA-Seq	152	SRX574788	150	Illumina_HiSeq_2000	PAIRED	2014-10-03	GTEX-11I78-1726-SM-5A5M3	Stomach	Stomach	RNA_Seq_(NGS)	female	GTEX-11I78	LCSET-4423
SRR1394872	RNA-Seq	152	SRX597647	150	Illumina_HiSeq_2000	PAIRED	2014-10-04	GTEX-11I78-0526-SM-5986A	Thyroid	Thyroid	Allele-Specific_Expression	female	GTEX-11I78	LCSET-4417
SRR1474208	RNA-Seq	152	SRX631814	150	Illumina_HiSeq_2000	PAIRED	2014-10-04	GTEX-11I78-2126-SM-5A5K8	Uterus	Uterus	Allele-Specific_Expression	female	GTEX-11I78	LCSET-4423
SRR1410612	RNA-Seq	152	SRX603644	150	Illumina_HiSeq_2000	PAIRED	2014-10-04	GTEX-11I78-2026-SM-5987C	Vagina	Vagina	Allele-Specific_Expression	female	GTEX-11I78	LCSET-4417
SRR1383855	RNA-Seq	152	SRX592514	150	Illumina_HiSeq_2000	PAIRED	2014-10-04	GTEX-11I78-0005-SM-5N9GB	Whole_Blood	Blood	RNA_Seq_(NGS)	female	GTEX-11I78	LCSET-4905
SRR1311266	RNA-Seq	152	SRX558807	150	Illumina_HiSeq_2000	PAIRED	2014-10-03	GTEX-11ILO-0226-SM-5N9D3	Adipose_-_Subcutaneous	Adipose_Tissue	RNA_Seq_(NGS)	female	GTEX-11ILO	LCSET-4904
SRR1401491	RNA-Seq	152	SRX600289	150	Illumina_HiSeq_2000	PAIRED	2014-10-04	GTEX-11ILO-0526-SM-5N9DF	Artery_-_Tibial	Blood_Vessel	RNA_Seq_(NGS)	female	GTEX-11ILO	LCSET-4904
SRR1366790	RNA-Seq	152	SRX583495	150	Illumina_HiSeq_2000	PAIRED	2014-10-04	GTEX-11ILO-2226-SM-5A5L1	Breast_-_Mammary_Tissue	Breast	RNA_Seq_(NGS)	female	GTEX-11ILO	LCSET-4423
SRR1436085	RNA-Seq	152	SRX615738	150	Illumina_HiSeq_2000	PAIRED	2014-10-04	GTEX-11ILO-0008-SM-5QGR9	Cells_-_Transformed_fibroblasts	Skin	RNA_Seq_(NGS)	female	GTEX-11ILO	LCSET-4954
SRR1420413	RNA-Seq	152	SRX607585	150	Illumina_HiSeq_2000	PAIRED	2014-10-04	GTEX-11ILO-2026-SM-5N9CQ	Colon_-_Transverse	Colon	RNA_Seq_(NGS)	female	GTEX-11ILO	LCSET-4904
SRR1470313	RNA-Seq	152	SRX630205	150	Illumina_HiSeq_2000	PAIRED	2014-10-04	GTEX-11ILO-1026-SM-5A5LP	Esophagus_-_Mucosa	Esophagus	RNA_Seq_(NGS)	female	GTEX-11ILO	LCSET-4423
SRR1479263	RNA-Seq	152	SRX633959	150	Illumina_HiSeq_2000	PAIRED	2014-10-04	GTEX-11ILO-2526-SM-5A5LQ	Heart_-_Atrial_Appendage	Heart	RNA_Seq_(NGS)	female	GTEX-11ILO	LCSET-4423
SRR1356577	RNA-Seq	152	SRX579120	150	Illumina_HiSeq_2000	PAIRED	2014-10-03	GTEX-11ILO-0726-SM-5HL5I	Lung	Lung	RNA_Seq_(NGS)	female	GTEX-11ILO	LCSET-4806
SRR1312802	RNA-Seq	152	SRX559519	150	Illumina_HiSeq_2000	PAIRED	2014-10-03	GTEX-11ILO-0426-SM-5HL4V	Nerve_-_Tibial	Nerve	RNA_Seq_(NGS)	female	GTEX-11ILO	LCSET-4806
SRR1317387	RNA-Seq	152	SRX561963	150	Illumina_HiSeq_2000	PAIRED	2014-10-03	GTEX-11ILO-1526-SM-5A5KZ	Pancreas	Pancreas	RNA_Seq_(NGS)	female	GTEX-11ILO	LCSET-4423
SRR1361860	RNA-Seq	152	SRX581024	150	Illumina_HiSeq_2000	PAIRED	2014-10-04	GTEX-11ILO-0626-SM-5A5LO	Skin_-_Not_Sun_Exposed_(Suprapubic)	Skin	RNA_Seq_(NGS)	female	GTEX-11ILO	LCSET-4423
SRR1445064	RNA-Seq	152	SRX618909	150	Illumina_HiSeq_2000	PAIRED	2014-10-04	GTEX-11ILO-0126-SM-5A5LN	Skin_-_Sun_Exposed_(Lower_leg)	Skin	RNA_Seq_(NGS)	female	GTEX-11ILO	LCSET-4423
SRR1436763	RNA-Seq	152	SRX616021	150	Illumina_HiSeq_2000	PAIRED	2014-10-04	GTEX-11ILO-0006-SM-5LZWE	Whole_Blood	Blood	RNA_Seq_(NGS)	female	GTEX-11ILO	LCSET-4900
SRR1408471	RNA-Seq	152	SRX602768	150	Illumina_HiSeq_2000	PAIRED	2014-10-04	GTEX-11LCK-1126-SM-5A5KC	Adipose_-_Subcutaneous	Adipose_Tissue	RNA_Seq_(NGS)	male	GTEX-11LCK	LCSET-4423
SRR1311486	RNA-Seq	152	SRX558940	150	Illumina_HiSeq_2000	PAIRED	2014-10-03	GTEX-11LCK-0326-SM-5A5M7	Adipose_-_Visceral_(Omentum)	Adipose_Tissue	Allele-Specific_Expression	male	GTEX-11LCK	LCSET-4423
SRR1447715	RNA-Seq	152	SRX619985	150	Illumina_HiSeq_2000	PAIRED	2014-10-04	GTEX-11LCK-0726-SM-5PNYC	Artery_-_Aorta	Blood_Vessel	Allele-Specific_Expression	male	GTEX-11LCK	LCSET-4918
SRR1311833	RNA-Seq	152	SRX559112	150	Illumina_HiSeq_2000	PAIRED	2014-10-03	GTEX-11LCK-1426-SM-5HL5R	Artery_-_Tibial	Blood_Vessel	RNA_Seq_(NGS)	male	GTEX-11LCK	LCSET-4806
SRR1388399	RNA-Seq	152	SRX594703	150	Illumina_HiSeq_2000	PAIRED	2014-10-04	GTEX-11LCK-2426-SM-5HL5F	Breast_-_Mammary_Tissue	Breast	RNA_Seq_(NGS)	male	GTEX-11LCK	LCSET-4806
SRR1485976	RNA-Seq	152	SRX636347	150	Illumina_HiSeq_2000	PAIRED	2014-10-04	GTEX-11LCK-0008-SM-5Q5BB	Cells_-_Transformed_fibroblasts	Skin	Allele-Specific_Expression	male	GTEX-11LCK	LCSET-4952
SRR1389932	RNA-Seq	152	SRX595355	150	Illumina_HiSeq_2000	PAIRED	2014-10-04	GTEX-11LCK-2026-SM-5A5MA	Colon_-_Transverse	Colon	RNA_Seq_(NGS)	male	GTEX-11LCK	LCSET-4423
SRR1365918	RNA-Seq	152	SRX583166	150	Illumina_HiSeq_2000	PAIRED	2014-10-04	GTEX-11LCK-1526-SM-5HL64	Esophagus_-_Gastroesophageal_Junction	Esophagus	Allele-Specific_Expression	male	GTEX-11LCK	LCSET-4806
SRR1329312	RNA-Seq	152	SRX567437	150	Illumina_HiSeq_2000	PAIRED	2014-10-03	GTEX-11LCK-1726-SM-5S2OQ	Esophagus_-_Mucosa	Esophagus	Allele-Specific_Expression	male	GTEX-11LCK	LCSET-4988
SRR1365722	RNA-Seq	152	SRX583085	150	Illumina_HiSeq_2000	PAIRED	2014-10-04	GTEX-11LCK-1626-SM-5PNYB	Esophagus_-_Muscularis	Esophagus	RNA_Seq_(NGS)	male	GTEX-11LCK	LCSET-4918
SRR1384805	RNA-Seq	152	SRX592840	150	Illumina_HiSeq_2000	PAIRED	2014-10-04	GTEX-11LCK-0826-SM-5PNYD	Heart_-_Atrial_Appendage	Heart	RNA_Seq_(NGS)	male	GTEX-11LCK	LCSET-4918
SRR1311243	RNA-Seq	152	SRX558842	150	Illumina_HiSeq_2000	PAIRED	2014-10-03	GTEX-11LCK-0926-SM-5A5KA	Heart_-_Left_Ventricle	Heart	Allele-Specific_Expression	male	GTEX-11LCK	LCSET-4423
SRR1417680	RNA-Seq	152	SRX606460	150	Illumina_HiSeq_2000	PAIRED	2014-10-04	GTEX-11LCK-0426-SM-5A5M8	Lung	Lung	Allele-Specific_Expression	male	GTEX-11LCK	LCSET-4423
SRR1488470	RNA-Seq	152	SRX637318	150	Illumina_HiSeq_2000	PAIRED	2014-10-04	GTEX-11LCK-1226-SM-5Q5AM	Muscle_-_Skeletal	Muscle	Allele-Specific_Expression	male	GTEX-11LCK	LCSET-4952
SRR1419985	RNA-Seq	152	SRX607421	150	Illumina_HiSeq_2000	PAIRED	2014-10-04	GTEX-11LCK-1326-SM-5Q5AN	Nerve_-_Tibial	Nerve	Allele-Specific_Expression	male	GTEX-11LCK	LCSET-4952
SRR1318503	RNA-Seq	152	SRX562363	150	Illumina_HiSeq_2000	PAIRED	2014-10-03	GTEX-11LCK-0226-SM-5A5M6	Pancreas	Pancreas	RNA_Seq_(NGS)	male	GTEX-11LCK	LCSET-4423
SRR1420750	RNA-Seq	152	SRX607726	150	Illumina_HiSeq_2000	PAIRED	2014-10-04	GTEX-11LCK-2226-SM-5HL4Q	Skin_-_Not_Sun_Exposed_(Suprapubic)	Skin	Allele-Specific_Expression	male	GTEX-11LCK	LCSET-4806
SRR1330565	RNA-Seq	152	SRX567996	150	Illumina_HiSeq_2000	PAIRED	2014-10-03	GTEX-11LCK-1026-SM-5A5KB	Skin_-_Sun_Exposed_(Lower_leg)	Skin	Allele-Specific_Expression	male	GTEX-11LCK	LCSET-4423
SRR1410979	RNA-Seq	152	SRX603786	150	Illumina_HiSeq_2000	PAIRED	2014-10-04	GTEX-11LCK-1926-SM-5A5KE	Small_Intestine_-_Terminal_Ileum	Small_Intestine	RNA_Seq_(NGS)	male	GTEX-11LCK	LCSET-4423
SRR1402109	RNA-Seq	152	SRX600469	150	Illumina_HiSeq_2000	PAIRED	2014-10-04	GTEX-11LCK-0126-SM-5A5M5	Spleen	Spleen	RNA_Seq_(NGS)	male	GTEX-11LCK	LCSET-4423
SRR1432145	RNA-Seq	152	SRX614205	150	Illumina_HiSeq_2000	PAIRED	2014-10-04	GTEX-11LCK-2326-SM-5HL53	Testis	Testis	Allele-Specific_Expression	male	GTEX-11LCK	LCSET-4806
SRR1415980	RNA-Seq	152	SRX605752	150	Illumina_HiSeq_2000	PAIRED	2014-10-04	GTEX-11LCK-0526-SM-5A5M9	Thyroid	Thyroid	Allele-Specific_Expression	male	GTEX-11LCK	LCSET-4423
SRR1444852	RNA-Seq	152	SRX618827	150	Illumina_HiSeq_2000	PAIRED	2014-10-04	GTEX-11LCK-0005-SM-5O98U	Whole_Blood	Blood	Allele-Specific_Expression	male	GTEX-11LCK	LCSET-4909
SRR1452099	RNA-Seq	152	SRX621979	150	Illumina_HiSeq_2000	PAIRED	2014-10-04	GTEX-11NSD-0226-SM-5A5LR	Adrenal_Gland	Adrenal_Gland	RNA_Seq_(NGS)	male	GTEX-11NSD	LCSET-4423
SRR1415792	RNA-Seq	152	SRX605685	150	Illumina_HiSeq_2000	PAIRED	2014-10-04	GTEX-11NSD-0926-SM-5N9DR	Breast_-_Mammary_Tissue	Breast	RNA_Seq_(NGS)	male	GTEX-11NSD	LCSET-4904
SRR1312844	RNA-Seq	152	SRX559538	150	Illumina_HiSeq_2000	PAIRED	2014-10-03	GTEX-11NSD-0008-SM-5Q5BC	Cells_-_Transformed_fibroblasts	Skin	RNA_Seq_(NGS)	male	GTEX-11NSD	LCSET-4952
SRR1472259	RNA-Seq	152	SRX630984	150	Illumina_HiSeq_2000	PAIRED	2014-10-04	GTEX-11NSD-1626-SM-5986U	Colon_-_Transverse	Colon	RNA_Seq_(NGS)	male	GTEX-11NSD	LCSET-4417
SRR1310334	RNA-Seq	152	SRX558433	150	Illumina_HiSeq_2000	PAIRED	2014-10-03	GTEX-11NSD-1126-SM-5N9BQ	Esophagus_-_Mucosa	Esophagus	RNA_Seq_(NGS)	male	GTEX-11NSD	LCSET-4904
SRR1478272	RNA-Seq	152	SRX633521	150	Illumina_HiSeq_2000	PAIRED	2014-10-04	GTEX-11NSD-1226-SM-5986Q	Esophagus_-_Muscularis	Esophagus	RNA_Seq_(NGS)	male	GTEX-11NSD	LCSET-4417
SRR1442862	RNA-Seq	152	SRX618039	150	Illumina_HiSeq_2000	PAIRED	2014-10-04	GTEX-11NSD-0326-SM-5A5LS	Lung	Lung	RNA_Seq_(NGS)	male	GTEX-11NSD	LCSET-4423
SRR1356705	RNA-Seq	152	SRX579175	150	Illumina_HiSeq_2000	PAIRED	2014-10-03	GTEX-11NSD-2026-SM-5HL5U	Muscle_-_Skeletal	Muscle	RNA_Seq_(NGS)	male	GTEX-11NSD	LCSET-4806
SRR1333106	RNA-Seq	152	SRX569091	150	Illumina_HiSeq_2000	PAIRED	2014-10-03	GTEX-11NSD-1826-SM-5N9CF	Nerve_-_Tibial	Nerve	RNA_Seq_(NGS)	male	GTEX-11NSD	LCSET-4904
SRR1374585	RNA-Seq	152	SRX588378	150	Illumina_HiSeq_2000	PAIRED	2014-10-04	GTEX-11NSD-0526-SM-5A5LT	Pancreas	Pancreas	RNA_Seq_(NGS)	male	GTEX-11NSD	LCSET-4423
SRR1312002	RNA-Seq	152	SRX559187	150	Illumina_HiSeq_2000	PAIRED	2014-10-03	GTEX-11NSD-0826-SM-5986S	Prostate	Prostate	RNA_Seq_(NGS)	male	GTEX-11NSD	LCSET-4417
SRR1312934	RNA-Seq	152	SRX559575	150	Illumina_HiSeq_2000	PAIRED	2014-10-03	GTEX-11NSD-0626-SM-5A5LU	Skin_-_Not_Sun_Exposed_(Suprapubic)	Skin	RNA_Seq_(NGS)	male	GTEX-11NSD	LCSET-4423
SRR1324119	RNA-Seq	152	SRX564600	150	Illumina_HiSeq_2000	PAIRED	2014-10-03	GTEX-11NSD-2226-SM-5986V	Skin_-_Sun_Exposed_(Lower_leg)	Skin	RNA_Seq_(NGS)	male	GTEX-11NSD	LCSET-4417
SRR1384312	RNA-Seq	152	SRX592679	150	Illumina_HiSeq_2000	PAIRED	2014-10-04	GTEX-11NSD-1726-SM-5N9C3	Small_Intestine_-_Terminal_Ileum	Small_Intestine	RNA_Seq_(NGS)	male	GTEX-11NSD	LCSET-4904
SRR1310604	RNA-Seq	152	SRX558541	150	Illumina_HiSeq_2000	PAIRED	2014-10-03	GTEX-11NSD-0426-SM-5N9CR	Spleen	Spleen	RNA_Seq_(NGS)	male	GTEX-11NSD	LCSET-4904
SRR1359760	RNA-Seq	152	SRX580243	150	Illumina_HiSeq_2000	PAIRED	2014-10-03	GTEX-11NSD-1426-SM-5HL67	Stomach	Stomach	RNA_Seq_(NGS)	male	GTEX-11NSD	LCSET-4806
SRR1375658	RNA-Seq	152	SRX588924	150	Illumina_HiSeq_2000	PAIRED	2014-10-04	GTEX-11NSD-1026-SM-5N9BE	Testis	Testis	RNA_Seq_(NGS)	male	GTEX-11NSD	LCSET-4904
SRR1396570	RNA-Seq	152	SRX598448	150	Illumina_HiSeq_2000	PAIRED	2014-10-04	GTEX-11NSD-0126-SM-5987F	Thyroid	Thyroid	RNA_Seq_(NGS)	male	GTEX-11NSD	LCSET-4417
SRR1479845	RNA-Seq	152	SRX634198	150	Illumina_HiSeq_2000	PAIRED	2014-10-04	GTEX-11NSD-0005-SM-5LZZ5	Whole_Blood	Blood	RNA_Seq_(NGS)	male	GTEX-11NSD	LCSET-4901
SRR1379198	RNA-Seq	152	SRX590511	150	Illumina_HiSeq_2000	PAIRED	2014-10-04	GTEX-11NUK-2026-SM-5PNVZ	Adipose_-_Visceral_(Omentum)	Adipose_Tissue	RNA_Seq_(NGS)	male	GTEX-11NUK	LCSET-4917
SRR1311935	RNA-Seq	152	SRX559152	150	Illumina_HiSeq_2000	PAIRED	2014-10-03	GTEX-11NUK-0726-SM-5A5ME	Artery_-_Aorta	Blood_Vessel	RNA_Seq_(NGS)	male	GTEX-11NUK	LCSET-4423
SRR1452356	RNA-Seq	152	SRX622085	150	Illumina_HiSeq_2000	PAIRED	2014-10-04	GTEX-11NUK-0526-SM-5A5L5	Artery_-_Tibial	Blood_Vessel	RNA_Seq_(NGS)	male	GTEX-11NUK	LCSET-4423
SRR1464305	RNA-Seq	152	SRX627687	150	Illumina_HiSeq_2000	PAIRED	2014-10-04	GTEX-11NUK-3026-SM-5986K	Brain_-_Cerebellum	Brain	RNA_Seq_(NGS)	male	GTEX-11NUK	LCSET-4417
SRR1310008	RNA-Seq	152	SRX558301	150	Illumina_HiSeq_2000	PAIRED	2014-10-03	GTEX-11NUK-2926-SM-5A5MD	Brain_-_Cortex	Brain	Allele-Specific_Expression	male	GTEX-11NUK	LCSET-4423
SRR1465501	RNA-Seq	152	SRX628153	150	Illumina_HiSeq_2000	PAIRED	2014-10-04	GTEX-11NUK-0008-SM-5Q5B9	Cells_-_Transformed_fibroblasts	Skin	Allele-Specific_Expression	male	GTEX-11NUK	LCSET-4952
SRR1318184	RNA-Seq	152	SRX562262	150	Illumina_HiSeq_2000	PAIRED	2014-10-03	GTEX-11NUK-1726-SM-5A5L2	Esophagus_-_Gastroesophageal_Junction	Esophagus	RNA_Seq_(NGS)	male	GTEX-11NUK	LCSET-4423
SRR1445984	RNA-Seq	152	SRX619273	150	Illumina_HiSeq_2000	PAIRED	2014-10-04	GTEX-11NUK-1326-SM-5P9GN	Esophagus_-_Mucosa	Esophagus	RNA_Seq_(NGS)	male	GTEX-11NUK	LCSET-4914
SRR1442592	RNA-Seq	152	SRX617927	150	Illumina_HiSeq_2000	PAIRED	2014-10-04	GTEX-11NUK-1426-SM-5HL68	Esophagus_-_Muscularis	Esophagus	RNA_Seq_(NGS)	male	GTEX-11NUK	LCSET-4806
SRR1345827	RNA-Seq	152	SRX574766	150	Illumina_HiSeq_2000	PAIRED	2014-10-03	GTEX-11NUK-0926-SM-5HL57	Heart_-_Atrial_Appendage	Heart	Allele-Specific_Expression	male	GTEX-11NUK	LCSET-4806
SRR1349562	RNA-Seq	152	SRX576475	150	Illumina_HiSeq_2000	PAIRED	2014-10-03	GTEX-11NUK-1226-SM-5P9GM	Liver	Liver	RNA_Seq_(NGS)	male	GTEX-11NUK	LCSET-4914
SRR1453971	RNA-Seq	152	SRX622741	150	Illumina_HiSeq_2000	PAIRED	2014-10-04	GTEX-11NUK-0826-SM-5HL4U	Lung	Lung	Allele-Specific_Expression	male	GTEX-11NUK	LCSET-4806
SRR1467567	RNA-Seq	152	SRX628995	150	Illumina_HiSeq_2000	PAIRED	2014-10-04	GTEX-11NUK-0226-SM-5A5L4	Muscle_-_Skeletal	Muscle	Allele-Specific_Expression	male	GTEX-11NUK	LCSET-4423
SRR1376895	RNA-Seq	152	SRX589411	150	Illumina_HiSeq_2000	PAIRED	2014-10-04	GTEX-11NUK-0426-SM-5HL5V	Nerve_-_Tibial	Nerve	RNA_Seq_(NGS)	male	GTEX-11NUK	LCSET-4806
SRR1317963	RNA-Seq	152	SRX562188	150	Illumina_HiSeq_2000	PAIRED	2014-10-03	GTEX-11NUK-3126-SM-5986M	Pituitary	Pituitary	Allele-Specific_Expression	male	GTEX-11NUK	LCSET-4417
SRR1309985	RNA-Seq	152	SRX558284	150	Illumina_HiSeq_2000	PAIRED	2014-10-03	GTEX-11NUK-2726-SM-5A5MC	Skin_-_Not_Sun_Exposed_(Suprapubic)	Skin	Allele-Specific_Expression	male	GTEX-11NUK	LCSET-4423
SRR1310712	RNA-Seq	152	SRX558592	150	Illumina_HiSeq_2000	PAIRED	2014-10-03	GTEX-11NUK-0126-SM-5A5L3	Skin_-_Sun_Exposed_(Lower_leg)	Skin	RNA_Seq_(NGS)	male	GTEX-11NUK	LCSET-4423
SRR1310253	RNA-Seq	152	SRX558413	150	Illumina_HiSeq_2000	PAIRED	2014-10-03	GTEX-11NUK-2426-SM-5BC4U	Stomach	Stomach	RNA_Seq_(NGS)	male	GTEX-11NUK	LCSET-4455
SRR1420368	RNA-Seq	152	SRX607560	150	Illumina_HiSeq_2000	PAIRED	2014-10-04	GTEX-11NUK-2626-SM-5A5MB	Testis	Testis	Allele-Specific_Expression	male	GTEX-11NUK	LCSET-4423
SRR1317218	RNA-Seq	152	SRX561875	150	Illumina_HiSeq_2000	PAIRED	2014-10-03	GTEX-11NUK-1026-SM-5HL5J	Thyroid	Thyroid	RNA_Seq_(NGS)	male	GTEX-11NUK	LCSET-4806
SRR1345266	RNA-Seq	152	SRX574527	150	Illumina_HiSeq_2000	PAIRED	2014-10-03	GTEX-11NUK-0005-SM-5MR5F	Whole_Blood	Blood	Allele-Specific_Expression	male	GTEX-11NUK	LCSET-4902
SRR1470534	RNA-Seq	152	SRX630297	150	Illumina_HiSeq_2000	PAIRED	2014-10-04	GTEX-11NV4-1426-SM-5BC4W	Adipose_-_Visceral_(Omentum)	Adipose_Tissue	Allele-Specific_Expression	male	GTEX-11NV4	LCSET-4455
SRR1500598	RNA-Seq	152	SRX640993	150	Illumina_HiSeq_2000	PAIRED	2014-10-04	GTEX-11NV4-0526-SM-5N9BF	Artery_-_Tibial	Blood_Vessel	Allele-Specific_Expression	male	GTEX-11NV4	LCSET-4904
SRR1355262	RNA-Seq	152	SRX578591	150	Illumina_HiSeq_2000	PAIRED	2014-10-03	GTEX-11NV4-0011-R5a-SM-5NQ88	Brain_-_Caudate_(basal_ganglia)	Brain	RNA_Seq_(NGS)	male	GTEX-11NV4	LCSET-4906
SRR1340095	RNA-Seq	152	SRX572143	150	Illumina_HiSeq_2000	PAIRED	2014-10-03	GTEX-11NV4-2226-SM-5BC4T	Brain_-_Cerebellum	Brain	Allele-Specific_Expression	male	GTEX-11NV4	LCSET-4455
SRR1433088	RNA-Seq	152	SRX614601	150	Illumina_HiSeq_2000	PAIRED	2014-10-04	GTEX-11NV4-2126-SM-5N9DS	Brain_-_Cortex	Brain	RNA_Seq_(NGS)	male	GTEX-11NV4	LCSET-4904
SRR1374221	RNA-Seq	152	SRX588167	150	Illumina_HiSeq_2000	PAIRED	2014-10-04	GTEX-11NV4-0011-R6a-SM-57WD5	Brain_-_Nucleus_accumbens_(basal_ganglia)	Brain	RNA_Seq_(NGS)	male	GTEX-11NV4	LCSET-4415
SRR1331534	RNA-Seq	152	SRX568431	150	Illumina_HiSeq_2000	PAIRED	2014-10-03	GTEX-11NV4-0011-R7a-SM-57WDH	Brain_-_Putamen_(basal_ganglia)	Brain	RNA_Seq_(NGS)	male	GTEX-11NV4	LCSET-4415
SRR1477273	RNA-Seq	152	SRX633120	150	Illumina_HiSeq_2000	PAIRED	2014-10-04	GTEX-11NV4-2026-SM-5N9DG	Breast_-_Mammary_Tissue	Breast	Allele-Specific_Expression	male	GTEX-11NV4	LCSET-4904
SRR1458662	RNA-Seq	152	SRX624685	150	Illumina_HiSeq_2000	PAIRED	2014-10-04	GTEX-11NV4-0008-SM-5Q5BA	Cells_-_Transformed_fibroblasts	Skin	RNA_Seq_(NGS)	male	GTEX-11NV4	LCSET-4952
SRR1365700	RNA-Seq	152	SRX583078	150	Illumina_HiSeq_2000	PAIRED	2014-10-04	GTEX-11NV4-0826-SM-5BC4S	Heart_-_Atrial_Appendage	Heart	Allele-Specific_Expression	male	GTEX-11NV4	LCSET-4455
SRR1402590	RNA-Seq	152	SRX600676	150	Illumina_HiSeq_2000	PAIRED	2014-10-04	GTEX-11NV4-1326-SM-5HL6V	Liver	Liver	Allele-Specific_Expression	male	GTEX-11NV4	LCSET-4806
SRR1365808	RNA-Seq	152	SRX583126	150	Illumina_HiSeq_2000	PAIRED	2014-10-04	GTEX-11NV4-1126-SM-5HL6J	Lung	Lung	Allele-Specific_Expression	male	GTEX-11NV4	LCSET-4806
SRR1416188	RNA-Seq	152	SRX605834	150	Illumina_HiSeq_2000	PAIRED	2014-10-04	GTEX-11NV4-1926-SM-5N9D4	Minor_Salivary_Gland	Salivary_Gland	Allele-Specific_Expression	male	GTEX-11NV4	LCSET-4904
SRR1436563	RNA-Seq	152	SRX615929	150	Illumina_HiSeq_2000	PAIRED	2014-10-04	GTEX-11NV4-0326-SM-5HL58	Muscle_-_Skeletal	Muscle	Allele-Specific_Expression	male	GTEX-11NV4	LCSET-4806
SRR1311709	RNA-Seq	152	SRX559047	150	Illumina_HiSeq_2000	PAIRED	2014-10-03	GTEX-11NV4-2326-SM-5BC4X	Pituitary	Pituitary	RNA_Seq_(NGS)	male	GTEX-11NV4	LCSET-4455
SRR1456733	RNA-Seq	152	SRX623890	150	Illumina_HiSeq_2000	PAIRED	2014-10-04	GTEX-11NV4-1726-SM-5N9FC	Testis	Testis	RNA_Seq_(NGS)	male	GTEX-11NV4	LCSET-4905
SRR1465153	RNA-Seq	152	SRX628009	150	Illumina_HiSeq_2000	PAIRED	2014-10-04	GTEX-11NV4-0626-SM-5N9BR	Thyroid	Thyroid	Allele-Specific_Expression	male	GTEX-11NV4	LCSET-4904
SRR1412987	RNA-Seq	152	SRX604563	150	Illumina_HiSeq_2000	PAIRED	2014-10-04	GTEX-11NV4-0005-SM-5N9EX	Whole_Blood	Blood	Allele-Specific_Expression	male	GTEX-11NV4	LCSET-4905
SRR1331708	RNA-Seq	152	SRX568492	150	Illumina_HiSeq_2000	PAIRED	2014-10-03	GTEX-11O72-0226-SM-59869	Adipose_-_Subcutaneous	Adipose_Tissue	RNA_Seq_(NGS)	male	GTEX-11O72	LCSET-4417
SRR1466619	RNA-Seq	152	SRX628623	150	Illumina_HiSeq_2000	PAIRED	2014-10-04	GTEX-11O72-0426-SM-5BC5B	Artery_-_Tibial	Blood_Vessel	RNA_Seq_(NGS)	male	GTEX-11O72	LCSET-4455
SRR1417981	RNA-Seq	152	SRX606590	150	Illumina_HiSeq_2000	PAIRED	2014-10-04	GTEX-11O72-2826-SM-5HL6W	Brain_-_Cerebellum	Brain	RNA_Seq_(NGS)	male	GTEX-11O72	LCSET-4806
SRR1310136	RNA-Seq	152	SRX558346	150	Illumina_HiSeq_2000	PAIRED	2014-10-03	GTEX-11O72-2926-SM-5BC4V	Brain_-_Cortex	Brain	RNA_Seq_(NGS)	male	GTEX-11O72	LCSET-4455
SRR1469279	RNA-Seq	152	SRX629769	150	Illumina_HiSeq_2000	PAIRED	2014-10-04	GTEX-11O72-2126-SM-5N9FO	Breast_-_Mammary_Tissue	Breast	RNA_Seq_(NGS)	male	GTEX-11O72	LCSET-4905
SRR1476010	RNA-Seq	152	SRX632588	150	Illumina_HiSeq_2000	PAIRED	2014-10-04	GTEX-11O72-0008-SM-5Q5DN	Cells_-_Transformed_fibroblasts	Skin	RNA_Seq_(NGS)	male	GTEX-11O72	LCSET-4953
SRR1403853	RNA-Seq	152	SRX601133	150	Illumina_HiSeq_2000	PAIRED	2014-10-04	GTEX-11O72-2226-SM-5PNW2	Colon_-_Transverse	Colon	RNA_Seq_(NGS)	male	GTEX-11O72	LCSET-4917
SRR1333507	RNA-Seq	152	SRX569249	150	Illumina_HiSeq_2000	PAIRED	2014-10-03	GTEX-11O72-2026-SM-5N9G8	Esophagus_-_Gastroesophageal_Junction	Esophagus	RNA_Seq_(NGS)	male	GTEX-11O72	LCSET-4905
SRR1316033	RNA-Seq	152	SRX561401	150	Illumina_HiSeq_2000	PAIRED	2014-10-03	GTEX-11O72-1926-SM-5PNW1	Esophagus_-_Muscularis	Esophagus	RNA_Seq_(NGS)	male	GTEX-11O72	LCSET-4917
SRR1398706	RNA-Seq	152	SRX599180	150	Illumina_HiSeq_2000	PAIRED	2014-10-04	GTEX-11O72-1026-SM-5986B	Heart_-_Atrial_Appendage	Heart	RNA_Seq_(NGS)	male	GTEX-11O72	LCSET-4417
SRR1310563	RNA-Seq	152	SRX558526	150	Illumina_HiSeq_2000	PAIRED	2014-10-03	GTEX-11O72-1126-SM-5N9E2	Heart_-_Left_Ventricle	Heart	RNA_Seq_(NGS)	male	GTEX-11O72	LCSET-4905
SRR1309490	RNA-Seq	152	SRX558059	150	Illumina_HiSeq_2000	PAIRED	2014-10-03	GTEX-11O72-1326-SM-5BC5A	Lung	Lung	RNA_Seq_(NGS)	male	GTEX-11O72	LCSET-4455
SRR1323152	RNA-Seq	152	SRX564234	150	Illumina_HiSeq_2000	PAIRED	2014-10-03	GTEX-11O72-0326-SM-5986D	Muscle_-_Skeletal	Muscle	RNA_Seq_(NGS)	male	GTEX-11O72	LCSET-4417
SRR1348138	RNA-Seq	152	SRX575879	150	Illumina_HiSeq_2000	PAIRED	2014-10-03	GTEX-11O72-0526-SM-5Q5AO	Nerve_-_Tibial	Nerve	RNA_Seq_(NGS)	male	GTEX-11O72	LCSET-4952
SRR1351368	RNA-Seq	152	SRX577134	150	Illumina_HiSeq_2000	PAIRED	2014-10-03	GTEX-11O72-3026-SM-5986R	Pituitary	Pituitary	RNA_Seq_(NGS)	male	GTEX-11O72	LCSET-4417
SRR1310939	RNA-Seq	152	SRX558700	150	Illumina_HiSeq_2000	PAIRED	2014-10-03	GTEX-11O72-2726-SM-5HL6K	Prostate	Prostate	RNA_Seq_(NGS)	male	GTEX-11O72	LCSET-4806
SRR1451757	RNA-Seq	152	SRX621843	150	Illumina_HiSeq_2000	PAIRED	2014-10-04	GTEX-11O72-0626-SM-5PNYE	Skin_-_Not_Sun_Exposed_(Suprapubic)	Skin	RNA_Seq_(NGS)	male	GTEX-11O72	LCSET-4918
SRR1309534	RNA-Seq	152	SRX558088	150	Illumina_HiSeq_2000	PAIRED	2014-10-03	GTEX-11O72-0126-SM-59887	Skin_-_Sun_Exposed_(Lower_leg)	Skin	RNA_Seq_(NGS)	male	GTEX-11O72	LCSET-4417
SRR1338766	RNA-Seq	152	SRX571593	150	Illumina_HiSeq_2000	PAIRED	2014-10-03	GTEX-11O72-0726-SM-5P9GO	Testis	Testis	RNA_Seq_(NGS)	male	GTEX-11O72	LCSET-4914
SRR1312024	RNA-Seq	152	SRX559198	150	Illumina_HiSeq_2000	PAIRED	2014-10-03	GTEX-11O72-2326-SM-5BC7H	Thyroid	Thyroid	RNA_Seq_(NGS)	male	GTEX-11O72	LCSET-4455
SRR1457375	RNA-Seq	152	SRX624157	150	Illumina_HiSeq_2000	PAIRED	2014-10-04	GTEX-11O72-0006-SM-5O9DB	Whole_Blood	Blood	RNA_Seq_(NGS)	male	GTEX-11O72	LCSET-4910
SRR1400530	RNA-Seq	152	SRX599912	150	Illumina_HiSeq_2000	PAIRED	2014-10-04	GTEX-11OC5-0426-SM-5Q5AR	Artery_-_Tibial	Blood_Vessel	RNA_Seq_(NGS)	male	GTEX-11OC5	LCSET-4952
SRR1330041	RNA-Seq	152	SRX567763	150	Illumina_HiSeq_2000	PAIRED	2014-10-03	GTEX-11OC5-0626-SM-5HL6M	Brain_-_Cerebellum	Brain	RNA_Seq_(NGS)	male	GTEX-11OC5	LCSET-4806
SRR1465917	RNA-Seq	152	SRX628327	150	Illumina_HiSeq_2000	PAIRED	2014-10-04	GTEX-11OC5-0726-SM-5P9JK	Brain_-_Cortex	Brain	RNA_Seq_(NGS)	male	GTEX-11OC5	LCSET-4916
SRR1333330	RNA-Seq	152	SRX569183	150	Illumina_HiSeq_2000	PAIRED	2014-10-03	GTEX-11OC5-0004-SM-5S2O6	Cells_-_EBV-transformed_lymphocytes	Blood	RNA_Seq_(NGS)	male	GTEX-11OC5	LCSET-4988
SRR1388123	RNA-Seq	152	SRX594575	150	Illumina_HiSeq_2000	PAIRED	2014-10-04	GTEX-11OC5-0008-SM-5S2OH	Cells_-_Transformed_fibroblasts	Skin	RNA_Seq_(NGS)	male	GTEX-11OC5	LCSET-4988
SRR1385101	RNA-Seq	152	SRX592955	150	Illumina_HiSeq_2000	PAIRED	2014-10-04	GTEX-11OC5-0326-SM-5PNW5	Muscle_-_Skeletal	Muscle	RNA_Seq_(NGS)	male	GTEX-11OC5	LCSET-4917
SRR1310455	RNA-Seq	152	SRX558478	150	Illumina_HiSeq_2000	PAIRED	2014-10-03	GTEX-11OC5-0526-SM-5N9EE	Nerve_-_Tibial	Nerve	RNA_Seq_(NGS)	male	GTEX-11OC5	LCSET-4905
SRR1310353	RNA-Seq	152	SRX558441	150	Illumina_HiSeq_2000	PAIRED	2014-10-03	GTEX-11OC5-0126-SM-5HL6A	Skin_-_Sun_Exposed_(Lower_leg)	Skin	RNA_Seq_(NGS)	male	GTEX-11OC5	LCSET-4806
SRR1442066	RNA-Seq	152	SRX617734	150	Illumina_HiSeq_2000	PAIRED	2014-10-04	GTEX-11OC5-0006-SM-5N9FA	Whole_Blood	Blood	RNA_Seq_(NGS)	male	GTEX-11OC5	LCSET-4905
SRR1485521	RNA-Seq	152	SRX636159	150	Illumina_HiSeq_2000	PAIRED	2014-10-04	GTEX-11OF3-2426-SM-5Q5AS	Adipose_-_Subcutaneous	Adipose_Tissue	RNA_Seq_(NGS)	male	GTEX-11OF3	LCSET-4952
SRR1309963	RNA-Seq	152	SRX558272	150	Illumina_HiSeq_2000	PAIRED	2014-10-03	GTEX-11OF3-0826-SM-5BC51	Adipose_-_Visceral_(Omentum)	Adipose_Tissue	RNA_Seq_(NGS)	male	GTEX-11OF3	LCSET-4455
SRR1365987	RNA-Seq	152	SRX583204	150	Illumina_HiSeq_2000	PAIRED	2014-10-04	GTEX-11OF3-0011-R5a-SM-57WB4	Brain_-_Caudate_(basal_ganglia)	Brain	RNA_Seq_(NGS)	male	GTEX-11OF3	LCSET-4415
SRR1321244	RNA-Seq	152	SRX563486	150	Illumina_HiSeq_2000	PAIRED	2014-10-03	GTEX-11OF3-0011-R11a-SM-57WCR	Brain_-_Cerebellar_Hemisphere	Brain	RNA_Seq_(NGS)	male	GTEX-11OF3	LCSET-4415
SRR1320093	RNA-Seq	152	SRX562992	150	Illumina_HiSeq_2000	PAIRED	2014-10-03	GTEX-11OF3-3126-SM-5GU5E	Brain_-_Cerebellum	Brain	RNA_Seq_(NGS)	male	GTEX-11OF3	LCSET-4803
SRR1328960	RNA-Seq	152	SRX567222	150	Illumina_HiSeq_2000	PAIRED	2014-10-03	GTEX-11OF3-2926-SM-5HL78	Brain_-_Cortex	Brain	RNA_Seq_(NGS)	male	GTEX-11OF3	LCSET-4806
SRR1311182	RNA-Seq	152	SRX558810	150	Illumina_HiSeq_2000	PAIRED	2014-10-03	GTEX-11OF3-0011-R8b-SM-57WCS	Brain_-_Hypothalamus	Brain	RNA_Seq_(NGS)	male	GTEX-11OF3	LCSET-4415
SRR1311285	RNA-Seq	152	SRX558858	150	Illumina_HiSeq_2000	PAIRED	2014-10-03	GTEX-11OF3-0011-R6b-SM-57WBG	Brain_-_Nucleus_accumbens_(basal_ganglia)	Brain	RNA_Seq_(NGS)	male	GTEX-11OF3	LCSET-4415
SRR1470397	RNA-Seq	152	SRX630235	150	Illumina_HiSeq_2000	PAIRED	2014-10-04	GTEX-11OF3-0011-R7a-SM-57WCG	Brain_-_Putamen_(basal_ganglia)	Brain	RNA_Seq_(NGS)	male	GTEX-11OF3	LCSET-4415
SRR1310158	RNA-Seq	152	SRX558364	150	Illumina_HiSeq_2000	PAIRED	2014-10-03	GTEX-11OF3-1926-SM-59889	Breast_-_Mammary_Tissue	Breast	RNA_Seq_(NGS)	male	GTEX-11OF3	LCSET-4417
SRR1318686	RNA-Seq	152	SRX562445	150	Illumina_HiSeq_2000	PAIRED	2014-10-03	GTEX-11OF3-0008-SM-5S2NH	Cells_-_Transformed_fibroblasts	Skin	RNA_Seq_(NGS)	male	GTEX-11OF3	LCSET-4988
SRR1401040	RNA-Seq	152	SRX600119	150	Illumina_HiSeq_2000	PAIRED	2014-10-04	GTEX-11OF3-2326-SM-5GU73	Esophagus_-_Gastroesophageal_Junction	Esophagus	RNA_Seq_(NGS)	male	GTEX-11OF3	LCSET-4803
SRR1379581	RNA-Seq	152	SRX590671	150	Illumina_HiSeq_2000	PAIRED	2014-10-04	GTEX-11OF3-2226-SM-5986F	Esophagus_-_Muscularis	Esophagus	RNA_Seq_(NGS)	male	GTEX-11OF3	LCSET-4417
SRR1443092	RNA-Seq	152	SRX618126	150	Illumina_HiSeq_2000	PAIRED	2014-10-04	GTEX-11OF3-1326-SM-5N9FJ	Kidney_-_Cortex	Kidney	RNA_Seq_(NGS)	male	GTEX-11OF3	LCSET-4905
SRR1488790	RNA-Seq	152	SRX637446	150	Illumina_HiSeq_2000	PAIRED	2014-10-04	GTEX-11OF3-0726-SM-5BC4Z	Liver	Liver	RNA_Seq_(NGS)	male	GTEX-11OF3	LCSET-4455
SRR1473800	RNA-Seq	152	SRX631648	150	Illumina_HiSeq_2000	PAIRED	2014-10-04	GTEX-11OF3-1126-SM-5986C	Lung	Lung	RNA_Seq_(NGS)	male	GTEX-11OF3	LCSET-4417
SRR1322662	RNA-Seq	152	SRX564040	150	Illumina_HiSeq_2000	PAIRED	2014-10-03	GTEX-11OF3-2526-SM-5P9JL	Muscle_-_Skeletal	Muscle	RNA_Seq_(NGS)	male	GTEX-11OF3	LCSET-4916
SRR1311958	RNA-Seq	152	SRX559159	150	Illumina_HiSeq_2000	PAIRED	2014-10-03	GTEX-11OF3-3026-SM-5GU52	Pituitary	Pituitary	RNA_Seq_(NGS)	male	GTEX-11OF3	LCSET-4803
SRR1347343	RNA-Seq	152	SRX575603	150	Illumina_HiSeq_2000	PAIRED	2014-10-03	GTEX-11OF3-1726-SM-5GU5Q	Prostate	Prostate	RNA_Seq_(NGS)	male	GTEX-11OF3	LCSET-4803
SRR1453528	RNA-Seq	152	SRX622577	150	Illumina_HiSeq_2000	PAIRED	2014-10-04	GTEX-11OF3-0126-SM-5PNYF	Skin_-_Not_Sun_Exposed_(Suprapubic)	Skin	RNA_Seq_(NGS)	male	GTEX-11OF3	LCSET-4918
SRR1410742	RNA-Seq	152	SRX603699	150	Illumina_HiSeq_2000	PAIRED	2014-10-04	GTEX-11OF3-2626-SM-5GU7F	Skin_-_Sun_Exposed_(Lower_leg)	Skin	RNA_Seq_(NGS)	male	GTEX-11OF3	LCSET-5132
SRR1364953	RNA-Seq	152	SRX582773	150	Illumina_HiSeq_2000	PAIRED	2014-10-04	GTEX-11OF3-1826-SM-5987N	Testis	Testis	RNA_Seq_(NGS)	male	GTEX-11OF3	LCSET-4417
SRR1344100	RNA-Seq	152	SRX573955	150	Illumina_HiSeq_2000	PAIRED	2014-10-03	GTEX-11OF3-0626-SM-5BC4Y	Thyroid	Thyroid	RNA_Seq_(NGS)	male	GTEX-11OF3	LCSET-4455
SRR1418707	RNA-Seq	152	SRX606898	150	Illumina_HiSeq_2000	PAIRED	2014-10-04	GTEX-11OF3-0006-SM-5O9CM	Whole_Blood	Blood	RNA_Seq_(NGS)	male	GTEX-11OF3	LCSET-4910
SRR1315225	RNA-Seq	152	SRX561005	150	Illumina_HiSeq_2000	PAIRED	2014-10-03	GTEX-11ONC-2526-SM-5986W	Adipose_-_Subcutaneous	Adipose_Tissue	Allele-Specific_Expression	male	GTEX-11ONC	LCSET-4417
SRR1500846	RNA-Seq	152	SRX641106	150	Illumina_HiSeq_2000	PAIRED	2014-10-04	GTEX-11ONC-0926-SM-5BC5E	Artery_-_Aorta	Blood_Vessel	RNA_Seq_(NGS)	male	GTEX-11ONC	LCSET-4455
SRR1311622	RNA-Seq	152	SRX559010	150	Illumina_HiSeq_2000	PAIRED	2014-10-03	GTEX-11ONC-1126-SM-5GU6G	Artery_-_Coronary	Blood_Vessel	RNA_Seq_(NGS)	male	GTEX-11ONC	LCSET-4803
SRR1443161	RNA-Seq	152	SRX618154	150	Illumina_HiSeq_2000	PAIRED	2014-10-04	GTEX-11ONC-2726-SM-5N9DZ	Artery_-_Tibial	Blood_Vessel	Allele-Specific_Expression	male	GTEX-11ONC	LCSET-4905
SRR1413414	RNA-Seq	152	SRX604728	150	Illumina_HiSeq_2000	PAIRED	2014-10-04	GTEX-11ONC-3026-SM-5985W	Brain_-_Cerebellum	Brain	Allele-Specific_Expression	male	GTEX-11ONC	LCSET-4417
SRR1437555	RNA-Seq	152	SRX616318	150	Illumina_HiSeq_2000	PAIRED	2014-10-04	GTEX-11ONC-2926-SM-5P9JM	Brain_-_Cortex	Brain	Allele-Specific_Expression	male	GTEX-11ONC	LCSET-4916
SRR1414424	RNA-Seq	152	SRX605130	150	Illumina_HiSeq_2000	PAIRED	2014-10-04	GTEX-11ONC-0011-R1a-SM-57WD4	Brain_-_Hippocampus	Brain	RNA_Seq_(NGS)	male	GTEX-11ONC	LCSET-4415
SRR1333587	RNA-Seq	152	SRX569276	150	Illumina_HiSeq_2000	PAIRED	2014-10-03	GTEX-11ONC-0011-R8b-SM-5NQ87	Brain_-_Hypothalamus	Brain	RNA_Seq_(NGS)	male	GTEX-11ONC	LCSET-4906
SRR1310623	RNA-Seq	152	SRX558552	150	Illumina_HiSeq_2000	PAIRED	2014-10-03	GTEX-11ONC-0011-R9b-SM-5NQ8J	Brain_-_Spinal_cord_(cervical_c-1)	Brain	RNA_Seq_(NGS)	male	GTEX-11ONC	LCSET-4906
SRR1393026	RNA-Seq	152	SRX596971	150	Illumina_HiSeq_2000	PAIRED	2014-10-04	GTEX-11ONC-2126-SM-5HL6E	Breast_-_Mammary_Tissue	Breast	Allele-Specific_Expression	male	GTEX-11ONC	LCSET-4806
SRR1325711	RNA-Seq	152	SRX565558	150	Illumina_HiSeq_2000	PAIRED	2014-10-03	GTEX-11ONC-0008-SM-5S2MG	Cells_-_Transformed_fibroblasts	Skin	RNA_Seq_(NGS)	male	GTEX-11ONC	LCSET-4988
SRR1410634	RNA-Seq	152	SRX603651	150	Illumina_HiSeq_2000	PAIRED	2014-10-04	GTEX-11ONC-1926-SM-5GU75	Colon_-_Sigmoid	Colon	RNA_Seq_(NGS)	male	GTEX-11ONC	LCSET-4803
SRR1405311	RNA-Seq	152	SRX601666	150	Illumina_HiSeq_2000	PAIRED	2014-10-04	GTEX-11ONC-2026-SM-5HL61	Colon_-_Transverse	Colon	RNA_Seq_(NGS)	male	GTEX-11ONC	LCSET-4806
SRR1468292	RNA-Seq	152	SRX629337	150	Illumina_HiSeq_2000	PAIRED	2014-10-04	GTEX-11ONC-1526-SM-5GU6S	Esophagus_-_Mucosa	Esophagus	RNA_Seq_(NGS)	male	GTEX-11ONC	LCSET-4803
SRR1359346	RNA-Seq	152	SRX580080	150	Illumina_HiSeq_2000	PAIRED	2014-10-03	GTEX-11ONC-1426-SM-5N9F4	Esophagus_-_Muscularis	Esophagus	RNA_Seq_(NGS)	male	GTEX-11ONC	LCSET-4905
SRR1418390	RNA-Seq	152	SRX606769	150	Illumina_HiSeq_2000	PAIRED	2014-10-03	GTEX-11ONC-1026-SM-5GU64	Heart_-_Atrial_Appendage	Heart	RNA_Seq_(NGS)	male	GTEX-11ONC	LCSET-4803
SRR1478149	RNA-Seq	152	SRX633477	150	Illumina_HiSeq_2000	PAIRED	2014-10-04	GTEX-11ONC-0126-SM-5PNW6	Heart_-_Left_Ventricle	Heart	RNA_Seq_(NGS)	male	GTEX-11ONC	LCSET-4917
SRR1388832	RNA-Seq	152	SRX594915	150	Illumina_HiSeq_2000	PAIRED	2014-10-04	GTEX-11ONC-2426-SM-5GU7H	Muscle_-_Skeletal	Muscle	Allele-Specific_Expression	male	GTEX-11ONC	LCSET-4803
SRR1355284	RNA-Seq	152	SRX578608	150	Illumina_HiSeq_2000	PAIRED	2014-10-03	GTEX-11ONC-2326-SM-5HL6P	Nerve_-_Tibial	Nerve	Allele-Specific_Expression	male	GTEX-11ONC	LCSET-4806
SRR1440787	RNA-Seq	152	SRX617241	150	Illumina_HiSeq_2000	PAIRED	2014-10-04	GTEX-11ONC-0526-SM-5BC57	Pancreas	Pancreas	RNA_Seq_(NGS)	male	GTEX-11ONC	LCSET-4455
SRR1499607	RNA-Seq	152	SRX640592	150	Illumina_HiSeq_2000	PAIRED	2014-10-04	GTEX-11ONC-2826-SM-5P9GQ	Pituitary	Pituitary	Allele-Specific_Expression	male	GTEX-11ONC	LCSET-4914
SRR1420791	RNA-Seq	152	SRX607746	150	Illumina_HiSeq_2000	PAIRED	2014-10-04	GTEX-11ONC-2226-SM-5HL6D	Testis	Testis	RNA_Seq_(NGS)	male	GTEX-11ONC	LCSET-4806
SRR1339834	RNA-Seq	152	SRX572032	150	Illumina_HiSeq_2000	PAIRED	2014-10-03	GTEX-11ONC-0005-SM-5O9CY	Whole_Blood	Blood	Allele-Specific_Expression	male	GTEX-11ONC	LCSET-4910
SRR1501020	RNA-Seq	152	SRX641191	150	Illumina_HiSeq_2000	PAIRED	2014-10-04	GTEX-11P7K-2026-SM-5GU74	Adipose_-_Subcutaneous	Adipose_Tissue	Allele-Specific_Expression	male	GTEX-11P7K	LCSET-5132
SRR1309680	RNA-Seq	152	SRX558157	150	Illumina_HiSeq_2000	PAIRED	2014-10-03	GTEX-11P7K-0826-SM-5BC5F	Adipose_-_Visceral_(Omentum)	Adipose_Tissue	RNA_Seq_(NGS)	male	GTEX-11P7K	LCSET-4455
SRR1331198	RNA-Seq	152	SRX568265	150	Illumina_HiSeq_2000	PAIRED	2014-10-03	GTEX-11P7K-0126-SM-5986E	Adrenal_Gland	Adrenal_Gland	RNA_Seq_(NGS)	male	GTEX-11P7K	LCSET-4417
SRR1419318	RNA-Seq	152	SRX607155	150	Illumina_HiSeq_2000	PAIRED	2014-10-04	GTEX-11P7K-2326-SM-5EGKZ	Artery_-_Tibial	Blood_Vessel	RNA_Seq_(NGS)	male	GTEX-11P7K	LCSET-4797
SRR1352457	RNA-Seq	152	SRX577549	150	Illumina_HiSeq_2000	PAIRED	2014-10-03	GTEX-11P7K-0726-SM-5EGKX	Breast_-_Mammary_Tissue	Breast	RNA_Seq_(NGS)	male	GTEX-11P7K	LCSET-4797
SRR1338942	RNA-Seq	152	SRX571660	150	Illumina_HiSeq_2000	PAIRED	2014-10-03	GTEX-11P7K-0003-SM-5S2OU	Cells_-_EBV-transformed_lymphocytes	Blood	RNA_Seq_(NGS)	male	GTEX-11P7K	LCSET-4988
SRR1460387	RNA-Seq	152	SRX625415	150	Illumina_HiSeq_2000	PAIRED	2014-10-04	GTEX-11P7K-0008-SM-5S2O5	Cells_-_Transformed_fibroblasts	Skin	RNA_Seq_(NGS)	male	GTEX-11P7K	LCSET-4988
SRR1318624	RNA-Seq	152	SRX562413	150	Illumina_HiSeq_2000	PAIRED	2014-10-03	GTEX-11P7K-1826-SM-5HL5A	Colon_-_Sigmoid	Colon	Allele-Specific_Expression	male	GTEX-11P7K	LCSET-4806
SRR1370701	RNA-Seq	152	SRX585385	150	Illumina_HiSeq_2000	PAIRED	2014-10-04	GTEX-11P7K-1526-SM-5EGI7	Colon_-_Transverse	Colon	RNA_Seq_(NGS)	male	GTEX-11P7K	LCSET-4764
SRR1311853	RNA-Seq	152	SRX559127	150	Illumina_HiSeq_2000	PAIRED	2014-10-03	GTEX-11P7K-1426-SM-5EGKY	Esophagus_-_Gastroesophageal_Junction	Esophagus	RNA_Seq_(NGS)	male	GTEX-11P7K	LCSET-4797
SRR1445813	RNA-Seq	152	SRX619198	150	Illumina_HiSeq_2000	PAIRED	2014-10-04	GTEX-11P7K-1326-SM-5BC5G	Esophagus_-_Mucosa	Esophagus	Allele-Specific_Expression	male	GTEX-11P7K	LCSET-4455
SRR1356016	RNA-Seq	152	SRX578873	150	Illumina_HiSeq_2000	PAIRED	2014-10-03	GTEX-11P7K-1226-SM-5HL4X	Esophagus_-_Muscularis	Esophagus	Allele-Specific_Expression	male	GTEX-11P7K	LCSET-4806
SRR1471200	RNA-Seq	152	SRX630546	150	Illumina_HiSeq_2000	PAIRED	2016-05-14	GTEX-11P7K-0326-SM-59871	Lung	Lung	RNA_Seq_(NGS)	male	GTEX-11P7K	LCSET-4417
SRR1368072	RNA-Seq	152	SRX584013	150	Illumina_HiSeq_2000	PAIRED	2014-10-04	GTEX-11P7K-1926-SM-5GU6R	Muscle_-_Skeletal	Muscle	Allele-Specific_Expression	male	GTEX-11P7K	LCSET-4803
SRR1350392	RNA-Seq	152	SRX576781	150	Illumina_HiSeq_2000	PAIRED	2014-10-03	GTEX-11P7K-2226-SM-5GU56	Nerve_-_Tibial	Nerve	RNA_Seq_(NGS)	male	GTEX-11P7K	LCSET-4803
SRR1446806	RNA-Seq	152	SRX619614	150	Illumina_HiSeq_2000	PAIRED	2014-10-04	GTEX-11P7K-0526-SM-5BC5I	Pancreas	Pancreas	RNA_Seq_(NGS)	male	GTEX-11P7K	LCSET-4455
SRR1472863	RNA-Seq	152	SRX631269	150	Illumina_HiSeq_2000	PAIRED	2014-10-04	GTEX-11P7K-0626-SM-5985Z	Prostate	Prostate	RNA_Seq_(NGS)	male	GTEX-11P7K	LCSET-4417
SRR1443913	RNA-Seq	152	SRX618439	150	Illumina_HiSeq_2000	PAIRED	2014-10-04	GTEX-11P7K-1126-SM-5HL4L	Skin_-_Not_Sun_Exposed_(Suprapubic)	Skin	Allele-Specific_Expression	male	GTEX-11P7K	LCSET-4806
SRR1317179	RNA-Seq	152	SRX561865	150	Illumina_HiSeq_2000	PAIRED	2014-10-03	GTEX-11P7K-2126-SM-5GU7G	Skin_-_Sun_Exposed_(Lower_leg)	Skin	RNA_Seq_(NGS)	male	GTEX-11P7K	LCSET-4803
SRR1310497	RNA-Seq	152	SRX558502	150	Illumina_HiSeq_2000	PAIRED	2014-10-03	GTEX-11P7K-1626-SM-5GU63	Small_Intestine_-_Terminal_Ileum	Small_Intestine	Allele-Specific_Expression	male	GTEX-11P7K	LCSET-5132
SRR1311980	RNA-Seq	152	SRX559179	150	Illumina_HiSeq_2000	PAIRED	2014-10-03	GTEX-11P7K-0426-SM-5BC5H	Spleen	Spleen	Allele-Specific_Expression	male	GTEX-11P7K	LCSET-4455
SRR1312906	RNA-Seq	152	SRX559567	150	Illumina_HiSeq_2000	PAIRED	2014-10-03	GTEX-11P7K-1726-SM-5GU6F	Stomach	Stomach	RNA_Seq_(NGS)	male	GTEX-11P7K	LCSET-4803
SRR1384668	RNA-Seq	152	SRX592770	150	Illumina_HiSeq_2000	PAIRED	2014-10-04	GTEX-11P7K-1026-SM-5HL6Y	Testis	Testis	RNA_Seq_(NGS)	male	GTEX-11P7K	LCSET-4806
SRR1356120	RNA-Seq	152	SRX578920	150	Illumina_HiSeq_2000	PAIRED	2014-10-03	GTEX-11P7K-0226-SM-5986Z	Thyroid	Thyroid	Allele-Specific_Expression	male	GTEX-11P7K	LCSET-4417
SRR1343501	RNA-Seq	152	SRX573723	150	Illumina_HiSeq_2000	PAIRED	2014-10-03	GTEX-11P7K-0006-SM-5N9FM	Whole_Blood	Blood	RNA_Seq_(NGS)	male	GTEX-11P7K	LCSET-4905
SRR1349121	RNA-Seq	152	SRX576276	150	Illumina_HiSeq_2000	PAIRED	2014-10-03	GTEX-11P81-2426-SM-5GU65	Adipose_-_Subcutaneous	Adipose_Tissue	Allele-Specific_Expression	female	GTEX-11P81	LCSET-5132
SRR1429408	RNA-Seq	152	SRX613095	150	Illumina_HiSeq_2000	PAIRED	2014-10-04	GTEX-11P81-0726-SM-5PNYH	Adipose_-_Visceral_(Omentum)	Adipose_Tissue	Allele-Specific_Expression	female	GTEX-11P81	LCSET-4918
SRR1311877	RNA-Seq	152	SRX559130	150	Illumina_HiSeq_2000	PAIRED	2014-10-03	GTEX-11P81-0326-SM-5HL6B	Artery_-_Aorta	Blood_Vessel	RNA_Seq_(NGS)	female	GTEX-11P81	LCSET-4806
SRR1417703	RNA-Seq	152	SRX606470	150	Illumina_HiSeq_2000	PAIRED	2014-10-04	GTEX-11P81-2726-SM-59876	Artery_-_Tibial	Blood_Vessel	Allele-Specific_Expression	female	GTEX-11P81	LCSET-4417
SRR1380460	RNA-Seq	152	SRX591031	150	Illumina_HiSeq_2000	PAIRED	2014-10-04	GTEX-11P81-1926-SM-5BC53	Breast_-_Mammary_Tissue	Breast	Allele-Specific_Expression	female	GTEX-11P81	LCSET-4455
SRR1326665	RNA-Seq	152	SRX565922	150	Illumina_HiSeq_2000	PAIRED	2014-10-03	GTEX-11P81-0008-SM-5S2OT	Cells_-_Transformed_fibroblasts	Skin	Allele-Specific_Expression	female	GTEX-11P81	LCSET-4988
SRR1418262	RNA-Seq	152	SRX606706	150	Illumina_HiSeq_2000	PAIRED	2014-10-04	GTEX-11P81-1426-SM-5P9JN	Colon_-_Sigmoid	Colon	Allele-Specific_Expression	female	GTEX-11P81	LCSET-4916
SRR1310876	RNA-Seq	152	SRX558676	150	Illumina_HiSeq_2000	PAIRED	2014-10-03	GTEX-11P81-1126-SM-5GU5G	Colon_-_Transverse	Colon	Allele-Specific_Expression	female	GTEX-11P81	LCSET-4803
SRR1444830	RNA-Seq	152	SRX618819	150	Illumina_HiSeq_2000	PAIRED	2014-10-04	GTEX-11P81-1026-SM-5GU54	Esophagus_-_Gastroesophageal_Junction	Esophagus	RNA_Seq_(NGS)	female	GTEX-11P81	LCSET-4803
SRR1318140	RNA-Seq	152	SRX562253	150	Illumina_HiSeq_2000	PAIRED	2014-10-03	GTEX-11P81-0826-SM-5P9GR	Esophagus_-_Mucosa	Esophagus	RNA_Seq_(NGS)	female	GTEX-11P81	LCSET-4914
SRR1309512	RNA-Seq	152	SRX558072	150	Illumina_HiSeq_2000	PAIRED	2014-10-03	GTEX-11P81-0926-SM-59874	Esophagus_-_Muscularis	Esophagus	Allele-Specific_Expression	female	GTEX-11P81	LCSET-4417
SRR1314851	RNA-Seq	152	SRX560845	150	Illumina_HiSeq_2000	PAIRED	2014-10-03	GTEX-11P81-0526-SM-59873	Heart_-_Atrial_Appendage	Heart	Allele-Specific_Expression	female	GTEX-11P81	LCSET-4417
SRR1396967	RNA-Seq	152	SRX598590	150	Illumina_HiSeq_2000	PAIRED	2014-10-04	GTEX-11P81-0226-SM-5HL5M	Lung	Lung	RNA_Seq_(NGS)	female	GTEX-11P81	LCSET-4806
SRR1429540	RNA-Seq	152	SRX613152	150	Illumina_HiSeq_2000	PAIRED	2014-10-04	GTEX-11P81-2026-SM-5P9GT	Minor_Salivary_Gland	Salivary_Gland	RNA_Seq_(NGS)	female	GTEX-11P81	LCSET-4914
SRR1401752	RNA-Seq	152	SRX600343	150	Illumina_HiSeq_2000	PAIRED	2014-10-03	GTEX-11P81-2526-SM-5GU6H	Muscle_-_Skeletal	Muscle	RNA_Seq_(NGS)	female	GTEX-11P81	LCSET-4803
SRR1454095	RNA-Seq	152	SRX622816	150	Illumina_HiSeq_2000	PAIRED	2014-10-04	GTEX-11P81-2626-SM-5GU6T	Nerve_-_Tibial	Nerve	Allele-Specific_Expression	female	GTEX-11P81	LCSET-4803
SRR1389909	RNA-Seq	152	SRX595341	150	Illumina_HiSeq_2000	PAIRED	2014-10-04	GTEX-11P81-1526-SM-5P9GS	Ovary	Ovary	Allele-Specific_Expression	female	GTEX-11P81	LCSET-4914
SRR1347322	RNA-Seq	152	SRX575591	150	Illumina_HiSeq_2000	PAIRED	2014-10-03	GTEX-11P81-2226-SM-5PNYI	Skin_-_Not_Sun_Exposed_(Suprapubic)	Skin	Allele-Specific_Expression	female	GTEX-11P81	LCSET-4918
SRR1485678	RNA-Seq	152	SRX636223	150	Illumina_HiSeq_2000	PAIRED	2014-10-04	GTEX-11P81-2326-SM-59875	Skin_-_Sun_Exposed_(Lower_leg)	Skin	Allele-Specific_Expression	female	GTEX-11P81	LCSET-4417
SRR1488111	RNA-Seq	152	SRX637176	150	Illumina_HiSeq_2000	PAIRED	2014-10-04	GTEX-11P81-1326-SM-5GU5S	Spleen	Spleen	Allele-Specific_Expression	female	GTEX-11P81	LCSET-4803
SRR1399457	RNA-Seq	152	SRX599506	150	Illumina_HiSeq_2000	PAIRED	2014-10-04	GTEX-11P81-0126-SM-5HL5Y	Thyroid	Thyroid	Allele-Specific_Expression	female	GTEX-11P81	LCSET-4806
SRR1394428	RNA-Seq	152	SRX597485	150	Illumina_HiSeq_2000	PAIRED	2014-10-04	GTEX-11P81-1626-SM-5BC52	Uterus	Uterus	RNA_Seq_(NGS)	female	GTEX-11P81	LCSET-4455
SRR1443224	RNA-Seq	152	SRX618181	150	Illumina_HiSeq_2000	PAIRED	2014-10-04	GTEX-11P81-2126-SM-5HL6N	Vagina	Vagina	RNA_Seq_(NGS)	female	GTEX-11P81	LCSET-4806
SRR1320363	RNA-Seq	152	SRX563125	150	Illumina_HiSeq_2000	PAIRED	2014-10-03	GTEX-11P81-0006-SM-5NQ7A	Whole_Blood	Blood	RNA_Seq_(NGS)	female	GTEX-11P81	LCSET-4906
SRR1327834	RNA-Seq	152	SRX566633	150	Illumina_HiSeq_2000	PAIRED	2014-10-03	GTEX-11P82-1726-SM-5Q5AT	Adipose_-_Subcutaneous	Adipose_Tissue	RNA_Seq_(NGS)	male	GTEX-11P82	LCSET-4952
SRR1375351	RNA-Seq	152	SRX588782	150	Illumina_HiSeq_2000	PAIRED	2014-10-04	GTEX-11P82-0326-SM-5HL51	Adipose_-_Visceral_(Omentum)	Adipose_Tissue	Allele-Specific_Expression	male	GTEX-11P82	LCSET-4806
SRR1332488	RNA-Seq	152	SRX568829	150	Illumina_HiSeq_2000	PAIRED	2014-10-03	GTEX-11P82-0126-SM-5HL72	Artery_-_Aorta	Blood_Vessel	RNA_Seq_(NGS)	male	GTEX-11P82	LCSET-4806
SRR1434955	RNA-Seq	152	SRX615300	150	Illumina_HiSeq_2000	PAIRED	2014-10-04	GTEX-11P82-1326-SM-5HL62	Breast_-_Mammary_Tissue	Breast	Allele-Specific_Expression	male	GTEX-11P82	LCSET-4806
SRR1351432	RNA-Seq	152	SRX577161	150	Illumina_HiSeq_2000	PAIRED	2014-10-03	GTEX-11P82-0008-SM-5S2MS	Cells_-_Transformed_fibroblasts	Skin	Allele-Specific_Expression	male	GTEX-11P82	LCSET-4988
SRR1436280	RNA-Seq	152	SRX615799	150	Illumina_HiSeq_2000	PAIRED	2014-10-04	GTEX-11P82-1226-SM-5HL5P	Colon_-_Sigmoid	Colon	RNA_Seq_(NGS)	male	GTEX-11P82	LCSET-4806
SRR1378262	RNA-Seq	152	SRX589979	150	Illumina_HiSeq_2000	PAIRED	2014-10-04	GTEX-11P82-1026-SM-5BC5J	Colon_-_Transverse	Colon	Allele-Specific_Expression	male	GTEX-11P82	LCSET-4455
SRR1444222	RNA-Seq	152	SRX618568	150	Illumina_HiSeq_2000	PAIRED	2014-10-04	GTEX-11P82-0426-SM-5HL5D	Esophagus_-_Gastroesophageal_Junction	Esophagus	Allele-Specific_Expression	male	GTEX-11P82	LCSET-4806
SRR1442173	RNA-Seq	152	SRX617765	150	Illumina_HiSeq_2000	PAIRED	2014-10-04	GTEX-11P82-0526-SM-5986P	Esophagus_-_Mucosa	Esophagus	Allele-Specific_Expression	male	GTEX-11P82	LCSET-4417
SRR1350958	RNA-Seq	152	SRX576962	150	Illumina_HiSeq_2000	PAIRED	2014-10-03	GTEX-11P82-0626-SM-5PNYK	Esophagus_-_Muscularis	Esophagus	Allele-Specific_Expression	male	GTEX-11P82	LCSET-4918
SRR1473778	RNA-Seq	152	SRX631638	150	Illumina_HiSeq_2000	PAIRED	2014-10-04	GTEX-11P82-0926-SM-5986X	Minor_Salivary_Gland	Salivary_Gland	Allele-Specific_Expression	male	GTEX-11P82	LCSET-4417
SRR1403133	RNA-Seq	152	SRX600856	150	Illumina_HiSeq_2000	PAIRED	2014-10-04	GTEX-11P82-1826-SM-5PNYJ	Muscle_-_Skeletal	Muscle	RNA_Seq_(NGS)	male	GTEX-11P82	LCSET-4918
SRR1432913	RNA-Seq	152	SRX614540	150	Illumina_HiSeq_2000	PAIRED	2014-10-04	GTEX-11P82-1926-SM-5Q5AU	Nerve_-_Tibial	Nerve	Allele-Specific_Expression	male	GTEX-11P82	LCSET-4952
SRR1486348	RNA-Seq	152	SRX636523	150	Illumina_HiSeq_2000	PAIRED	2014-10-04	GTEX-11P82-1126-SM-5BC5K	Prostate	Prostate	RNA_Seq_(NGS)	male	GTEX-11P82	LCSET-4455
SRR1343093	RNA-Seq	152	SRX573549	150	Illumina_HiSeq_2000	PAIRED	2014-10-03	GTEX-11P82-1426-SM-5BC5L	Skin_-_Not_Sun_Exposed_(Suprapubic)	Skin	RNA_Seq_(NGS)	male	GTEX-11P82	LCSET-4455
SRR1310031	RNA-Seq	152	SRX558312	150	Illumina_HiSeq_2000	PAIRED	2014-10-03	GTEX-11P82-1626-SM-59879	Skin_-_Sun_Exposed_(Lower_leg)	Skin	Allele-Specific_Expression	male	GTEX-11P82	LCSET-4417
SRR1408303	RNA-Seq	152	SRX602690	150	Illumina_HiSeq_2000	PAIRED	2014-10-04	GTEX-11P82-0826-SM-5P9GU	Small_Intestine_-_Terminal_Ileum	Small_Intestine	Allele-Specific_Expression	male	GTEX-11P82	LCSET-4914
SRR1354532	RNA-Seq	152	SRX578308	150	Illumina_HiSeq_2000	PAIRED	2014-10-03	GTEX-11P82-0726-SM-5PNYL	Stomach	Stomach	Allele-Specific_Expression	male	GTEX-11P82	LCSET-4918
SRR1312288	RNA-Seq	152	SRX559310	150	Illumina_HiSeq_2000	PAIRED	2014-10-03	GTEX-11P82-1526-SM-5BC5M	Testis	Testis	Allele-Specific_Expression	male	GTEX-11P82	LCSET-4455
SRR1456591	RNA-Seq	152	SRX623839	150	Illumina_HiSeq_2000	PAIRED	2014-10-04	GTEX-11P82-0226-SM-5HL4O	Thyroid	Thyroid	Allele-Specific_Expression	male	GTEX-11P82	LCSET-4806
SRR1319772	RNA-Seq	152	SRX562864	150	Illumina_HiSeq_2000	PAIRED	2014-10-03	GTEX-11P82-0006-SM-5N9FY	Whole_Blood	Blood	RNA_Seq_(NGS)	male	GTEX-11P82	LCSET-4905
SRR1456881	RNA-Seq	152	SRX623941	150	Illumina_HiSeq_2000	PAIRED	2014-10-04	GTEX-11PRG-0626-SM-5BC56	Adipose_-_Subcutaneous	Adipose_Tissue	Allele-Specific_Expression	male	GTEX-11PRG	LCSET-4455
SRR1340221	RNA-Seq	152	SRX572187	150	Illumina_HiSeq_2000	PAIRED	2014-10-03	GTEX-11PRG-1526-SM-5HL6Z	Adipose_-_Visceral_(Omentum)	Adipose_Tissue	Allele-Specific_Expression	male	GTEX-11PRG	LCSET-4806
SRR1399904	RNA-Seq	152	SRX599645	150	Illumina_HiSeq_2000	PAIRED	2014-10-04	GTEX-11PRG-2826-SM-5BC54	Brain_-_Cerebellum	Brain	RNA_Seq_(NGS)	male	GTEX-11PRG	LCSET-4455
SRR1464451	RNA-Seq	152	SRX627740	150	Illumina_HiSeq_2000	PAIRED	2014-10-04	GTEX-11PRG-2926-SM-5987A	Brain_-_Cortex	Brain	Allele-Specific_Expression	male	GTEX-11PRG	LCSET-4417
SRR1323829	RNA-Seq	152	SRX564492	150	Illumina_HiSeq_2000	PAIRED	2014-10-03	GTEX-11PRG-0826-SM-5EQ6A	Breast_-_Mammary_Tissue	Breast	Allele-Specific_Expression	male	GTEX-11PRG	LCSET-4767
SRR1487067	RNA-Seq	152	SRX636763	150	Illumina_HiSeq_2000	PAIRED	2014-10-04	GTEX-11PRG-0008-SM-5S2N5	Cells_-_Transformed_fibroblasts	Skin	Allele-Specific_Expression	male	GTEX-11PRG	LCSET-4988
SRR1392456	RNA-Seq	152	SRX596376	150	Illumina_HiSeq_2000	PAIRED	2014-10-04	GTEX-11PRG-2026-SM-5GU5F	Colon_-_Sigmoid	Colon	Allele-Specific_Expression	male	GTEX-11PRG	LCSET-4803
SRR1416516	RNA-Seq	152	SRX605985	150	Illumina_HiSeq_2000	PAIRED	2014-10-04	GTEX-11PRG-2226-SM-5GU5R	Kidney_-_Cortex	Kidney	RNA_Seq_(NGS)	male	GTEX-11PRG	LCSET-4803
SRR1471098	RNA-Seq	152	SRX630510	150	Illumina_HiSeq_2000	PAIRED	2014-10-04	GTEX-11PRG-0926-SM-5EGI8	Lung	Lung	Allele-Specific_Expression	male	GTEX-11PRG	LCSET-4764
SRR1418880	RNA-Seq	152	SRX606960	150	Illumina_HiSeq_2000	PAIRED	2014-10-04	GTEX-11PRG-0326-SM-5GU53	Muscle_-_Skeletal	Muscle	Allele-Specific_Expression	male	GTEX-11PRG	LCSET-4803
SRR1315890	RNA-Seq	152	SRX561365	150	Illumina_HiSeq_2000	PAIRED	2014-10-03	GTEX-11PRG-0126-SM-5BC55	Nerve_-_Tibial	Nerve	RNA_Seq_(NGS)	male	GTEX-11PRG	LCSET-4455
SRR1465758	RNA-Seq	152	SRX628262	150	Illumina_HiSeq_2000	PAIRED	2014-10-04	GTEX-11PRG-0726-SM-5EGL1	Skin_-_Not_Sun_Exposed_(Suprapubic)	Skin	RNA_Seq_(NGS)	male	GTEX-11PRG	LCSET-4797
SRR1348951	RNA-Seq	152	SRX576195	150	Illumina_HiSeq_2000	PAIRED	2014-10-03	GTEX-11PRG-0005-SM-5NQ6X	Whole_Blood	Blood	RNA_Seq_(NGS)	male	GTEX-11PRG	LCSET-4906
SRR1359447	RNA-Seq	152	SRX580114	150	Illumina_HiSeq_2000	PAIRED	2014-10-03	GTEX-11TT1-2426-SM-5EQMK	Adipose_-_Subcutaneous	Adipose_Tissue	RNA_Seq_(NGS)	male	GTEX-11TT1	LCSET-4790
SRR1354117	RNA-Seq	152	SRX578127	150	Illumina_HiSeq_2000	PAIRED	2014-10-03	GTEX-11TT1-1926-SM-5PNYN	Adipose_-_Visceral_(Omentum)	Adipose_Tissue	RNA_Seq_(NGS)	male	GTEX-11TT1	LCSET-4918
SRR1453093	RNA-Seq	152	SRX622414	150	Illumina_HiSeq_2000	PAIRED	2014-10-04	GTEX-11TT1-0126-SM-5LUAA	Adrenal_Gland	Adrenal_Gland	Allele-Specific_Expression	male	GTEX-11TT1	LCSET-4899
SRR1315060	RNA-Seq	152	SRX560936	150	Illumina_HiSeq_2000	PAIRED	2014-10-03	GTEX-11TT1-1226-SM-5Q5AV	Artery_-_Aorta	Blood_Vessel	RNA_Seq_(NGS)	male	GTEX-11TT1	LCSET-4952
SRR1442800	RNA-Seq	152	SRX618021	150	Illumina_HiSeq_2000	PAIRED	2014-10-04	GTEX-11TT1-1526-SM-5EQKU	Artery_-_Coronary	Blood_Vessel	Allele-Specific_Expression	male	GTEX-11TT1	LCSET-4790
SRR1487278	RNA-Seq	152	SRX636843	150	Illumina_HiSeq_2000	PAIRED	2014-10-04	GTEX-11TT1-2726-SM-5LU8L	Artery_-_Tibial	Blood_Vessel	RNA_Seq_(NGS)	male	GTEX-11TT1	LCSET-4899
SRR1406621	RNA-Seq	152	SRX602130	150	Illumina_HiSeq_2000	PAIRED	2014-10-04	GTEX-11TT1-2126-SM-5GU5Y	Breast_-_Mammary_Tissue	Breast	Allele-Specific_Expression	male	GTEX-11TT1	LCSET-4803
SRR1331422	RNA-Seq	152	SRX568374	150	Illumina_HiSeq_2000	PAIRED	2014-10-03	GTEX-11TT1-0004-SM-5S2NT	Cells_-_EBV-transformed_lymphocytes	Blood	Allele-Specific_Expression	male	GTEX-11TT1	LCSET-4988
SRR1313406	RNA-Seq	152	SRX559975	150	Illumina_HiSeq_2000	PAIRED	2014-10-03	GTEX-11TT1-0008-SM-5S2P8	Cells_-_Transformed_fibroblasts	Skin	Allele-Specific_Expression	male	GTEX-11TT1	LCSET-4988
SRR1413262	RNA-Seq	152	SRX604671	150	Illumina_HiSeq_2000	PAIRED	2014-10-04	GTEX-11TT1-0926-SM-5GU5M	Colon_-_Sigmoid	Colon	Allele-Specific_Expression	male	GTEX-11TT1	LCSET-4803
SRR1404461	RNA-Seq	152	SRX601361	150	Illumina_HiSeq_2000	PAIRED	2014-10-04	GTEX-11TT1-1026-SM-5PNW7	Colon_-_Transverse	Colon	RNA_Seq_(NGS)	male	GTEX-11TT1	LCSET-4917
SRR1370720	RNA-Seq	152	SRX585392	150	Illumina_HiSeq_2000	PAIRED	2014-10-04	GTEX-11TT1-0626-SM-5GU4X	Esophagus_-_Gastroesophageal_Junction	Esophagus	RNA_Seq_(NGS)	male	GTEX-11TT1	LCSET-4803
SRR1331109	RNA-Seq	152	SRX568224	150	Illumina_HiSeq_2000	PAIRED	2014-10-03	GTEX-11TT1-0526-SM-5P9JO	Esophagus_-_Mucosa	Esophagus	Allele-Specific_Expression	male	GTEX-11TT1	LCSET-4916
SRR1333971	RNA-Seq	152	SRX569479	150	Illumina_HiSeq_2000	PAIRED	2014-10-03	GTEX-11TT1-0426-SM-5EGI9	Esophagus_-_Muscularis	Esophagus	RNA_Seq_(NGS)	male	GTEX-11TT1	LCSET-4764
SRR1378243	RNA-Seq	152	SRX589970	150	Illumina_HiSeq_2000	PAIRED	2014-10-04	GTEX-11TT1-1426-SM-5EGIA	Heart_-_Atrial_Appendage	Heart	Allele-Specific_Expression	male	GTEX-11TT1	LCSET-4764
SRR1389777	RNA-Seq	152	SRX595287	150	Illumina_HiSeq_2000	PAIRED	2014-10-04	GTEX-11TT1-1326-SM-5PNYM	Heart_-_Left_Ventricle	Heart	RNA_Seq_(NGS)	male	GTEX-11TT1	LCSET-4918
SRR1310433	RNA-Seq	152	SRX558468	150	Illumina_HiSeq_2000	PAIRED	2014-10-03	GTEX-11TT1-1726-SM-5EQLJ	Liver	Liver	Allele-Specific_Expression	male	GTEX-11TT1	LCSET-4790
SRR1467500	RNA-Seq	152	SRX628960	150	Illumina_HiSeq_2000	PAIRED	2014-10-04	GTEX-11TT1-1626-SM-5EQL7	Lung	Lung	RNA_Seq_(NGS)	male	GTEX-11TT1	LCSET-4790
SRR1331639	RNA-Seq	152	SRX568463	150	Illumina_HiSeq_2000	PAIRED	2014-10-03	GTEX-11TT1-2326-SM-5GU6N	Muscle_-_Skeletal	Muscle	RNA_Seq_(NGS)	male	GTEX-11TT1	LCSET-4803
SRR1466198	RNA-Seq	152	SRX628453	150	Illumina_HiSeq_2000	PAIRED	2014-10-04	GTEX-11TT1-2626-SM-5EGL2	Nerve_-_Tibial	Nerve	RNA_Seq_(NGS)	male	GTEX-11TT1	LCSET-4797
SRR1357541	RNA-Seq	152	SRX579491	150	Illumina_HiSeq_2000	PAIRED	2014-10-03	GTEX-11TT1-0326-SM-5LUAY	Pancreas	Pancreas	RNA_Seq_(NGS)	male	GTEX-11TT1	LCSET-4899
SRR1467149	RNA-Seq	152	SRX628828	150	Illumina_HiSeq_2000	PAIRED	2014-10-04	GTEX-11TT1-2026-SM-5EQM8	Prostate	Prostate	Allele-Specific_Expression	male	GTEX-11TT1	LCSET-4790
SRR1317685	RNA-Seq	152	SRX562087	150	Illumina_HiSeq_2000	PAIRED	2014-10-03	GTEX-11TT1-1826-SM-5EQLV	Skin_-_Not_Sun_Exposed_(Suprapubic)	Skin	Allele-Specific_Expression	male	GTEX-11TT1	LCSET-4790
SRR1349080	RNA-Seq	152	SRX576255	150	Illumina_HiSeq_2000	PAIRED	2014-10-03	GTEX-11TT1-2526-SM-5EGIB	Skin_-_Sun_Exposed_(Lower_leg)	Skin	RNA_Seq_(NGS)	male	GTEX-11TT1	LCSET-4764
SRR1394544	RNA-Seq	152	SRX597541	150	Illumina_HiSeq_2000	PAIRED	2014-10-04	GTEX-11TT1-0726-SM-5GU5A	Stomach	Stomach	RNA_Seq_(NGS)	male	GTEX-11TT1	LCSET-4803
SRR1455236	RNA-Seq	152	SRX623276	150	Illumina_HiSeq_2000	PAIRED	2014-10-04	GTEX-11TT1-2226-SM-5GU6B	Testis	Testis	RNA_Seq_(NGS)	male	GTEX-11TT1	LCSET-4803
SRR1455104	RNA-Seq	152	SRX623224	150	Illumina_HiSeq_2000	PAIRED	2014-10-04	GTEX-11TT1-1126-SM-5P9GV	Thyroid	Thyroid	Allele-Specific_Expression	male	GTEX-11TT1	LCSET-4914
SRR1370742	RNA-Seq	152	SRX585410	150	Illumina_HiSeq_2000	PAIRED	2014-10-04	GTEX-11TT1-0005-SM-5NQ8Y	Whole_Blood	Blood	Allele-Specific_Expression	male	GTEX-11TT1	LCSET-4906
SRR1415316	RNA-Seq	152	SRX605502	150	Illumina_HiSeq_2000	PAIRED	2014-10-04	GTEX-11TTK-0226-SM-5N9EC	Adipose_-_Subcutaneous	Adipose_Tissue	Allele-Specific_Expression	female	GTEX-11TTK	LCSET-4905
SRR1368178	RNA-Seq	152	SRX584059	150	Illumina_HiSeq_2000	PAIRED	2014-10-04	GTEX-11TTK-2826-SM-5GU5K	Brain_-_Cerebellum	Brain	Allele-Specific_Expression	female	GTEX-11TTK	LCSET-4803
SRR1352954	RNA-Seq	152	SRX577715	150	Illumina_HiSeq_2000	PAIRED	2014-10-03	GTEX-11TTK-2926-SM-5PNYP	Brain_-_Cortex	Brain	Allele-Specific_Expression	female	GTEX-11TTK	LCSET-4918
SRR1376406	RNA-Seq	152	SRX589208	150	Illumina_HiSeq_2000	PAIRED	2014-10-04	GTEX-11TTK-0008-SM-5S2RU	Cells_-_Transformed_fibroblasts	Skin	Allele-Specific_Expression	female	GTEX-11TTK	LCSET-4988
SRR1433708	RNA-Seq	152	SRX614825	150	Illumina_HiSeq_2000	PAIRED	2014-10-04	GTEX-11TTK-2426-SM-5PNYO	Colon_-_Transverse	Colon	RNA_Seq_(NGS)	female	GTEX-11TTK	LCSET-4918
SRR1465871	RNA-Seq	152	SRX628320	150	Illumina_HiSeq_2000	PAIRED	2014-10-04	GTEX-11TTK-1926-SM-5PNW8	Kidney_-_Cortex	Kidney	RNA_Seq_(NGS)	female	GTEX-11TTK	LCSET-4917
SRR1354955	RNA-Seq	152	SRX578451	150	Illumina_HiSeq_2000	PAIRED	2014-10-03	GTEX-11TTK-0326-SM-5BC5N	Muscle_-_Skeletal	Muscle	RNA_Seq_(NGS)	female	GTEX-11TTK	LCSET-4455
SRR1451718	RNA-Seq	152	SRX621835	150	Illumina_HiSeq_2000	PAIRED	2014-10-04	GTEX-11TTK-0426-SM-5EQLT	Nerve_-_Tibial	Nerve	RNA_Seq_(NGS)	female	GTEX-11TTK	LCSET-4790
SRR1382934	RNA-Seq	152	SRX592130	150	Illumina_HiSeq_2000	PAIRED	2014-10-04	GTEX-11TTK-0126-SM-5987B	Skin_-_Sun_Exposed_(Lower_leg)	Skin	Allele-Specific_Expression	female	GTEX-11TTK	LCSET-4417
SRR1334939	RNA-Seq	152	SRX569988	150	Illumina_HiSeq_2000	PAIRED	2014-10-03	GTEX-11TTK-0826-SM-5N9EG	Thyroid	Thyroid	Allele-Specific_Expression	female	GTEX-11TTK	LCSET-4905
SRR1409108	RNA-Seq	152	SRX602989	150	Illumina_HiSeq_2000	PAIRED	2014-10-04	GTEX-11TTK-2726-SM-5GU58	Vagina	Vagina	RNA_Seq_(NGS)	female	GTEX-11TTK	LCSET-4803
SRR1315517	RNA-Seq	152	SRX561120	150	Illumina_HiSeq_2000	PAIRED	2014-10-03	GTEX-11TTK-0005-SM-5O9BX	Whole_Blood	Blood	Allele-Specific_Expression	female	GTEX-11TTK	LCSET-4910
SRR1328620	RNA-Seq	152	SRX567068	150	Illumina_HiSeq_2000	PAIRED	2014-10-03	GTEX-11TUW-2626-SM-5EQKZ	Adipose_-_Subcutaneous	Adipose_Tissue	Allele-Specific_Expression	male	GTEX-11TUW	LCSET-4790
SRR1374198	RNA-Seq	152	SRX588152	150	Illumina_HiSeq_2000	PAIRED	2014-10-04	GTEX-11TUW-0926-SM-5EQMW	Artery_-_Aorta	Blood_Vessel	Allele-Specific_Expression	male	GTEX-11TUW	LCSET-4790
SRR1339153	RNA-Seq	152	SRX571739	150	Illumina_HiSeq_2000	PAIRED	2014-10-03	GTEX-11TUW-2926-SM-5BC59	Artery_-_Tibial	Blood_Vessel	RNA_Seq_(NGS)	male	GTEX-11TUW	LCSET-4455
SRR1469495	RNA-Seq	152	SRX629866	150	Illumina_HiSeq_2000	PAIRED	2014-10-04	GTEX-11TUW-0011-R5b-SM-5BC6Q	Brain_-_Caudate_(basal_ganglia)	Brain	RNA_Seq_(NGS)	male	GTEX-11TUW	LCSET-4455
SRR1455369	RNA-Seq	152	SRX623339	150	Illumina_HiSeq_2000	PAIRED	2014-10-04	GTEX-11TUW-3126-SM-5GU4Y	Brain_-_Cortex	Brain	RNA_Seq_(NGS)	male	GTEX-11TUW	LCSET-4803
SRR1339431	RNA-Seq	152	SRX571856	150	Illumina_HiSeq_2000	PAIRED	2014-10-03	GTEX-11TUW-1826-SM-5BC5D	Breast_-_Mammary_Tissue	Breast	RNA_Seq_(NGS)	male	GTEX-11TUW	LCSET-4455
SRR1435688	RNA-Seq	152	SRX615581	150	Illumina_HiSeq_2000	PAIRED	2014-10-04	GTEX-11TUW-0008-SM-5SI6S	Cells_-_Transformed_fibroblasts	Skin	Allele-Specific_Expression	male	GTEX-11TUW	LCSET-4995
SRR1416455	RNA-Seq	152	SRX605963	150	Illumina_HiSeq_2000	PAIRED	2014-10-04	GTEX-11TUW-2326-SM-5EQMO	Colon_-_Sigmoid	Colon	Allele-Specific_Expression	male	GTEX-11TUW	LCSET-4790
SRR1367785	RNA-Seq	152	SRX583884	150	Illumina_HiSeq_2000	PAIRED	2014-10-04	GTEX-11TUW-2026-SM-5EQL8	Colon_-_Transverse	Colon	RNA_Seq_(NGS)	male	GTEX-11TUW	LCSET-4790
SRR1399353	RNA-Seq	152	SRX599464	150	Illumina_HiSeq_2000	PAIRED	2014-10-04	GTEX-11TUW-1326-SM-5EQKV	Esophagus_-_Mucosa	Esophagus	Allele-Specific_Expression	male	GTEX-11TUW	LCSET-4790
SRR1441029	RNA-Seq	152	SRX617326	150	Illumina_HiSeq_2000	PAIRED	2014-10-04	GTEX-11TUW-1226-SM-5GU7C	Esophagus_-_Muscularis	Esophagus	Allele-Specific_Expression	male	GTEX-11TUW	LCSET-4803
SRR1410334	RNA-Seq	152	SRX603526	150	Illumina_HiSeq_2000	PAIRED	2014-10-04	GTEX-11TUW-1126-SM-5EQKJ	Heart_-_Atrial_Appendage	Heart	RNA_Seq_(NGS)	male	GTEX-11TUW	LCSET-4790
SRR1442250	RNA-Seq	152	SRX617792	150	Illumina_HiSeq_2000	PAIRED	2014-10-04	GTEX-11TUW-1026-SM-5GU7D	Heart_-_Left_Ventricle	Heart	RNA_Seq_(NGS)	male	GTEX-11TUW	LCSET-5132
SRR1473674	RNA-Seq	152	SRX631593	150	Illumina_HiSeq_2000	PAIRED	2014-10-04	GTEX-11TUW-1726-SM-5BC5C	Liver	Liver	Allele-Specific_Expression	male	GTEX-11TUW	LCSET-4455
SRR1312209	RNA-Seq	152	SRX559277	150	Illumina_HiSeq_2000	PAIRED	2014-10-03	GTEX-11TUW-0526-SM-5LU9A	Lung	Lung	Allele-Specific_Expression	male	GTEX-11TUW	LCSET-4899
SRR1456492	RNA-Seq	152	SRX623802	150	Illumina_HiSeq_2000	PAIRED	2014-10-04	GTEX-11TUW-2426-SM-5EQKB	Minor_Salivary_Gland	Salivary_Gland	Allele-Specific_Expression	male	GTEX-11TUW	LCSET-4790
SRR1478968	RNA-Seq	152	SRX633822	150	Illumina_HiSeq_2000	PAIRED	2014-10-04	GTEX-11TUW-2526-SM-5EQKN	Muscle_-_Skeletal	Muscle	RNA_Seq_(NGS)	male	GTEX-11TUW	LCSET-4790
SRR1332024	RNA-Seq	152	SRX568619	150	Illumina_HiSeq_2000	PAIRED	2014-10-03	GTEX-11TUW-3026-SM-5EGKM	Pituitary	Pituitary	Allele-Specific_Expression	male	GTEX-11TUW	LCSET-4797
SRR1453434	RNA-Seq	152	SRX622539	150	Illumina_HiSeq_2000	PAIRED	2014-10-04	GTEX-11TUW-2126-SM-5GU7B	Prostate	Prostate	RNA_Seq_(NGS)	male	GTEX-11TUW	LCSET-4803
SRR1317201	RNA-Seq	152	SRX561887	150	Illumina_HiSeq_2000	PAIRED	2014-10-03	GTEX-11TUW-0626-SM-5LU9M	Skin_-_Not_Sun_Exposed_(Suprapubic)	Skin	RNA_Seq_(NGS)	male	GTEX-11TUW	LCSET-4899
SRR1375820	RNA-Seq	152	SRX588993	150	Illumina_HiSeq_2000	PAIRED	2014-10-04	GTEX-11TUW-2726-SM-5EQLC	Skin_-_Sun_Exposed_(Lower_leg)	Skin	RNA_Seq_(NGS)	male	GTEX-11TUW	LCSET-4790
SRR1499460	RNA-Seq	152	SRX640527	150	Illumina_HiSeq_2000	PAIRED	2014-10-04	GTEX-11TUW-1926-SM-5BC58	Small_Intestine_-_Terminal_Ileum	Small_Intestine	RNA_Seq_(NGS)	male	GTEX-11TUW	LCSET-4455
SRR1319322	RNA-Seq	152	SRX562693	150	Illumina_HiSeq_2000	PAIRED	2014-10-03	GTEX-11TUW-2226-SM-5EQL9	Testis	Testis	Allele-Specific_Expression	male	GTEX-11TUW	LCSET-4790
SRR1437056	RNA-Seq	152	SRX616143	150	Illumina_HiSeq_2000	PAIRED	2014-10-04	GTEX-11TUW-0226-SM-5LU8X	Thyroid	Thyroid	Allele-Specific_Expression	male	GTEX-11TUW	LCSET-4899
SRR1420669	RNA-Seq	152	SRX607695	150	Illumina_HiSeq_2000	PAIRED	2014-10-04	GTEX-11TUW-0006-SM-5LZW2	Whole_Blood	Blood	Allele-Specific_Expression	male	GTEX-11TUW	LCSET-4900
SRR1454739	RNA-Seq	152	SRX623081	150	Illumina_HiSeq_2000	PAIRED	2014-10-04	GTEX-11UD1-0226-SM-5EQKL	Adipose_-_Subcutaneous	Adipose_Tissue	Allele-Specific_Expression	female	GTEX-11UD1	LCSET-4790
SRR1447259	RNA-Seq	152	SRX619788	150	Illumina_HiSeq_2000	PAIRED	2014-10-04	GTEX-11UD1-0011-R3a-SM-5BC6S	Brain_-_Anterior_cingulate_cortex_(BA24)	Brain	Allele-Specific_Expression	female	GTEX-11UD1	LCSET-4455
SRR1332856	RNA-Seq	152	SRX568982	150	Illumina_HiSeq_2000	PAIRED	2014-10-03	GTEX-11UD1-0011-R5b-SM-5P9FP	Brain_-_Caudate_(basal_ganglia)	Brain	RNA_Seq_(NGS)	female	GTEX-11UD1	LCSET-4914
SRR1480307	RNA-Seq	152	SRX634380	150	Illumina_HiSeq_2000	PAIRED	2014-10-04	GTEX-11UD1-0011-R1b-SM-5BC7D	Brain_-_Hippocampus	Brain	RNA_Seq_(NGS)	female	GTEX-11UD1	LCSET-4455
SRR1440699	RNA-Seq	152	SRX617208	150	Illumina_HiSeq_2000	PAIRED	2014-10-04	GTEX-11UD1-0011-R2b-SM-5BC6O	Brain_-_Substantia_nigra	Brain	RNA_Seq_(NGS)	female	GTEX-11UD1	LCSET-4455
SRR1357256	RNA-Seq	152	SRX579361	150	Illumina_HiSeq_2000	PAIRED	2014-10-03	GTEX-11UD1-0008-SM-5S2P6	Cells_-_Transformed_fibroblasts	Skin	Allele-Specific_Expression	female	GTEX-11UD1	LCSET-4988
SRR1429265	RNA-Seq	152	SRX613037	150	Illumina_HiSeq_2000	PAIRED	2014-10-04	GTEX-11UD1-0326-SM-5EQKX	Muscle_-_Skeletal	Muscle	RNA_Seq_(NGS)	female	GTEX-11UD1	LCSET-4790
SRR1434889	RNA-Seq	152	SRX615276	150	Illumina_HiSeq_2000	PAIRED	2014-10-04	GTEX-11UD1-0126-SM-5PNYG	Skin_-_Sun_Exposed_(Lower_leg)	Skin	RNA_Seq_(NGS)	female	GTEX-11UD1	LCSET-4918
SRR1405525	RNA-Seq	152	SRX601762	150	Illumina_HiSeq_2000	PAIRED	2014-10-04	GTEX-11UD2-0126-SM-5EQL2	Adipose_-_Subcutaneous	Adipose_Tissue	RNA_Seq_(NGS)	male	GTEX-11UD2	LCSET-4790
SRR1399821	RNA-Seq	152	SRX599623	150	Illumina_HiSeq_2000	PAIRED	2014-10-04	GTEX-11UD2-0826-SM-5EQKS	Artery_-_Aorta	Blood_Vessel	RNA_Seq_(NGS)	male	GTEX-11UD2	LCSET-4790
SRR1349099	RNA-Seq	152	SRX576267	150	Illumina_HiSeq_2000	PAIRED	2014-10-03	GTEX-11UD2-1126-SM-5EQM6	Artery_-_Coronary	Blood_Vessel	Allele-Specific_Expression	male	GTEX-11UD2	LCSET-4790
SRR1316151	RNA-Seq	152	SRX561449	150	Illumina_HiSeq_2000	PAIRED	2014-10-03	GTEX-11UD2-0526-SM-5GU69	Artery_-_Tibial	Blood_Vessel	Allele-Specific_Expression	male	GTEX-11UD2	LCSET-5131
SRR1499325	RNA-Seq	152	SRX640476	150	Illumina_HiSeq_2000	PAIRED	2016-05-14	GTEX-11UD2-1526-SM-5EQLQ	Esophagus_-_Gastroesophageal_Junction	Esophagus	Allele-Specific_Expression	male	GTEX-11UD2	LCSET-4790
SRR1358161	RNA-Seq	152	SRX579684	150	Illumina_HiSeq_2000	PAIRED	2014-10-03	GTEX-11UD2-1226-SM-5EQMI	Esophagus_-_Muscularis	Esophagus	Allele-Specific_Expression	male	GTEX-11UD2	LCSET-4790
SRR1402414	RNA-Seq	152	SRX600620	150	Illumina_HiSeq_2000	PAIRED	2014-10-04	GTEX-11UD2-0926-SM-5CVL6	Heart_-_Atrial_Appendage	Heart	Allele-Specific_Expression	male	GTEX-11UD2	LCSET-4633
SRR1336314	RNA-Seq	152	SRX570605	150	Illumina_HiSeq_2000	PAIRED	2014-10-03	GTEX-11UD2-1626-SM-5EQM3	Liver	Liver	RNA_Seq_(NGS)	male	GTEX-11UD2	LCSET-4790
SRR1315103	RNA-Seq	152	SRX560950	150	Illumina_HiSeq_2000	PAIRED	2014-10-03	GTEX-11UD2-0726-SM-5EQ69	Lung	Lung	RNA_Seq_(NGS)	male	GTEX-11UD2	LCSET-4767
SRR1325225	RNA-Seq	152	SRX565374	150	Illumina_HiSeq_2000	PAIRED	2014-10-03	GTEX-11UD2-0326-SM-5EQLE	Muscle_-_Skeletal	Muscle	RNA_Seq_(NGS)	male	GTEX-11UD2	LCSET-4790
SRR1336048	RNA-Seq	152	SRX570463	150	Illumina_HiSeq_2000	PAIRED	2014-10-03	GTEX-11UD2-0426-SM-5EQ5W	Nerve_-_Tibial	Nerve	RNA_Seq_(NGS)	male	GTEX-11UD2	LCSET-4767
SRR1312124	RNA-Seq	152	SRX559239	150	Illumina_HiSeq_2000	PAIRED	2014-10-03	GTEX-11UD2-2526-SM-5CVNU	Skin_-_Not_Sun_Exposed_(Suprapubic)	Skin	Allele-Specific_Expression	male	GTEX-11UD2	LCSET-4633
SRR1465208	RNA-Seq	152	SRX628032	150	Illumina_HiSeq_2000	PAIRED	2014-10-04	GTEX-11UD2-0226-SM-5EQKY	Skin_-_Sun_Exposed_(Lower_leg)	Skin	Allele-Specific_Expression	male	GTEX-11UD2	LCSET-4790
SRR1337052	RNA-Seq	152	SRX570906	150	Illumina_HiSeq_2000	PAIRED	2014-10-03	GTEX-11UD2-2826-SM-5GU6X	Testis	Testis	RNA_Seq_(NGS)	male	GTEX-11UD2	LCSET-4803
SRR1342938	RNA-Seq	152	SRX573497	150	Illumina_HiSeq_2000	PAIRED	2014-10-03	GTEX-11UD2-0626-SM-5GU6L	Thyroid	Thyroid	Allele-Specific_Expression	male	GTEX-11UD2	LCSET-4803
SRR1412947	RNA-Seq	152	SRX604549	150	Illumina_HiSeq_2000	PAIRED	2014-10-04	GTEX-11UD2-0005-SM-5NQ9B	Whole_Blood	Blood	Allele-Specific_Expression	male	GTEX-11UD2	LCSET-4906
SRR1375699	RNA-Seq	152	SRX588945	150	Illumina_HiSeq_2000	PAIRED	2014-10-04	GTEX-11VI4-1226-SM-5EQMP	Adipose_-_Visceral_(Omentum)	Adipose_Tissue	Allele-Specific_Expression	female	GTEX-11VI4	LCSET-4790
SRR1445595	RNA-Seq	152	SRX619122	150	Illumina_HiSeq_2000	PAIRED	2014-10-04	GTEX-11VI4-2026-SM-5CVLJ	Artery_-_Tibial	Blood_Vessel	RNA_Seq_(NGS)	female	GTEX-11VI4	LCSET-4633
SRR1476697	RNA-Seq	152	SRX632888	150	Illumina_HiSeq_2000	PAIRED	2014-10-04	GTEX-11VI4-0001-SM-5S2OI	Cells_-_EBV-transformed_lymphocytes	Blood	Allele-Specific_Expression	female	GTEX-11VI4	LCSET-4988
SRR1361883	RNA-Seq	152	SRX581031	150	Illumina_HiSeq_2000	PAIRED	2014-10-04	GTEX-11VI4-1426-SM-5GU6O	Colon_-_Sigmoid	Colon	Allele-Specific_Expression	female	GTEX-11VI4	LCSET-4803
SRR1388437	RNA-Seq	152	SRX594718	150	Illumina_HiSeq_2000	PAIRED	2014-10-04	GTEX-11VI4-1526-SM-5EQKC	Colon_-_Transverse	Colon	RNA_Seq_(NGS)	female	GTEX-11VI4	LCSET-4790
SRR1454073	RNA-Seq	152	SRX622800	150	Illumina_HiSeq_2000	PAIRED	2014-10-04	GTEX-11VI4-0826-SM-5GU5N	Esophagus_-_Gastroesophageal_Junction	Esophagus	RNA_Seq_(NGS)	female	GTEX-11VI4	LCSET-4803
SRR1430658	RNA-Seq	152	SRX613609	150	Illumina_HiSeq_2000	PAIRED	2014-10-04	GTEX-11VI4-0526-SM-5EQ48	Esophagus_-_Mucosa	Esophagus	Allele-Specific_Expression	female	GTEX-11VI4	LCSET-4767
SRR1408449	RNA-Seq	152	SRX602753	150	Illumina_HiSeq_2000	PAIRED	2014-10-04	GTEX-11VI4-0626-SM-5EQLO	Esophagus_-_Muscularis	Esophagus	Allele-Specific_Expression	female	GTEX-11VI4	LCSET-4790
SRR1388809	RNA-Seq	152	SRX594900	150	Illumina_HiSeq_2000	PAIRED	2014-10-04	GTEX-11VI4-1926-SM-5CVLI	Muscle_-_Skeletal	Muscle	RNA_Seq_(NGS)	female	GTEX-11VI4	LCSET-4633
SRR1341563	RNA-Seq	152	SRX572750	150	Illumina_HiSeq_2000	PAIRED	2014-10-03	GTEX-11VI4-2126-SM-5EGI1	Nerve_-_Tibial	Nerve	RNA_Seq_(NGS)	female	GTEX-11VI4	LCSET-4764
SRR1478457	RNA-Seq	152	SRX633600	150	Illumina_HiSeq_2000	PAIRED	2014-10-04	GTEX-11VI4-1026-SM-5EQM1	Ovary	Ovary	RNA_Seq_(NGS)	female	GTEX-11VI4	LCSET-4790
SRR1326020	RNA-Seq	152	SRX565664	150	Illumina_HiSeq_2000	PAIRED	2014-10-03	GTEX-11VI4-0426-SM-5EGHZ	Pancreas	Pancreas	RNA_Seq_(NGS)	female	GTEX-11VI4	LCSET-4764
SRR1345995	RNA-Seq	152	SRX574849	150	Illumina_HiSeq_2000	PAIRED	2014-10-03	GTEX-11VI4-1126-SM-5EQMD	Skin_-_Not_Sun_Exposed_(Suprapubic)	Skin	Allele-Specific_Expression	female	GTEX-11VI4	LCSET-4790
SRR1431406	RNA-Seq	152	SRX613913	150	Illumina_HiSeq_2000	PAIRED	2014-10-04	GTEX-11VI4-1726-SM-5CVLH	Skin_-_Sun_Exposed_(Lower_leg)	Skin	RNA_Seq_(NGS)	female	GTEX-11VI4	LCSET-4633
SRR1359587	RNA-Seq	152	SRX580167	150	Illumina_HiSeq_2000	PAIRED	2014-10-03	GTEX-11VI4-1626-SM-5EQKO	Small_Intestine_-_Terminal_Ileum	Small_Intestine	Allele-Specific_Expression	female	GTEX-11VI4	LCSET-4790
SRR1391553	RNA-Seq	152	SRX595968	150	Illumina_HiSeq_2000	PAIRED	2014-10-03	GTEX-11VI4-0126-SM-5GU6Z	Spleen	Spleen	Allele-Specific_Expression	female	GTEX-11VI4	LCSET-4803
SRR1383984	RNA-Seq	152	SRX592556	150	Illumina_HiSeq_2000	PAIRED	2014-10-04	GTEX-11VI4-0326-SM-5EQ6L	Stomach	Stomach	Allele-Specific_Expression	female	GTEX-11VI4	LCSET-4767
SRR1352575	RNA-Seq	152	SRX577606	150	Illumina_HiSeq_2000	PAIRED	2014-10-03	GTEX-11VI4-0226-SM-5GU6C	Thyroid	Thyroid	RNA_Seq_(NGS)	female	GTEX-11VI4	LCSET-4803
SRR1397030	RNA-Seq	152	SRX598617	150	Illumina_HiSeq_2000	PAIRED	2014-10-04	GTEX-11VI4-0726-SM-5GU5B	Vagina	Vagina	RNA_Seq_(NGS)	female	GTEX-11VI4	LCSET-4803
SRR1378026	RNA-Seq	152	SRX589871	150	Illumina_HiSeq_2000	PAIRED	2014-10-04	GTEX-11VI4-0006-SM-5N9D8	Whole_Blood	Blood	RNA_Seq_(NGS)	female	GTEX-11VI4	LCSET-4904
SRR1500450	RNA-Seq	152	SRX640941	150	Illumina_HiSeq_2000	PAIRED	2014-10-04	GTEX-11WQC-2426-SM-5EQKQ	Adipose_-_Subcutaneous	Adipose_Tissue	RNA_Seq_(NGS)	male	GTEX-11WQC	LCSET-4790
SRR1489438	RNA-Seq	152	SRX637706	150	Illumina_HiSeq_2000	PAIRED	2014-10-04	GTEX-11WQC-2726-SM-5CVLG	Artery_-_Tibial	Blood_Vessel	RNA_Seq_(NGS)	male	GTEX-11WQC	LCSET-4633
SRR1444479	RNA-Seq	152	SRX618685	150	Illumina_HiSeq_2000	PAIRED	2014-10-04	GTEX-11WQC-0011-R5a-SM-5BC74	Brain_-_Caudate_(basal_ganglia)	Brain	RNA_Seq_(NGS)	male	GTEX-11WQC	LCSET-4455
SRR1439850	RNA-Seq	152	SRX616873	150	Illumina_HiSeq_2000	PAIRED	2014-10-04	GTEX-11WQC-0011-R11b-SM-57WD6	Brain_-_Cerebellar_Hemisphere	Brain	RNA_Seq_(NGS)	male	GTEX-11WQC	LCSET-4415
SRR1500868	RNA-Seq	152	SRX641118	150	Illumina_HiSeq_2000	PAIRED	2014-10-04	GTEX-11WQC-0011-R10a-SM-57WCT	Brain_-_Frontal_Cortex_(BA9)	Brain	Allele-Specific_Expression	male	GTEX-11WQC	LCSET-4415
SRR1320916	RNA-Seq	152	SRX563356	150	Illumina_HiSeq_2000	PAIRED	2014-10-03	GTEX-11WQC-0011-R8b-SM-57WCH	Brain_-_Hypothalamus	Brain	RNA_Seq_(NGS)	male	GTEX-11WQC	LCSET-4415
SRR1474886	RNA-Seq	152	SRX632130	150	Illumina_HiSeq_2000	PAIRED	2014-10-04	GTEX-11WQC-0011-R6a-SM-5BC77	Brain_-_Nucleus_accumbens_(basal_ganglia)	Brain	RNA_Seq_(NGS)	male	GTEX-11WQC	LCSET-4455
SRR1320012	RNA-Seq	152	SRX562966	150	Illumina_HiSeq_2000	PAIRED	2014-10-03	GTEX-11WQC-0011-R7b-SM-5BC7A	Brain_-_Putamen_(basal_ganglia)	Brain	Allele-Specific_Expression	male	GTEX-11WQC	LCSET-4455
SRR1417422	RNA-Seq	152	SRX606354	150	Illumina_HiSeq_2000	PAIRED	2014-10-04	GTEX-11WQC-1726-SM-5GU4W	Breast_-_Mammary_Tissue	Breast	RNA_Seq_(NGS)	male	GTEX-11WQC	LCSET-4803
SRR1358319	RNA-Seq	152	SRX579739	150	Illumina_HiSeq_2000	PAIRED	2014-10-03	GTEX-11WQC-0008-SM-5SI6R	Cells_-_Transformed_fibroblasts	Skin	RNA_Seq_(NGS)	male	GTEX-11WQC	LCSET-4995
SRR1317532	RNA-Seq	152	SRX562008	150	Illumina_HiSeq_2000	PAIRED	2014-10-03	GTEX-11WQC-0726-SM-5EQMR	Liver	Liver	Allele-Specific_Expression	male	GTEX-11WQC	LCSET-4790
SRR1472885	RNA-Seq	152	SRX631274	150	Illumina_HiSeq_2000	PAIRED	2014-10-04	GTEX-11WQC-0626-SM-5EQMF	Lung	Lung	RNA_Seq_(NGS)	male	GTEX-11WQC	LCSET-4790
SRR1365448	RNA-Seq	152	SRX582957	150	Illumina_HiSeq_2000	PAIRED	2014-10-04	GTEX-11WQC-2626-SM-5CVLF	Muscle_-_Skeletal	Muscle	RNA_Seq_(NGS)	male	GTEX-11WQC	LCSET-4633
SRR1370285	RNA-Seq	152	SRX585218	150	Illumina_HiSeq_2000	PAIRED	2014-10-04	GTEX-11WQC-2826-SM-5GU7A	Nerve_-_Tibial	Nerve	RNA_Seq_(NGS)	male	GTEX-11WQC	LCSET-5132
SRR1379014	RNA-Seq	152	SRX590424	150	Illumina_HiSeq_2000	PAIRED	2014-10-04	GTEX-11WQC-1826-SM-5GU59	Skin_-_Not_Sun_Exposed_(Suprapubic)	Skin	Allele-Specific_Expression	male	GTEX-11WQC	LCSET-4803
SRR1398013	RNA-Seq	152	SRX598962	150	Illumina_HiSeq_2000	PAIRED	2014-10-04	GTEX-11WQC-2526-SM-5CVLE	Skin_-_Sun_Exposed_(Lower_leg)	Skin	Allele-Specific_Expression	male	GTEX-11WQC	LCSET-4633
SRR1327327	RNA-Seq	152	SRX566417	150	Illumina_HiSeq_2000	PAIRED	2016-05-12	GTEX-11WQC-2326-SM-5EQKE	Testis	Testis	Allele-Specific_Expression	male	GTEX-11WQC	LCSET-4790
SRR1360460	RNA-Seq	152	SRX580450	150	Illumina_HiSeq_2000	PAIRED	2014-10-03	GTEX-11WQC-0006-SM-5LZVP	Whole_Blood	Blood	RNA_Seq_(NGS)	male	GTEX-11WQC	LCSET-4900
SRR1335140	RNA-Seq	152	SRX570082	150	Illumina_HiSeq_2000	PAIRED	2014-10-03	GTEX-11WQK-1526-SM-5EGKN	Adipose_-_Visceral_(Omentum)	Adipose_Tissue	RNA_Seq_(NGS)	male	GTEX-11WQK	LCSET-4797
SRR1318920	RNA-Seq	152	SRX562537	150	Illumina_HiSeq_2000	PAIRED	2014-10-03	GTEX-11WQK-0326-SM-5EQL1	Artery_-_Aorta	Blood_Vessel	Allele-Specific_Expression	male	GTEX-11WQK	LCSET-4790
SRR1430817	RNA-Seq	152	SRX613683	150	Illumina_HiSeq_2000	PAIRED	2014-10-04	GTEX-11WQK-0011-R11a-SM-5BC6W	Brain_-_Cerebellar_Hemisphere	Brain	RNA_Seq_(NGS)	male	GTEX-11WQK	LCSET-4455
SRR1440013	RNA-Seq	152	SRX616940	150	Illumina_HiSeq_2000	PAIRED	2014-10-04	GTEX-11WQK-3126-SM-5EGI2	Brain_-_Cerebellum	Brain	RNA_Seq_(NGS)	male	GTEX-11WQK	LCSET-4764
SRR1355150	RNA-Seq	152	SRX578533	150	Illumina_HiSeq_2000	PAIRED	2014-10-03	GTEX-11WQK-3026-SM-5EQL6	Brain_-_Cortex	Brain	Allele-Specific_Expression	male	GTEX-11WQK	LCSET-4790
SRR1360128	RNA-Seq	152	SRX580342	150	Illumina_HiSeq_2000	PAIRED	2014-10-03	GTEX-11WQK-0011-R10a-SM-5BC6R	Brain_-_Frontal_Cortex_(BA9)	Brain	Allele-Specific_Expression	male	GTEX-11WQK	LCSET-4455
SRR1332317	RNA-Seq	152	SRX568758	150	Illumina_HiSeq_2000	PAIRED	2014-10-03	GTEX-11WQK-0011-R8a-SM-5BC7C	Brain_-_Hypothalamus	Brain	RNA_Seq_(NGS)	male	GTEX-11WQK	LCSET-4455
SRR1325401	RNA-Seq	152	SRX565444	150	Illumina_HiSeq_2000	PAIRED	2014-10-03	GTEX-11WQK-0011-R9b-SM-5BC6N	Brain_-_Spinal_cord_(cervical_c-1)	Brain	RNA_Seq_(NGS)	male	GTEX-11WQK	LCSET-4455
SRR1472907	RNA-Seq	152	SRX631282	150	Illumina_HiSeq_2000	PAIRED	2014-10-04	GTEX-11WQK-2426-SM-5GU5C	Breast_-_Mammary_Tissue	Breast	Allele-Specific_Expression	male	GTEX-11WQK	LCSET-4803
SRR1432563	RNA-Seq	152	SRX614393	150	Illumina_HiSeq_2000	PAIRED	2014-10-04	GTEX-11WQK-0008-SM-5SI6T	Cells_-_Transformed_fibroblasts	Skin	RNA_Seq_(NGS)	male	GTEX-11WQK	LCSET-4995
SRR1464812	RNA-Seq	152	SRX627884	150	Illumina_HiSeq_2000	PAIRED	2014-10-04	GTEX-11WQK-2526-SM-5CVL8	Colon_-_Sigmoid	Colon	RNA_Seq_(NGS)	male	GTEX-11WQK	LCSET-4633
SRR1390289	RNA-Seq	152	SRX595515	150	Illumina_HiSeq_2000	PAIRED	2014-10-04	GTEX-11WQK-2126-SM-5EQME	Colon_-_Transverse	Colon	RNA_Seq_(NGS)	male	GTEX-11WQK	LCSET-4790
SRR1378818	RNA-Seq	152	SRX590246	150	Illumina_HiSeq_2000	PAIRED	2014-10-04	GTEX-11WQK-2226-SM-5CVL7	Esophagus_-_Gastroesophageal_Junction	Esophagus	Allele-Specific_Expression	male	GTEX-11WQK	LCSET-4633
SRR1368986	RNA-Seq	152	SRX584329	150	Illumina_HiSeq_2000	PAIRED	2014-10-04	GTEX-11WQK-1826-SM-5EQM2	Esophagus_-_Muscularis	Esophagus	RNA_Seq_(NGS)	male	GTEX-11WQK	LCSET-4790
SRR1487233	RNA-Seq	152	SRX636820	150	Illumina_HiSeq_2000	PAIRED	2014-10-04	GTEX-11WQK-0226-SM-5EQLI	Heart_-_Atrial_Appendage	Heart	Allele-Specific_Expression	male	GTEX-11WQK	LCSET-4790
SRR1361345	RNA-Seq	152	SRX580793	150	Illumina_HiSeq_2000	PAIRED	2014-10-04	GTEX-11WQK-1226-SM-5GU5Z	Lung	Lung	RNA_Seq_(NGS)	male	GTEX-11WQK	LCSET-5131
SRR1436468	RNA-Seq	152	SRX615881	150	Illumina_HiSeq_2000	PAIRED	2014-10-04	GTEX-11WQK-2926-SM-5EQKT	Minor_Salivary_Gland	Salivary_Gland	RNA_Seq_(NGS)	male	GTEX-11WQK	LCSET-4790
SRR1345760	RNA-Seq	152	SRX574740	150	Illumina_HiSeq_2000	PAIRED	2014-10-03	GTEX-11WQK-0726-SM-5GU71	Muscle_-_Skeletal	Muscle	RNA_Seq_(NGS)	male	GTEX-11WQK	LCSET-4803
SRR1336529	RNA-Seq	152	SRX570698	150	Illumina_HiSeq_2000	PAIRED	2014-10-03	GTEX-11WQK-3226-SM-5EGI3	Pituitary	Pituitary	Allele-Specific_Expression	male	GTEX-11WQK	LCSET-4764
SRR1340943	RNA-Seq	152	SRX572510	150	Illumina_HiSeq_2000	PAIRED	2014-10-03	GTEX-11WQK-2726-SM-5EQMU	Prostate	Prostate	Allele-Specific_Expression	male	GTEX-11WQK	LCSET-4790
SRR1356142	RNA-Seq	152	SRX578930	150	Illumina_HiSeq_2000	PAIRED	2014-10-03	GTEX-11WQK-1026-SM-5EQLX	Skin_-_Not_Sun_Exposed_(Suprapubic)	Skin	Allele-Specific_Expression	male	GTEX-11WQK	LCSET-4790
SRR1467058	RNA-Seq	152	SRX628789	150	Illumina_HiSeq_2000	PAIRED	2014-10-04	GTEX-11WQK-0526-SM-5EQLD	Skin_-_Sun_Exposed_(Lower_leg)	Skin	Allele-Specific_Expression	male	GTEX-11WQK	LCSET-4790
SRR1441075	RNA-Seq	152	SRX617356	150	Illumina_HiSeq_2000	PAIRED	2014-10-04	GTEX-11WQK-2326-SM-5GU4Z	Small_Intestine_-_Terminal_Ileum	Small_Intestine	RNA_Seq_(NGS)	male	GTEX-11WQK	LCSET-4803
SRR1443755	RNA-Seq	152	SRX618373	150	Illumina_HiSeq_2000	PAIRED	2014-10-04	GTEX-11WQK-2626-SM-5EQ4K	Stomach	Stomach	RNA_Seq_(NGS)	male	GTEX-11WQK	LCSET-4767
SRR1480675	RNA-Seq	152	SRX634513	150	Illumina_HiSeq_2000	PAIRED	2014-10-04	GTEX-11WQK-2826-SM-5EQKH	Testis	Testis	RNA_Seq_(NGS)	male	GTEX-11WQK	LCSET-4790
SRR1358343	RNA-Seq	152	SRX579746	150	Illumina_HiSeq_2000	PAIRED	2014-10-03	GTEX-11WQK-0005-SM-5O9AV	Whole_Blood	Blood	Allele-Specific_Expression	male	GTEX-11WQK	LCSET-4909
SRR1317365	RNA-Seq	152	SRX561944	150	Illumina_HiSeq_2000	PAIRED	2014-10-03	GTEX-11XUK-2126-SM-5EQLR	Adipose_-_Subcutaneous	Adipose_Tissue	RNA_Seq_(NGS)	female	GTEX-11XUK	LCSET-4790
SRR1350153	RNA-Seq	152	SRX576689	150	Illumina_HiSeq_2000	PAIRED	2014-10-03	GTEX-11XUK-1726-SM-5GU61	Adipose_-_Visceral_(Omentum)	Adipose_Tissue	Allele-Specific_Expression	female	GTEX-11XUK	LCSET-4803
SRR1480831	RNA-Seq	152	SRX634593	150	Illumina_HiSeq_2000	PAIRED	2016-05-14	GTEX-11XUK-0126-SM-5CVLK	Adrenal_Gland	Adrenal_Gland	Allele-Specific_Expression	female	GTEX-11XUK	LCSET-4633
SRR1430111	RNA-Seq	152	SRX613370	150	Illumina_HiSeq_2000	PAIRED	2014-10-04	GTEX-11XUK-2426-SM-5GU72	Artery_-_Tibial	Blood_Vessel	Allele-Specific_Expression	female	GTEX-11XUK	LCSET-4803
SRR1416795	RNA-Seq	152	SRX606078	150	Illumina_HiSeq_2000	PAIRED	2014-10-04	GTEX-11XUK-0008-SM-5S2WD	Cells_-_Transformed_fibroblasts	Skin	RNA_Seq_(NGS)	female	GTEX-11XUK	LCSET-4996
SRR1431015	RNA-Seq	152	SRX613764	150	Illumina_HiSeq_2000	PAIRED	2014-10-04	GTEX-11XUK-0926-SM-5EQL3	Esophagus_-_Gastroesophageal_Junction	Esophagus	Allele-Specific_Expression	female	GTEX-11XUK	LCSET-4790
SRR1315331	RNA-Seq	152	SRX561057	150	Illumina_HiSeq_2000	PAIRED	2014-10-03	GTEX-11XUK-0826-SM-5GU6P	Esophagus_-_Mucosa	Esophagus	Allele-Specific_Expression	female	GTEX-11XUK	LCSET-4803
SRR1339812	RNA-Seq	152	SRX572020	150	Illumina_HiSeq_2000	PAIRED	2014-10-03	GTEX-11XUK-0726-SM-5EQMX	Esophagus_-_Muscularis	Esophagus	Allele-Specific_Expression	female	GTEX-11XUK	LCSET-4790
SRR1385411	RNA-Seq	152	SRX593091	150	Illumina_HiSeq_2000	PAIRED	2014-10-04	GTEX-11XUK-2226-SM-5CVLL	Muscle_-_Skeletal	Muscle	RNA_Seq_(NGS)	female	GTEX-11XUK	LCSET-4633
SRR1312622	RNA-Seq	152	SRX559431	150	Illumina_HiSeq_2000	PAIRED	2014-10-03	GTEX-11XUK-2326-SM-5CVLM	Nerve_-_Tibial	Nerve	Allele-Specific_Expression	female	GTEX-11XUK	LCSET-4633
SRR1360172	RNA-Seq	152	SRX580365	150	Illumina_HiSeq_2000	PAIRED	2014-10-03	GTEX-11XUK-1626-SM-5GU5O	Ovary	Ovary	RNA_Seq_(NGS)	female	GTEX-11XUK	LCSET-4803
SRR1421048	RNA-Seq	152	SRX607860	150	Illumina_HiSeq_2000	PAIRED	2014-10-04	GTEX-11XUK-0626-SM-5N9ES	Pancreas	Pancreas	Allele-Specific_Expression	female	GTEX-11XUK	LCSET-4905
SRR1333789	RNA-Seq	152	SRX569372	150	Illumina_HiSeq_2000	PAIRED	2014-10-03	GTEX-11XUK-2026-SM-5EQLF	Skin_-_Sun_Exposed_(Lower_leg)	Skin	RNA_Seq_(NGS)	female	GTEX-11XUK	LCSET-4790
SRR1418105	RNA-Seq	152	SRX606646	150	Illumina_HiSeq_2000	PAIRED	2014-10-04	GTEX-11XUK-1426-SM-5EQMG	Small_Intestine_-_Terminal_Ileum	Small_Intestine	RNA_Seq_(NGS)	female	GTEX-11XUK	LCSET-4790
SRR1327747	RNA-Seq	152	SRX566595	150	Illumina_HiSeq_2000	PAIRED	2014-10-03	GTEX-11XUK-0426-SM-5EQML	Spleen	Spleen	RNA_Seq_(NGS)	female	GTEX-11XUK	LCSET-4790
SRR1447325	RNA-Seq	152	SRX619829	150	Illumina_HiSeq_2000	PAIRED	2014-10-04	GTEX-11XUK-0226-SM-5EQLW	Thyroid	Thyroid	RNA_Seq_(NGS)	female	GTEX-11XUK	LCSET-4790
SRR1380523	RNA-Seq	152	SRX591057	150	Illumina_HiSeq_2000	PAIRED	2014-10-04	GTEX-11XUK-1326-SM-5EQM4	Vagina	Vagina	RNA_Seq_(NGS)	female	GTEX-11XUK	LCSET-4790
SRR1366543	RNA-Seq	152	SRX583405	150	Illumina_HiSeq_2000	PAIRED	2014-10-04	GTEX-11XUK-0005-SM-5LU9F	Whole_Blood	Blood	RNA_Seq_(NGS)	female	GTEX-11XUK	LCSET-4899
SRR1468744	RNA-Seq	152	SRX629538	150	Illumina_HiSeq_2000	PAIRED	2014-10-04	GTEX-11ZTS-0226-SM-5EQKD	Adipose_-_Subcutaneous	Adipose_Tissue	Allele-Specific_Expression	female	GTEX-11ZTS	LCSET-4790
SRR1490138	RNA-Seq	152	SRX637997	150	Illumina_HiSeq_2000	PAIRED	2014-10-04	GTEX-11ZTS-1326-SM-5EQMA	Adipose_-_Visceral_(Omentum)	Adipose_Tissue	RNA_Seq_(NGS)	female	GTEX-11ZTS	LCSET-4790
SRR1334419	RNA-Seq	152	SRX569691	150	Illumina_HiSeq_2000	PAIRED	2014-10-03	GTEX-11ZTS-0826-SM-5EQ49	Artery_-_Aorta	Blood_Vessel	RNA_Seq_(NGS)	female	GTEX-11ZTS	LCSET-4767
SRR1362848	RNA-Seq	152	SRX581385	150	Illumina_HiSeq_2000	PAIRED	2014-10-04	GTEX-11ZTS-1026-SM-5LU8O	Artery_-_Coronary	Blood_Vessel	RNA_Seq_(NGS)	female	GTEX-11ZTS	LCSET-4899
SRR1394209	RNA-Seq	152	SRX597379	150	Illumina_HiSeq_2000	PAIRED	2014-10-04	GTEX-11ZTS-0326-SM-5EQKP	Artery_-_Tibial	Blood_Vessel	Allele-Specific_Expression	female	GTEX-11ZTS	LCSET-4790
SRR1353221	RNA-Seq	152	SRX577821	150	Illumina_HiSeq_2000	PAIRED	2014-10-03	GTEX-11ZTS-0011-R3a-SM-5BC78	Brain_-_Anterior_cingulate_cortex_(BA24)	Brain	RNA_Seq_(NGS)	female	GTEX-11ZTS	LCSET-4455
SRR1379562	RNA-Seq	152	SRX590643	150	Illumina_HiSeq_2000	PAIRED	2014-10-04	GTEX-11ZTS-3226-SM-5EGID	Brain_-_Cerebellum	Brain	RNA_Seq_(NGS)	female	GTEX-11ZTS	LCSET-4764
SRR1368964	RNA-Seq	152	SRX584317	150	Illumina_HiSeq_2000	PAIRED	2014-10-04	GTEX-11ZTS-0011-R1a-SM-5BC71	Brain_-_Hippocampus	Brain	Allele-Specific_Expression	female	GTEX-11ZTS	LCSET-4455
SRR1313426	RNA-Seq	152	SRX559976	150	Illumina_HiSeq_2000	PAIRED	2014-10-03	GTEX-11ZTS-0011-R8a-SM-57WDI	Brain_-_Hypothalamus	Brain	RNA_Seq_(NGS)	female	GTEX-11ZTS	LCSET-4415
SRR1475675	RNA-Seq	152	SRX632466	150	Illumina_HiSeq_2000	PAIRED	2014-10-04	GTEX-11ZTS-0011-R2b-SM-5BC75	Brain_-_Substantia_nigra	Brain	Allele-Specific_Expression	female	GTEX-11ZTS	LCSET-4455
SRR1393404	RNA-Seq	152	SRX596998	150	Illumina_HiSeq_2000	PAIRED	2014-10-04	GTEX-11ZTS-0008-SM-5S2VC	Cells_-_Transformed_fibroblasts	Skin	Allele-Specific_Expression	female	GTEX-11ZTS	LCSET-4996
SRR1332467	RNA-Seq	152	SRX568826	150	Illumina_HiSeq_2000	PAIRED	2014-10-03	GTEX-11ZTS-1526-SM-5N9G7	Colon_-_Sigmoid	Colon	Allele-Specific_Expression	female	GTEX-11ZTS	LCSET-4905
SRR1447828	RNA-Seq	152	SRX620040	150	Illumina_HiSeq_2000	PAIRED	2014-10-04	GTEX-11ZTS-2726-SM-5EQLU	Esophagus_-_Gastroesophageal_Junction	Esophagus	Allele-Specific_Expression	female	GTEX-11ZTS	LCSET-4790
SRR1379260	RNA-Seq	152	SRX590535	150	Illumina_HiSeq_2000	PAIRED	2014-10-04	GTEX-11ZTS-2626-SM-5EGIC	Esophagus_-_Mucosa	Esophagus	RNA_Seq_(NGS)	female	GTEX-11ZTS	LCSET-4764
SRR1376830	RNA-Seq	152	SRX589376	150	Illumina_HiSeq_2000	PAIRED	2014-10-04	GTEX-11ZTS-1426-SM-5EQMM	Liver	Liver	Allele-Specific_Expression	female	GTEX-11ZTS	LCSET-4790
SRR1437324	RNA-Seq	152	SRX616228	150	Illumina_HiSeq_2000	PAIRED	2014-10-04	GTEX-11ZTS-1226-SM-5EQMQ	Lung	Lung	RNA_Seq_(NGS)	female	GTEX-11ZTS	LCSET-4790
SRR1447916	RNA-Seq	152	SRX620077	150	Illumina_HiSeq_2000	PAIRED	2014-10-04	GTEX-11ZTS-3026-SM-5EQM7	Minor_Salivary_Gland	Salivary_Gland	RNA_Seq_(NGS)	female	GTEX-11ZTS	LCSET-4790
SRR1370572	RNA-Seq	152	SRX585344	150	Illumina_HiSeq_2000	PAIRED	2014-10-04	GTEX-11ZTS-0526-SM-5CVL9	Muscle_-_Skeletal	Muscle	Allele-Specific_Expression	female	GTEX-11ZTS	LCSET-4633
SRR1319793	RNA-Seq	152	SRX562874	150	Illumina_HiSeq_2000	PAIRED	2014-10-03	GTEX-11ZTS-1926-SM-5CVLA	Ovary	Ovary	RNA_Seq_(NGS)	female	GTEX-11ZTS	LCSET-4633
SRR1384737	RNA-Seq	152	SRX592805	150	Illumina_HiSeq_2000	PAIRED	2014-10-04	GTEX-11ZTS-3326-SM-5LU9Y	Pituitary	Pituitary	RNA_Seq_(NGS)	female	GTEX-11ZTS	LCSET-4899
SRR1418162	RNA-Seq	152	SRX606672	150	Illumina_HiSeq_2000	PAIRED	2014-10-04	GTEX-11ZTS-0126-SM-5EQ6M	Skin_-_Sun_Exposed_(Lower_leg)	Skin	Allele-Specific_Expression	female	GTEX-11ZTS	LCSET-4767
SRR1327349	RNA-Seq	152	SRX566425	150	Illumina_HiSeq_2000	PAIRED	2014-10-03	GTEX-11ZTS-1126-SM-5LU9X	Thyroid	Thyroid	RNA_Seq_(NGS)	female	GTEX-11ZTS	LCSET-4899
SRR1447281	RNA-Seq	152	SRX619806	150	Illumina_HiSeq_2000	PAIRED	2014-10-04	GTEX-11ZTS-2326-SM-5EQMY	Uterus	Uterus	RNA_Seq_(NGS)	female	GTEX-11ZTS	LCSET-4790
SRR1318857	RNA-Seq	152	SRX562513	150	Illumina_HiSeq_2000	PAIRED	2014-10-03	GTEX-11ZTS-0005-SM-5NQ8A	Whole_Blood	Blood	RNA_Seq_(NGS)	female	GTEX-11ZTS	LCSET-4906
SRR1431037	RNA-Seq	152	SRX613774	150	Illumina_HiSeq_2000	PAIRED	2014-10-04	GTEX-11ZTT-2526-SM-5EQM9	Adipose_-_Subcutaneous	Adipose_Tissue	Allele-Specific_Expression	female	GTEX-11ZTT	LCSET-4790
SRR1421262	RNA-Seq	152	SRX607955	150	Illumina_HiSeq_2000	PAIRED	2014-10-04	GTEX-11ZTT-0426-SM-5EQLK	Artery_-_Coronary	Blood_Vessel	Allele-Specific_Expression	female	GTEX-11ZTT	LCSET-4790
SRR1312822	RNA-Seq	152	SRX559542	150	Illumina_HiSeq_2000	PAIRED	2014-10-03	GTEX-11ZTT-2326-SM-5EQLG	Breast_-_Mammary_Tissue	Breast	RNA_Seq_(NGS)	female	GTEX-11ZTT	LCSET-4790
SRR1390311	RNA-Seq	152	SRX595536	150	Illumina_HiSeq_2000	PAIRED	2014-10-03	GTEX-11ZTT-0002-SM-5S2PA	Cells_-_EBV-transformed_lymphocytes	Blood	RNA_Seq_(NGS)	female	GTEX-11ZTT	LCSET-4988
SRR1436370	RNA-Seq	152	SRX615839	150	Illumina_HiSeq_2000	PAIRED	2014-10-04	GTEX-11ZTT-0008-SM-5S2TZ	Cells_-_Transformed_fibroblasts	Skin	RNA_Seq_(NGS)	female	GTEX-11ZTT	LCSET-4996
SRR1410720	RNA-Seq	152	SRX603691	150	Illumina_HiSeq_2000	PAIRED	2014-10-04	GTEX-11ZTT-1626-SM-5EQKR	Colon_-_Sigmoid	Colon	RNA_Seq_(NGS)	female	GTEX-11ZTT	LCSET-4790
SRR1419807	RNA-Seq	152	SRX607345	150	Illumina_HiSeq_2000	PAIRED	2014-10-04	GTEX-11ZTT-0926-SM-5EQMS	Esophagus_-_Muscularis	Esophagus	Allele-Specific_Expression	female	GTEX-11ZTT	LCSET-4790
SRR1400397	RNA-Seq	152	SRX599855	150	Illumina_HiSeq_2000	PAIRED	2014-10-04	GTEX-11ZTT-0526-SM-5EQLA	Heart_-_Atrial_Appendage	Heart	Allele-Specific_Expression	female	GTEX-11ZTT	LCSET-4790
SRR1465543	RNA-Seq	152	SRX628180	150	Illumina_HiSeq_2000	PAIRED	2014-10-04	GTEX-11ZTT-0626-SM-5EQLM	Lung	Lung	Allele-Specific_Expression	female	GTEX-11ZTT	LCSET-4790
SRR1339987	RNA-Seq	152	SRX572090	150	Illumina_HiSeq_2000	PAIRED	2014-10-03	GTEX-11ZTT-2226-SM-5CVLP	Minor_Salivary_Gland	Salivary_Gland	Allele-Specific_Expression	female	GTEX-11ZTT	LCSET-4633
SRR1347214	RNA-Seq	152	SRX575556	150	Illumina_HiSeq_2000	PAIRED	2014-10-03	GTEX-11ZTT-2626-SM-5EQKK	Muscle_-_Skeletal	Muscle	RNA_Seq_(NGS)	female	GTEX-11ZTT	LCSET-4790
SRR1420687	RNA-Seq	152	SRX607702	150	Illumina_HiSeq_2000	PAIRED	2014-10-04	GTEX-11ZTT-1826-SM-5CVLN	Ovary	Ovary	RNA_Seq_(NGS)	female	GTEX-11ZTT	LCSET-4633
SRR1352299	RNA-Seq	152	SRX577476	150	Illumina_HiSeq_2000	PAIRED	2014-10-03	GTEX-11ZTT-2126-SM-5CVLO	Skin_-_Not_Sun_Exposed_(Suprapubic)	Skin	Allele-Specific_Expression	female	GTEX-11ZTT	LCSET-4633
SRR1431969	RNA-Seq	152	SRX614146	150	Illumina_HiSeq_2000	PAIRED	2014-10-04	GTEX-11ZTT-2426-SM-5EQLS	Skin_-_Sun_Exposed_(Lower_leg)	Skin	Allele-Specific_Expression	female	GTEX-11ZTT	LCSET-4790
SRR1349144	RNA-Seq	152	SRX576286	150	Illumina_HiSeq_2000	PAIRED	2014-10-03	GTEX-11ZTT-1026-SM-5EQKF	Thyroid	Thyroid	Allele-Specific_Expression	female	GTEX-11ZTT	LCSET-4790
SRR1471395	RNA-Seq	152	SRX630616	150	Illumina_HiSeq_2000	PAIRED	2014-10-04	GTEX-11ZTT-1726-SM-5EQL4	Uterus	Uterus	Allele-Specific_Expression	female	GTEX-11ZTT	LCSET-4790
SRR1489116	RNA-Seq	152	SRX637588	150	Illumina_HiSeq_2000	PAIRED	2014-10-04	GTEX-11ZTT-0006-SM-5N9FX	Whole_Blood	Blood	RNA_Seq_(NGS)	female	GTEX-11ZTT	LCSET-4905
SRR1488610	RNA-Seq	152	SRX637384	150	Illumina_HiSeq_2000	PAIRED	2014-10-04	GTEX-11ZU8-2426-SM-5EQMV	Adipose_-_Subcutaneous	Adipose_Tissue	Allele-Specific_Expression	male	GTEX-11ZU8	LCSET-4790
SRR1360150	RNA-Seq	152	SRX580352	150	Illumina_HiSeq_2000	PAIRED	2014-10-03	GTEX-11ZU8-0011-R4a-SM-5BC6Y	Brain_-_Amygdala	Brain	Allele-Specific_Expression	male	GTEX-11ZU8	LCSET-4455
SRR1410912	RNA-Seq	152	SRX603764	150	Illumina_HiSeq_2000	PAIRED	2014-10-04	GTEX-11ZU8-0011-R3a-SM-5BC6U	Brain_-_Anterior_cingulate_cortex_(BA24)	Brain	RNA_Seq_(NGS)	male	GTEX-11ZU8	LCSET-4455
SRR1431670	RNA-Seq	152	SRX614044	150	Illumina_HiSeq_2000	PAIRED	2014-10-04	GTEX-11ZU8-0008-SM-5S2VO	Cells_-_Transformed_fibroblasts	Skin	Allele-Specific_Expression	male	GTEX-11ZU8	LCSET-4996
SRR1398272	RNA-Seq	152	SRX599057	150	Illumina_HiSeq_2000	PAIRED	2014-10-04	GTEX-11ZU8-1126-SM-5EQ5K	Colon_-_Sigmoid	Colon	RNA_Seq_(NGS)	male	GTEX-11ZU8	LCSET-4767
SRR1414708	RNA-Seq	152	SRX605260	150	Illumina_HiSeq_2000	PAIRED	2014-10-04	GTEX-11ZU8-1526-SM-5EGHX	Esophagus_-_Mucosa	Esophagus	Allele-Specific_Expression	male	GTEX-11ZU8	LCSET-4764
SRR1467966	RNA-Seq	152	SRX629179	150	Illumina_HiSeq_2000	PAIRED	2014-10-04	GTEX-11ZU8-2326-SM-5EQMJ	Muscle_-_Skeletal	Muscle	Allele-Specific_Expression	male	GTEX-11ZU8	LCSET-4790
SRR1332381	RNA-Seq	152	SRX568788	150	Illumina_HiSeq_2000	PAIRED	2014-10-03	GTEX-11ZU8-2626-SM-5EQLL	Nerve_-_Tibial	Nerve	RNA_Seq_(NGS)	male	GTEX-11ZU8	LCSET-4790
SRR1380910	RNA-Seq	152	SRX591227	150	Illumina_HiSeq_2000	PAIRED	2014-10-04	GTEX-11ZU8-0126-SM-5EQ58	Skin_-_Not_Sun_Exposed_(Suprapubic)	Skin	RNA_Seq_(NGS)	male	GTEX-11ZU8	LCSET-4767
SRR1400078	RNA-Seq	152	SRX599711	150	Illumina_HiSeq_2000	PAIRED	2014-10-04	GTEX-11ZU8-2526-SM-5EQKI	Skin_-_Sun_Exposed_(Lower_leg)	Skin	Allele-Specific_Expression	male	GTEX-11ZU8	LCSET-4790
SRR1313514	RNA-Seq	152	SRX560023	150	Illumina_HiSeq_2000	PAIRED	2014-10-03	GTEX-11ZU8-0005-SM-5PNU5	Whole_Blood	Blood	RNA_Seq_(NGS)	male	GTEX-11ZU8	LCSET-4917
SRR1362310	RNA-Seq	152	SRX581178	150	Illumina_HiSeq_2000	PAIRED	2014-10-04	GTEX-11ZUS-0726-SM-59886	Adipose_-_Subcutaneous	Adipose_Tissue	Allele-Specific_Expression	male	GTEX-11ZUS	LCSET-4417
SRR1362755	RNA-Seq	152	SRX581347	150	Illumina_HiSeq_2000	PAIRED	2014-10-04	GTEX-11ZUS-1826-SM-5FQTR	Adipose_-_Visceral_(Omentum)	Adipose_Tissue	RNA_Seq_(NGS)	male	GTEX-11ZUS	LCSET-4793
SRR1500030	RNA-Seq	152	SRX640758	150	Illumina_HiSeq_2000	PAIRED	2014-10-04	GTEX-11ZUS-0526-SM-59884	Artery_-_Coronary	Blood_Vessel	Allele-Specific_Expression	male	GTEX-11ZUS	LCSET-4417
SRR1485499	RNA-Seq	152	SRX636146	150	Illumina_HiSeq_2000	PAIRED	2014-10-04	GTEX-11ZUS-1326-SM-5FQUC	Artery_-_Tibial	Blood_Vessel	RNA_Seq_(NGS)	male	GTEX-11ZUS	LCSET-4793
SRR1432321	RNA-Seq	152	SRX614290	150	Illumina_HiSeq_2000	PAIRED	2014-10-04	GTEX-11ZUS-0011-R11b-SM-5BC7B	Brain_-_Cerebellar_Hemisphere	Brain	RNA_Seq_(NGS)	male	GTEX-11ZUS	LCSET-4455
SRR1348770	RNA-Seq	152	SRX576125	150	Illumina_HiSeq_2000	PAIRED	2014-10-03	GTEX-11ZUS-2826-SM-5EQKW	Brain_-_Cerebellum	Brain	Allele-Specific_Expression	male	GTEX-11ZUS	LCSET-4790
SRR1335400	RNA-Seq	152	SRX570182	150	Illumina_HiSeq_2000	PAIRED	2014-10-03	GTEX-11ZUS-2926-SM-5FQSL	Brain_-_Cortex	Brain	Allele-Specific_Expression	male	GTEX-11ZUS	LCSET-4793
SRR1342045	RNA-Seq	152	SRX572944	150	Illumina_HiSeq_2000	PAIRED	2014-10-03	GTEX-11ZUS-0011-R10b-SM-5BC79	Brain_-_Frontal_Cortex_(BA9)	Brain	RNA_Seq_(NGS)	male	GTEX-11ZUS	LCSET-4455
SRR1431183	RNA-Seq	152	SRX613840	150	Illumina_HiSeq_2000	PAIRED	2014-10-04	GTEX-11ZUS-0011-R8a-SM-5BC73	Brain_-_Hypothalamus	Brain	Allele-Specific_Expression	male	GTEX-11ZUS	LCSET-4455
SRR1401295	RNA-Seq	152	SRX600209	150	Illumina_HiSeq_2000	PAIRED	2014-10-04	GTEX-11ZUS-0011-R9b-SM-5BC76	Brain_-_Spinal_cord_(cervical_c-1)	Brain	Allele-Specific_Expression	male	GTEX-11ZUS	LCSET-4455
SRR1389432	RNA-Seq	152	SRX595167	150	Illumina_HiSeq_2000	PAIRED	2014-10-04	GTEX-11ZUS-0826-SM-5FQUY	Breast_-_Mammary_Tissue	Breast	Allele-Specific_Expression	male	GTEX-11ZUS	LCSET-4793
SRR1445490	RNA-Seq	152	SRX619079	150	Illumina_HiSeq_2000	PAIRED	2014-10-04	GTEX-11ZUS-0008-SM-5S2UO	Cells_-_Transformed_fibroblasts	Skin	Allele-Specific_Expression	male	GTEX-11ZUS	LCSET-4996
SRR1442400	RNA-Seq	152	SRX617862	150	Illumina_HiSeq_2000	PAIRED	2014-10-04	GTEX-11ZUS-0926-SM-5FQSY	Esophagus_-_Muscularis	Esophagus	RNA_Seq_(NGS)	male	GTEX-11ZUS	LCSET-4793
SRR1384852	RNA-Seq	152	SRX592848	150	Illumina_HiSeq_2000	PAIRED	2014-10-04	GTEX-11ZUS-0326-SM-5EQ4W	Heart_-_Atrial_Appendage	Heart	Allele-Specific_Expression	male	GTEX-11ZUS	LCSET-4767
SRR1348226	RNA-Seq	152	SRX575906	150	Illumina_HiSeq_2000	PAIRED	2014-10-03	GTEX-11ZUS-0226-SM-5FQT8	Heart_-_Left_Ventricle	Heart	RNA_Seq_(NGS)	male	GTEX-11ZUS	LCSET-4793
SRR1322312	RNA-Seq	152	SRX563914	150	Illumina_HiSeq_2000	PAIRED	2014-10-03	GTEX-11ZUS-2526-SM-59872	Liver	Liver	Allele-Specific_Expression	male	GTEX-11ZUS	LCSET-4417
SRR1332544	RNA-Seq	152	SRX568847	150	Illumina_HiSeq_2000	PAIRED	2014-10-03	GTEX-11ZUS-0126-SM-5EQM5	Lung	Lung	RNA_Seq_(NGS)	male	GTEX-11ZUS	LCSET-4790
SRR1353555	RNA-Seq	152	SRX577938	150	Illumina_HiSeq_2000	PAIRED	2014-10-03	GTEX-11ZUS-1426-SM-5FQSP	Muscle_-_Skeletal	Muscle	RNA_Seq_(NGS)	male	GTEX-11ZUS	LCSET-4793
SRR1455761	RNA-Seq	152	SRX623508	150	Illumina_HiSeq_2000	PAIRED	2014-10-04	GTEX-11ZUS-1226-SM-5FQU8	Nerve_-_Tibial	Nerve	Allele-Specific_Expression	male	GTEX-11ZUS	LCSET-4793
SRR1439896	RNA-Seq	152	SRX616895	150	Illumina_HiSeq_2000	PAIRED	2014-10-04	GTEX-11ZUS-3026-SM-5EGI4	Pituitary	Pituitary	Allele-Specific_Expression	male	GTEX-11ZUS	LCSET-4764
SRR1499215	RNA-Seq	152	SRX640437	150	Illumina_HiSeq_2000	PAIRED	2014-10-04	GTEX-11ZUS-2126-SM-5N9E6	Prostate	Prostate	RNA_Seq_(NGS)	male	GTEX-11ZUS	LCSET-4905
SRR1475653	RNA-Seq	152	SRX632448	150	Illumina_HiSeq_2000	PAIRED	2014-10-04	GTEX-11ZUS-2626-SM-5FQUR	Skin_-_Not_Sun_Exposed_(Suprapubic)	Skin	RNA_Seq_(NGS)	male	GTEX-11ZUS	LCSET-4793
SRR1465565	RNA-Seq	152	SRX628182	150	Illumina_HiSeq_2000	PAIRED	2014-10-04	GTEX-11ZUS-0626-SM-59885	Skin_-_Sun_Exposed_(Lower_leg)	Skin	RNA_Seq_(NGS)	male	GTEX-11ZUS	LCSET-4417
SRR1361264	RNA-Seq	152	SRX580766	150	Illumina_HiSeq_2000	PAIRED	2014-10-04	GTEX-11ZUS-2726-SM-5FQUA	Testis	Testis	RNA_Seq_(NGS)	male	GTEX-11ZUS	LCSET-4793
SRR1318815	RNA-Seq	152	SRX562502	150	Illumina_HiSeq_2000	PAIRED	2014-10-03	GTEX-11ZUS-0006-SM-5O9AJ	Whole_Blood	Blood	Allele-Specific_Expression	male	GTEX-11ZUS	LCSET-4909
SRR1351303	RNA-Seq	152	SRX577109	150	Illumina_HiSeq_2000	PAIRED	2014-10-03	GTEX-11ZVC-2626-SM-5FQTA	Adipose_-_Subcutaneous	Adipose_Tissue	RNA_Seq_(NGS)	female	GTEX-11ZVC	LCSET-4793
SRR1418581	RNA-Seq	152	SRX606853	150	Illumina_HiSeq_2000	PAIRED	2014-10-04	GTEX-11ZVC-0326-SM-5CVLC	Artery_-_Aorta	Blood_Vessel	RNA_Seq_(NGS)	female	GTEX-11ZVC	LCSET-4633
SRR1429869	RNA-Seq	152	SRX613270	150	Illumina_HiSeq_2000	PAIRED	2014-10-04	GTEX-11ZVC-2926-SM-5986H	Artery_-_Tibial	Blood_Vessel	Allele-Specific_Expression	female	GTEX-11ZVC	LCSET-4417
SRR1417202	RNA-Seq	152	SRX606264	150	Illumina_HiSeq_2000	PAIRED	2014-10-04	GTEX-11ZVC-0011-R4a-SM-5BC6Z	Brain_-_Amygdala	Brain	Allele-Specific_Expression	female	GTEX-11ZVC	LCSET-4455
SRR1370240	RNA-Seq	152	SRX585208	150	Illumina_HiSeq_2000	PAIRED	2014-10-04	GTEX-11ZVC-0011-R3a-SM-5BC6V	Brain_-_Anterior_cingulate_cortex_(BA24)	Brain	Allele-Specific_Expression	female	GTEX-11ZVC	LCSET-4455
SRR1467813	RNA-Seq	152	SRX629106	150	Illumina_HiSeq_2000	PAIRED	2014-10-04	GTEX-11ZVC-3026-SM-59HJM	Brain_-_Cerebellum	Brain	Allele-Specific_Expression	female	GTEX-11ZVC	LCSET-4419
SRR1322768	RNA-Seq	152	SRX564081	150	Illumina_HiSeq_2000	PAIRED	2014-10-03	GTEX-11ZVC-0011-R1b-SM-5BC6M	Brain_-_Hippocampus	Brain	RNA_Seq_(NGS)	female	GTEX-11ZVC	LCSET-4455
SRR1396659	RNA-Seq	152	SRX598483	150	Illumina_HiSeq_2000	PAIRED	2014-10-04	GTEX-11ZVC-0011-R9a-SM-57WC5	Brain_-_Spinal_cord_(cervical_c-1)	Brain	RNA_Seq_(NGS)	female	GTEX-11ZVC	LCSET-4415
SRR1356997	RNA-Seq	152	SRX579244	150	Illumina_HiSeq_2000	PAIRED	2014-10-03	GTEX-11ZVC-2126-SM-5EGJ1	Colon_-_Transverse	Colon	Allele-Specific_Expression	female	GTEX-11ZVC	LCSET-4797
SRR1380785	RNA-Seq	152	SRX591181	150	Illumina_HiSeq_2000	PAIRED	2014-10-04	GTEX-11ZVC-0526-SM-5N9G1	Heart_-_Atrial_Appendage	Heart	Allele-Specific_Expression	female	GTEX-11ZVC	LCSET-4905
SRR1385716	RNA-Seq	152	SRX593271	150	Illumina_HiSeq_2000	PAIRED	2014-10-04	GTEX-11ZVC-0426-SM-5CVLD	Heart_-_Left_Ventricle	Heart	Allele-Specific_Expression	female	GTEX-11ZVC	LCSET-4633
SRR1376852	RNA-Seq	152	SRX589391	150	Illumina_HiSeq_2000	PAIRED	2014-10-04	GTEX-11ZVC-0726-SM-5FQT9	Liver	Liver	RNA_Seq_(NGS)	female	GTEX-11ZVC	LCSET-4793
SRR1318560	RNA-Seq	152	SRX562385	150	Illumina_HiSeq_2000	PAIRED	2014-10-03	GTEX-11ZVC-2726-SM-5FQSZ	Muscle_-_Skeletal	Muscle	RNA_Seq_(NGS)	female	GTEX-11ZVC	LCSET-4793
SRR1445873	RNA-Seq	152	SRX619219	150	Illumina_HiSeq_2000	PAIRED	2014-10-04	GTEX-11ZVC-2826-SM-5FQTC	Nerve_-_Tibial	Nerve	RNA_Seq_(NGS)	female	GTEX-11ZVC	LCSET-4793
SRR1336244	RNA-Seq	152	SRX570568	150	Illumina_HiSeq_2000	PAIRED	2014-10-03	GTEX-11ZVC-1426-SM-5EGGA	Ovary	Ovary	Allele-Specific_Expression	female	GTEX-11ZVC	LCSET-4764
SRR1452842	RNA-Seq	152	SRX622290	150	Illumina_HiSeq_2000	PAIRED	2014-10-04	GTEX-11ZVC-3226-SM-5FQV1	Pituitary	Pituitary	Allele-Specific_Expression	female	GTEX-11ZVC	LCSET-4793
SRR1416003	RNA-Seq	152	SRX605763	150	Illumina_HiSeq_2000	PAIRED	2014-10-04	GTEX-11ZVC-2526-SM-5FQTE	Skin_-_Sun_Exposed_(Lower_leg)	Skin	Allele-Specific_Expression	female	GTEX-11ZVC	LCSET-4793
SRR1434910	RNA-Seq	152	SRX615287	150	Illumina_HiSeq_2000	PAIRED	2014-10-04	GTEX-11ZVC-0126-SM-5986G	Thyroid	Thyroid	Allele-Specific_Expression	female	GTEX-11ZVC	LCSET-4417
SRR1385501	RNA-Seq	152	SRX593132	150	Illumina_HiSeq_2000	PAIRED	2014-10-04	GTEX-1211K-2226-SM-5FQU6	Adipose_-_Subcutaneous	Adipose_Tissue	Allele-Specific_Expression	female	GTEX-1211K	LCSET-4793
SRR1370551	RNA-Seq	152	SRX585329	150	Illumina_HiSeq_2000	PAIRED	2014-10-04	GTEX-1211K-1226-SM-5EQ4N	Adipose_-_Visceral_(Omentum)	Adipose_Tissue	Allele-Specific_Expression	female	GTEX-1211K	LCSET-4767
SRR1392525	RNA-Seq	152	SRX596404	150	Illumina_HiSeq_2000	PAIRED	2014-10-04	GTEX-1211K-0126-SM-59HJE	Adrenal_Gland	Adrenal_Gland	RNA_Seq_(NGS)	female	GTEX-1211K	LCSET-4419
SRR1475587	RNA-Seq	152	SRX632424	150	Illumina_HiSeq_2000	PAIRED	2014-10-04	GTEX-1211K-0326-SM-5FQT1	Artery_-_Aorta	Blood_Vessel	RNA_Seq_(NGS)	female	GTEX-1211K	LCSET-4793
SRR1345307	RNA-Seq	152	SRX574547	150	Illumina_HiSeq_2000	PAIRED	2014-10-03	GTEX-1211K-2426-SM-59HL8	Artery_-_Tibial	Blood_Vessel	Allele-Specific_Expression	female	GTEX-1211K	LCSET-4419
SRR1404887	RNA-Seq	152	SRX601481	150	Illumina_HiSeq_2000	PAIRED	2014-10-04	GTEX-1211K-1926-SM-5EQLB	Breast_-_Mammary_Tissue	Breast	Allele-Specific_Expression	female	GTEX-1211K	LCSET-4790
SRR1344326	RNA-Seq	152	SRX574052	150	Illumina_HiSeq_2000	PAIRED	2014-10-03	GTEX-1211K-0001-SM-5S2P9	Cells_-_EBV-transformed_lymphocytes	Blood	Allele-Specific_Expression	female	GTEX-1211K	LCSET-4988
SRR1468336	RNA-Seq	152	SRX629366	150	Illumina_HiSeq_2000	PAIRED	2014-10-04	GTEX-1211K-0008-SM-5S2W1	Cells_-_Transformed_fibroblasts	Skin	RNA_Seq_(NGS)	female	GTEX-1211K	LCSET-4996
SRR1476652	RNA-Seq	152	SRX632879	150	Illumina_HiSeq_2000	PAIRED	2014-10-04	GTEX-1211K-1826-SM-5EGJ2	Colon_-_Sigmoid	Colon	RNA_Seq_(NGS)	female	GTEX-1211K	LCSET-4797
SRR1395788	RNA-Seq	152	SRX598188	150	Illumina_HiSeq_2000	PAIRED	2014-10-04	GTEX-1211K-1726-SM-5FQUJ	Colon_-_Transverse	Colon	RNA_Seq_(NGS)	female	GTEX-1211K	LCSET-4793
SRR1341499	RNA-Seq	152	SRX572725	150	Illumina_HiSeq_2000	PAIRED	2014-10-03	GTEX-1211K-1326-SM-5FQV2	Esophagus_-_Gastroesophageal_Junction	Esophagus	RNA_Seq_(NGS)	female	GTEX-1211K	LCSET-4793
SRR1479998	RNA-Seq	152	SRX634263	150	Illumina_HiSeq_2000	PAIRED	2014-10-04	GTEX-1211K-0926-SM-5FQTL	Esophagus_-_Mucosa	Esophagus	Allele-Specific_Expression	female	GTEX-1211K	LCSET-4793
SRR1331879	RNA-Seq	152	SRX568563	150	Illumina_HiSeq_2000	PAIRED	2014-10-03	GTEX-1211K-1026-SM-5EQ4B	Esophagus_-_Muscularis	Esophagus	RNA_Seq_(NGS)	female	GTEX-1211K	LCSET-4767
SRR1414982	RNA-Seq	152	SRX605377	150	Illumina_HiSeq_2000	PAIRED	2014-10-04	GTEX-1211K-0226-SM-59HJY	Heart_-_Atrial_Appendage	Heart	RNA_Seq_(NGS)	female	GTEX-1211K	LCSET-4419
SRR1460073	RNA-Seq	152	SRX625278	150	Illumina_HiSeq_2000	PAIRED	2014-10-04	GTEX-1211K-0626-SM-5FQUZ	Heart_-_Left_Ventricle	Heart	Allele-Specific_Expression	female	GTEX-1211K	LCSET-4793
SRR1377026	RNA-Seq	152	SRX589471	150	Illumina_HiSeq_2000	PAIRED	2014-10-04	GTEX-1211K-0826-SM-5FQUP	Lung	Lung	Allele-Specific_Expression	female	GTEX-1211K	LCSET-4793
SRR1387966	RNA-Seq	152	SRX594532	150	Illumina_HiSeq_2000	PAIRED	2014-10-04	GTEX-1211K-2126-SM-59HJZ	Muscle_-_Skeletal	Muscle	Allele-Specific_Expression	female	GTEX-1211K	LCSET-4419
SRR1481106	RNA-Seq	152	SRX634720	150	Illumina_HiSeq_2000	PAIRED	2014-10-04	GTEX-1211K-2326-SM-5FQU7	Nerve_-_Tibial	Nerve	Allele-Specific_Expression	female	GTEX-1211K	LCSET-4793
SRR1330901	RNA-Seq	152	SRX568132	150	Illumina_HiSeq_2000	PAIRED	2014-10-03	GTEX-1211K-1126-SM-5EGGB	Pancreas	Pancreas	Allele-Specific_Expression	female	GTEX-1211K	LCSET-4764
SRR1361630	RNA-Seq	152	SRX580924	150	Illumina_HiSeq_2000	PAIRED	2014-10-04	GTEX-1211K-1526-SM-5FQU4	Skin_-_Not_Sun_Exposed_(Suprapubic)	Skin	RNA_Seq_(NGS)	female	GTEX-1211K	LCSET-4793
SRR1418902	RNA-Seq	152	SRX606969	150	Illumina_HiSeq_2000	PAIRED	2014-10-04	GTEX-1211K-2026-SM-5EQ4Z	Skin_-_Sun_Exposed_(Lower_leg)	Skin	Allele-Specific_Expression	female	GTEX-1211K	LCSET-4767
SRR1441398	RNA-Seq	152	SRX617483	150	Illumina_HiSeq_2000	PAIRED	2014-10-04	GTEX-1211K-0426-SM-5FQTP	Spleen	Spleen	Allele-Specific_Expression	female	GTEX-1211K	LCSET-4793
SRR1319078	RNA-Seq	152	SRX562593	150	Illumina_HiSeq_2000	PAIRED	2014-10-03	GTEX-1211K-1426-SM-5FQTF	Stomach	Stomach	RNA_Seq_(NGS)	female	GTEX-1211K	LCSET-4793
SRR1350936	RNA-Seq	152	SRX576955	150	Illumina_HiSeq_2000	PAIRED	2014-10-03	GTEX-1211K-0726-SM-5FQUW	Thyroid	Thyroid	Allele-Specific_Expression	female	GTEX-1211K	LCSET-4793
SRR1356248	RNA-Seq	152	SRX578975	150	Illumina_HiSeq_2000	PAIRED	2014-10-03	GTEX-1211K-0006-SM-5MR53	Whole_Blood	Blood	RNA_Seq_(NGS)	female	GTEX-1211K	LCSET-4902
SRR1468271	RNA-Seq	152	SRX629320	150	Illumina_HiSeq_2000	PAIRED	2014-10-04	GTEX-12126-0426-SM-5Q5AP	Adipose_-_Subcutaneous	Adipose_Tissue	RNA_Seq_(NGS)	male	GTEX-12126	LCSET-4952
SRR1471548	RNA-Seq	152	SRX630693	150	Illumina_HiSeq_2000	PAIRED	2014-10-04	GTEX-12126-0726-SM-5FQTX	Artery_-_Tibial	Blood_Vessel	Allele-Specific_Expression	male	GTEX-12126	LCSET-4793
SRR1394147	RNA-Seq	152	SRX597357	150	Illumina_HiSeq_2000	PAIRED	2014-10-04	GTEX-12126-0011-R11a-SM-5BC6X	Brain_-_Cerebellar_Hemisphere	Brain	Allele-Specific_Expression	male	GTEX-12126	LCSET-4455
SRR1401062	RNA-Seq	152	SRX600127	150	Illumina_HiSeq_2000	PAIRED	2014-10-04	GTEX-12126-0926-SM-5FQTW	Brain_-_Cerebellum	Brain	Allele-Specific_Expression	male	GTEX-12126	LCSET-4793
SRR1327593	RNA-Seq	152	SRX566532	150	Illumina_HiSeq_2000	PAIRED	2014-10-03	GTEX-12126-1026-SM-5P9JJ	Brain_-_Cortex	Brain	RNA_Seq_(NGS)	male	GTEX-12126	LCSET-4916
SRR1375571	RNA-Seq	152	SRX588887	150	Illumina_HiSeq_2000	PAIRED	2014-10-04	GTEX-12126-0011-R10b-SM-5BC6T	Brain_-_Frontal_Cortex_(BA9)	Brain	RNA_Seq_(NGS)	male	GTEX-12126	LCSET-4455
SRR1320071	RNA-Seq	152	SRX562974	150	Illumina_HiSeq_2000	PAIRED	2014-10-03	GTEX-12126-0011-R9b-SM-5BC6P	Brain_-_Spinal_cord_(cervical_c-1)	Brain	RNA_Seq_(NGS)	male	GTEX-12126	LCSET-4455
SRR1476078	RNA-Seq	152	SRX632617	150	Illumina_HiSeq_2000	PAIRED	2014-10-04	GTEX-12126-0008-SM-5S2UC	Cells_-_Transformed_fibroblasts	Skin	Allele-Specific_Expression	male	GTEX-12126	LCSET-4996
SRR1417483	RNA-Seq	152	SRX606378	150	Illumina_HiSeq_2000	PAIRED	2014-10-04	GTEX-12126-0526-SM-5PNW4	Muscle_-_Skeletal	Muscle	RNA_Seq_(NGS)	male	GTEX-12126	LCSET-4917
SRR1459845	RNA-Seq	152	SRX625177	150	Illumina_HiSeq_2000	PAIRED	2014-10-04	GTEX-12126-0626-SM-5Q5AQ	Nerve_-_Tibial	Nerve	Allele-Specific_Expression	male	GTEX-12126	LCSET-4952
SRR1356660	RNA-Seq	152	SRX579162	150	Illumina_HiSeq_2000	PAIRED	2014-10-03	GTEX-12126-1126-SM-5P9GP	Pituitary	Pituitary	Allele-Specific_Expression	male	GTEX-12126	LCSET-4914
SRR1476056	RNA-Seq	152	SRX632609	150	Illumina_HiSeq_2000	PAIRED	2014-10-04	GTEX-12126-0826-SM-5FQTZ	Skin_-_Not_Sun_Exposed_(Suprapubic)	Skin	RNA_Seq_(NGS)	male	GTEX-12126	LCSET-4793
SRR1391354	RNA-Seq	152	SRX595876	150	Illumina_HiSeq_2000	PAIRED	2014-10-04	GTEX-12126-0326-SM-5PNW3	Skin_-_Sun_Exposed_(Lower_leg)	Skin	Allele-Specific_Expression	male	GTEX-12126	LCSET-4917
SRR1443459	RNA-Seq	152	SRX618266	150	Illumina_HiSeq_2000	PAIRED	2014-10-04	GTEX-12126-0006-SM-5O9B8	Whole_Blood	Blood	Allele-Specific_Expression	male	GTEX-12126	LCSET-4909
SRR1373746	RNA-Seq	152	SRX587909	150	Illumina_HiSeq_2000	PAIRED	2014-10-04	GTEX-1212Z-2426-SM-5EQ5D	Adipose_-_Subcutaneous	Adipose_Tissue	RNA_Seq_(NGS)	male	GTEX-1212Z	LCSET-4767
SRR1419692	RNA-Seq	152	SRX607301	150	Illumina_HiSeq_2000	PAIRED	2014-10-04	GTEX-1212Z-0526-SM-5FQSQ	Adipose_-_Visceral_(Omentum)	Adipose_Tissue	RNA_Seq_(NGS)	male	GTEX-1212Z	LCSET-4793
SRR1441868	RNA-Seq	152	SRX617663	150	Illumina_HiSeq_2000	PAIRED	2014-10-04	GTEX-1212Z-0826-SM-5EQ51	Artery_-_Aorta	Blood_Vessel	RNA_Seq_(NGS)	male	GTEX-1212Z	LCSET-4767
SRR1336091	RNA-Seq	152	SRX570480	150	Illumina_HiSeq_2000	PAIRED	2014-10-03	GTEX-1212Z-2826-SM-59HJ5	Artery_-_Tibial	Blood_Vessel	RNA_Seq_(NGS)	male	GTEX-1212Z	LCSET-4419
SRR1325964	RNA-Seq	152	SRX565650	150	Illumina_HiSeq_2000	PAIRED	2014-10-03	GTEX-1212Z-0011-R1b-SM-5BC72	Brain_-_Hippocampus	Brain	Allele-Specific_Expression	male	GTEX-1212Z	LCSET-4455
SRR1340804	RNA-Seq	152	SRX572445	150	Illumina_HiSeq_2000	PAIRED	2014-10-03	GTEX-1212Z-0002-SM-5SI6W	Cells_-_EBV-transformed_lymphocytes	Blood	Allele-Specific_Expression	male	GTEX-1212Z	LCSET-4995
SRR1369008	RNA-Seq	152	SRX584344	150	Illumina_HiSeq_2000	PAIRED	2014-10-04	GTEX-1212Z-1826-SM-5FQSH	Colon_-_Sigmoid	Colon	Allele-Specific_Expression	male	GTEX-1212Z	LCSET-4793
SRR1444808	RNA-Seq	152	SRX618809	150	Illumina_HiSeq_2000	PAIRED	2014-10-04	GTEX-1212Z-2126-SM-5FQTM	Esophagus_-_Mucosa	Esophagus	Allele-Specific_Expression	male	GTEX-1212Z	LCSET-4793
SRR1385150	RNA-Seq	152	SRX592984	150	Illumina_HiSeq_2000	PAIRED	2014-10-04	GTEX-1212Z-2026-SM-5N9EA	Esophagus_-_Muscularis	Esophagus	RNA_Seq_(NGS)	male	GTEX-1212Z	LCSET-4905
SRR1420606	RNA-Seq	152	SRX607663	150	Illumina_HiSeq_2000	PAIRED	2014-10-04	GTEX-1212Z-0726-SM-5EGI5	Heart_-_Atrial_Appendage	Heart	RNA_Seq_(NGS)	male	GTEX-1212Z	LCSET-4764
SRR1403390	RNA-Seq	152	SRX600960	150	Illumina_HiSeq_2000	PAIRED	2014-10-04	GTEX-1212Z-0626-SM-5FQTB	Heart_-_Left_Ventricle	Heart	RNA_Seq_(NGS)	male	GTEX-1212Z	LCSET-4793
SRR1353878	RNA-Seq	152	SRX578060	150	Illumina_HiSeq_2000	PAIRED	2014-10-03	GTEX-1212Z-0226-SM-59HLF	Liver	Liver	Allele-Specific_Expression	male	GTEX-1212Z	LCSET-4419
SRR1436674	RNA-Seq	152	SRX615982	150	Illumina_HiSeq_2000	PAIRED	2014-10-04	GTEX-1212Z-1026-SM-5EGJ8	Lung	Lung	RNA_Seq_(NGS)	male	GTEX-1212Z	LCSET-4797
SRR1380636	RNA-Seq	152	SRX591118	150	Illumina_HiSeq_2000	PAIRED	2014-10-04	GTEX-1212Z-2726-SM-5EQ59	Nerve_-_Tibial	Nerve	Allele-Specific_Expression	male	GTEX-1212Z	LCSET-4767
SRR1431865	RNA-Seq	152	SRX614112	150	Illumina_HiSeq_2000	PAIRED	2014-10-04	GTEX-1212Z-2926-SM-59HKV	Pituitary	Pituitary	Allele-Specific_Expression	male	GTEX-1212Z	LCSET-4419
SRR1320158	RNA-Seq	152	SRX563018	150	Illumina_HiSeq_2000	PAIRED	2014-10-03	GTEX-1212Z-0126-SM-59HK4	Skin_-_Not_Sun_Exposed_(Suprapubic)	Skin	Allele-Specific_Expression	male	GTEX-1212Z	LCSET-4419
SRR1316769	RNA-Seq	152	SRX561706	150	Illumina_HiSeq_2000	PAIRED	2014-10-03	GTEX-1212Z-2526-SM-5EGKP	Skin_-_Sun_Exposed_(Lower_leg)	Skin	RNA_Seq_(NGS)	male	GTEX-1212Z	LCSET-4797
SRR1443070	RNA-Seq	152	SRX618115	150	Illumina_HiSeq_2000	PAIRED	2014-10-04	GTEX-1212Z-0326-SM-5FQSJ	Testis	Testis	RNA_Seq_(NGS)	male	GTEX-1212Z	LCSET-4793
SRR1323914	RNA-Seq	152	SRX564533	150	Illumina_HiSeq_2000	PAIRED	2014-10-03	GTEX-1212Z-0426-SM-5FQT6	Thyroid	Thyroid	RNA_Seq_(NGS)	male	GTEX-1212Z	LCSET-4793
SRR1440224	RNA-Seq	152	SRX617012	150	Illumina_HiSeq_2000	PAIRED	2014-10-04	GTEX-1212Z-0006-SM-5NQ8M	Whole_Blood	Blood	RNA_Seq_(NGS)	male	GTEX-1212Z	LCSET-4906
SRR1345146	RNA-Seq	152	SRX574484	150	Illumina_HiSeq_2000	PAIRED	2014-10-03	GTEX-12584-0226-SM-5EQL5	Adipose_-_Subcutaneous	Adipose_Tissue	Allele-Specific_Expression	male	GTEX-12584	LCSET-4790
SRR1485870	RNA-Seq	152	SRX636303	150	Illumina_HiSeq_2000	PAIRED	2014-10-04	GTEX-12584-2126-SM-5FQUM	Adipose_-_Visceral_(Omentum)	Adipose_Tissue	Allele-Specific_Expression	male	GTEX-12584	LCSET-4793
SRR1324349	RNA-Seq	152	SRX564697	150	Illumina_HiSeq_2000	PAIRED	2014-10-03	GTEX-12584-0426-SM-5FQTT	Artery_-_Tibial	Blood_Vessel	RNA_Seq_(NGS)	male	GTEX-12584	LCSET-4793
SRR1500617	RNA-Seq	152	SRX641004	150	Illumina_HiSeq_2000	PAIRED	2014-10-04	GTEX-12584-0011-R6a-SM-5NQ7C	Brain_-_Nucleus_accumbens_(basal_ganglia)	Brain	RNA_Seq_(NGS)	male	GTEX-12584	LCSET-4906
SRR1356487	RNA-Seq	152	SRX579083	150	Illumina_HiSeq_2000	PAIRED	2014-10-03	GTEX-12584-1026-SM-59HK3	Heart_-_Atrial_Appendage	Heart	RNA_Seq_(NGS)	male	GTEX-12584	LCSET-4419
SRR1440445	RNA-Seq	152	SRX617112	150	Illumina_HiSeq_2000	PAIRED	2014-10-04	GTEX-12584-0926-SM-5FQTN	Heart_-_Left_Ventricle	Heart	Allele-Specific_Expression	male	GTEX-12584	LCSET-4793
SRR1327386	RNA-Seq	152	SRX566449	150	Illumina_HiSeq_2000	PAIRED	2014-10-03	GTEX-12584-1426-SM-5EGJ9	Lung	Lung	RNA_Seq_(NGS)	male	GTEX-12584	LCSET-4797
SRR1312406	RNA-Seq	152	SRX559342	150	Illumina_HiSeq_2000	PAIRED	2014-10-03	GTEX-12584-0526-SM-5FQTS	Muscle_-_Skeletal	Muscle	RNA_Seq_(NGS)	male	GTEX-12584	LCSET-4793
SRR1332095	RNA-Seq	152	SRX568650	150	Illumina_HiSeq_2000	PAIRED	2014-10-03	GTEX-12584-0326-SM-59HK2	Nerve_-_Tibial	Nerve	RNA_Seq_(NGS)	male	GTEX-12584	LCSET-4419
SRR1471524	RNA-Seq	152	SRX630676	150	Illumina_HiSeq_2000	PAIRED	2014-10-04	GTEX-12584-3126-SM-5EGKR	Pituitary	Pituitary	RNA_Seq_(NGS)	male	GTEX-12584	LCSET-4797
SRR1349387	RNA-Seq	152	SRX576390	150	Illumina_HiSeq_2000	PAIRED	2014-10-03	GTEX-12584-0726-SM-5FQTK	Skin_-_Not_Sun_Exposed_(Suprapubic)	Skin	RNA_Seq_(NGS)	male	GTEX-12584	LCSET-4793
SRR1317155	RNA-Seq	152	SRX561860	150	Illumina_HiSeq_2000	PAIRED	2014-10-03	GTEX-12584-0126-SM-5EGKQ	Skin_-_Sun_Exposed_(Lower_leg)	Skin	RNA_Seq_(NGS)	male	GTEX-12584	LCSET-4797
SRR1402922	RNA-Seq	152	SRX600771	150	Illumina_HiSeq_2000	PAIRED	2014-10-04	GTEX-12584-0826-SM-5FQSK	Thyroid	Thyroid	Allele-Specific_Expression	male	GTEX-12584	LCSET-4793
SRR1320137	RNA-Seq	152	SRX563015	150	Illumina_HiSeq_2000	PAIRED	2014-10-03	GTEX-12584-0005-SM-5N9GM	Whole_Blood	Blood	RNA_Seq_(NGS)	male	GTEX-12584	LCSET-4905
SRR1377423	RNA-Seq	152	SRX589608	150	Illumina_HiSeq_2000	PAIRED	2014-10-04	GTEX-12696-2526-SM-5EQLN	Adipose_-_Subcutaneous	Adipose_Tissue	Allele-Specific_Expression	male	GTEX-12696	LCSET-4790
SRR1348378	RNA-Seq	152	SRX575982	150	Illumina_HiSeq_2000	PAIRED	2014-10-03	GTEX-12696-1826-SM-5EGJS	Adipose_-_Visceral_(Omentum)	Adipose_Tissue	Allele-Specific_Expression	male	GTEX-12696	LCSET-4797
SRR1398905	RNA-Seq	152	SRX599260	150	Illumina_HiSeq_2000	PAIRED	2014-10-04	GTEX-12696-0626-SM-5EGGD	Adrenal_Gland	Adrenal_Gland	RNA_Seq_(NGS)	male	GTEX-12696	LCSET-4764
SRR1356266	RNA-Seq	152	SRX578983	150	Illumina_HiSeq_2000	PAIRED	2014-10-03	GTEX-12696-0426-SM-5EGL5	Artery_-_Aorta	Blood_Vessel	RNA_Seq_(NGS)	male	GTEX-12696	LCSET-4797
SRR1437035	RNA-Seq	152	SRX616138	150	Illumina_HiSeq_2000	PAIRED	2014-10-04	GTEX-12696-0526-SM-5EQ3Z	Artery_-_Coronary	Blood_Vessel	RNA_Seq_(NGS)	male	GTEX-12696	LCSET-4767
SRR1325310	RNA-Seq	152	SRX565410	150	Illumina_HiSeq_2000	PAIRED	2014-10-03	GTEX-12696-2726-SM-5FQUL	Artery_-_Tibial	Blood_Vessel	RNA_Seq_(NGS)	male	GTEX-12696	LCSET-4793
SRR1402239	RNA-Seq	152	SRX600537	150	Illumina_HiSeq_2000	PAIRED	2014-10-04	GTEX-12696-3026-SM-5FQTU	Brain_-_Cerebellum	Brain	RNA_Seq_(NGS)	male	GTEX-12696	LCSET-4793
SRR1399201	RNA-Seq	152	SRX599396	150	Illumina_HiSeq_2000	PAIRED	2014-10-04	GTEX-12696-2926-SM-5FQTG	Brain_-_Cortex	Brain	RNA_Seq_(NGS)	male	GTEX-12696	LCSET-4793
SRR1338812	RNA-Seq	152	SRX571612	150	Illumina_HiSeq_2000	PAIRED	2014-10-03	GTEX-12696-0002-SM-5SI6U	Cells_-_EBV-transformed_lymphocytes	Blood	RNA_Seq_(NGS)	male	GTEX-12696	LCSET-4995
SRR1442440	RNA-Seq	152	SRX617871	150	Illumina_HiSeq_2000	PAIRED	2014-10-04	GTEX-12696-1926-SM-5EGJT	Colon_-_Sigmoid	Colon	RNA_Seq_(NGS)	male	GTEX-12696	LCSET-4797
SRR1473846	RNA-Seq	152	SRX631676	150	Illumina_HiSeq_2000	PAIRED	2014-10-04	GTEX-12696-1526-SM-5EGL6	Esophagus_-_Gastroesophageal_Junction	Esophagus	RNA_Seq_(NGS)	male	GTEX-12696	LCSET-4797
SRR1394321	RNA-Seq	152	SRX597441	150	Illumina_HiSeq_2000	PAIRED	2014-10-04	GTEX-12696-1326-SM-5FQTJ	Esophagus_-_Mucosa	Esophagus	RNA_Seq_(NGS)	male	GTEX-12696	LCSET-4793
SRR1415708	RNA-Seq	152	SRX605659	150	Illumina_HiSeq_2000	PAIRED	2014-10-04	GTEX-12696-1426-SM-5EGJ6	Esophagus_-_Muscularis	Esophagus	Allele-Specific_Expression	male	GTEX-12696	LCSET-4797
SRR1398371	RNA-Seq	152	SRX599094	150	Illumina_HiSeq_2000	PAIRED	2014-10-04	GTEX-12696-1226-SM-5FQSM	Heart_-_Atrial_Appendage	Heart	Allele-Specific_Expression	male	GTEX-12696	LCSET-4793
SRR1406243	RNA-Seq	152	SRX601986	150	Illumina_HiSeq_2000	PAIRED	2014-10-04	GTEX-12696-1126-SM-5FQTI	Heart_-_Left_Ventricle	Heart	Allele-Specific_Expression	male	GTEX-12696	LCSET-4793
SRR1433066	RNA-Seq	152	SRX614610	150	Illumina_HiSeq_2000	PAIRED	2014-10-04	GTEX-12696-0926-SM-5FQTV	Kidney_-_Cortex	Kidney	Allele-Specific_Expression	male	GTEX-12696	LCSET-4793
SRR1365313	RNA-Seq	152	SRX582905	150	Illumina_HiSeq_2000	PAIRED	2014-10-04	GTEX-12696-0826-SM-5EGGE	Liver	Liver	RNA_Seq_(NGS)	male	GTEX-12696	LCSET-4764
SRR1312865	RNA-Seq	152	SRX559553	150	Illumina_HiSeq_2000	PAIRED	2014-10-03	GTEX-12696-1026-SM-5FQUV	Lung	Lung	Allele-Specific_Expression	male	GTEX-12696	LCSET-4793
SRR1452334	RNA-Seq	152	SRX622077	150	Illumina_HiSeq_2000	PAIRED	2014-10-04	GTEX-12696-2826-SM-5FQTY	Muscle_-_Skeletal	Muscle	Allele-Specific_Expression	male	GTEX-12696	LCSET-4793
SRR1468360	RNA-Seq	152	SRX629376	150	Illumina_HiSeq_2000	PAIRED	2014-10-04	GTEX-12696-2626-SM-5EQ44	Nerve_-_Tibial	Nerve	RNA_Seq_(NGS)	male	GTEX-12696	LCSET-4767
SRR1366707	RNA-Seq	152	SRX583472	150	Illumina_HiSeq_2000	PAIRED	2014-10-04	GTEX-12696-3126-SM-5FQUX	Pituitary	Pituitary	Allele-Specific_Expression	male	GTEX-12696	LCSET-4793
SRR1465480	RNA-Seq	152	SRX628141	150	Illumina_HiSeq_2000	PAIRED	2014-10-04	GTEX-12696-2226-SM-5EQ65	Prostate	Prostate	RNA_Seq_(NGS)	male	GTEX-12696	LCSET-4767
SRR1459169	RNA-Seq	152	SRX624894	150	Illumina_HiSeq_2000	PAIRED	2014-10-04	GTEX-12696-0126-SM-5EQ4L	Skin_-_Not_Sun_Exposed_(Suprapubic)	Skin	Allele-Specific_Expression	male	GTEX-12696	LCSET-4767
SRR1324564	RNA-Seq	152	SRX564779	150	Illumina_HiSeq_2000	PAIRED	2014-10-03	GTEX-12696-2426-SM-5EQ6H	Skin_-_Sun_Exposed_(Lower_leg)	Skin	RNA_Seq_(NGS)	male	GTEX-12696	LCSET-4767
SRR1404062	RNA-Seq	152	SRX601219	150	Illumina_HiSeq_2000	PAIRED	2014-10-04	GTEX-12696-1726-SM-5EQLH	Stomach	Stomach	RNA_Seq_(NGS)	male	GTEX-12696	LCSET-4790
SRR1407734	RNA-Seq	152	SRX602525	150	Illumina_HiSeq_2000	PAIRED	2014-10-04	GTEX-12696-0226-SM-5EGL3	Testis	Testis	RNA_Seq_(NGS)	male	GTEX-12696	LCSET-4797
SRR1397861	RNA-Seq	152	SRX598894	150	Illumina_HiSeq_2000	PAIRED	2014-10-04	GTEX-12696-0326-SM-5EGL4	Thyroid	Thyroid	Allele-Specific_Expression	male	GTEX-12696	LCSET-4797
SRR1457315	RNA-Seq	152	SRX624148	150	Illumina_HiSeq_2000	PAIRED	2014-10-04	GTEX-12696-0005-SM-5LZYS	Whole_Blood	Blood	RNA_Seq_(NGS)	male	GTEX-12696	LCSET-4901
SRR1363968	RNA-Seq	152	SRX582047	150	Illumina_HiSeq_2000	PAIRED	2014-10-04	GTEX-1269C-2726-SM-5EGJ4	Adipose_-_Subcutaneous	Adipose_Tissue	RNA_Seq_(NGS)	female	GTEX-1269C	LCSET-4797
SRR1417873	RNA-Seq	152	SRX606540	150	Illumina_HiSeq_2000	PAIRED	2014-10-04	GTEX-1269C-2826-SM-5EQ5O	Artery_-_Tibial	Blood_Vessel	RNA_Seq_(NGS)	female	GTEX-1269C	LCSET-4767
SRR1341057	RNA-Seq	152	SRX572549	150	Illumina_HiSeq_2000	PAIRED	2014-10-03	GTEX-1269C-0011-R4b-SM-5P9ES	Brain_-_Amygdala	Brain	RNA_Seq_(NGS)	female	GTEX-1269C	LCSET-4914
SRR1375271	RNA-Seq	152	SRX588744	150	Illumina_HiSeq_2000	PAIRED	2014-10-04	GTEX-1269C-3126-SM-5EGI6	Brain_-_Cerebellum	Brain	RNA_Seq_(NGS)	female	GTEX-1269C	LCSET-4764
SRR1498997	RNA-Seq	152	SRX640350	150	Illumina_HiSeq_2000	PAIRED	2014-10-04	GTEX-1269C-2426-SM-5FQSN	Breast_-_Mammary_Tissue	Breast	RNA_Seq_(NGS)	female	GTEX-1269C	LCSET-4793
SRR1404024	RNA-Seq	152	SRX601202	150	Illumina_HiSeq_2000	PAIRED	2014-10-04	GTEX-1269C-0003-SM-5S2PB	Cells_-_EBV-transformed_lymphocytes	Blood	RNA_Seq_(NGS)	female	GTEX-1269C	LCSET-4988
SRR1321744	RNA-Seq	152	SRX563693	150	Illumina_HiSeq_2000	PAIRED	2014-10-03	GTEX-1269C-1026-SM-5N9EY	Esophagus_-_Mucosa	Esophagus	RNA_Seq_(NGS)	female	GTEX-1269C	LCSET-4905
SRR1347667	RNA-Seq	152	SRX575703	150	Illumina_HiSeq_2000	PAIRED	2014-10-03	GTEX-1269C-0826-SM-5N9EM	Heart_-_Left_Ventricle	Heart	RNA_Seq_(NGS)	female	GTEX-1269C	LCSET-4905
SRR1431248	RNA-Seq	152	SRX613875	150	Illumina_HiSeq_2000	PAIRED	2014-10-04	GTEX-1269C-0626-SM-5FQSS	Liver	Liver	RNA_Seq_(NGS)	female	GTEX-1269C	LCSET-4793
SRR1345563	RNA-Seq	152	SRX574655	150	Illumina_HiSeq_2000	PAIRED	2014-10-03	GTEX-1269C-0926-SM-5FQSR	Lung	Lung	RNA_Seq_(NGS)	female	GTEX-1269C	LCSET-4793
SRR1431569	RNA-Seq	152	SRX613993	150	Illumina_HiSeq_2000	PAIRED	2014-10-04	GTEX-1269C-2626-SM-5EQ5C	Muscle_-_Skeletal	Muscle	RNA_Seq_(NGS)	female	GTEX-1269C	LCSET-4767
SRR1350891	RNA-Seq	152	SRX576945	150	Illumina_HiSeq_2000	PAIRED	2014-10-03	GTEX-1269C-1826-SM-5N9E1	Ovary	Ovary	RNA_Seq_(NGS)	female	GTEX-1269C	LCSET-4905
SRR1390119	RNA-Seq	152	SRX595440	150	Illumina_HiSeq_2000	PAIRED	2014-10-04	GTEX-1269C-3226-SM-5EGKT	Pituitary	Pituitary	RNA_Seq_(NGS)	female	GTEX-1269C	LCSET-4797
SRR1466239	RNA-Seq	152	SRX628472	150	Illumina_HiSeq_2000	PAIRED	2014-10-04	GTEX-1269C-0126-SM-5EQ5L	Skin_-_Not_Sun_Exposed_(Suprapubic)	Skin	RNA_Seq_(NGS)	female	GTEX-1269C	LCSET-4767
SRR1436925	RNA-Seq	152	SRX616087	150	Illumina_HiSeq_2000	PAIRED	2014-10-04	GTEX-1269C-2526-SM-5EGJ3	Skin_-_Sun_Exposed_(Lower_leg)	Skin	RNA_Seq_(NGS)	female	GTEX-1269C	LCSET-4797
SRR1478410	RNA-Seq	152	SRX633577	150	Illumina_HiSeq_2000	PAIRED	2014-10-04	GTEX-1269C-0226-SM-5EGKS	Thyroid	Thyroid	RNA_Seq_(NGS)	female	GTEX-1269C	LCSET-4797
SRR1318605	RNA-Seq	152	SRX562409	150	Illumina_HiSeq_2000	PAIRED	2014-10-03	GTEX-1269C-0005-SM-5N9CJ	Whole_Blood	Blood	RNA_Seq_(NGS)	female	GTEX-1269C	LCSET-4904
SRR1441679	RNA-Seq	152	SRX617599	150	Illumina_HiSeq_2000	PAIRED	2014-10-04	GTEX-12BJ1-0826-SM-5EQ5P	Adipose_-_Visceral_(Omentum)	Adipose_Tissue	RNA_Seq_(NGS)	male	GTEX-12BJ1	LCSET-4767
SRR1393046	RNA-Seq	152	SRX596982	150	Illumina_HiSeq_2000	PAIRED	2014-10-04	GTEX-12BJ1-0526-SM-5FQUD	Adrenal_Gland	Adrenal_Gland	RNA_Seq_(NGS)	male	GTEX-12BJ1	LCSET-4793
SRR1355415	RNA-Seq	152	SRX578655	150	Illumina_HiSeq_2000	PAIRED	2014-10-03	GTEX-12BJ1-0126-SM-5LU9P	Artery_-_Aorta	Blood_Vessel	RNA_Seq_(NGS)	male	GTEX-12BJ1	LCSET-4899
SRR1465092	RNA-Seq	152	SRX627983	150	Illumina_HiSeq_2000	PAIRED	2014-10-04	GTEX-12BJ1-2726-SM-5HL9M	Artery_-_Tibial	Blood_Vessel	RNA_Seq_(NGS)	male	GTEX-12BJ1	LCSET-4807
SRR1477671	RNA-Seq	152	SRX633298	150	Illumina_HiSeq_2000	PAIRED	2014-10-04	GTEX-12BJ1-1826-SM-5HL9N	Breast_-_Mammary_Tissue	Breast	RNA_Seq_(NGS)	male	GTEX-12BJ1	LCSET-4807
SRR1355451	RNA-Seq	152	SRX578663	150	Illumina_HiSeq_2000	PAIRED	2014-10-03	GTEX-12BJ1-0003-SM-5SI6V	Cells_-_EBV-transformed_lymphocytes	Blood	Allele-Specific_Expression	male	GTEX-12BJ1	LCSET-4995
SRR1386753	RNA-Seq	152	SRX594098	150	Illumina_HiSeq_2000	PAIRED	2014-10-04	GTEX-12BJ1-2026-SM-5FQUH	Colon_-_Sigmoid	Colon	RNA_Seq_(NGS)	male	GTEX-12BJ1	LCSET-4793
SRR1457080	RNA-Seq	152	SRX624034	150	Illumina_HiSeq_2000	PAIRED	2014-10-04	GTEX-12BJ1-2126-SM-5BC5O	Colon_-_Transverse	Colon	RNA_Seq_(NGS)	male	GTEX-12BJ1	LCSET-4455
SRR1420026	RNA-Seq	152	SRX607437	150	Illumina_HiSeq_2000	PAIRED	2014-10-04	GTEX-12BJ1-1526-SM-5LUAQ	Esophagus_-_Gastroesophageal_Junction	Esophagus	RNA_Seq_(NGS)	male	GTEX-12BJ1	LCSET-4899
SRR1478501	RNA-Seq	152	SRX633619	150	Illumina_HiSeq_2000	PAIRED	2014-10-04	GTEX-12BJ1-1626-SM-5HL8Y	Esophagus_-_Mucosa	Esophagus	RNA_Seq_(NGS)	male	GTEX-12BJ1	LCSET-4807
SRR1418346	RNA-Seq	152	SRX606744	150	Illumina_HiSeq_2000	PAIRED	2014-10-04	GTEX-12BJ1-1426-SM-5BC5Q	Esophagus_-_Muscularis	Esophagus	Allele-Specific_Expression	male	GTEX-12BJ1	LCSET-4455
SRR1374028	RNA-Seq	152	SRX588065	150	Illumina_HiSeq_2000	PAIRED	2014-10-04	GTEX-12BJ1-0326-SM-5FQUB	Heart_-_Atrial_Appendage	Heart	Allele-Specific_Expression	male	GTEX-12BJ1	LCSET-4793
SRR1434315	RNA-Seq	152	SRX615079	150	Illumina_HiSeq_2000	PAIRED	2014-10-04	GTEX-12BJ1-0226-SM-5LUA2	Heart_-_Left_Ventricle	Heart	RNA_Seq_(NGS)	male	GTEX-12BJ1	LCSET-4899
SRR1337624	RNA-Seq	152	SRX571122	150	Illumina_HiSeq_2000	PAIRED	2014-10-03	GTEX-12BJ1-1026-SM-5EGJA	Lung	Lung	Allele-Specific_Expression	male	GTEX-12BJ1	LCSET-4797
SRR1432868	RNA-Seq	152	SRX614512	150	Illumina_HiSeq_2000	PAIRED	2014-10-04	GTEX-12BJ1-2226-SM-5BC6G	Minor_Salivary_Gland	Salivary_Gland	Allele-Specific_Expression	male	GTEX-12BJ1	LCSET-4455
SRR1319626	RNA-Seq	152	SRX562804	150	Illumina_HiSeq_2000	PAIRED	2014-10-03	GTEX-12BJ1-2526-SM-5FQUE	Muscle_-_Skeletal	Muscle	RNA_Seq_(NGS)	male	GTEX-12BJ1	LCSET-4793
SRR1359005	RNA-Seq	152	SRX579967	150	Illumina_HiSeq_2000	PAIRED	2014-10-03	GTEX-12BJ1-2626-SM-5FQUF	Nerve_-_Tibial	Nerve	Allele-Specific_Expression	male	GTEX-12BJ1	LCSET-4793
SRR1343967	RNA-Seq	152	SRX573900	150	Illumina_HiSeq_2000	PAIRED	2014-10-03	GTEX-12BJ1-1126-SM-5EGGG	Pancreas	Pancreas	RNA_Seq_(NGS)	male	GTEX-12BJ1	LCSET-4764
SRR1386910	RNA-Seq	152	SRX594167	150	Illumina_HiSeq_2000	PAIRED	2014-10-04	GTEX-12BJ1-1226-SM-5LUAE	Prostate	Prostate	Allele-Specific_Expression	male	GTEX-12BJ1	LCSET-4899
SRR1488986	RNA-Seq	152	SRX637526	150	Illumina_HiSeq_2000	PAIRED	2014-10-04	GTEX-12BJ1-0926-SM-5EQ62	Skin_-_Not_Sun_Exposed_(Suprapubic)	Skin	RNA_Seq_(NGS)	male	GTEX-12BJ1	LCSET-4767
SRR1321483	RNA-Seq	152	SRX563590	150	Illumina_HiSeq_2000	PAIRED	2014-10-03	GTEX-12BJ1-1926-SM-5HL9Z	Small_Intestine_-_Terminal_Ileum	Small_Intestine	RNA_Seq_(NGS)	male	GTEX-12BJ1	LCSET-4807
SRR1323788	RNA-Seq	152	SRX564471	150	Illumina_HiSeq_2000	PAIRED	2014-10-03	GTEX-12BJ1-0726-SM-5EGGF	Spleen	Spleen	Allele-Specific_Expression	male	GTEX-12BJ1	LCSET-4764
SRR1402772	RNA-Seq	152	SRX600709	150	Illumina_HiSeq_2000	PAIRED	2014-10-04	GTEX-12BJ1-1726-SM-5HL9B	Stomach	Stomach	RNA_Seq_(NGS)	male	GTEX-12BJ1	LCSET-4807
SRR1314788	RNA-Seq	152	SRX560824	150	Illumina_HiSeq_2000	PAIRED	2014-10-03	GTEX-12BJ1-1326-SM-5BC5P	Testis	Testis	Allele-Specific_Expression	male	GTEX-12BJ1	LCSET-4455
SRR1419593	RNA-Seq	152	SRX607261	150	Illumina_HiSeq_2000	PAIRED	2014-10-04	GTEX-12BJ1-0426-SM-5FQSO	Thyroid	Thyroid	Allele-Specific_Expression	male	GTEX-12BJ1	LCSET-4793
SRR1420960	RNA-Seq	152	SRX607819	150	Illumina_HiSeq_2000	PAIRED	2014-10-04	GTEX-12BJ1-0006-SM-5SIB5	Whole_Blood	Blood	Allele-Specific_Expression	male	GTEX-12BJ1	LCSET-5174
SRR1347459	RNA-Seq	152	SRX575659	150	Illumina_HiSeq_2000	PAIRED	2014-10-03	GTEX-12C56-1626-SM-5FQUO	Adipose_-_Subcutaneous	Adipose_Tissue	RNA_Seq_(NGS)	male	GTEX-12C56	LCSET-4793
SRR1312310	RNA-Seq	152	SRX559326	150	Illumina_HiSeq_2000	PAIRED	2014-10-03	GTEX-12C56-0826-SM-5EGJ5	Adipose_-_Visceral_(Omentum)	Adipose_Tissue	Allele-Specific_Expression	male	GTEX-12C56	LCSET-4797
SRR1360338	RNA-Seq	152	SRX580413	150	Illumina_HiSeq_2000	PAIRED	2014-10-03	GTEX-12C56-0226-SM-5N9FB	Artery_-_Aorta	Blood_Vessel	Allele-Specific_Expression	male	GTEX-12C56	LCSET-4905
SRR1448140	RNA-Seq	152	SRX620172	150	Illumina_HiSeq_2000	PAIRED	2014-10-04	GTEX-12C56-2026-SM-5FQSI	Artery_-_Tibial	Blood_Vessel	Allele-Specific_Expression	male	GTEX-12C56	LCSET-4793
SRR1465804	RNA-Seq	152	SRX628287	150	Illumina_HiSeq_2000	PAIRED	2014-10-04	GTEX-12C56-0002-SM-5S2PC	Cells_-_EBV-transformed_lymphocytes	Blood	RNA_Seq_(NGS)	male	GTEX-12C56	LCSET-4988
SRR1479721	RNA-Seq	152	SRX634148	150	Illumina_HiSeq_2000	PAIRED	2014-10-04	GTEX-12C56-0626-SM-5EGGC	Colon_-_Transverse	Colon	RNA_Seq_(NGS)	male	GTEX-12C56	LCSET-4764
SRR1362802	RNA-Seq	152	SRX581367	150	Illumina_HiSeq_2000	PAIRED	2014-10-04	GTEX-12C56-0426-SM-5FQU1	Esophagus_-_Gastroesophageal_Junction	Esophagus	RNA_Seq_(NGS)	male	GTEX-12C56	LCSET-4793
SRR1415615	RNA-Seq	152	SRX605607	150	Illumina_HiSeq_2000	PAIRED	2014-10-04	GTEX-12C56-1226-SM-5FQSU	Esophagus_-_Mucosa	Esophagus	RNA_Seq_(NGS)	male	GTEX-12C56	LCSET-4793
SRR1445573	RNA-Seq	152	SRX619109	150	Illumina_HiSeq_2000	PAIRED	2014-10-04	GTEX-12C56-1126-SM-5FQTO	Esophagus_-_Muscularis	Esophagus	Allele-Specific_Expression	male	GTEX-12C56	LCSET-4793
SRR1392186	RNA-Seq	152	SRX596236	150	Illumina_HiSeq_2000	PAIRED	2014-10-04	GTEX-12C56-1926-SM-5FQUG	Muscle_-_Skeletal	Muscle	RNA_Seq_(NGS)	male	GTEX-12C56	LCSET-4793
SRR1318046	RNA-Seq	152	SRX562226	150	Illumina_HiSeq_2000	PAIRED	2014-10-03	GTEX-12C56-1826-SM-5EQ6D	Nerve_-_Tibial	Nerve	RNA_Seq_(NGS)	male	GTEX-12C56	LCSET-4767
SRR1471178	RNA-Seq	152	SRX630537	150	Illumina_HiSeq_2000	PAIRED	2014-10-04	GTEX-12C56-1326-SM-5FQSV	Prostate	Prostate	Allele-Specific_Expression	male	GTEX-12C56	LCSET-4793
SRR1384962	RNA-Seq	152	SRX592909	150	Illumina_HiSeq_2000	PAIRED	2014-10-04	GTEX-12C56-1526-SM-5FQUQ	Skin_-_Not_Sun_Exposed_(Suprapubic)	Skin	RNA_Seq_(NGS)	male	GTEX-12C56	LCSET-4793
SRR1434117	RNA-Seq	152	SRX615001	150	Illumina_HiSeq_2000	PAIRED	2014-10-04	GTEX-12C56-1726-SM-5EQ61	Skin_-_Sun_Exposed_(Lower_leg)	Skin	Allele-Specific_Expression	male	GTEX-12C56	LCSET-4767
SRR1320203	RNA-Seq	152	SRX563040	150	Illumina_HiSeq_2000	PAIRED	2014-10-03	GTEX-12C56-0526-SM-5FQST	Stomach	Stomach	Allele-Specific_Expression	male	GTEX-12C56	LCSET-4793
SRR1352256	RNA-Seq	152	SRX577437	150	Illumina_HiSeq_2000	PAIRED	2014-10-03	GTEX-12C56-1426-SM-5FQSW	Testis	Testis	RNA_Seq_(NGS)	male	GTEX-12C56	LCSET-4793
SRR1336706	RNA-Seq	152	SRX570767	150	Illumina_HiSeq_2000	PAIRED	2014-10-03	GTEX-12C56-0006-SM-5N9E9	Whole_Blood	Blood	RNA_Seq_(NGS)	male	GTEX-12C56	LCSET-4905
SRR1432253	RNA-Seq	152	SRX614248	150	Illumina_HiSeq_2000	PAIRED	2014-10-04	GTEX-12KS4-0426-SM-5EQMC	Adipose_-_Subcutaneous	Adipose_Tissue	Allele-Specific_Expression	male	GTEX-12KS4	LCSET-4790
SRR1498595	RNA-Seq	152	SRX640168	150	Illumina_HiSeq_2000	PAIRED	2014-10-04	GTEX-12KS4-1526-SM-5EQ6E	Adipose_-_Visceral_(Omentum)	Adipose_Tissue	RNA_Seq_(NGS)	male	GTEX-12KS4	LCSET-4767
SRR1365270	RNA-Seq	152	SRX582885	150	Illumina_HiSeq_2000	PAIRED	2014-10-04	GTEX-12KS4-0626-SM-5PNY4	Artery_-_Aorta	Blood_Vessel	RNA_Seq_(NGS)	male	GTEX-12KS4	LCSET-4918
SRR1370308	RNA-Seq	152	SRX585229	150	Illumina_HiSeq_2000	PAIRED	2014-10-04	GTEX-12KS4-0126-SM-5Q5A5	Breast_-_Mammary_Tissue	Breast	Allele-Specific_Expression	male	GTEX-12KS4	LCSET-4952
SRR1405461	RNA-Seq	152	SRX601739	150	Illumina_HiSeq_2000	PAIRED	2014-10-04	GTEX-12KS4-2326-SM-5EGJB	Colon_-_Sigmoid	Colon	RNA_Seq_(NGS)	male	GTEX-12KS4	LCSET-4797
SRR1357692	RNA-Seq	152	SRX579553	150	Illumina_HiSeq_2000	PAIRED	2014-10-03	GTEX-12KS4-2426-SM-5LU8P	Colon_-_Transverse	Colon	Allele-Specific_Expression	male	GTEX-12KS4	LCSET-4899
SRR1417851	RNA-Seq	152	SRX606539	150	Illumina_HiSeq_2000	PAIRED	2014-10-04	GTEX-12KS4-0926-SM-5BC5S	Esophagus_-_Mucosa	Esophagus	Allele-Specific_Expression	male	GTEX-12KS4	LCSET-4455
SRR1480941	RNA-Seq	152	SRX634645	150	Illumina_HiSeq_2000	PAIRED	2014-10-04	GTEX-12KS4-1026-SM-5FQTD	Esophagus_-_Muscularis	Esophagus	RNA_Seq_(NGS)	male	GTEX-12KS4	LCSET-4793
SRR1447547	RNA-Seq	152	SRX619917	150	Illumina_HiSeq_2000	PAIRED	2014-10-04	GTEX-12KS4-1326-SM-5LUB3	Liver	Liver	RNA_Seq_(NGS)	male	GTEX-12KS4	LCSET-4899
SRR1314976	RNA-Seq	152	SRX560904	150	Illumina_HiSeq_2000	PAIRED	2014-10-03	GTEX-12KS4-0726-SM-5FQSX	Lung	Lung	Allele-Specific_Expression	male	GTEX-12KS4	LCSET-4793
SRR1331922	RNA-Seq	152	SRX568576	150	Illumina_HiSeq_2000	PAIRED	2014-10-03	GTEX-12KS4-0826-SM-5BC5R	Muscle_-_Skeletal	Muscle	Allele-Specific_Expression	male	GTEX-12KS4	LCSET-4455
SRR1360828	RNA-Seq	152	SRX580622	150	Illumina_HiSeq_2000	PAIRED	2014-10-03	GTEX-12KS4-1126-SM-5FQUI	Nerve_-_Tibial	Nerve	Allele-Specific_Expression	male	GTEX-12KS4	LCSET-4793
SRR1360785	RNA-Seq	152	SRX580599	150	Illumina_HiSeq_2000	PAIRED	2014-10-03	GTEX-12KS4-2126-SM-5FQUT	Skin_-_Not_Sun_Exposed_(Suprapubic)	Skin	RNA_Seq_(NGS)	male	GTEX-12KS4	LCSET-4793
SRR1416495	RNA-Seq	152	SRX605979	150	Illumina_HiSeq_2000	PAIRED	2014-10-04	GTEX-12KS4-0326-SM-5EQ41	Skin_-_Sun_Exposed_(Lower_leg)	Skin	Allele-Specific_Expression	male	GTEX-12KS4	LCSET-4767
SRR1435833	RNA-Seq	152	SRX615636	150	Illumina_HiSeq_2000	PAIRED	2014-10-04	GTEX-12KS4-0005-SM-5SI94	Whole_Blood	Blood	Allele-Specific_Expression	male	GTEX-12KS4	LCSET-5174
SRR1413501	RNA-Seq	152	SRX604771	150	Illumina_HiSeq_2000	PAIRED	2014-10-04	GTEX-12WS9-0226-SM-5EQ4X	Adipose_-_Subcutaneous	Adipose_Tissue	RNA_Seq_(NGS)	female	GTEX-12WS9	LCSET-4767
SRR1315247	RNA-Seq	152	SRX561020	150	Illumina_HiSeq_2000	PAIRED	2014-10-03	GTEX-12WS9-0526-SM-5FQT5	Artery_-_Tibial	Blood_Vessel	RNA_Seq_(NGS)	female	GTEX-12WS9	LCSET-4793
SRR1395951	RNA-Seq	152	SRX598260	150	Illumina_HiSeq_2000	PAIRED	2014-10-04	GTEX-12WS9-0011-R4b-SM-5P9EU	Brain_-_Amygdala	Brain	RNA_Seq_(NGS)	female	GTEX-12WS9	LCSET-4914
SRR1335707	RNA-Seq	152	SRX570318	150	Illumina_HiSeq_2000	PAIRED	2014-10-03	GTEX-12WS9-0011-R3a-SM-5CVNF	Brain_-_Anterior_cingulate_cortex_(BA24)	Brain	RNA_Seq_(NGS)	female	GTEX-12WS9	LCSET-4633
SRR1381543	RNA-Seq	152	SRX591452	150	Illumina_HiSeq_2000	PAIRED	2014-10-04	GTEX-12WS9-0011-R5b-SM-5P9EV	Brain_-_Caudate_(basal_ganglia)	Brain	RNA_Seq_(NGS)	female	GTEX-12WS9	LCSET-4914
SRR1485290	RNA-Seq	152	SRX636024	150	Illumina_HiSeq_2000	PAIRED	2016-05-14	GTEX-12WS9-2826-SM-5FQU9	Brain_-_Cerebellum	Brain	RNA_Seq_(NGS)	female	GTEX-12WS9	LCSET-4793
SRR1388480	RNA-Seq	152	SRX594749	150	Illumina_HiSeq_2000	PAIRED	2014-10-04	GTEX-12WS9-2926-SM-5EGL8	Brain_-_Cortex	Brain	RNA_Seq_(NGS)	female	GTEX-12WS9	LCSET-4797
SRR1433796	RNA-Seq	152	SRX614865	150	Illumina_HiSeq_2000	PAIRED	2014-10-04	GTEX-12WS9-0011-R10a-SM-57WBV	Brain_-_Frontal_Cortex_(BA9)	Brain	RNA_Seq_(NGS)	female	GTEX-12WS9	LCSET-4415
SRR1370262	RNA-Seq	152	SRX585213	150	Illumina_HiSeq_2000	PAIRED	2014-10-04	GTEX-12WS9-0011-R6a-SM-5P9EW	Brain_-_Nucleus_accumbens_(basal_ganglia)	Brain	RNA_Seq_(NGS)	female	GTEX-12WS9	LCSET-4914
SRR1498482	RNA-Seq	152	SRX640119	150	Illumina_HiSeq_2000	PAIRED	2014-10-04	GTEX-12WS9-0011-R2a-SM-5CVNE	Brain_-_Substantia_nigra	Brain	RNA_Seq_(NGS)	female	GTEX-12WS9	LCSET-4633
SRR1359487	RNA-Seq	152	SRX580125	150	Illumina_HiSeq_2000	PAIRED	2014-10-03	GTEX-12WS9-1526-SM-5FQT4	Esophagus_-_Mucosa	Esophagus	RNA_Seq_(NGS)	female	GTEX-12WS9	LCSET-4793
SRR1316725	RNA-Seq	152	SRX561684	150	Illumina_HiSeq_2000	PAIRED	2014-10-03	GTEX-12WS9-0826-SM-59HJX	Heart_-_Atrial_Appendage	Heart	RNA_Seq_(NGS)	female	GTEX-12WS9	LCSET-4419
SRR1313969	RNA-Seq	152	SRX560196	150	Illumina_HiSeq_2000	PAIRED	2014-10-03	GTEX-12WS9-0626-SM-5FQT2	Muscle_-_Skeletal	Muscle	RNA_Seq_(NGS)	female	GTEX-12WS9	LCSET-4793
SRR1446673	RNA-Seq	152	SRX619552	150	Illumina_HiSeq_2000	PAIRED	2014-10-04	GTEX-12WS9-0426-SM-59HJW	Nerve_-_Tibial	Nerve	RNA_Seq_(NGS)	female	GTEX-12WS9	LCSET-4419
SRR1436127	RNA-Seq	152	SRX615754	150	Illumina_HiSeq_2000	PAIRED	2014-10-04	GTEX-12WS9-3026-SM-5EGIE	Pituitary	Pituitary	RNA_Seq_(NGS)	female	GTEX-12WS9	LCSET-4764
SRR1380614	RNA-Seq	152	SRX591100	150	Illumina_HiSeq_2000	PAIRED	2014-10-04	GTEX-12WS9-0326-SM-59HJV	Skin_-_Not_Sun_Exposed_(Suprapubic)	Skin	RNA_Seq_(NGS)	female	GTEX-12WS9	LCSET-4419
SRR1404531	RNA-Seq	152	SRX601382	150	Illumina_HiSeq_2000	PAIRED	2014-10-04	GTEX-12WS9-0126-SM-5EGL7	Skin_-_Sun_Exposed_(Lower_leg)	Skin	RNA_Seq_(NGS)	female	GTEX-12WS9	LCSET-4797
SRR1366473	RNA-Seq	152	SRX583373	150	Illumina_HiSeq_2000	PAIRED	2014-10-04	GTEX-12WS9-1426-SM-5FQT3	Stomach	Stomach	RNA_Seq_(NGS)	female	GTEX-12WS9	LCSET-4793
SRR1381247	RNA-Seq	152	SRX591344	150	Illumina_HiSeq_2000	PAIRED	2014-10-04	GTEX-12WS9-0726-SM-5FQT7	Thyroid	Thyroid	RNA_Seq_(NGS)	female	GTEX-12WS9	LCSET-4793
SRR1467431	RNA-Seq	152	SRX628922	150	Illumina_HiSeq_2000	PAIRED	2014-10-04	GTEX-12WS9-0006-SM-5O99W	Whole_Blood	Blood	RNA_Seq_(NGS)	female	GTEX-12WS9	LCSET-4909
SRR1454995	RNA-Seq	152	SRX623185	150	Illumina_HiSeq_2000	PAIRED	2014-10-04	GTEX-12WSA-0326-SM-5BC6I	Adipose_-_Subcutaneous	Adipose_Tissue	Allele-Specific_Expression	male	GTEX-12WSA	LCSET-4455
SRR1353710	RNA-Seq	152	SRX578016	150	Illumina_HiSeq_2000	PAIRED	2014-10-03	GTEX-12WSA-1626-SM-5EGJV	Adipose_-_Visceral_(Omentum)	Adipose_Tissue	RNA_Seq_(NGS)	male	GTEX-12WSA	LCSET-4797
SRR1421093	RNA-Seq	152	SRX607874	150	Illumina_HiSeq_2000	PAIRED	2014-10-04	GTEX-12WSA-0011-R4a-SM-57WB7	Brain_-_Amygdala	Brain	RNA_Seq_(NGS)	male	GTEX-12WSA	LCSET-4415
SRR1453569	RNA-Seq	152	SRX622592	150	Illumina_HiSeq_2000	PAIRED	2014-10-04	GTEX-12WSA-0011-R5b-SM-5GU5I	Brain_-_Caudate_(basal_ganglia)	Brain	Allele-Specific_Expression	male	GTEX-12WSA	LCSET-4803
SRR1396078	RNA-Seq	152	SRX598297	150	Illumina_HiSeq_2000	PAIRED	2014-10-04	GTEX-12WSA-2926-SM-5EQ4D	Brain_-_Cortex	Brain	RNA_Seq_(NGS)	male	GTEX-12WSA	LCSET-4767
SRR1316940	RNA-Seq	152	SRX561770	150	Illumina_HiSeq_2000	PAIRED	2014-10-03	GTEX-12WSA-0011-R10b-SM-5P9ET	Brain_-_Frontal_Cortex_(BA9)	Brain	Allele-Specific_Expression	male	GTEX-12WSA	LCSET-4914
SRR1433600	RNA-Seq	152	SRX614785	150	Illumina_HiSeq_2000	PAIRED	2014-10-04	GTEX-12WSA-0011-R8a-SM-5P9EX	Brain_-_Hypothalamus	Brain	RNA_Seq_(NGS)	male	GTEX-12WSA	LCSET-4914
SRR1458044	RNA-Seq	152	SRX624413	150	Illumina_HiSeq_2000	PAIRED	2014-10-04	GTEX-12WSA-0011-R7b-SM-5GU5U	Brain_-_Putamen_(basal_ganglia)	Brain	Allele-Specific_Expression	male	GTEX-12WSA	LCSET-4803
SRR1414684	RNA-Seq	152	SRX605244	150	Illumina_HiSeq_2000	PAIRED	2014-10-04	GTEX-12WSA-0011-R2a-SM-57WDK	Brain_-_Substantia_nigra	Brain	RNA_Seq_(NGS)	male	GTEX-12WSA	LCSET-4415
SRR1474485	RNA-Seq	152	SRX631953	150	Illumina_HiSeq_2000	PAIRED	2014-10-04	GTEX-12WSA-1426-SM-5EGJU	Esophagus_-_Mucosa	Esophagus	RNA_Seq_(NGS)	male	GTEX-12WSA	LCSET-4797
SRR1336134	RNA-Seq	152	SRX570511	150	Illumina_HiSeq_2000	PAIRED	2014-10-03	GTEX-12WSA-1126-SM-5EGKU	Heart_-_Atrial_Appendage	Heart	RNA_Seq_(NGS)	male	GTEX-12WSA	LCSET-4797
SRR1312558	RNA-Seq	152	SRX559404	150	Illumina_HiSeq_2000	PAIRED	2014-10-03	GTEX-12WSA-1026-SM-5EGHN	Lung	Lung	RNA_Seq_(NGS)	male	GTEX-12WSA	LCSET-4764
SRR1354489	RNA-Seq	152	SRX578292	150	Illumina_HiSeq_2000	PAIRED	2014-10-03	GTEX-12WSA-0726-SM-5FQU2	Muscle_-_Skeletal	Muscle	Allele-Specific_Expression	male	GTEX-12WSA	LCSET-4793
SRR1314728	RNA-Seq	152	SRX560808	150	Illumina_HiSeq_2000	PAIRED	2014-10-03	GTEX-12WSA-0426-SM-5EQ5X	Skin_-_Not_Sun_Exposed_(Suprapubic)	Skin	RNA_Seq_(NGS)	male	GTEX-12WSA	LCSET-4767
SRR1413746	RNA-Seq	152	SRX604864	150	Illumina_HiSeq_2000	PAIRED	2014-10-04	GTEX-12WSA-0226-SM-5BC5V	Skin_-_Sun_Exposed_(Lower_leg)	Skin	Allele-Specific_Expression	male	GTEX-12WSA	LCSET-4455
SRR1459739	RNA-Seq	152	SRX625132	150	Illumina_HiSeq_2000	PAIRED	2014-10-04	GTEX-12WSA-0005-SM-5O9BM	Whole_Blood	Blood	Allele-Specific_Expression	male	GTEX-12WSA	LCSET-4910
SRR1476102	RNA-Seq	152	SRX632635	150	Illumina_HiSeq_2000	PAIRED	2014-10-04	GTEX-12WSB-0226-SM-5GCOR	Adipose_-_Subcutaneous	Adipose_Tissue	RNA_Seq_(NGS)	female	GTEX-12WSB	LCSET-4795
SRR1365828	RNA-Seq	152	SRX583138	150	Illumina_HiSeq_2000	PAIRED	2014-10-04	GTEX-12WSB-0011-R5b-SM-5GU67	Brain_-_Caudate_(basal_ganglia)	Brain	RNA_Seq_(NGS)	female	GTEX-12WSB	LCSET-4803
SRR1485789	RNA-Seq	152	SRX636274	150	Illumina_HiSeq_2000	PAIRED	2014-10-04	GTEX-12WSB-0011-R11b-SM-57WBJ	Brain_-_Cerebellar_Hemisphere	Brain	Allele-Specific_Expression	female	GTEX-12WSB	LCSET-4415
SRR1350107	RNA-Seq	152	SRX576665	150	Illumina_HiSeq_2000	PAIRED	2014-10-03	GTEX-12WSB-3026-SM-59HKM	Brain_-_Cerebellum	Brain	Allele-Specific_Expression	female	GTEX-12WSB	LCSET-4419
SRR1355373	RNA-Seq	152	SRX578648	150	Illumina_HiSeq_2000	PAIRED	2014-10-03	GTEX-12WSB-0011-R1b-SM-5P9EY	Brain_-_Hippocampus	Brain	RNA_Seq_(NGS)	female	GTEX-12WSB	LCSET-4914
SRR1410656	RNA-Seq	152	SRX603665	150	Illumina_HiSeq_2000	PAIRED	2014-10-04	GTEX-12WSB-0011-R6b-SM-5GU6J	Brain_-_Nucleus_accumbens_(basal_ganglia)	Brain	Allele-Specific_Expression	female	GTEX-12WSB	LCSET-4803
SRR1421305	RNA-Seq	152	SRX607970	150	Illumina_HiSeq_2000	PAIRED	2014-10-04	GTEX-12WSB-0011-R7b-SM-5GU6V	Brain_-_Putamen_(basal_ganglia)	Brain	Allele-Specific_Expression	female	GTEX-12WSB	LCSET-4803
SRR1367024	RNA-Seq	152	SRX583603	150	Illumina_HiSeq_2000	PAIRED	2014-10-04	GTEX-12WSB-0626-SM-59HJO	Breast_-_Mammary_Tissue	Breast	RNA_Seq_(NGS)	female	GTEX-12WSB	LCSET-4419
SRR1406112	RNA-Seq	152	SRX601933	150	Illumina_HiSeq_2000	PAIRED	2014-10-04	GTEX-12WSB-0326-SM-5GCP4	Muscle_-_Skeletal	Muscle	RNA_Seq_(NGS)	female	GTEX-12WSB	LCSET-4795
SRR1433819	RNA-Seq	152	SRX614876	150	Illumina_HiSeq_2000	PAIRED	2014-10-04	GTEX-12WSB-0426-SM-5BC6H	Nerve_-_Tibial	Nerve	RNA_Seq_(NGS)	female	GTEX-12WSB	LCSET-4455
SRR1355017	RNA-Seq	152	SRX578475	150	Illumina_HiSeq_2000	PAIRED	2014-10-03	GTEX-12WSB-2226-SM-5GCOS	Ovary	Ovary	Allele-Specific_Expression	female	GTEX-12WSB	LCSET-4795
SRR1433352	RNA-Seq	152	SRX614694	150	Illumina_HiSeq_2000	PAIRED	2014-10-04	GTEX-12WSB-3226-SM-59HJP	Pituitary	Pituitary	Allele-Specific_Expression	female	GTEX-12WSB	LCSET-4419
SRR1322093	RNA-Seq	152	SRX563817	150	Illumina_HiSeq_2000	PAIRED	2014-10-03	GTEX-12WSB-2926-SM-59HKL	Skin_-_Not_Sun_Exposed_(Suprapubic)	Skin	Allele-Specific_Expression	female	GTEX-12WSB	LCSET-4419
SRR1333528	RNA-Seq	152	SRX569261	150	Illumina_HiSeq_2000	PAIRED	2014-10-03	GTEX-12WSB-0126-SM-59HJN	Skin_-_Sun_Exposed_(Lower_leg)	Skin	RNA_Seq_(NGS)	female	GTEX-12WSB	LCSET-4419
SRR1323936	RNA-Seq	152	SRX564536	150	Illumina_HiSeq_2000	PAIRED	2014-10-03	GTEX-12WSB-0726-SM-5N9GD	Thyroid	Thyroid	Allele-Specific_Expression	female	GTEX-12WSB	LCSET-4905
SRR1414447	RNA-Seq	152	SRX605135	150	Illumina_HiSeq_2000	PAIRED	2014-10-04	GTEX-12WSB-2426-SM-5EGJC	Vagina	Vagina	Allele-Specific_Expression	female	GTEX-12WSB	LCSET-4797
SRR1395509	RNA-Seq	152	SRX598066	150	Illumina_HiSeq_2000	PAIRED	2014-10-04	GTEX-12WSB-0006-SM-5O998	Whole_Blood	Blood	Allele-Specific_Expression	female	GTEX-12WSB	LCSET-4909
SRR1455017	RNA-Seq	152	SRX623191	150	Illumina_HiSeq_2000	PAIRED	2014-10-04	GTEX-12WSC-0226-SM-5EQ52	Adipose_-_Subcutaneous	Adipose_Tissue	RNA_Seq_(NGS)	male	GTEX-12WSC	LCSET-4767
SRR1403154	RNA-Seq	152	SRX600865	150	Illumina_HiSeq_2000	PAIRED	2014-10-04	GTEX-12WSC-1726-SM-5GCN3	Adipose_-_Visceral_(Omentum)	Adipose_Tissue	Allele-Specific_Expression	male	GTEX-12WSC	LCSET-4795
SRR1320712	RNA-Seq	152	SRX563274	150	Illumina_HiSeq_2000	PAIRED	2014-10-03	GTEX-12WSC-0926-SM-5EQ63	Artery_-_Coronary	Blood_Vessel	Allele-Specific_Expression	male	GTEX-12WSC	LCSET-5131
SRR1363886	RNA-Seq	152	SRX582013	150	Illumina_HiSeq_2000	PAIRED	2014-10-04	GTEX-12WSC-0526-SM-5BC5X	Artery_-_Tibial	Blood_Vessel	RNA_Seq_(NGS)	male	GTEX-12WSC	LCSET-4455
SRR1387199	RNA-Seq	152	SRX594267	150	Illumina_HiSeq_2000	PAIRED	2014-10-04	GTEX-12WSC-0011-R3a-SM-5P9F1	Brain_-_Anterior_cingulate_cortex_(BA24)	Brain	Allele-Specific_Expression	male	GTEX-12WSC	LCSET-4914
SRR1418923	RNA-Seq	152	SRX606986	150	Illumina_HiSeq_2000	PAIRED	2014-10-04	GTEX-12WSC-0011-R5b-SM-5CVNS	Brain_-_Caudate_(basal_ganglia)	Brain	Allele-Specific_Expression	male	GTEX-12WSC	LCSET-4633
SRR1467364	RNA-Seq	152	SRX628894	150	Illumina_HiSeq_2000	PAIRED	2014-10-04	GTEX-12WSC-0011-R11a-SM-5GU5J	Brain_-_Cerebellar_Hemisphere	Brain	Allele-Specific_Expression	male	GTEX-12WSC	LCSET-4803
SRR1361714	RNA-Seq	152	SRX580959	150	Illumina_HiSeq_2000	PAIRED	2014-10-04	GTEX-12WSC-2926-SM-5BC5Z	Brain_-_Cerebellum	Brain	Allele-Specific_Expression	male	GTEX-12WSC	LCSET-4455
SRR1399028	RNA-Seq	152	SRX599314	150	Illumina_HiSeq_2000	PAIRED	2014-10-04	GTEX-12WSC-3026-SM-5GCNF	Brain_-_Cortex	Brain	RNA_Seq_(NGS)	male	GTEX-12WSC	LCSET-4795
SRR1435775	RNA-Seq	152	SRX615618	150	Illumina_HiSeq_2000	PAIRED	2014-10-04	GTEX-12WSC-0011-R10a-SM-5GU57	Brain_-_Frontal_Cortex_(BA9)	Brain	RNA_Seq_(NGS)	male	GTEX-12WSC	LCSET-4803
SRR1340907	RNA-Seq	152	SRX572493	150	Illumina_HiSeq_2000	PAIRED	2014-10-03	GTEX-12WSC-0011-R6b-SM-5LU99	Brain_-_Nucleus_accumbens_(basal_ganglia)	Brain	Allele-Specific_Expression	male	GTEX-12WSC	LCSET-4899
SRR1366433	RNA-Seq	152	SRX583353	150	Illumina_HiSeq_2000	PAIRED	2014-10-04	GTEX-12WSC-0011-R7b-SM-5LU9L	Brain_-_Putamen_(basal_ganglia)	Brain	RNA_Seq_(NGS)	male	GTEX-12WSC	LCSET-4899
SRR1370129	RNA-Seq	152	SRX585154	150	Illumina_HiSeq_2000	PAIRED	2014-10-04	GTEX-12WSC-0011-R9a-SM-5GU4U	Brain_-_Spinal_cord_(cervical_c-1)	Brain	Allele-Specific_Expression	male	GTEX-12WSC	LCSET-4803
SRR1488328	RNA-Seq	152	SRX637269	150	Illumina_HiSeq_2000	PAIRED	2014-10-04	GTEX-12WSC-1026-SM-5EQ5Y	Heart_-_Atrial_Appendage	Heart	Allele-Specific_Expression	male	GTEX-12WSC	LCSET-4767
SRR1383960	RNA-Seq	152	SRX592545	150	Illumina_HiSeq_2000	PAIRED	2014-10-04	GTEX-12WSC-1126-SM-5EQ4G	Heart_-_Left_Ventricle	Heart	Allele-Specific_Expression	male	GTEX-12WSC	LCSET-4767
SRR1354644	RNA-Seq	152	SRX578349	150	Illumina_HiSeq_2000	PAIRED	2014-10-03	GTEX-12WSC-0326-SM-5EQ5E	Muscle_-_Skeletal	Muscle	Allele-Specific_Expression	male	GTEX-12WSC	LCSET-4767
SRR1486239	RNA-Seq	152	SRX636455	150	Illumina_HiSeq_2000	PAIRED	2014-10-04	GTEX-12WSC-3126-SM-5GCNB	Pituitary	Pituitary	RNA_Seq_(NGS)	male	GTEX-12WSC	LCSET-4795
SRR1396100	RNA-Seq	152	SRX598312	150	Illumina_HiSeq_2000	PAIRED	2014-10-04	GTEX-12WSC-2826-SM-5BC5Y	Skin_-_Not_Sun_Exposed_(Suprapubic)	Skin	Allele-Specific_Expression	male	GTEX-12WSC	LCSET-4455
SRR1407449	RNA-Seq	152	SRX602407	150	Illumina_HiSeq_2000	PAIRED	2014-10-04	GTEX-12WSC-0126-SM-5EQ4P	Skin_-_Sun_Exposed_(Lower_leg)	Skin	RNA_Seq_(NGS)	male	GTEX-12WSC	LCSET-4767
SRR1459697	RNA-Seq	152	SRX625108	150	Illumina_HiSeq_2000	PAIRED	2014-10-04	GTEX-12WSC-0826-SM-5EQ5Q	Thyroid	Thyroid	Allele-Specific_Expression	male	GTEX-12WSC	LCSET-4767
SRR1350855	RNA-Seq	152	SRX576936	150	Illumina_HiSeq_2000	PAIRED	2014-10-03	GTEX-12WSC-0005-SM-5MR3H	Whole_Blood	Blood	RNA_Seq_(NGS)	male	GTEX-12WSC	LCSET-4902
SRR1319731	RNA-Seq	152	SRX562850	150	Illumina_HiSeq_2000	PAIRED	2014-10-03	GTEX-12WSD-0226-SM-59HKO	Adipose_-_Subcutaneous	Adipose_Tissue	Allele-Specific_Expression	female	GTEX-12WSD	LCSET-4419
SRR1491257	RNA-Seq	152	SRX638268	150	Illumina_HiSeq_2000	PAIRED	2014-10-04	GTEX-12WSD-2126-SM-5LZWK	Adrenal_Gland	Adrenal_Gland	RNA_Seq_(NGS)	female	GTEX-12WSD	LCSET-4900
SRR1337684	RNA-Seq	152	SRX571146	150	Illumina_HiSeq_2000	PAIRED	2014-10-03	GTEX-12WSD-1326-SM-5GCNU	Artery_-_Aorta	Blood_Vessel	RNA_Seq_(NGS)	female	GTEX-12WSD	LCSET-4795
SRR1350609	RNA-Seq	152	SRX576891	150	Illumina_HiSeq_2000	PAIRED	2014-10-03	GTEX-12WSD-1026-SM-5EQ42	Artery_-_Coronary	Blood_Vessel	RNA_Seq_(NGS)	female	GTEX-12WSD	LCSET-4767
SRR1333352	RNA-Seq	152	SRX569185	150	Illumina_HiSeq_2000	PAIRED	2014-10-03	GTEX-12WSD-0011-R4b-SM-5LZUA	Brain_-_Amygdala	Brain	Allele-Specific_Expression	female	GTEX-12WSD	LCSET-4900
SRR1361674	RNA-Seq	152	SRX580942	150	Illumina_HiSeq_2000	PAIRED	2014-10-04	GTEX-12WSD-0011-R3b-SM-5LZWN	Brain_-_Anterior_cingulate_cortex_(BA24)	Brain	Allele-Specific_Expression	female	GTEX-12WSD	LCSET-4900
SRR1434138	RNA-Seq	152	SRX614990	150	Illumina_HiSeq_2000	PAIRED	2014-10-04	GTEX-12WSD-0011-R5b-SM-5CVNG	Brain_-_Caudate_(basal_ganglia)	Brain	RNA_Seq_(NGS)	female	GTEX-12WSD	LCSET-4633
SRR1322010	RNA-Seq	152	SRX563786	150	Illumina_HiSeq_2000	PAIRED	2014-10-03	GTEX-12WSD-3026-SM-5LZU7	Brain_-_Cerebellum	Brain	Allele-Specific_Expression	female	GTEX-12WSD	LCSET-4900
SRR1499193	RNA-Seq	152	SRX640427	150	Illumina_HiSeq_2000	PAIRED	2014-10-04	GTEX-12WSD-3126-SM-5HL7P	Brain_-_Cortex	Brain	Allele-Specific_Expression	female	GTEX-12WSD	LCSET-4807
SRR1471817	RNA-Seq	152	SRX630784	150	Illumina_HiSeq_2000	PAIRED	2014-10-04	GTEX-12WSD-0011-R10b-SM-5GU79	Brain_-_Frontal_Cortex_(BA9)	Brain	RNA_Seq_(NGS)	female	GTEX-12WSD	LCSET-4803
SRR1329090	RNA-Seq	152	SRX567286	150	Illumina_HiSeq_2000	PAIRED	2014-10-03	GTEX-12WSD-0011-R1b-SM-5LZVY	Brain_-_Hippocampus	Brain	Allele-Specific_Expression	female	GTEX-12WSD	LCSET-4900
SRR1321183	RNA-Seq	152	SRX563459	150	Illumina_HiSeq_2000	PAIRED	2014-10-03	GTEX-12WSD-0011-R6b-SM-5P9JU	Brain_-_Nucleus_accumbens_(basal_ganglia)	Brain	Allele-Specific_Expression	female	GTEX-12WSD	LCSET-4916
SRR1457597	RNA-Seq	152	SRX624246	150	Illumina_HiSeq_2000	PAIRED	2014-10-04	GTEX-12WSD-0011-R7b-SM-5PNWE	Brain_-_Putamen_(basal_ganglia)	Brain	Allele-Specific_Expression	female	GTEX-12WSD	LCSET-4917
SRR1430248	RNA-Seq	152	SRX613439	150	Illumina_HiSeq_2000	PAIRED	2014-10-03	GTEX-12WSD-0011-R9a-SM-5GU6W	Brain_-_Spinal_cord_(cervical_c-1)	Brain	RNA_Seq_(NGS)	female	GTEX-12WSD	LCSET-4803
SRR1389348	RNA-Seq	152	SRX595127	150	Illumina_HiSeq_2000	PAIRED	2014-10-04	GTEX-12WSD-0011-R2a-SM-5LZWB	Brain_-_Substantia_nigra	Brain	Allele-Specific_Expression	female	GTEX-12WSD	LCSET-4900
SRR1452222	RNA-Seq	152	SRX622019	150	Illumina_HiSeq_2000	PAIRED	2014-10-04	GTEX-12WSD-2626-SM-5EGJE	Colon_-_Sigmoid	Colon	RNA_Seq_(NGS)	female	GTEX-12WSD	LCSET-4797
SRR1359565	RNA-Seq	152	SRX580151	150	Illumina_HiSeq_2000	PAIRED	2014-10-03	GTEX-12WSD-2026-SM-5HL7D	Esophagus_-_Gastroesophageal_Junction	Esophagus	Allele-Specific_Expression	female	GTEX-12WSD	LCSET-4807
SRR1403199	RNA-Seq	152	SRX600881	150	Illumina_HiSeq_2000	PAIRED	2014-10-04	GTEX-12WSD-1826-SM-5GCOA	Esophagus_-_Mucosa	Esophagus	RNA_Seq_(NGS)	female	GTEX-12WSD	LCSET-4795
SRR1312702	RNA-Seq	152	SRX559458	150	Illumina_HiSeq_2000	PAIRED	2014-10-03	GTEX-12WSD-1926-SM-5GCOV	Esophagus_-_Muscularis	Esophagus	Allele-Specific_Expression	female	GTEX-12WSD	LCSET-4795
SRR1390072	RNA-Seq	152	SRX595419	150	Illumina_HiSeq_2000	PAIRED	2014-10-04	GTEX-12WSD-1226-SM-5HL9Q	Heart_-_Atrial_Appendage	Heart	RNA_Seq_(NGS)	female	GTEX-12WSD	LCSET-4807
SRR1316483	RNA-Seq	152	SRX561579	150	Illumina_HiSeq_2000	PAIRED	2014-10-03	GTEX-12WSD-1126-SM-5EGJD	Heart_-_Left_Ventricle	Heart	Allele-Specific_Expression	female	GTEX-12WSD	LCSET-4797
SRR1338257	RNA-Seq	152	SRX571408	150	Illumina_HiSeq_2000	PAIRED	2014-10-03	GTEX-12WSD-1426-SM-5GCN9	Liver	Liver	RNA_Seq_(NGS)	female	GTEX-12WSD	LCSET-4795
SRR1392502	RNA-Seq	152	SRX596398	150	Illumina_HiSeq_2000	PAIRED	2014-10-04	GTEX-12WSD-0826-SM-5GCNE	Lung	Lung	Allele-Specific_Expression	female	GTEX-12WSD	LCSET-4795
SRR1390027	RNA-Seq	152	SRX595397	150	Illumina_HiSeq_2000	PAIRED	2014-10-04	GTEX-12WSD-0526-SM-5EQ6F	Muscle_-_Skeletal	Muscle	RNA_Seq_(NGS)	female	GTEX-12WSD	LCSET-4767
SRR1410801	RNA-Seq	152	SRX603714	150	Illumina_HiSeq_2000	PAIRED	2014-10-04	GTEX-12WSD-0326-SM-59HKP	Nerve_-_Tibial	Nerve	RNA_Seq_(NGS)	female	GTEX-12WSD	LCSET-4419
SRR1315495	RNA-Seq	152	SRX561110	150	Illumina_HiSeq_2000	PAIRED	2014-10-03	GTEX-12WSD-2726-SM-59HLR	Ovary	Ovary	RNA_Seq_(NGS)	female	GTEX-12WSD	LCSET-4419
SRR1376718	RNA-Seq	152	SRX589321	150	Illumina_HiSeq_2000	PAIRED	2014-10-04	GTEX-12WSD-1626-SM-5GCNR	Pancreas	Pancreas	RNA_Seq_(NGS)	female	GTEX-12WSD	LCSET-4795
SRR1394253	RNA-Seq	152	SRX597411	150	Illumina_HiSeq_2000	PAIRED	2014-10-04	GTEX-12WSD-3226-SM-5HL9G	Pituitary	Pituitary	Allele-Specific_Expression	female	GTEX-12WSD	LCSET-4807
SRR1442043	RNA-Seq	152	SRX617714	150	Illumina_HiSeq_2000	PAIRED	2014-10-04	GTEX-12WSD-0626-SM-5GCMW	Skin_-_Not_Sun_Exposed_(Suprapubic)	Skin	Allele-Specific_Expression	female	GTEX-12WSD	LCSET-4795
SRR1498909	RNA-Seq	152	SRX640302	150	Illumina_HiSeq_2000	PAIRED	2014-10-04	GTEX-12WSD-0126-SM-59HKN	Skin_-_Sun_Exposed_(Lower_leg)	Skin	RNA_Seq_(NGS)	female	GTEX-12WSD	LCSET-4419
SRR1472929	RNA-Seq	152	SRX631302	150	Illumina_HiSeq_2000	PAIRED	2014-10-04	GTEX-12WSD-1726-SM-5GCN4	Spleen	Spleen	Allele-Specific_Expression	female	GTEX-12WSD	LCSET-4795
SRR1345178	RNA-Seq	152	SRX574493	150	Illumina_HiSeq_2000	PAIRED	2014-10-03	GTEX-12WSD-2326-SM-59HKQ	Stomach	Stomach	Allele-Specific_Expression	female	GTEX-12WSD	LCSET-4419
SRR1434689	RNA-Seq	152	SRX615194	150	Illumina_HiSeq_2000	PAIRED	2014-10-04	GTEX-12WSD-0926-SM-5GCNL	Thyroid	Thyroid	Allele-Specific_Expression	female	GTEX-12WSD	LCSET-4795
SRR1452674	RNA-Seq	152	SRX622212	150	Illumina_HiSeq_2000	PAIRED	2014-10-04	GTEX-12WSD-2826-SM-59HKT	Uterus	Uterus	RNA_Seq_(NGS)	female	GTEX-12WSD	LCSET-4419
SRR1456634	RNA-Seq	152	SRX623857	150	Illumina_HiSeq_2000	PAIRED	2014-10-04	GTEX-12WSD-2926-SM-5LZUH	Vagina	Vagina	Allele-Specific_Expression	female	GTEX-12WSD	LCSET-4900
SRR1452631	RNA-Seq	152	SRX622201	150	Illumina_HiSeq_2000	PAIRED	2014-10-04	GTEX-12WSD-0005-SM-5N9FZ	Whole_Blood	Blood	Allele-Specific_Expression	female	GTEX-12WSD	LCSET-4905
SRR1343115	RNA-Seq	152	SRX573553	150	Illumina_HiSeq_2000	PAIRED	2014-10-03	GTEX-12WSE-0011-R11b-SM-5P9JW	Brain_-_Cerebellar_Hemisphere	Brain	Allele-Specific_Expression	male	GTEX-12WSE	LCSET-4916
SRR1375907	RNA-Seq	152	SRX589029	150	Illumina_HiSeq_2000	PAIRED	2014-10-04	GTEX-12WSE-2926-SM-5RQJ9	Brain_-_Cerebellum	Brain	Allele-Specific_Expression	male	GTEX-12WSE	LCSET-4955
SRR1455925	RNA-Seq	152	SRX623553	150	Illumina_HiSeq_2000	PAIRED	2014-10-04	GTEX-12WSE-0011-R10b-SM-5P9JV	Brain_-_Frontal_Cortex_(BA9)	Brain	Allele-Specific_Expression	male	GTEX-12WSE	LCSET-4916
SRR1377927	RNA-Seq	152	SRX589841	150	Illumina_HiSeq_2000	PAIRED	2014-10-04	GTEX-12WSE-0011-R1b-SM-5GU4V	Brain_-_Hippocampus	Brain	RNA_Seq_(NGS)	male	GTEX-12WSE	LCSET-4803
SRR1336379	RNA-Seq	152	SRX570629	150	Illumina_HiSeq_2000	PAIRED	2014-10-03	GTEX-12WSE-0011-R6b-SM-5LZV5	Brain_-_Nucleus_accumbens_(basal_ganglia)	Brain	Allele-Specific_Expression	male	GTEX-12WSE	LCSET-4900
SRR1440246	RNA-Seq	152	SRX617027	150	Illumina_HiSeq_2000	PAIRED	2014-10-04	GTEX-12WSE-0011-R7a-SM-5PNWF	Brain_-_Putamen_(basal_ganglia)	Brain	Allele-Specific_Expression	male	GTEX-12WSE	LCSET-4917
SRR1430679	RNA-Seq	152	SRX613624	150	Illumina_HiSeq_2000	PAIRED	2014-10-04	GTEX-12WSE-0926-SM-5S2VX	Heart_-_Atrial_Appendage	Heart	RNA_Seq_(NGS)	male	GTEX-12WSE	LCSET-4996
SRR1370216	RNA-Seq	152	SRX585196	150	Illumina_HiSeq_2000	PAIRED	2014-10-04	GTEX-12WSE-0826-SM-5S2VL	Lung	Lung	RNA_Seq_(NGS)	male	GTEX-12WSE	LCSET-4996
SRR1354665	RNA-Seq	152	SRX578364	150	Illumina_HiSeq_2000	PAIRED	2014-10-03	GTEX-12WSE-0005-SM-5NQAE	Whole_Blood	Blood	RNA_Seq_(NGS)	male	GTEX-12WSE	LCSET-4907
SRR1415832	RNA-Seq	152	SRX605701	150	Illumina_HiSeq_2000	PAIRED	2014-10-04	GTEX-12WSF-0011-R4b-SM-5HL88	Brain_-_Amygdala	Brain	Allele-Specific_Expression	male	GTEX-12WSF	LCSET-4807
SRR1473733	RNA-Seq	152	SRX631614	150	Illumina_HiSeq_2000	PAIRED	2014-10-04	GTEX-12WSF-0011-R3a-SM-5DUW7	Brain_-_Anterior_cingulate_cortex_(BA24)	Brain	Allele-Specific_Expression	male	GTEX-12WSF	LCSET-4634
SRR1388168	RNA-Seq	152	SRX594592	150	Illumina_HiSeq_2000	PAIRED	2014-10-04	GTEX-12WSF-0011-R5a-SM-5HL8K	Brain_-_Caudate_(basal_ganglia)	Brain	RNA_Seq_(NGS)	male	GTEX-12WSF	LCSET-4807
SRR1335029	RNA-Seq	152	SRX570028	150	Illumina_HiSeq_2000	PAIRED	2014-10-03	GTEX-12WSF-0011-R11a-SM-5LZVT	Brain_-_Cerebellar_Hemisphere	Brain	RNA_Seq_(NGS)	male	GTEX-12WSF	LCSET-4900
SRR1416477	RNA-Seq	152	SRX605967	150	Illumina_HiSeq_2000	PAIRED	2014-10-04	GTEX-12WSF-0011-R10a-SM-5LZVH	Brain_-_Frontal_Cortex_(BA9)	Brain	RNA_Seq_(NGS)	male	GTEX-12WSF	LCSET-4900
SRR1488367	RNA-Seq	152	SRX637287	150	Illumina_HiSeq_2000	PAIRED	2014-10-04	GTEX-12WSF-0011-R1a-SM-5DUVI	Brain_-_Hippocampus	Brain	RNA_Seq_(NGS)	male	GTEX-12WSF	LCSET-4634
SRR1411024	RNA-Seq	152	SRX603810	150	Illumina_HiSeq_2000	PAIRED	2014-10-04	GTEX-12WSF-0011-R6b-SM-5HL8W	Brain_-_Nucleus_accumbens_(basal_ganglia)	Brain	Allele-Specific_Expression	male	GTEX-12WSF	LCSET-4807
SRR1472301	RNA-Seq	152	SRX631009	150	Illumina_HiSeq_2000	PAIRED	2014-10-04	GTEX-12WSF-0011-R7b-SM-5HL99	Brain_-_Putamen_(basal_ganglia)	Brain	Allele-Specific_Expression	male	GTEX-12WSF	LCSET-4807
SRR1316254	RNA-Seq	152	SRX561498	150	Illumina_HiSeq_2000	PAIRED	2014-10-03	GTEX-12WSF-0011-R2a-SM-5DUVU	Brain_-_Substantia_nigra	Brain	Allele-Specific_Expression	male	GTEX-12WSF	LCSET-4634
SRR1405437	RNA-Seq	152	SRX601718	150	Illumina_HiSeq_2000	PAIRED	2014-10-04	GTEX-12WSF-0005-SM-5NQAQ	Whole_Blood	Blood	Allele-Specific_Expression	male	GTEX-12WSF	LCSET-4907
SRR1392943	RNA-Seq	152	SRX596930	150	Illumina_HiSeq_2000	PAIRED	2014-10-04	GTEX-12WSG-0426-SM-5FQSE	Adipose_-_Visceral_(Omentum)	Adipose_Tissue	Allele-Specific_Expression	female	GTEX-12WSG	LCSET-4793
SRR1351390	RNA-Seq	152	SRX577136	150	Illumina_HiSeq_2000	PAIRED	2014-10-03	GTEX-12WSG-0726-SM-5EGIG	Adrenal_Gland	Adrenal_Gland	Allele-Specific_Expression	female	GTEX-12WSG	LCSET-5055
SRR1323002	RNA-Seq	152	SRX564167	150	Illumina_HiSeq_2000	PAIRED	2014-10-03	GTEX-12WSG-2426-SM-5EQLZ	Colon_-_Sigmoid	Colon	Allele-Specific_Expression	female	GTEX-12WSG	LCSET-4790
SRR1339321	RNA-Seq	152	SRX571809	150	Illumina_HiSeq_2000	PAIRED	2014-10-03	GTEX-12WSG-1226-SM-5EQ4C	Heart_-_Atrial_Appendage	Heart	RNA_Seq_(NGS)	female	GTEX-12WSG	LCSET-4767
SRR1405028	RNA-Seq	152	SRX601554	150	Illumina_HiSeq_2000	PAIRED	2014-10-04	GTEX-12WSG-0526-SM-5FQTH	Heart_-_Left_Ventricle	Heart	Allele-Specific_Expression	female	GTEX-12WSG	LCSET-4793
SRR1377578	RNA-Seq	152	SRX589676	150	Illumina_HiSeq_2000	PAIRED	2014-10-04	GTEX-12WSG-0826-SM-5EQ5A	Kidney_-_Cortex	Kidney	Allele-Specific_Expression	female	GTEX-12WSG	LCSET-4767
SRR1468314	RNA-Seq	152	SRX629348	150	Illumina_HiSeq_2000	PAIRED	2014-10-04	GTEX-12WSG-0626-SM-5FQTQ	Liver	Liver	Allele-Specific_Expression	female	GTEX-12WSG	LCSET-4793
SRR1374092	RNA-Seq	152	SRX588099	150	Illumina_HiSeq_2000	PAIRED	2014-10-04	GTEX-12WSG-0326-SM-5FQU3	Lung	Lung	RNA_Seq_(NGS)	female	GTEX-12WSG	LCSET-4793
SRR1468532	RNA-Seq	152	SRX629447	150	Illumina_HiSeq_2000	PAIRED	2014-10-04	GTEX-12WSG-2526-SM-5EQ4O	Muscle_-_Skeletal	Muscle	RNA_Seq_(NGS)	female	GTEX-12WSG	LCSET-4767
SRR1332339	RNA-Seq	152	SRX568770	150	Illumina_HiSeq_2000	PAIRED	2014-10-03	GTEX-12WSG-2726-SM-5EQ5M	Nerve_-_Tibial	Nerve	RNA_Seq_(NGS)	female	GTEX-12WSG	LCSET-4767
SRR1430023	RNA-Seq	152	SRX613325	150	Illumina_HiSeq_2000	PAIRED	2014-10-04	GTEX-12WSG-1426-SM-5FQUK	Ovary	Ovary	RNA_Seq_(NGS)	female	GTEX-12WSG	LCSET-4793
SRR1381505	RNA-Seq	152	SRX591445	150	Illumina_HiSeq_2000	PAIRED	2014-10-04	GTEX-12WSG-1026-SM-5EGII	Pancreas	Pancreas	Allele-Specific_Expression	female	GTEX-12WSG	LCSET-4764
SRR1470291	RNA-Seq	152	SRX630196	150	Illumina_HiSeq_2000	PAIRED	2014-10-04	GTEX-12WSG-2826-SM-5FQUS	Skin_-_Sun_Exposed_(Lower_leg)	Skin	Allele-Specific_Expression	female	GTEX-12WSG	LCSET-4793
SRR1344060	RNA-Seq	152	SRX573933	150	Illumina_HiSeq_2000	PAIRED	2014-10-03	GTEX-12WSG-0926-SM-5EGIH	Spleen	Spleen	Allele-Specific_Expression	female	GTEX-12WSG	LCSET-4764
SRR1466490	RNA-Seq	152	SRX628564	150	Illumina_HiSeq_2000	PAIRED	2014-10-04	GTEX-12WSG-2026-SM-5FQUU	Stomach	Stomach	Allele-Specific_Expression	female	GTEX-12WSG	LCSET-4793
SRR1415195	RNA-Seq	152	SRX605452	150	Illumina_HiSeq_2000	PAIRED	2014-10-04	GTEX-12WSG-0226-SM-5EGIF	Thyroid	Thyroid	Allele-Specific_Expression	female	GTEX-12WSG	LCSET-4764
SRR1374543	RNA-Seq	152	SRX588299	150	Illumina_HiSeq_2000	PAIRED	2014-10-04	GTEX-12WSG-2126-SM-5EGJ7	Uterus	Uterus	RNA_Seq_(NGS)	female	GTEX-12WSG	LCSET-4797
SRR1326471	RNA-Seq	152	SRX565843	150	Illumina_HiSeq_2000	PAIRED	2014-10-03	GTEX-12WSG-0005-SM-5NQA2	Whole_Blood	Blood	RNA_Seq_(NGS)	female	GTEX-12WSG	LCSET-4907
SRR1337886	RNA-Seq	152	SRX571233	150	Illumina_HiSeq_2000	PAIRED	2014-10-03	GTEX-12WSH-2826-SM-5GCP5	Artery_-_Tibial	Blood_Vessel	Allele-Specific_Expression	male	GTEX-12WSH	LCSET-4795
SRR1315371	RNA-Seq	152	SRX561071	150	Illumina_HiSeq_2000	PAIRED	2014-10-03	GTEX-12WSH-0011-R4a-SM-5GU6K	Brain_-_Amygdala	Brain	RNA_Seq_(NGS)	male	GTEX-12WSH	LCSET-4803
SRR1331511	RNA-Seq	152	SRX568416	150	Illumina_HiSeq_2000	PAIRED	2014-10-03	GTEX-12WSH-0011-R5b-SM-5P9F3	Brain_-_Caudate_(basal_ganglia)	Brain	Allele-Specific_Expression	male	GTEX-12WSH	LCSET-4914
SRR1394677	RNA-Seq	152	SRX597598	150	Illumina_HiSeq_2000	PAIRED	2014-10-04	GTEX-12WSH-0011-R11a-SM-5LZVM	Brain_-_Cerebellar_Hemisphere	Brain	RNA_Seq_(NGS)	male	GTEX-12WSH	LCSET-4900
SRR1337119	RNA-Seq	152	SRX570938	150	Illumina_HiSeq_2000	PAIRED	2014-10-03	GTEX-12WSH-3126-SM-5LZW8	Brain_-_Cerebellum	Brain	Allele-Specific_Expression	male	GTEX-12WSH	LCSET-4900
SRR1453702	RNA-Seq	152	SRX622649	150	Illumina_HiSeq_2000	PAIRED	2014-10-04	GTEX-12WSH-3026-SM-5CVNI	Brain_-_Cortex	Brain	Allele-Specific_Expression	male	GTEX-12WSH	LCSET-4633
SRR1348360	RNA-Seq	152	SRX575976	150	Illumina_HiSeq_2000	PAIRED	2014-10-03	GTEX-12WSH-0011-R10a-SM-5LZUS	Brain_-_Frontal_Cortex_(BA9)	Brain	RNA_Seq_(NGS)	male	GTEX-12WSH	LCSET-4900
SRR1490524	RNA-Seq	152	SRX638153	150	Illumina_HiSeq_2000	PAIRED	2014-10-04	GTEX-12WSH-0011-R1a-SM-5GU5V	Brain_-_Hippocampus	Brain	RNA_Seq_(NGS)	male	GTEX-12WSH	LCSET-4803
SRR1313361	RNA-Seq	152	SRX559952	150	Illumina_HiSeq_2000	PAIRED	2014-10-03	GTEX-12WSH-0011-R6b-SM-5P9F4	Brain_-_Nucleus_accumbens_(basal_ganglia)	Brain	Allele-Specific_Expression	male	GTEX-12WSH	LCSET-4914
SRR1402840	RNA-Seq	152	SRX600735	150	Illumina_HiSeq_2000	PAIRED	2014-10-04	GTEX-12WSH-0011-R9b-SM-5LZUG	Brain_-_Spinal_cord_(cervical_c-1)	Brain	Allele-Specific_Expression	male	GTEX-12WSH	LCSET-4900
SRR1410956	RNA-Seq	152	SRX603775	150	Illumina_HiSeq_2000	PAIRED	2014-10-04	GTEX-12WSH-0011-R2a-SM-5GU68	Brain_-_Substantia_nigra	Brain	RNA_Seq_(NGS)	male	GTEX-12WSH	LCSET-4803
SRR1416386	RNA-Seq	152	SRX605920	150	Illumina_HiSeq_2000	PAIRED	2014-10-04	GTEX-12WSH-0008-SM-5S2V1	Cells_-_Transformed_fibroblasts	Skin	RNA_Seq_(NGS)	male	GTEX-12WSH	LCSET-4996
SRR1459055	RNA-Seq	152	SRX624836	150	Illumina_HiSeq_2000	PAIRED	2014-10-04	GTEX-12WSH-0126-SM-5GCO3	Lung	Lung	RNA_Seq_(NGS)	male	GTEX-12WSH	LCSET-4795
SRR1488214	RNA-Seq	152	SRX637215	150	Illumina_HiSeq_2000	PAIRED	2014-10-04	GTEX-12WSH-2526-SM-5CVNH	Muscle_-_Skeletal	Muscle	RNA_Seq_(NGS)	male	GTEX-12WSH	LCSET-4633
SRR1477499	RNA-Seq	152	SRX633225	150	Illumina_HiSeq_2000	PAIRED	2014-10-04	GTEX-12WSH-2926-SM-5GCMR	Pituitary	Pituitary	RNA_Seq_(NGS)	male	GTEX-12WSH	LCSET-4795
SRR1470643	RNA-Seq	152	SRX630347	150	Illumina_HiSeq_2000	PAIRED	2014-10-04	GTEX-12WSH-1526-SM-5BC5W	Skin_-_Not_Sun_Exposed_(Suprapubic)	Skin	RNA_Seq_(NGS)	male	GTEX-12WSH	LCSET-4455
SRR1370528	RNA-Seq	152	SRX585321	150	Illumina_HiSeq_2000	PAIRED	2014-10-04	GTEX-12WSH-0326-SM-5GCNH	Testis	Testis	RNA_Seq_(NGS)	male	GTEX-12WSH	LCSET-4795
SRR1472598	RNA-Seq	152	SRX631143	150	Illumina_HiSeq_2000	PAIRED	2014-10-04	GTEX-12WSH-0226-SM-5GCOG	Thyroid	Thyroid	RNA_Seq_(NGS)	male	GTEX-12WSH	LCSET-4795
SRR1388081	RNA-Seq	152	SRX594563	150	Illumina_HiSeq_2000	PAIRED	2014-10-04	GTEX-12WSH-0005-SM-5NQ9P	Whole_Blood	Blood	Allele-Specific_Expression	male	GTEX-12WSH	LCSET-4907
SRR1413284	RNA-Seq	152	SRX604689	150	Illumina_HiSeq_2000	PAIRED	2014-10-04	GTEX-12WSI-1526-SM-5GCNM	Adipose_-_Visceral_(Omentum)	Adipose_Tissue	Allele-Specific_Expression	male	GTEX-12WSI	LCSET-4795
SRR1407560	RNA-Seq	152	SRX602453	150	Illumina_HiSeq_2000	PAIRED	2014-10-04	GTEX-12WSI-0011-R11b-SM-5P9EZ	Brain_-_Cerebellar_Hemisphere	Brain	RNA_Seq_(NGS)	male	GTEX-12WSI	LCSET-4914
SRR1468381	RNA-Seq	152	SRX629329	150	Illumina_HiSeq_2000	PAIRED	2014-10-04	GTEX-12WSI-0011-R7b-SM-5GU78	Brain_-_Putamen_(basal_ganglia)	Brain	Allele-Specific_Expression	male	GTEX-12WSI	LCSET-4803
SRR1385364	RNA-Seq	152	SRX593048	150	Illumina_HiSeq_2000	PAIRED	2014-10-04	GTEX-12WSI-0426-SM-5EQ5J	Heart_-_Atrial_Appendage	Heart	Allele-Specific_Expression	male	GTEX-12WSI	LCSET-4767
SRR1331488	RNA-Seq	152	SRX568414	150	Illumina_HiSeq_2000	PAIRED	2014-10-03	GTEX-12WSI-0226-SM-5GCNA	Liver	Liver	RNA_Seq_(NGS)	male	GTEX-12WSI	LCSET-4795
SRR1322595	RNA-Seq	152	SRX564020	150	Illumina_HiSeq_2000	PAIRED	2014-10-03	GTEX-12WSI-0826-SM-5EGKD	Lung	Lung	Allele-Specific_Expression	male	GTEX-12WSI	LCSET-4797
SRR1347998	RNA-Seq	152	SRX575826	150	Illumina_HiSeq_2000	PAIRED	2014-10-03	GTEX-12WSI-2126-SM-5GCMV	Testis	Testis	RNA_Seq_(NGS)	male	GTEX-12WSI	LCSET-4795
SRR1486280	RNA-Seq	152	SRX636467	150	Illumina_HiSeq_2000	PAIRED	2014-10-04	GTEX-12WSI-0005-SM-5O99K	Whole_Blood	Blood	RNA_Seq_(NGS)	male	GTEX-12WSI	LCSET-4909
SRR1400507	RNA-Seq	152	SRX599906	150	Illumina_HiSeq_2000	PAIRED	2014-10-04	GTEX-12WSJ-0126-SM-5GCOM	Adrenal_Gland	Adrenal_Gland	RNA_Seq_(NGS)	female	GTEX-12WSJ	LCSET-4795
SRR1470855	RNA-Seq	152	SRX630406	150	Illumina_HiSeq_2000	PAIRED	2014-10-04	GTEX-12WSJ-1426-SM-5GCON	Colon_-_Sigmoid	Colon	Allele-Specific_Expression	female	GTEX-12WSJ	LCSET-4795
SRR1499652	RNA-Seq	152	SRX640613	150	Illumina_HiSeq_2000	PAIRED	2014-10-04	GTEX-12WSJ-1526-SM-5GCNI	Colon_-_Transverse	Colon	RNA_Seq_(NGS)	female	GTEX-12WSJ	LCSET-4795
SRR1466025	RNA-Seq	152	SRX628379	150	Illumina_HiSeq_2000	PAIRED	2014-10-04	GTEX-12WSJ-0826-SM-5PNWV	Esophagus_-_Gastroesophageal_Junction	Esophagus	RNA_Seq_(NGS)	female	GTEX-12WSJ	LCSET-4918
SRR1330427	RNA-Seq	152	SRX567947	150	Illumina_HiSeq_2000	PAIRED	2014-10-03	GTEX-12WSJ-0726-SM-5GCN6	Esophagus_-_Muscularis	Esophagus	Allele-Specific_Expression	female	GTEX-12WSJ	LCSET-4795
SRR1417088	RNA-Seq	152	SRX606216	150	Illumina_HiSeq_2000	PAIRED	2014-10-04	GTEX-12WSJ-0226-SM-5GCP7	Lung	Lung	RNA_Seq_(NGS)	female	GTEX-12WSJ	LCSET-4795
SRR1454310	RNA-Seq	152	SRX622903	150	Illumina_HiSeq_2000	PAIRED	2014-10-04	GTEX-12WSJ-1726-SM-5LZVV	Muscle_-_Skeletal	Muscle	Allele-Specific_Expression	female	GTEX-12WSJ	LCSET-4900
SRR1410493	RNA-Seq	152	SRX603579	150	Illumina_HiSeq_2000	PAIRED	2014-10-04	GTEX-12WSJ-1226-SM-5LU91	Ovary	Ovary	Allele-Specific_Expression	female	GTEX-12WSJ	LCSET-4899
SRR1353499	RNA-Seq	152	SRX577921	150	Illumina_HiSeq_2000	PAIRED	2014-10-03	GTEX-12WSJ-1126-SM-5LZVJ	Skin_-_Not_Sun_Exposed_(Suprapubic)	Skin	Allele-Specific_Expression	female	GTEX-12WSJ	LCSET-4900
SRR1329400	RNA-Seq	152	SRX567470	150	Illumina_HiSeq_2000	PAIRED	2014-10-03	GTEX-12WSJ-1826-SM-5GCNY	Skin_-_Sun_Exposed_(Lower_leg)	Skin	RNA_Seq_(NGS)	female	GTEX-12WSJ	LCSET-4795
SRR1351857	RNA-Seq	152	SRX577276	150	Illumina_HiSeq_2000	PAIRED	2014-10-03	GTEX-12WSJ-0526-SM-5GCOZ	Spleen	Spleen	Allele-Specific_Expression	female	GTEX-12WSJ	LCSET-4795
SRR1381306	RNA-Seq	152	SRX591365	150	Illumina_HiSeq_2000	PAIRED	2014-10-04	GTEX-12WSJ-0926-SM-5P9JD	Stomach	Stomach	RNA_Seq_(NGS)	female	GTEX-12WSJ	LCSET-4916
SRR1419211	RNA-Seq	152	SRX607103	150	Illumina_HiSeq_2000	PAIRED	2014-10-04	GTEX-12WSJ-0326-SM-5GCMT	Thyroid	Thyroid	Allele-Specific_Expression	female	GTEX-12WSJ	LCSET-4795
SRR1334791	RNA-Seq	152	SRX569904	150	Illumina_HiSeq_2000	PAIRED	2014-10-03	GTEX-12WSJ-1326-SM-5GCOB	Vagina	Vagina	RNA_Seq_(NGS)	female	GTEX-12WSJ	LCSET-4795
SRR1333570	RNA-Seq	152	SRX569272	150	Illumina_HiSeq_2000	PAIRED	2014-10-03	GTEX-12WSJ-0005-SM-5LU8S	Whole_Blood	Blood	Allele-Specific_Expression	female	GTEX-12WSJ	LCSET-4899
SRR1456138	RNA-Seq	152	SRX623643	150	Illumina_HiSeq_2000	PAIRED	2014-10-04	GTEX-12WSK-1026-SM-5CVNR	Adipose_-_Visceral_(Omentum)	Adipose_Tissue	RNA_Seq_(NGS)	female	GTEX-12WSK	LCSET-4633
SRR1500382	RNA-Seq	152	SRX640909	150	Illumina_HiSeq_2000	PAIRED	2014-10-04	GTEX-12WSK-0326-SM-5GCOJ	Adrenal_Gland	Adrenal_Gland	RNA_Seq_(NGS)	female	GTEX-12WSK	LCSET-4795
SRR1325771	RNA-Seq	152	SRX565573	150	Illumina_HiSeq_2000	PAIRED	2014-10-03	GTEX-12WSK-0426-SM-5GCNS	Artery_-_Aorta	Blood_Vessel	Allele-Specific_Expression	female	GTEX-12WSK	LCSET-4795
SRR1413584	RNA-Seq	152	SRX604802	150	Illumina_HiSeq_2000	PAIRED	2014-10-04	GTEX-12WSK-0726-SM-5LZUV	Artery_-_Coronary	Blood_Vessel	Allele-Specific_Expression	female	GTEX-12WSK	LCSET-4900
SRR1318582	RNA-Seq	152	SRX562397	150	Illumina_HiSeq_2000	PAIRED	2014-10-03	GTEX-12WSK-2726-SM-5CVND	Artery_-_Tibial	Blood_Vessel	Allele-Specific_Expression	female	GTEX-12WSK	LCSET-4633
SRR1472506	RNA-Seq	152	SRX631095	150	Illumina_HiSeq_2000	PAIRED	2014-10-04	GTEX-12WSK-2226-SM-5GCO5	Breast_-_Mammary_Tissue	Breast	Allele-Specific_Expression	female	GTEX-12WSK	LCSET-4795
SRR1318331	RNA-Seq	152	SRX562302	150	Illumina_HiSeq_2000	PAIRED	2014-10-03	GTEX-12WSK-1326-SM-5CVNM	Esophagus_-_Gastroesophageal_Junction	Esophagus	RNA_Seq_(NGS)	female	GTEX-12WSK	LCSET-4633
SRR1402009	RNA-Seq	152	SRX600435	150	Illumina_HiSeq_2000	PAIRED	2014-10-04	GTEX-12WSK-1126-SM-5LZV8	Esophagus_-_Mucosa	Esophagus	RNA_Seq_(NGS)	female	GTEX-12WSK	LCSET-4900
SRR1429802	RNA-Seq	152	SRX613243	150	Illumina_HiSeq_2000	PAIRED	2014-10-04	GTEX-12WSK-0526-SM-5CVNA	Heart_-_Atrial_Appendage	Heart	Allele-Specific_Expression	female	GTEX-12WSK	LCSET-4633
SRR1434399	RNA-Seq	152	SRX615109	150	Illumina_HiSeq_2000	PAIRED	2014-10-04	GTEX-12WSK-0626-SM-5LZUJ	Heart_-_Left_Ventricle	Heart	RNA_Seq_(NGS)	female	GTEX-12WSK	LCSET-4900
SRR1470580	RNA-Seq	152	SRX630317	150	Illumina_HiSeq_2000	PAIRED	2014-10-04	GTEX-12WSK-0826-SM-5CVNP	Lung	Lung	Allele-Specific_Expression	female	GTEX-12WSK	LCSET-4633
SRR1408032	RNA-Seq	152	SRX602592	150	Illumina_HiSeq_2000	PAIRED	2014-10-04	GTEX-12WSK-2626-SM-5GCOT	Nerve_-_Tibial	Nerve	RNA_Seq_(NGS)	female	GTEX-12WSK	LCSET-4795
SRR1355512	RNA-Seq	152	SRX578688	150	Illumina_HiSeq_2000	PAIRED	2014-10-03	GTEX-12WSK-1926-SM-5LZVK	Ovary	Ovary	RNA_Seq_(NGS)	female	GTEX-12WSK	LCSET-4900
SRR1474908	RNA-Seq	152	SRX632147	150	Illumina_HiSeq_2000	PAIRED	2014-10-04	GTEX-12WSK-0226-SM-5BC62	Pancreas	Pancreas	Allele-Specific_Expression	female	GTEX-12WSK	LCSET-4455
SRR1452718	RNA-Seq	152	SRX622235	150	Illumina_HiSeq_2000	PAIRED	2014-10-04	GTEX-12WSK-2126-SM-5CVNC	Skin_-_Not_Sun_Exposed_(Suprapubic)	Skin	RNA_Seq_(NGS)	female	GTEX-12WSK	LCSET-4633
SRR1436347	RNA-Seq	152	SRX615823	150	Illumina_HiSeq_2000	PAIRED	2014-10-04	GTEX-12WSK-2326-SM-5GCOH	Skin_-_Sun_Exposed_(Lower_leg)	Skin	RNA_Seq_(NGS)	female	GTEX-12WSK	LCSET-4795
SRR1489670	RNA-Seq	152	SRX637798	150	Illumina_HiSeq_2000	PAIRED	2014-10-04	GTEX-12WSK-1526-SM-5CVNO	Small_Intestine_-_Terminal_Ileum	Small_Intestine	Allele-Specific_Expression	female	GTEX-12WSK	LCSET-4633
SRR1378045	RNA-Seq	152	SRX589881	150	Illumina_HiSeq_2000	PAIRED	2014-10-04	GTEX-12WSK-0126-SM-5GCO7	Spleen	Spleen	Allele-Specific_Expression	female	GTEX-12WSK	LCSET-4795
SRR1316231	RNA-Seq	152	SRX561488	150	Illumina_HiSeq_2000	PAIRED	2014-10-03	GTEX-12WSK-1426-SM-5CVNN	Stomach	Stomach	Allele-Specific_Expression	female	GTEX-12WSK	LCSET-4633
SRR1499699	RNA-Seq	152	SRX640630	150	Illumina_HiSeq_2000	PAIRED	2014-10-04	GTEX-12WSK-0926-SM-5CVNQ	Thyroid	Thyroid	RNA_Seq_(NGS)	female	GTEX-12WSK	LCSET-4633
SRR1387132	RNA-Seq	152	SRX594245	150	Illumina_HiSeq_2000	PAIRED	2014-10-04	GTEX-12WSK-2026-SM-5CVNB	Uterus	Uterus	RNA_Seq_(NGS)	female	GTEX-12WSK	LCSET-4633
SRR1480789	RNA-Seq	152	SRX634575	150	Illumina_HiSeq_2000	PAIRED	2014-10-04	GTEX-12WSK-0006-SM-5NQA1	Whole_Blood	Blood	RNA_Seq_(NGS)	female	GTEX-12WSK	LCSET-4907
SRR1398924	RNA-Seq	152	SRX599267	150	Illumina_HiSeq_2000	PAIRED	2014-10-04	GTEX-12WSL-2426-SM-5GCN7	Adipose_-_Subcutaneous	Adipose_Tissue	RNA_Seq_(NGS)	male	GTEX-12WSL	LCSET-4795
SRR1388145	RNA-Seq	152	SRX594583	150	Illumina_HiSeq_2000	PAIRED	2014-10-04	GTEX-12WSL-1126-SM-5CVNK	Adipose_-_Visceral_(Omentum)	Adipose_Tissue	Allele-Specific_Expression	male	GTEX-12WSL	LCSET-4633
SRR1472529	RNA-Seq	152	SRX631112	150	Illumina_HiSeq_2000	PAIRED	2014-10-04	GTEX-12WSL-0326-SM-5CVMK	Adrenal_Gland	Adrenal_Gland	Allele-Specific_Expression	male	GTEX-12WSL	LCSET-4633
SRR1435330	RNA-Seq	152	SRX615447	150	Illumina_HiSeq_2000	PAIRED	2014-10-04	GTEX-12WSL-0926-SM-5N9EK	Artery_-_Coronary	Blood_Vessel	RNA_Seq_(NGS)	male	GTEX-12WSL	LCSET-4905
SRR1376000	RNA-Seq	152	SRX589073	150	Illumina_HiSeq_2000	PAIRED	2014-10-04	GTEX-12WSL-2626-SM-5GCNV	Artery_-_Tibial	Blood_Vessel	RNA_Seq_(NGS)	male	GTEX-12WSL	LCSET-4795
SRR1362514	RNA-Seq	152	SRX581243	150	Illumina_HiSeq_2000	PAIRED	2014-10-04	GTEX-12WSL-1826-SM-5LZW9	Colon_-_Sigmoid	Colon	RNA_Seq_(NGS)	male	GTEX-12WSL	LCSET-4900
SRR1329131	RNA-Seq	152	SRX567301	150	Illumina_HiSeq_2000	PAIRED	2014-10-03	GTEX-12WSL-1626-SM-5GCMU	Colon_-_Transverse	Colon	RNA_Seq_(NGS)	male	GTEX-12WSL	LCSET-4795
SRR1469704	RNA-Seq	152	SRX629972	150	Illumina_HiSeq_2000	PAIRED	2014-10-04	GTEX-12WSL-1226-SM-5DUXE	Esophagus_-_Gastroesophageal_Junction	Esophagus	Allele-Specific_Expression	male	GTEX-12WSL	LCSET-4634
SRR1407537	RNA-Seq	152	SRX602443	150	Illumina_HiSeq_2000	PAIRED	2014-10-04	GTEX-12WSL-1526-SM-5GCP8	Esophagus_-_Mucosa	Esophagus	Allele-Specific_Expression	male	GTEX-12WSL	LCSET-4795
SRR1486062	RNA-Seq	152	SRX636385	150	Illumina_HiSeq_2000	PAIRED	2016-05-14	GTEX-12WSL-1326-SM-5LZVW	Esophagus_-_Muscularis	Esophagus	RNA_Seq_(NGS)	male	GTEX-12WSL	LCSET-4900
SRR1349456	RNA-Seq	152	SRX576431	150	Illumina_HiSeq_2000	PAIRED	2014-10-03	GTEX-12WSL-0226-SM-5CVMJ	Liver	Liver	RNA_Seq_(NGS)	male	GTEX-12WSL	LCSET-4633
SRR1335513	RNA-Seq	152	SRX570241	150	Illumina_HiSeq_2000	PAIRED	2014-10-03	GTEX-12WSL-1026-SM-5CVNJ	Lung	Lung	Allele-Specific_Expression	male	GTEX-12WSL	LCSET-4633
SRR1376741	RNA-Seq	152	SRX589336	150	Illumina_HiSeq_2000	PAIRED	2014-10-04	GTEX-12WSL-2126-SM-5GCNG	Minor_Salivary_Gland	Salivary_Gland	Allele-Specific_Expression	male	GTEX-12WSL	LCSET-4795
SRR1351280	RNA-Seq	152	SRX577099	150	Illumina_HiSeq_2000	PAIRED	2014-10-03	GTEX-12WSL-2726-SM-5CVNL	Muscle_-_Skeletal	Muscle	Allele-Specific_Expression	male	GTEX-12WSL	LCSET-4633
SRR1443332	RNA-Seq	152	SRX618214	150	Illumina_HiSeq_2000	PAIRED	2014-10-04	GTEX-12WSL-2826-SM-5LZWL	Nerve_-_Tibial	Nerve	Allele-Specific_Expression	male	GTEX-12WSL	LCSET-4900
SRR1457682	RNA-Seq	152	SRX624277	150	Illumina_HiSeq_2000	PAIRED	2014-10-04	GTEX-12WSL-0426-SM-5GCNX	Pancreas	Pancreas	Allele-Specific_Expression	male	GTEX-12WSL	LCSET-4795
SRR1330878	RNA-Seq	152	SRX568120	150	Illumina_HiSeq_2000	PAIRED	2014-10-03	GTEX-12WSL-2026-SM-5GCML	Skin_-_Not_Sun_Exposed_(Suprapubic)	Skin	RNA_Seq_(NGS)	male	GTEX-12WSL	LCSET-4795
SRR1328692	RNA-Seq	152	SRX567100	150	Illumina_HiSeq_2000	PAIRED	2014-10-03	GTEX-12WSL-2526-SM-5GCNJ	Skin_-_Sun_Exposed_(Lower_leg)	Skin	RNA_Seq_(NGS)	male	GTEX-12WSL	LCSET-4795
SRR1471029	RNA-Seq	152	SRX630482	150	Illumina_HiSeq_2000	PAIRED	2014-10-04	GTEX-12WSL-2326-SM-5DUXQ	Testis	Testis	RNA_Seq_(NGS)	male	GTEX-12WSL	LCSET-4634
SRR1500908	RNA-Seq	152	SRX641141	150	Illumina_HiSeq_2000	PAIRED	2014-10-04	GTEX-12WSL-0626-SM-5GCOY	Thyroid	Thyroid	RNA_Seq_(NGS)	male	GTEX-12WSL	LCSET-4795
SRR1381435	RNA-Seq	152	SRX591402	150	Illumina_HiSeq_2000	PAIRED	2014-10-04	GTEX-12WSL-0005-SM-5NQAD	Whole_Blood	Blood	RNA_Seq_(NGS)	male	GTEX-12WSL	LCSET-4907
SRR1445637	RNA-Seq	152	SRX619129	150	Illumina_HiSeq_2000	PAIRED	2014-10-04	GTEX-12WSM-0226-SM-5LZV6	Adipose_-_Subcutaneous	Adipose_Tissue	RNA_Seq_(NGS)	male	GTEX-12WSM	LCSET-4900
SRR1431781	RNA-Seq	152	SRX614090	150	Illumina_HiSeq_2000	PAIRED	2014-10-04	GTEX-12WSM-0626-SM-5GCOK	Adipose_-_Visceral_(Omentum)	Adipose_Tissue	Allele-Specific_Expression	male	GTEX-12WSM	LCSET-4795
SRR1443026	RNA-Seq	152	SRX618093	150	Illumina_HiSeq_2000	PAIRED	2014-10-04	GTEX-12WSM-0526-SM-5GCO8	Artery_-_Tibial	Blood_Vessel	RNA_Seq_(NGS)	male	GTEX-12WSM	LCSET-4795
SRR1343841	RNA-Seq	152	SRX573856	150	Illumina_HiSeq_2000	PAIRED	2014-10-03	GTEX-12WSM-0011-R3b-SM-5LZWI	Brain_-_Anterior_cingulate_cortex_(BA24)	Brain	RNA_Seq_(NGS)	male	GTEX-12WSM	LCSET-4900
SRR1312103	RNA-Seq	152	SRX559231	150	Illumina_HiSeq_2000	PAIRED	2014-10-03	GTEX-12WSM-0011-R5a-SM-5EQ4Y	Brain_-_Caudate_(basal_ganglia)	Brain	RNA_Seq_(NGS)	male	GTEX-12WSM	LCSET-4767
SRR1405224	RNA-Seq	152	SRX601619	150	Illumina_HiSeq_2000	PAIRED	2014-10-04	GTEX-12WSM-0011-R11a-SM-5DUX8	Brain_-_Cerebellar_Hemisphere	Brain	Allele-Specific_Expression	male	GTEX-12WSM	LCSET-4634
SRR1474754	RNA-Seq	152	SRX632088	150	Illumina_HiSeq_2000	PAIRED	2014-10-04	GTEX-12WSM-2126-SM-5GCOC	Brain_-_Cerebellum	Brain	Allele-Specific_Expression	male	GTEX-12WSM	LCSET-4795
SRR1464373	RNA-Seq	152	SRX627723	150	Illumina_HiSeq_2000	PAIRED	2014-10-04	GTEX-12WSM-0011-R10a-SM-5DUWV	Brain_-_Frontal_Cortex_(BA9)	Brain	Allele-Specific_Expression	male	GTEX-12WSM	LCSET-4634
SRR1442195	RNA-Seq	152	SRX617776	150	Illumina_HiSeq_2000	PAIRED	2014-10-04	GTEX-12WSM-0011-R1a-SM-5LZW6	Brain_-_Hippocampus	Brain	RNA_Seq_(NGS)	male	GTEX-12WSM	LCSET-4900
SRR1320342	RNA-Seq	152	SRX563109	150	Illumina_HiSeq_2000	PAIRED	2014-10-03	GTEX-12WSM-0011-R8a-SM-5DUWJ	Brain_-_Hypothalamus	Brain	Allele-Specific_Expression	male	GTEX-12WSM	LCSET-4634
SRR1385080	RNA-Seq	152	SRX592937	150	Illumina_HiSeq_2000	PAIRED	2014-10-04	GTEX-12WSM-0011-R6b-SM-5EQ6N	Brain_-_Nucleus_accumbens_(basal_ganglia)	Brain	RNA_Seq_(NGS)	male	GTEX-12WSM	LCSET-4767
SRR1472663	RNA-Seq	152	SRX631179	150	Illumina_HiSeq_2000	PAIRED	2014-10-04	GTEX-12WSM-0011-R7b-SM-5EGLD	Brain_-_Putamen_(basal_ganglia)	Brain	RNA_Seq_(NGS)	male	GTEX-12WSM	LCSET-4797
SRR1457705	RNA-Seq	152	SRX624281	150	Illumina_HiSeq_2000	PAIRED	2014-10-04	GTEX-12WSM-1726-SM-5BC6J	Breast_-_Mammary_Tissue	Breast	RNA_Seq_(NGS)	male	GTEX-12WSM	LCSET-4455
SRR1358435	RNA-Seq	152	SRX579799	150	Illumina_HiSeq_2000	PAIRED	2014-10-03	GTEX-12WSM-0008-SM-5S2VD	Cells_-_Transformed_fibroblasts	Skin	RNA_Seq_(NGS)	male	GTEX-12WSM	LCSET-4996
SRR1410550	RNA-Seq	152	SRX603618	150	Illumina_HiSeq_2000	PAIRED	2014-10-04	GTEX-12WSM-1426-SM-5GCPA	Colon_-_Sigmoid	Colon	RNA_Seq_(NGS)	male	GTEX-12WSM	LCSET-4795
SRR1500661	RNA-Seq	152	SRX641027	150	Illumina_HiSeq_2000	PAIRED	2014-10-04	GTEX-12WSM-0726-SM-5GCOW	Liver	Liver	RNA_Seq_(NGS)	male	GTEX-12WSM	LCSET-4795
SRR1382978	RNA-Seq	152	SRX592145	150	Illumina_HiSeq_2000	PAIRED	2014-10-04	GTEX-12WSM-1826-SM-5BC64	Minor_Salivary_Gland	Salivary_Gland	RNA_Seq_(NGS)	male	GTEX-12WSM	LCSET-4455
SRR1446564	RNA-Seq	152	SRX619508	150	Illumina_HiSeq_2000	PAIRED	2014-10-04	GTEX-12WSM-0326-SM-5LZVI	Muscle_-_Skeletal	Muscle	Allele-Specific_Expression	male	GTEX-12WSM	LCSET-4900
SRR1312370	RNA-Seq	152	SRX559328	150	Illumina_HiSeq_2000	PAIRED	2014-10-03	GTEX-12WSM-0426-SM-5LZVU	Nerve_-_Tibial	Nerve	RNA_Seq_(NGS)	male	GTEX-12WSM	LCSET-4900
SRR1414876	RNA-Seq	152	SRX605337	150	Illumina_HiSeq_2000	PAIRED	2014-10-04	GTEX-12WSM-2226-SM-5DUVS	Pituitary	Pituitary	Allele-Specific_Expression	male	GTEX-12WSM	LCSET-4634
SRR1312244	RNA-Seq	152	SRX559288	150	Illumina_HiSeq_2000	PAIRED	2014-10-03	GTEX-12WSM-1926-SM-5BC65	Skin_-_Not_Sun_Exposed_(Suprapubic)	Skin	Allele-Specific_Expression	male	GTEX-12WSM	LCSET-4455
SRR1435923	RNA-Seq	152	SRX615673	150	Illumina_HiSeq_2000	PAIRED	2014-10-04	GTEX-12WSM-1326-SM-5GCP9	Testis	Testis	Allele-Specific_Expression	male	GTEX-12WSM	LCSET-4795
SRR1348294	RNA-Seq	152	SRX575945	150	Illumina_HiSeq_2000	PAIRED	2014-10-03	GTEX-12WSM-0005-SM-5NQB3	Whole_Blood	Blood	Allele-Specific_Expression	male	GTEX-12WSM	LCSET-4907
SRR1352346	RNA-Seq	152	SRX577503	150	Illumina_HiSeq_2000	PAIRED	2014-10-03	GTEX-12WSN-0926-SM-5GCN1	Adrenal_Gland	Adrenal_Gland	Allele-Specific_Expression	male	GTEX-12WSN	LCSET-4795
SRR1390242	RNA-Seq	152	SRX595496	150	Illumina_HiSeq_2000	PAIRED	2014-10-04	GTEX-12WSN-0326-SM-5GCP6	Artery_-_Aorta	Blood_Vessel	RNA_Seq_(NGS)	male	GTEX-12WSN	LCSET-4795
SRR1481333	RNA-Seq	152	SRX634796	150	Illumina_HiSeq_2000	PAIRED	2014-10-04	GTEX-12WSN-2726-SM-5LZUK	Artery_-_Tibial	Blood_Vessel	RNA_Seq_(NGS)	male	GTEX-12WSN	LCSET-4900
SRR1456818	RNA-Seq	152	SRX623930	150	Illumina_HiSeq_2000	PAIRED	2014-10-04	GTEX-12WSN-1326-SM-5GCNT	Breast_-_Mammary_Tissue	Breast	Allele-Specific_Expression	male	GTEX-12WSN	LCSET-4795
SRR1357999	RNA-Seq	152	SRX579627	150	Illumina_HiSeq_2000	PAIRED	2014-10-03	GTEX-12WSN-1826-SM-5LZUT	Esophagus_-_Gastroesophageal_Junction	Esophagus	Allele-Specific_Expression	male	GTEX-12WSN	LCSET-4900
SRR1392749	RNA-Seq	152	SRX596522	150	Illumina_HiSeq_2000	PAIRED	2014-10-04	GTEX-12WSN-0226-SM-5DUXH	Heart_-_Atrial_Appendage	Heart	Allele-Specific_Expression	male	GTEX-12WSN	LCSET-4634
SRR1344400	RNA-Seq	152	SRX574082	150	Illumina_HiSeq_2000	PAIRED	2014-10-03	GTEX-12WSN-0626-SM-5BC61	Lung	Lung	Allele-Specific_Expression	male	GTEX-12WSN	LCSET-4455
SRR1388459	RNA-Seq	152	SRX594734	150	Illumina_HiSeq_2000	PAIRED	2014-10-04	GTEX-12WSN-2226-SM-5DUXT	Minor_Salivary_Gland	Salivary_Gland	RNA_Seq_(NGS)	male	GTEX-12WSN	LCSET-4634
SRR1365034	RNA-Seq	152	SRX582799	150	Illumina_HiSeq_2000	PAIRED	2014-10-04	GTEX-12WSN-2526-SM-5LZU8	Muscle_-_Skeletal	Muscle	Allele-Specific_Expression	male	GTEX-12WSN	LCSET-4900
SRR1334314	RNA-Seq	152	SRX569647	150	Illumina_HiSeq_2000	PAIRED	2014-10-03	GTEX-12WSN-0826-SM-5GCOF	Pancreas	Pancreas	RNA_Seq_(NGS)	male	GTEX-12WSN	LCSET-5132
SRR1323289	RNA-Seq	152	SRX564267	150	Illumina_HiSeq_2000	PAIRED	2014-10-03	GTEX-12WSN-1426-SM-5GCO6	Skin_-_Not_Sun_Exposed_(Suprapubic)	Skin	RNA_Seq_(NGS)	male	GTEX-12WSN	LCSET-4795
SRR1409554	RNA-Seq	152	SRX603182	150	Illumina_HiSeq_2000	PAIRED	2014-10-04	GTEX-12WSN-2326-SM-5DUVG	Skin_-_Sun_Exposed_(Lower_leg)	Skin	RNA_Seq_(NGS)	male	GTEX-12WSN	LCSET-4634
SRR1409677	RNA-Seq	152	SRX603229	150	Illumina_HiSeq_2000	PAIRED	2014-10-04	GTEX-12WSN-0126-SM-5DUX5	Spleen	Spleen	Allele-Specific_Expression	male	GTEX-12WSN	LCSET-4634
SRR1473295	RNA-Seq	152	SRX631448	150	Illumina_HiSeq_2000	PAIRED	2014-10-04	GTEX-12WSN-0726-SM-5GCMS	Thyroid	Thyroid	Allele-Specific_Expression	male	GTEX-12WSN	LCSET-4795
SRR1459913	RNA-Seq	152	SRX625212	150	Illumina_HiSeq_2000	PAIRED	2014-10-04	GTEX-12WSN-0006-SM-5NQAP	Whole_Blood	Blood	Allele-Specific_Expression	male	GTEX-12WSN	LCSET-4907
SRR1485631	RNA-Seq	152	SRX636202	150	Illumina_HiSeq_2000	PAIRED	2014-10-04	GTEX-12ZZW-2326-SM-5DUW2	Adipose_-_Visceral_(Omentum)	Adipose_Tissue	Allele-Specific_Expression	male	GTEX-12ZZW	LCSET-4634
SRR1465983	RNA-Seq	152	SRX628365	150	Illumina_HiSeq_2000	PAIRED	2014-10-04	GTEX-12ZZW-0426-SM-5GCO9	Artery_-_Tibial	Blood_Vessel	Allele-Specific_Expression	male	GTEX-12ZZW	LCSET-4795
SRR1446287	RNA-Seq	152	SRX619397	150	Illumina_HiSeq_2000	PAIRED	2014-10-03	GTEX-12ZZW-0011-R4a-SM-5DUX9	Brain_-_Amygdala	Brain	RNA_Seq_(NGS)	male	GTEX-12ZZW	LCSET-4634
SRR1316624	RNA-Seq	152	SRX561605	150	Illumina_HiSeq_2000	PAIRED	2014-10-03	GTEX-12ZZW-0011-R3a-SM-5DUWW	Brain_-_Anterior_cingulate_cortex_(BA24)	Brain	Allele-Specific_Expression	male	GTEX-12ZZW	LCSET-4634
SRR1360674	RNA-Seq	152	SRX580543	150	Illumina_HiSeq_2000	PAIRED	2014-10-03	GTEX-12ZZW-0011-R5a-SM-5DUVN	Brain_-_Caudate_(basal_ganglia)	Brain	RNA_Seq_(NGS)	male	GTEX-12ZZW	LCSET-4634
SRR1354734	RNA-Seq	152	SRX578388	150	Illumina_HiSeq_2000	PAIRED	2014-10-03	GTEX-12ZZW-2926-SM-5LZUP	Brain_-_Cortex	Brain	Allele-Specific_Expression	male	GTEX-12ZZW	LCSET-4900
SRR1408368	RNA-Seq	152	SRX602719	150	Illumina_HiSeq_2000	PAIRED	2014-10-04	GTEX-12ZZW-0011-R10b-SM-5HL9X	Brain_-_Frontal_Cortex_(BA9)	Brain	RNA_Seq_(NGS)	male	GTEX-12ZZW	LCSET-4807
SRR1490465	RNA-Seq	152	SRX638127	150	Illumina_HiSeq_2000	PAIRED	2014-10-04	GTEX-12ZZW-0011-R6a-SM-5DUVZ	Brain_-_Nucleus_accumbens_(basal_ganglia)	Brain	Allele-Specific_Expression	male	GTEX-12ZZW	LCSET-4634
SRR1332048	RNA-Seq	152	SRX568623	150	Illumina_HiSeq_2000	PAIRED	2014-10-03	GTEX-12ZZW-0011-R7a-SM-5DUWC	Brain_-_Putamen_(basal_ganglia)	Brain	RNA_Seq_(NGS)	male	GTEX-12ZZW	LCSET-4634
SRR1388788	RNA-Seq	152	SRX594891	150	Illumina_HiSeq_2000	PAIRED	2014-10-04	GTEX-12ZZW-2426-SM-5DUWE	Colon_-_Sigmoid	Colon	Allele-Specific_Expression	male	GTEX-12ZZW	LCSET-4634
SRR1366919	RNA-Seq	152	SRX583547	150	Illumina_HiSeq_2000	PAIRED	2014-10-04	GTEX-12ZZW-1726-SM-5DUVD	Esophagus_-_Mucosa	Esophagus	Allele-Specific_Expression	male	GTEX-12ZZW	LCSET-4634
SRR1355194	RNA-Seq	152	SRX578555	150	Illumina_HiSeq_2000	PAIRED	2014-10-03	GTEX-12ZZW-1026-SM-5GCMM	Heart_-_Left_Ventricle	Heart	RNA_Seq_(NGS)	male	GTEX-12ZZW	LCSET-4795
SRR1312522	RNA-Seq	152	SRX559394	150	Illumina_HiSeq_2000	PAIRED	2014-10-03	GTEX-12ZZW-0926-SM-5LZUD	Lung	Lung	RNA_Seq_(NGS)	male	GTEX-12ZZW	LCSET-4900
SRR1499722	RNA-Seq	152	SRX640643	150	Illumina_HiSeq_2000	PAIRED	2014-10-04	GTEX-12ZZW-3026-SM-5LZW7	Pituitary	Pituitary	RNA_Seq_(NGS)	male	GTEX-12ZZW	LCSET-4900
SRR1343898	RNA-Seq	152	SRX573878	150	Illumina_HiSeq_2000	PAIRED	2014-10-03	GTEX-12ZZW-0126-SM-5DUVB	Skin_-_Sun_Exposed_(Lower_leg)	Skin	RNA_Seq_(NGS)	male	GTEX-12ZZW	LCSET-4634
SRR1433044	RNA-Seq	152	SRX614598	150	Illumina_HiSeq_2000	PAIRED	2014-10-04	GTEX-12ZZW-0005-SM-5O9BY	Whole_Blood	Blood	Allele-Specific_Expression	male	GTEX-12ZZW	LCSET-4910
SRR1380764	RNA-Seq	152	SRX591177	150	Illumina_HiSeq_2000	PAIRED	2014-10-04	GTEX-12ZZX-0226-SM-5DUXU	Adipose_-_Subcutaneous	Adipose_Tissue	RNA_Seq_(NGS)	female	GTEX-12ZZX	LCSET-4634
SRR1317631	RNA-Seq	152	SRX562059	150	Illumina_HiSeq_2000	PAIRED	2014-10-03	GTEX-12ZZX-1726-SM-5BC63	Adipose_-_Visceral_(Omentum)	Adipose_Tissue	Allele-Specific_Expression	female	GTEX-12ZZX	LCSET-4455
SRR1367807	RNA-Seq	152	SRX583896	150	Illumina_HiSeq_2000	PAIRED	2014-10-04	GTEX-12ZZX-1026-SM-5LZUW	Artery_-_Aorta	Blood_Vessel	Allele-Specific_Expression	female	GTEX-12ZZX	LCSET-4900
SRR1357323	RNA-Seq	152	SRX579399	150	Illumina_HiSeq_2000	PAIRED	2014-10-03	GTEX-12ZZX-0626-SM-5EQ46	Artery_-_Coronary	Blood_Vessel	Allele-Specific_Expression	female	GTEX-12ZZX	LCSET-4767
SRR1384692	RNA-Seq	152	SRX592787	150	Illumina_HiSeq_2000	PAIRED	2014-10-04	GTEX-12ZZX-0526-SM-5DUW6	Artery_-_Tibial	Blood_Vessel	RNA_Seq_(NGS)	female	GTEX-12ZZX	LCSET-4634
SRR1471350	RNA-Seq	152	SRX630601	150	Illumina_HiSeq_2000	PAIRED	2014-10-04	GTEX-12ZZX-0011-R3b-SM-5EGLH	Brain_-_Anterior_cingulate_cortex_(BA24)	Brain	Allele-Specific_Expression	female	GTEX-12ZZX	LCSET-4797
SRR1329761	RNA-Seq	152	SRX567627	150	Illumina_HiSeq_2000	PAIRED	2014-10-03	GTEX-12ZZX-0011-R5a-SM-5HL89	Brain_-_Caudate_(basal_ganglia)	Brain	Allele-Specific_Expression	female	GTEX-12ZZX	LCSET-4807
SRR1363810	RNA-Seq	152	SRX581977	150	Illumina_HiSeq_2000	PAIRED	2014-10-04	GTEX-12ZZX-0011-R11a-SM-5DUVJ	Brain_-_Cerebellar_Hemisphere	Brain	RNA_Seq_(NGS)	female	GTEX-12ZZX	LCSET-4634
SRR1322163	RNA-Seq	152	SRX563855	150	Illumina_HiSeq_2000	PAIRED	2014-10-03	GTEX-12ZZX-2826-SM-5BC6K	Brain_-_Cerebellum	Brain	Allele-Specific_Expression	female	GTEX-12ZZX	LCSET-4455
SRR1353176	RNA-Seq	152	SRX577809	150	Illumina_HiSeq_2000	PAIRED	2014-10-03	GTEX-12ZZX-2926-SM-5GCOQ	Brain_-_Cortex	Brain	RNA_Seq_(NGS)	female	GTEX-12ZZX	LCSET-4795
SRR1317344	RNA-Seq	152	SRX561936	150	Illumina_HiSeq_2000	PAIRED	2014-10-03	GTEX-12ZZX-0011-R10b-SM-5DUWK	Brain_-_Frontal_Cortex_(BA9)	Brain	Allele-Specific_Expression	female	GTEX-12ZZX	LCSET-4634
SRR1340463	RNA-Seq	152	SRX572298	150	Illumina_HiSeq_2000	PAIRED	2014-10-03	GTEX-12ZZX-0011-R1a-SM-5EQ6B	Brain_-_Hippocampus	Brain	Allele-Specific_Expression	female	GTEX-12ZZX	LCSET-4767
SRR1356036	RNA-Seq	152	SRX578881	150	Illumina_HiSeq_2000	PAIRED	2014-10-03	GTEX-12ZZX-0011-R8a-SM-5DUW8	Brain_-_Hypothalamus	Brain	Allele-Specific_Expression	female	GTEX-12ZZX	LCSET-4634
SRR1357434	RNA-Seq	152	SRX579448	150	Illumina_HiSeq_2000	PAIRED	2014-10-03	GTEX-12ZZX-0011-R6a-SM-5HL8L	Brain_-_Nucleus_accumbens_(basal_ganglia)	Brain	RNA_Seq_(NGS)	female	GTEX-12ZZX	LCSET-4807
SRR1334741	RNA-Seq	152	SRX569876	150	Illumina_HiSeq_2000	PAIRED	2014-10-03	GTEX-12ZZX-0011-R7b-SM-5DUVV	Brain_-_Putamen_(basal_ganglia)	Brain	RNA_Seq_(NGS)	female	GTEX-12ZZX	LCSET-4634
SRR1459655	RNA-Seq	152	SRX625094	150	Illumina_HiSeq_2000	PAIRED	2014-10-04	GTEX-12ZZX-0011-R2a-SM-5EGLG	Brain_-_Substantia_nigra	Brain	RNA_Seq_(NGS)	female	GTEX-12ZZX	LCSET-4797
SRR1472704	RNA-Seq	152	SRX631190	150	Illumina_HiSeq_2000	PAIRED	2014-10-04	GTEX-12ZZX-1126-SM-5EGKB	Breast_-_Mammary_Tissue	Breast	RNA_Seq_(NGS)	female	GTEX-12ZZX	LCSET-4797
SRR1432165	RNA-Seq	152	SRX614208	150	Illumina_HiSeq_2000	PAIRED	2014-10-04	GTEX-12ZZX-2726-SM-5N9FT	Colon_-_Sigmoid	Colon	RNA_Seq_(NGS)	female	GTEX-12ZZX	LCSET-4905
SRR1418540	RNA-Seq	152	SRX606827	150	Illumina_HiSeq_2000	PAIRED	2014-10-04	GTEX-12ZZX-1326-SM-5DUWI	Esophagus_-_Mucosa	Esophagus	Allele-Specific_Expression	female	GTEX-12ZZX	LCSET-4634
SRR1340617	RNA-Seq	152	SRX572380	150	Illumina_HiSeq_2000	PAIRED	2014-10-03	GTEX-12ZZX-0726-SM-5EGKA	Heart_-_Atrial_Appendage	Heart	RNA_Seq_(NGS)	female	GTEX-12ZZX	LCSET-4797
SRR1444002	RNA-Seq	152	SRX618488	150	Illumina_HiSeq_2000	PAIRED	2014-10-04	GTEX-12ZZX-0326-SM-5DUVH	Muscle_-_Skeletal	Muscle	Allele-Specific_Expression	female	GTEX-12ZZX	LCSET-4634
SRR1390561	RNA-Seq	152	SRX595622	150	Illumina_HiSeq_2000	PAIRED	2014-10-04	GTEX-12ZZX-0426-SM-5DUVT	Nerve_-_Tibial	Nerve	RNA_Seq_(NGS)	female	GTEX-12ZZX	LCSET-4634
SRR1312446	RNA-Seq	152	SRX559371	150	Illumina_HiSeq_2000	PAIRED	2014-10-03	GTEX-12ZZX-2026-SM-5LZV9	Ovary	Ovary	RNA_Seq_(NGS)	female	GTEX-12ZZX	LCSET-4900
SRR1473567	RNA-Seq	152	SRX631546	150	Illumina_HiSeq_2000	PAIRED	2014-10-04	GTEX-12ZZX-3026-SM-5GCP3	Pituitary	Pituitary	RNA_Seq_(NGS)	female	GTEX-12ZZX	LCSET-4795
SRR1331244	RNA-Seq	152	SRX568292	150	Illumina_HiSeq_2000	PAIRED	2014-10-03	GTEX-12ZZX-2426-SM-5GCOE	Skin_-_Not_Sun_Exposed_(Suprapubic)	Skin	RNA_Seq_(NGS)	female	GTEX-12ZZX	LCSET-4795
SRR1357709	RNA-Seq	152	SRX579564	150	Illumina_HiSeq_2000	PAIRED	2014-10-03	GTEX-12ZZX-0126-SM-5EGK9	Skin_-_Sun_Exposed_(Lower_leg)	Skin	RNA_Seq_(NGS)	female	GTEX-12ZZX	LCSET-4797
SRR1404988	RNA-Seq	152	SRX601535	150	Illumina_HiSeq_2000	PAIRED	2014-10-04	GTEX-12ZZX-1226-SM-5EGHS	Thyroid	Thyroid	Allele-Specific_Expression	female	GTEX-12ZZX	LCSET-4764
SRR1323234	RNA-Seq	152	SRX564254	150	Illumina_HiSeq_2000	PAIRED	2014-10-03	GTEX-12ZZX-2126-SM-5LZVL	Uterus	Uterus	Allele-Specific_Expression	female	GTEX-12ZZX	LCSET-4900
SRR1337840	RNA-Seq	152	SRX571214	150	Illumina_HiSeq_2000	PAIRED	2014-10-03	GTEX-12ZZX-1926-SM-5EGKC	Vagina	Vagina	Allele-Specific_Expression	female	GTEX-12ZZX	LCSET-4797
SRR1464618	RNA-Seq	152	SRX627805	150	Illumina_HiSeq_2000	PAIRED	2014-10-04	GTEX-12ZZX-0005-SM-5O9A9	Whole_Blood	Blood	Allele-Specific_Expression	female	GTEX-12ZZX	LCSET-4909
SRR1485613	RNA-Seq	152	SRX636192	150	Illumina_HiSeq_2000	PAIRED	2014-10-04	GTEX-12ZZY-0326-SM-5LZVQ	Adipose_-_Subcutaneous	Adipose_Tissue	RNA_Seq_(NGS)	male	GTEX-12ZZY	LCSET-4900
SRR1474577	RNA-Seq	152	SRX631994	150	Illumina_HiSeq_2000	PAIRED	2014-10-04	GTEX-12ZZY-1326-SM-5GCNW	Artery_-_Aorta	Blood_Vessel	Allele-Specific_Expression	male	GTEX-12ZZY	LCSET-4795
SRR1414379	RNA-Seq	152	SRX605096	150	Illumina_HiSeq_2000	PAIRED	2014-10-04	GTEX-12ZZY-0526-SM-5EQ5H	Artery_-_Tibial	Blood_Vessel	RNA_Seq_(NGS)	male	GTEX-12ZZY	LCSET-4767
SRR1486560	RNA-Seq	152	SRX636588	150	Illumina_HiSeq_2000	PAIRED	2014-10-04	GTEX-12ZZY-0011-R5a-SM-5EGL9	Brain_-_Caudate_(basal_ganglia)	Brain	RNA_Seq_(NGS)	male	GTEX-12ZZY	LCSET-4797
SRR1357413	RNA-Seq	152	SRX579441	150	Illumina_HiSeq_2000	PAIRED	2014-10-03	GTEX-12ZZY-2926-SM-5DUXO	Brain_-_Cerebellum	Brain	Allele-Specific_Expression	male	GTEX-12ZZY	LCSET-4634
SRR1333930	RNA-Seq	152	SRX569460	150	Illumina_HiSeq_2000	PAIRED	2014-10-03	GTEX-12ZZY-3026-SM-5GCOU	Brain_-_Cortex	Brain	RNA_Seq_(NGS)	male	GTEX-12ZZY	LCSET-4795
SRR1368772	RNA-Seq	152	SRX584237	150	Illumina_HiSeq_2000	PAIRED	2014-10-04	GTEX-12ZZY-0011-R10b-SM-5HL7W	Brain_-_Frontal_Cortex_(BA9)	Brain	Allele-Specific_Expression	male	GTEX-12ZZY	LCSET-4807
SRR1414833	RNA-Seq	152	SRX605319	150	Illumina_HiSeq_2000	PAIRED	2014-10-04	GTEX-12ZZY-0011-R6b-SM-5EGLA	Brain_-_Nucleus_accumbens_(basal_ganglia)	Brain	Allele-Specific_Expression	male	GTEX-12ZZY	LCSET-4797
SRR1316127	RNA-Seq	152	SRX561441	150	Illumina_HiSeq_2000	PAIRED	2014-10-03	GTEX-12ZZY-0011-R7a-SM-5EGLB	Brain_-_Putamen_(basal_ganglia)	Brain	RNA_Seq_(NGS)	male	GTEX-12ZZY	LCSET-4797
SRR1358624	RNA-Seq	152	SRX579857	150	Illumina_HiSeq_2000	PAIRED	2014-10-03	GTEX-12ZZY-2726-SM-5EQ45	Colon_-_Sigmoid	Colon	Allele-Specific_Expression	male	GTEX-12ZZY	LCSET-4767
SRR1469725	RNA-Seq	152	SRX629977	150	Illumina_HiSeq_2000	PAIRED	2014-10-04	GTEX-12ZZY-1426-SM-5N9EI	Esophagus_-_Mucosa	Esophagus	RNA_Seq_(NGS)	male	GTEX-12ZZY	LCSET-4905
SRR1361308	RNA-Seq	152	SRX580780	150	Illumina_HiSeq_2000	PAIRED	2014-10-04	GTEX-12ZZY-1526-SM-5LZWF	Esophagus_-_Muscularis	Esophagus	RNA_Seq_(NGS)	male	GTEX-12ZZY	LCSET-4900
SRR1343795	RNA-Seq	152	SRX573838	150	Illumina_HiSeq_2000	PAIRED	2014-10-03	GTEX-12ZZY-1226-SM-5GCNK	Heart_-_Atrial_Appendage	Heart	Allele-Specific_Expression	male	GTEX-12ZZY	LCSET-4795
SRR1338363	RNA-Seq	152	SRX571454	150	Illumina_HiSeq_2000	PAIRED	2014-10-03	GTEX-12ZZY-1126-SM-5DUWQ	Heart_-_Left_Ventricle	Heart	Allele-Specific_Expression	male	GTEX-12ZZY	LCSET-4634
SRR1395699	RNA-Seq	152	SRX598152	150	Illumina_HiSeq_2000	PAIRED	2014-10-04	GTEX-12ZZY-0926-SM-5EQ6I	Lung	Lung	Allele-Specific_Expression	male	GTEX-12ZZY	LCSET-4767
SRR1499764	RNA-Seq	152	SRX640656	150	Illumina_HiSeq_2000	PAIRED	2016-05-14	GTEX-12ZZY-0626-SM-5EQ5T	Muscle_-_Skeletal	Muscle	Allele-Specific_Expression	male	GTEX-12ZZY	LCSET-4767
SRR1335278	RNA-Seq	152	SRX570138	150	Illumina_HiSeq_2000	PAIRED	2014-10-03	GTEX-12ZZY-0426-SM-5LZW3	Nerve_-_Tibial	Nerve	RNA_Seq_(NGS)	male	GTEX-12ZZY	LCSET-4900
SRR1353097	RNA-Seq	152	SRX577778	150	Illumina_HiSeq_2000	PAIRED	2014-10-03	GTEX-12ZZY-3126-SM-5DUX3	Pituitary	Pituitary	RNA_Seq_(NGS)	male	GTEX-12ZZY	LCSET-4634
SRR1356227	RNA-Seq	152	SRX578967	150	Illumina_HiSeq_2000	PAIRED	2014-10-03	GTEX-12ZZY-0726-SM-5EQ66	Skin_-_Not_Sun_Exposed_(Suprapubic)	Skin	Allele-Specific_Expression	male	GTEX-12ZZY	LCSET-4767
SRR1326647	RNA-Seq	152	SRX565911	150	Illumina_HiSeq_2000	PAIRED	2014-10-03	GTEX-12ZZY-0226-SM-5LZVE	Skin_-_Sun_Exposed_(Lower_leg)	Skin	Allele-Specific_Expression	male	GTEX-12ZZY	LCSET-4900
SRR1379220	RNA-Seq	152	SRX590517	150	Illumina_HiSeq_2000	PAIRED	2014-10-04	GTEX-12ZZY-0126-SM-5LZV2	Testis	Testis	RNA_Seq_(NGS)	male	GTEX-12ZZY	LCSET-4900
SRR1329068	RNA-Seq	152	SRX567279	150	Illumina_HiSeq_2000	PAIRED	2014-10-03	GTEX-12ZZY-0826-SM-5EQMT	Thyroid	Thyroid	RNA_Seq_(NGS)	male	GTEX-12ZZY	LCSET-4790
SRR1433950	RNA-Seq	152	SRX614926	150	Illumina_HiSeq_2000	PAIRED	2014-10-04	GTEX-12ZZZ-0526-SM-5DUX6	Adipose_-_Subcutaneous	Adipose_Tissue	RNA_Seq_(NGS)	male	GTEX-12ZZZ	LCSET-4634
SRR1465653	RNA-Seq	152	SRX628219	150	Illumina_HiSeq_2000	PAIRED	2014-10-04	GTEX-12ZZZ-0926-SM-5N9EQ	Adrenal_Gland	Adrenal_Gland	RNA_Seq_(NGS)	male	GTEX-12ZZZ	LCSET-4905
SRR1321674	RNA-Seq	152	SRX563674	150	Illumina_HiSeq_2000	PAIRED	2014-10-03	GTEX-12ZZZ-0011-R4b-SM-5DUV7	Brain_-_Amygdala	Brain	RNA_Seq_(NGS)	male	GTEX-12ZZZ	LCSET-4634
SRR1405007	RNA-Seq	152	SRX601541	150	Illumina_HiSeq_2000	PAIRED	2014-10-04	GTEX-12ZZZ-0011-R3b-SM-5DUXK	Brain_-_Anterior_cingulate_cortex_(BA24)	Brain	RNA_Seq_(NGS)	male	GTEX-12ZZZ	LCSET-4634
SRR1382570	RNA-Seq	152	SRX591987	150	Illumina_HiSeq_2000	PAIRED	2014-10-04	GTEX-12ZZZ-0011-R5a-SM-5EQ4M	Brain_-_Caudate_(basal_ganglia)	Brain	Allele-Specific_Expression	male	GTEX-12ZZZ	LCSET-4767
SRR1315842	RNA-Seq	152	SRX561337	150	Illumina_HiSeq_2000	PAIRED	2014-10-03	GTEX-12ZZZ-0011-R11a-SM-5EGLC	Brain_-_Cerebellar_Hemisphere	Brain	RNA_Seq_(NGS)	male	GTEX-12ZZZ	LCSET-4797
SRR1440119	RNA-Seq	152	SRX616976	150	Illumina_HiSeq_2000	PAIRED	2014-10-04	GTEX-12ZZZ-3126-SM-5LZU6	Brain_-_Cerebellum	Brain	RNA_Seq_(NGS)	male	GTEX-12ZZZ	LCSET-4900
SRR1488672	RNA-Seq	152	SRX637410	150	Illumina_HiSeq_2000	PAIRED	2014-10-04	GTEX-12ZZZ-3026-SM-5BC67	Brain_-_Cortex	Brain	RNA_Seq_(NGS)	male	GTEX-12ZZZ	LCSET-4455
SRR1439873	RNA-Seq	152	SRX616885	150	Illumina_HiSeq_2000	PAIRED	2014-10-04	GTEX-12ZZZ-0011-R10a-SM-5P9HC	Brain_-_Frontal_Cortex_(BA9)	Brain	RNA_Seq_(NGS)	male	GTEX-12ZZZ	LCSET-4914
SRR1456950	RNA-Seq	152	SRX623973	150	Illumina_HiSeq_2000	PAIRED	2014-10-04	GTEX-12ZZZ-0011-R6b-SM-5EQ5B	Brain_-_Nucleus_accumbens_(basal_ganglia)	Brain	RNA_Seq_(NGS)	male	GTEX-12ZZZ	LCSET-4767
SRR1330675	RNA-Seq	152	SRX568044	150	Illumina_HiSeq_2000	PAIRED	2014-10-03	GTEX-12ZZZ-0011-R7b-SM-5EGLE	Brain_-_Putamen_(basal_ganglia)	Brain	RNA_Seq_(NGS)	male	GTEX-12ZZZ	LCSET-4797
SRR1467544	RNA-Seq	152	SRX628979	150	Illumina_HiSeq_2000	PAIRED	2014-10-04	GTEX-12ZZZ-2426-SM-5GCNN	Colon_-_Transverse	Colon	RNA_Seq_(NGS)	male	GTEX-12ZZZ	LCSET-4795
SRR1400290	RNA-Seq	152	SRX599792	150	Illumina_HiSeq_2000	PAIRED	2014-10-04	GTEX-12ZZZ-1726-SM-59HK5	Heart_-_Left_Ventricle	Heart	Allele-Specific_Expression	male	GTEX-12ZZZ	LCSET-4419
SRR1383763	RNA-Seq	152	SRX592472	150	Illumina_HiSeq_2000	PAIRED	2014-10-04	GTEX-12ZZZ-1326-SM-59HKW	Liver	Liver	RNA_Seq_(NGS)	male	GTEX-12ZZZ	LCSET-4419
SRR1487947	RNA-Seq	152	SRX637113	150	Illumina_HiSeq_2000	PAIRED	2014-10-04	GTEX-12ZZZ-0226-SM-59HKU	Muscle_-_Skeletal	Muscle	RNA_Seq_(NGS)	male	GTEX-12ZZZ	LCSET-4419
SRR1432014	RNA-Seq	152	SRX614165	150	Illumina_HiSeq_2000	PAIRED	2014-10-04	GTEX-12ZZZ-2026-SM-5LZWJ	Prostate	Prostate	Allele-Specific_Expression	male	GTEX-12ZZZ	LCSET-4900
SRR1460296	RNA-Seq	152	SRX625384	150	Illumina_HiSeq_2000	PAIRED	2014-10-04	GTEX-12ZZZ-0726-SM-5GCNZ	Skin_-_Not_Sun_Exposed_(Suprapubic)	Skin	Allele-Specific_Expression	male	GTEX-12ZZZ	LCSET-5132
SRR1419297	RNA-Seq	152	SRX607141	150	Illumina_HiSeq_2000	PAIRED	2014-10-04	GTEX-12ZZZ-0626-SM-5DUXI	Skin_-_Sun_Exposed_(Lower_leg)	Skin	Allele-Specific_Expression	male	GTEX-12ZZZ	LCSET-4634
SRR1319924	RNA-Seq	152	SRX562921	150	Illumina_HiSeq_2000	PAIRED	2014-10-03	GTEX-12ZZZ-1226-SM-59HK1	Thyroid	Thyroid	RNA_Seq_(NGS)	male	GTEX-12ZZZ	LCSET-4419
SRR1433926	RNA-Seq	152	SRX614919	150	Illumina_HiSeq_2000	PAIRED	2014-10-04	GTEX-13111-1726-SM-5EGJZ	Adipose_-_Subcutaneous	Adipose_Tissue	Allele-Specific_Expression	male	GTEX-13111	LCSET-4797
SRR1470420	RNA-Seq	152	SRX630247	150	Illumina_HiSeq_2000	PAIRED	2014-10-04	GTEX-13111-0626-SM-5LZVR	Adipose_-_Visceral_(Omentum)	Adipose_Tissue	RNA_Seq_(NGS)	male	GTEX-13111	LCSET-4900
SRR1357276	RNA-Seq	152	SRX579374	150	Illumina_HiSeq_2000	PAIRED	2014-10-03	GTEX-13111-0326-SM-5DUXF	Adrenal_Gland	Adrenal_Gland	RNA_Seq_(NGS)	male	GTEX-13111	LCSET-4634
SRR1472998	RNA-Seq	152	SRX631328	150	Illumina_HiSeq_2000	PAIRED	2014-10-04	GTEX-13111-0526-SM-5LZVF	Artery_-_Aorta	Blood_Vessel	Allele-Specific_Expression	male	GTEX-13111	LCSET-4900
SRR1490447	RNA-Seq	152	SRX638122	150	Illumina_HiSeq_2000	PAIRED	2014-10-04	GTEX-13111-2126-SM-5LZU2	Artery_-_Tibial	Blood_Vessel	Allele-Specific_Expression	male	GTEX-13111	LCSET-4900
SRR1328980	RNA-Seq	152	SRX567237	150	Illumina_HiSeq_2000	PAIRED	2014-10-03	GTEX-13111-1926-SM-5GCOL	Colon_-_Sigmoid	Colon	Allele-Specific_Expression	male	GTEX-13111	LCSET-4795
SRR1477732	RNA-Seq	152	SRX633322	150	Illumina_HiSeq_2000	PAIRED	2014-10-04	GTEX-13111-0726-SM-5DUVE	Colon_-_Transverse	Colon	Allele-Specific_Expression	male	GTEX-13111	LCSET-4634
SRR1430794	RNA-Seq	152	SRX613674	150	Illumina_HiSeq_2000	PAIRED	2014-10-04	GTEX-13111-1126-SM-5GCMZ	Esophagus_-_Gastroesophageal_Junction	Esophagus	RNA_Seq_(NGS)	male	GTEX-13111	LCSET-4795
SRR1312169	RNA-Seq	152	SRX559260	150	Illumina_HiSeq_2000	PAIRED	2014-10-03	GTEX-13111-0826-SM-5LZV3	Esophagus_-_Mucosa	Esophagus	Allele-Specific_Expression	male	GTEX-13111	LCSET-4900
SRR1392922	RNA-Seq	152	SRX596927	150	Illumina_HiSeq_2000	PAIRED	2014-10-04	GTEX-13111-0926-SM-5DUVQ	Esophagus_-_Muscularis	Esophagus	RNA_Seq_(NGS)	male	GTEX-13111	LCSET-4634
SRR1356805	RNA-Seq	152	SRX579217	150	Illumina_HiSeq_2000	PAIRED	2014-10-03	GTEX-13111-0426-SM-5DUXR	Lung	Lung	RNA_Seq_(NGS)	male	GTEX-13111	LCSET-4634
SRR1353600	RNA-Seq	152	SRX577957	150	Illumina_HiSeq_2000	PAIRED	2014-10-03	GTEX-13111-2326-SM-5LZUQ	Minor_Salivary_Gland	Salivary_Gland	RNA_Seq_(NGS)	male	GTEX-13111	LCSET-4900
SRR1499566	RNA-Seq	152	SRX640575	150	Illumina_HiSeq_2000	PAIRED	2014-10-04	GTEX-13111-2226-SM-5LZUE	Muscle_-_Skeletal	Muscle	Allele-Specific_Expression	male	GTEX-13111	LCSET-4900
SRR1360607	RNA-Seq	152	SRX580505	150	Illumina_HiSeq_2000	PAIRED	2014-10-03	GTEX-13111-2026-SM-5GCMN	Nerve_-_Tibial	Nerve	Allele-Specific_Expression	male	GTEX-13111	LCSET-4795
SRR1456611	RNA-Seq	152	SRX623849	150	Illumina_HiSeq_2000	PAIRED	2014-10-04	GTEX-13111-1326-SM-5GCNO	Prostate	Prostate	RNA_Seq_(NGS)	male	GTEX-13111	LCSET-4795
SRR1399734	RNA-Seq	152	SRX599585	150	Illumina_HiSeq_2000	PAIRED	2014-10-04	GTEX-13111-1826-SM-5GCP1	Skin_-_Not_Sun_Exposed_(Suprapubic)	Skin	RNA_Seq_(NGS)	male	GTEX-13111	LCSET-4795
SRR1431059	RNA-Seq	152	SRX613795	150	Illumina_HiSeq_2000	PAIRED	2014-10-04	GTEX-13111-1626-SM-5EGJY	Skin_-_Sun_Exposed_(Lower_leg)	Skin	RNA_Seq_(NGS)	male	GTEX-13111	LCSET-4797
SRR1475147	RNA-Seq	152	SRX632234	150	Illumina_HiSeq_2000	PAIRED	2014-10-04	GTEX-13111-1426-SM-5DUW3	Small_Intestine_-_Terminal_Ileum	Small_Intestine	RNA_Seq_(NGS)	male	GTEX-13111	LCSET-4634
SRR1352639	RNA-Seq	152	SRX577635	150	Illumina_HiSeq_2000	PAIRED	2014-10-03	GTEX-13111-0126-SM-5EGHO	Spleen	Spleen	Allele-Specific_Expression	male	GTEX-13111	LCSET-5055
SRR1487867	RNA-Seq	152	SRX637085	150	Illumina_HiSeq_2000	PAIRED	2014-10-04	GTEX-13111-1226-SM-5GCNC	Stomach	Stomach	RNA_Seq_(NGS)	male	GTEX-13111	LCSET-4795
SRR1419361	RNA-Seq	152	SRX607173	150	Illumina_HiSeq_2000	PAIRED	2014-10-04	GTEX-13111-1526-SM-5EGJX	Testis	Testis	Allele-Specific_Expression	male	GTEX-13111	LCSET-4797
SRR1398971	RNA-Seq	152	SRX599292	150	Illumina_HiSeq_2000	PAIRED	2014-10-04	GTEX-13111-0226-SM-5EQ55	Thyroid	Thyroid	Allele-Specific_Expression	male	GTEX-13111	LCSET-4767
SRR1439785	RNA-Seq	152	SRX616859	150	Illumina_HiSeq_2000	PAIRED	2014-10-04	GTEX-13111-0005-SM-5NQ7Z	Whole_Blood	Blood	Allele-Specific_Expression	male	GTEX-13111	LCSET-4906
SRR1380393	RNA-Seq	152	SRX591004	150	Illumina_HiSeq_2000	PAIRED	2014-10-04	GTEX-13112-2726-SM-5DUW5	Adipose_-_Subcutaneous	Adipose_Tissue	RNA_Seq_(NGS)	male	GTEX-13112	LCSET-4634
SRR1485357	RNA-Seq	152	SRX636090	150	Illumina_HiSeq_2000	PAIRED	2014-10-04	GTEX-13112-1126-SM-5GCMY	Adipose_-_Visceral_(Omentum)	Adipose_Tissue	Allele-Specific_Expression	male	GTEX-13112	LCSET-4795
SRR1487825	RNA-Seq	152	SRX637056	150	Illumina_HiSeq_2000	PAIRED	2014-10-04	GTEX-13112-0011-R4b-SM-5DUXL	Brain_-_Amygdala	Brain	RNA_Seq_(NGS)	male	GTEX-13112	LCSET-4634
SRR1316297	RNA-Seq	152	SRX561505	150	Illumina_HiSeq_2000	PAIRED	2014-10-03	GTEX-13112-0011-R3b-SM-5HL9L	Brain_-_Anterior_cingulate_cortex_(BA24)	Brain	Allele-Specific_Expression	male	GTEX-13112	LCSET-4807
SRR1330061	RNA-Seq	152	SRX567776	150	Illumina_HiSeq_2000	PAIRED	2014-10-03	GTEX-13112-0011-R5b-SM-5DUV8	Brain_-_Caudate_(basal_ganglia)	Brain	RNA_Seq_(NGS)	male	GTEX-13112	LCSET-4634
SRR1479510	RNA-Seq	152	SRX634056	150	Illumina_HiSeq_2000	PAIRED	2014-10-04	GTEX-13112-2926-SM-5DUWT	Brain_-_Cerebellum	Brain	RNA_Seq_(NGS)	male	GTEX-13112	LCSET-4634
SRR1475386	RNA-Seq	152	SRX632340	150	Illumina_HiSeq_2000	PAIRED	2014-10-04	GTEX-13112-0011-R1b-SM-5HL7K	Brain_-_Hippocampus	Brain	RNA_Seq_(NGS)	male	GTEX-13112	LCSET-4807
SRR1406561	RNA-Seq	152	SRX602097	150	Illumina_HiSeq_2000	PAIRED	2014-10-04	GTEX-13112-0011-R6b-SM-5DUVK	Brain_-_Nucleus_accumbens_(basal_ganglia)	Brain	RNA_Seq_(NGS)	male	GTEX-13112	LCSET-4634
SRR1392637	RNA-Seq	152	SRX596470	150	Illumina_HiSeq_2000	PAIRED	2014-10-04	GTEX-13112-0011-R7b-SM-5DUVW	Brain_-_Putamen_(basal_ganglia)	Brain	RNA_Seq_(NGS)	male	GTEX-13112	LCSET-4634
SRR1332835	RNA-Seq	152	SRX568976	150	Illumina_HiSeq_2000	PAIRED	2014-10-03	GTEX-13112-0526-SM-5EQ4S	Heart_-_Atrial_Appendage	Heart	Allele-Specific_Expression	male	GTEX-13112	LCSET-4767
SRR1391789	RNA-Seq	152	SRX596051	150	Illumina_HiSeq_2000	PAIRED	2014-10-04	GTEX-13112-0426-SM-5PNVC	Heart_-_Left_Ventricle	Heart	Allele-Specific_Expression	male	GTEX-13112	LCSET-4917
SRR1329154	RNA-Seq	152	SRX567321	150	Illumina_HiSeq_2000	PAIRED	2014-10-03	GTEX-13112-2126-SM-5GCO4	Kidney_-_Cortex	Kidney	Allele-Specific_Expression	male	GTEX-13112	LCSET-4795
SRR1324295	RNA-Seq	152	SRX564674	150	Illumina_HiSeq_2000	PAIRED	2014-10-03	GTEX-13112-1426-SM-5EGH8	Liver	Liver	Allele-Specific_Expression	male	GTEX-13112	LCSET-4764
SRR1347937	RNA-Seq	152	SRX575809	150	Illumina_HiSeq_2000	PAIRED	2014-10-03	GTEX-13112-2626-SM-5BC66	Muscle_-_Skeletal	Muscle	RNA_Seq_(NGS)	male	GTEX-13112	LCSET-4455
SRR1350792	RNA-Seq	152	SRX576908	150	Illumina_HiSeq_2000	PAIRED	2014-10-03	GTEX-13112-3126-SM-5IFGP	Pituitary	Pituitary	Allele-Specific_Expression	male	GTEX-13112	LCSET-4813
SRR1414812	RNA-Seq	152	SRX605308	150	Illumina_HiSeq_2000	PAIRED	2014-10-04	GTEX-13112-0126-SM-5P9IU	Skin_-_Not_Sun_Exposed_(Suprapubic)	Skin	RNA_Seq_(NGS)	male	GTEX-13112	LCSET-4916
SRR1479349	RNA-Seq	152	SRX634001	150	Illumina_HiSeq_2000	PAIRED	2014-10-04	GTEX-13112-2826-SM-5DUWH	Skin_-_Sun_Exposed_(Lower_leg)	Skin	RNA_Seq_(NGS)	male	GTEX-13112	LCSET-4634
SRR1381327	RNA-Seq	152	SRX591368	150	Illumina_HiSeq_2000	PAIRED	2014-10-04	GTEX-13112-0226-SM-5P9IV	Testis	Testis	Allele-Specific_Expression	male	GTEX-13112	LCSET-4916
SRR1470682	RNA-Seq	152	SRX630361	150	Illumina_HiSeq_2000	PAIRED	2014-10-04	GTEX-13112-0326-SM-5P9IW	Thyroid	Thyroid	Allele-Specific_Expression	male	GTEX-13112	LCSET-4916
SRR1416654	RNA-Seq	152	SRX606029	150	Illumina_HiSeq_2000	PAIRED	2014-10-04	GTEX-13113-1826-SM-5LZW4	Adipose_-_Subcutaneous	Adipose_Tissue	RNA_Seq_(NGS)	female	GTEX-13113	LCSET-4900
SRR1344346	RNA-Seq	152	SRX574060	150	Illumina_HiSeq_2000	PAIRED	2014-10-03	GTEX-13113-1126-SM-5LZU9	Adipose_-_Visceral_(Omentum)	Adipose_Tissue	Allele-Specific_Expression	female	GTEX-13113	LCSET-4900
SRR1488017	RNA-Seq	152	SRX637140	150	Illumina_HiSeq_2000	PAIRED	2014-10-04	GTEX-13113-0526-SM-5GCN2	Artery_-_Aorta	Blood_Vessel	Allele-Specific_Expression	female	GTEX-13113	LCSET-5132
SRR1499873	RNA-Seq	152	SRX640703	150	Illumina_HiSeq_2000	PAIRED	2014-10-04	GTEX-13113-2126-SM-5EQ4U	Artery_-_Tibial	Blood_Vessel	RNA_Seq_(NGS)	female	GTEX-13113	LCSET-4767
SRR1391575	RNA-Seq	152	SRX595976	150	Illumina_HiSeq_2000	PAIRED	2014-10-04	GTEX-13113-1726-SM-5GCOO	Breast_-_Mammary_Tissue	Breast	RNA_Seq_(NGS)	female	GTEX-13113	LCSET-4795
SRR1454031	RNA-Seq	152	SRX622777	150	Illumina_HiSeq_2000	PAIRED	2014-10-04	GTEX-13113-1426-SM-5EGHU	Colon_-_Sigmoid	Colon	RNA_Seq_(NGS)	female	GTEX-13113	LCSET-4764
SRR1433661	RNA-Seq	152	SRX614811	150	Illumina_HiSeq_2000	PAIRED	2014-10-04	GTEX-13113-0626-SM-5GCP2	Esophagus_-_Gastroesophageal_Junction	Esophagus	RNA_Seq_(NGS)	female	GTEX-13113	LCSET-4795
SRR1441245	RNA-Seq	152	SRX617403	150	Illumina_HiSeq_2000	PAIRED	2014-10-04	GTEX-13113-1026-SM-5LZWM	Esophagus_-_Muscularis	Esophagus	Allele-Specific_Expression	female	GTEX-13113	LCSET-4900
SRR1334866	RNA-Seq	152	SRX569942	150	Illumina_HiSeq_2000	PAIRED	2014-10-03	GTEX-13113-1326-SM-5GCOI	Liver	Liver	Allele-Specific_Expression	female	GTEX-13113	LCSET-4795
SRR1365489	RNA-Seq	152	SRX582983	150	Illumina_HiSeq_2000	PAIRED	2014-10-04	GTEX-13113-0426-SM-5GCOD	Lung	Lung	Allele-Specific_Expression	female	GTEX-13113	LCSET-4795
SRR1469662	RNA-Seq	152	SRX629949	150	Illumina_HiSeq_2000	PAIRED	2014-10-04	GTEX-13113-1526-SM-5EGHV	Minor_Salivary_Gland	Salivary_Gland	RNA_Seq_(NGS)	female	GTEX-13113	LCSET-4764
SRR1437412	RNA-Seq	152	SRX616273	150	Illumina_HiSeq_2000	PAIRED	2014-10-04	GTEX-13113-2026-SM-5LZU3	Nerve_-_Tibial	Nerve	Allele-Specific_Expression	female	GTEX-13113	LCSET-4900
SRR1347123	RNA-Seq	152	SRX575504	150	Illumina_HiSeq_2000	PAIRED	2014-10-03	GTEX-13113-1626-SM-5EQ4I	Skin_-_Not_Sun_Exposed_(Suprapubic)	Skin	RNA_Seq_(NGS)	female	GTEX-13113	LCSET-4767
SRR1349875	RNA-Seq	152	SRX576557	150	Illumina_HiSeq_2000	PAIRED	2014-10-03	GTEX-13113-1926-SM-5LZWG	Skin_-_Sun_Exposed_(Lower_leg)	Skin	Allele-Specific_Expression	female	GTEX-13113	LCSET-4900
SRR1387787	RNA-Seq	152	SRX594448	150	Illumina_HiSeq_2000	PAIRED	2014-10-04	GTEX-13113-1226-SM-5EGHT	Small_Intestine_-_Terminal_Ileum	Small_Intestine	RNA_Seq_(NGS)	female	GTEX-13113	LCSET-4764
SRR1316553	RNA-Seq	152	SRX561609	150	Illumina_HiSeq_2000	PAIRED	2014-10-03	GTEX-13113-0726-SM-5LZUF	Stomach	Stomach	RNA_Seq_(NGS)	female	GTEX-13113	LCSET-4900
SRR1319283	RNA-Seq	152	SRX562679	150	Illumina_HiSeq_2000	PAIRED	2014-10-03	GTEX-13113-0126-SM-5LZVX	Thyroid	Thyroid	Allele-Specific_Expression	female	GTEX-13113	LCSET-4900
SRR1440603	RNA-Seq	152	SRX617179	150	Illumina_HiSeq_2000	PAIRED	2014-10-04	GTEX-13113-0006-SM-5NQ7X	Whole_Blood	Blood	Allele-Specific_Expression	female	GTEX-13113	LCSET-4906
SRR1500113	RNA-Seq	152	SRX640790	150	Illumina_HiSeq_2000	PAIRED	2014-10-04	GTEX-1313W-0226-SM-5LZV7	Adipose_-_Subcutaneous	Adipose_Tissue	Allele-Specific_Expression	female	GTEX-1313W	LCSET-4900
SRR1401990	RNA-Seq	152	SRX600432	150	Illumina_HiSeq_2000	PAIRED	2014-10-04	GTEX-1313W-1626-SM-5J1OE	Adipose_-_Visceral_(Omentum)	Adipose_Tissue	Allele-Specific_Expression	female	GTEX-1313W	LCSET-4816
SRR1458314	RNA-Seq	152	SRX624537	150	Illumina_HiSeq_2000	PAIRED	2014-10-04	GTEX-1313W-1026-SM-5EQ5I	Artery_-_Aorta	Blood_Vessel	Allele-Specific_Expression	female	GTEX-1313W	LCSET-4767
SRR1474333	RNA-Seq	152	SRX631875	150	Illumina_HiSeq_2000	PAIRED	2014-10-04	GTEX-1313W-0011-R4b-SM-5KLZV	Brain_-_Amygdala	Brain	Allele-Specific_Expression	female	GTEX-1313W	LCSET-4820
SRR1474509	RNA-Seq	152	SRX631955	150	Illumina_HiSeq_2000	PAIRED	2014-10-04	GTEX-1313W-0011-R3a-SM-5EGLI	Brain_-_Anterior_cingulate_cortex_(BA24)	Brain	Allele-Specific_Expression	female	GTEX-1313W	LCSET-4797
SRR1413625	RNA-Seq	152	SRX604819	150	Illumina_HiSeq_2000	PAIRED	2014-10-04	GTEX-1313W-0011-R5b-SM-5L3EP	Brain_-_Caudate_(basal_ganglia)	Brain	RNA_Seq_(NGS)	female	GTEX-1313W	LCSET-4822
SRR1340420	RNA-Seq	152	SRX572275	150	Illumina_HiSeq_2000	PAIRED	2014-10-03	GTEX-1313W-0011-R11a-SM-5DUXN	Brain_-_Cerebellar_Hemisphere	Brain	Allele-Specific_Expression	female	GTEX-1313W	LCSET-4634
SRR1360038	RNA-Seq	152	SRX580301	150	Illumina_HiSeq_2000	PAIRED	2014-10-03	GTEX-1313W-3026-SM-5LZUZ	Brain_-_Cerebellum	Brain	Allele-Specific_Expression	female	GTEX-1313W	LCSET-4900
SRR1433971	RNA-Seq	152	SRX614935	150	Illumina_HiSeq_2000	PAIRED	2014-10-04	GTEX-1313W-3126-SM-5LZUI	Brain_-_Cortex	Brain	Allele-Specific_Expression	female	GTEX-1313W	LCSET-4900
SRR1354446	RNA-Seq	152	SRX578271	150	Illumina_HiSeq_2000	PAIRED	2014-10-03	GTEX-1313W-0011-R10b-SM-5DUXA	Brain_-_Frontal_Cortex_(BA9)	Brain	Allele-Specific_Expression	female	GTEX-1313W	LCSET-4634
SRR1348339	RNA-Seq	152	SRX575969	150	Illumina_HiSeq_2000	PAIRED	2014-10-03	GTEX-1313W-0011-R1b-SM-5EQ4A	Brain_-_Hippocampus	Brain	Allele-Specific_Expression	female	GTEX-1313W	LCSET-4767
SRR1319837	RNA-Seq	152	SRX562894	150	Illumina_HiSeq_2000	PAIRED	2014-10-03	GTEX-1313W-0011-R8a-SM-5DUVM	Brain_-_Hypothalamus	Brain	RNA_Seq_(NGS)	female	GTEX-1313W	LCSET-4634
SRR1370619	RNA-Seq	152	SRX585358	150	Illumina_HiSeq_2000	PAIRED	2014-10-04	GTEX-1313W-0011-R6a-SM-5K7XO	Brain_-_Nucleus_accumbens_(basal_ganglia)	Brain	Allele-Specific_Expression	female	GTEX-1313W	LCSET-4819
SRR1321462	RNA-Seq	152	SRX563578	150	Illumina_HiSeq_2000	PAIRED	2014-10-03	GTEX-1313W-0011-R7b-SM-5DUWL	Brain_-_Putamen_(basal_ganglia)	Brain	Allele-Specific_Expression	female	GTEX-1313W	LCSET-4634
SRR1420493	RNA-Seq	152	SRX607615	150	Illumina_HiSeq_2000	PAIRED	2014-10-04	GTEX-1313W-0011-R2a-SM-5EGLF	Brain_-_Substantia_nigra	Brain	RNA_Seq_(NGS)	female	GTEX-1313W	LCSET-4797
SRR1400159	RNA-Seq	152	SRX599747	150	Illumina_HiSeq_2000	PAIRED	2014-10-04	GTEX-1313W-0826-SM-5EQ4T	Breast_-_Mammary_Tissue	Breast	Allele-Specific_Expression	female	GTEX-1313W	LCSET-4767
SRR1417766	RNA-Seq	152	SRX606497	150	Illumina_HiSeq_2000	PAIRED	2014-10-04	GTEX-1313W-1126-SM-5EQ5U	Heart_-_Atrial_Appendage	Heart	RNA_Seq_(NGS)	female	GTEX-1313W	LCSET-4767
SRR1399990	RNA-Seq	152	SRX599668	150	Illumina_HiSeq_2000	PAIRED	2014-10-04	GTEX-1313W-1426-SM-5KLZU	Heart_-_Left_Ventricle	Heart	Allele-Specific_Expression	female	GTEX-1313W	LCSET-4820
SRR1490700	RNA-Seq	152	SRX638231	150	Illumina_HiSeq_2000	PAIRED	2014-10-04	GTEX-1313W-0926-SM-5EQ56	Lung	Lung	Allele-Specific_Expression	female	GTEX-1313W	LCSET-4767
SRR1443436	RNA-Seq	152	SRX618256	150	Illumina_HiSeq_2000	PAIRED	2014-10-04	GTEX-1313W-0526-SM-5P9FZ	Muscle_-_Skeletal	Muscle	RNA_Seq_(NGS)	female	GTEX-1313W	LCSET-4914
SRR1321444	RNA-Seq	152	SRX563567	150	Illumina_HiSeq_2000	PAIRED	2014-10-03	GTEX-1313W-0326-SM-5LZU5	Nerve_-_Tibial	Nerve	RNA_Seq_(NGS)	female	GTEX-1313W	LCSET-4900
SRR1398230	RNA-Seq	152	SRX599045	150	Illumina_HiSeq_2000	PAIRED	2014-10-04	GTEX-1313W-2726-SM-5P9IX	Ovary	Ovary	RNA_Seq_(NGS)	female	GTEX-1313W	LCSET-4916
SRR1345329	RNA-Seq	152	SRX574554	150	Illumina_HiSeq_2000	PAIRED	2014-10-03	GTEX-1313W-3226-SM-5LZUU	Pituitary	Pituitary	RNA_Seq_(NGS)	female	GTEX-1313W	LCSET-4900
SRR1366081	RNA-Seq	152	SRX583255	150	Illumina_HiSeq_2000	PAIRED	2014-10-04	GTEX-1313W-0626-SM-5EQ4H	Skin_-_Not_Sun_Exposed_(Suprapubic)	Skin	RNA_Seq_(NGS)	female	GTEX-1313W	LCSET-4767
SRR1332526	RNA-Seq	152	SRX568842	150	Illumina_HiSeq_2000	PAIRED	2014-10-03	GTEX-1313W-0126-SM-5LZUN	Skin_-_Sun_Exposed_(Lower_leg)	Skin	Allele-Specific_Expression	female	GTEX-1313W	LCSET-4900
SRR1501097	RNA-Seq	152	SRX641246	150	Illumina_HiSeq_2000	PAIRED	2014-10-04	GTEX-1313W-0726-SM-5EGK1	Thyroid	Thyroid	RNA_Seq_(NGS)	female	GTEX-1313W	LCSET-4797
SRR1447192	RNA-Seq	152	SRX619762	150	Illumina_HiSeq_2000	PAIRED	2014-10-04	GTEX-1313W-2826-SM-5P9G1	Uterus	Uterus	RNA_Seq_(NGS)	female	GTEX-1313W	LCSET-4914
SRR1322619	RNA-Seq	152	SRX564032	150	Illumina_HiSeq_2000	PAIRED	2014-10-03	GTEX-1313W-0006-SM-5O9B1	Whole_Blood	Blood	RNA_Seq_(NGS)	female	GTEX-1313W	LCSET-4909
SRR1452164	RNA-Seq	152	SRX622009	150	Illumina_HiSeq_2000	PAIRED	2014-10-04	GTEX-1314G-1626-SM-5EQ67	Adipose_-_Subcutaneous	Adipose_Tissue	Allele-Specific_Expression	male	GTEX-1314G	LCSET-4767
SRR1389278	RNA-Seq	152	SRX595090	150	Illumina_HiSeq_2000	PAIRED	2014-10-04	GTEX-1314G-1926-SM-5BC6F	Artery_-_Tibial	Blood_Vessel	RNA_Seq_(NGS)	male	GTEX-1314G	LCSET-4455
SRR1339236	RNA-Seq	152	SRX571776	150	Illumina_HiSeq_2000	PAIRED	2014-10-03	GTEX-1314G-1226-SM-5BC6D	Breast_-_Mammary_Tissue	Breast	Allele-Specific_Expression	male	GTEX-1314G	LCSET-4455
SRR1333891	RNA-Seq	152	SRX569451	150	Illumina_HiSeq_2000	PAIRED	2014-10-03	GTEX-1314G-0826-SM-5BC6L	Esophagus_-_Mucosa	Esophagus	RNA_Seq_(NGS)	male	GTEX-1314G	LCSET-4455
SRR1419638	RNA-Seq	152	SRX607282	150	Illumina_HiSeq_2000	PAIRED	2014-10-04	GTEX-1314G-0126-SM-5LZUL	Heart_-_Left_Ventricle	Heart	Allele-Specific_Expression	male	GTEX-1314G	LCSET-4900
SRR1338384	RNA-Seq	152	SRX571463	150	Illumina_HiSeq_2000	PAIRED	2014-10-03	GTEX-1314G-2026-SM-5LZUM	Minor_Salivary_Gland	Salivary_Gland	RNA_Seq_(NGS)	male	GTEX-1314G	LCSET-4900
SRR1322900	RNA-Seq	152	SRX564121	150	Illumina_HiSeq_2000	PAIRED	2014-10-03	GTEX-1314G-1726-SM-5LZUX	Muscle_-_Skeletal	Muscle	RNA_Seq_(NGS)	male	GTEX-1314G	LCSET-4900
SRR1452824	RNA-Seq	152	SRX622282	150	Illumina_HiSeq_2000	PAIRED	2014-10-04	GTEX-1314G-1826-SM-5LZVA	Nerve_-_Tibial	Nerve	RNA_Seq_(NGS)	male	GTEX-1314G	LCSET-4900
SRR1452077	RNA-Seq	152	SRX621963	150	Illumina_HiSeq_2000	PAIRED	2014-10-04	GTEX-1314G-1326-SM-5BC6E	Skin_-_Not_Sun_Exposed_(Suprapubic)	Skin	RNA_Seq_(NGS)	male	GTEX-1314G	LCSET-4455
SRR1343257	RNA-Seq	152	SRX573622	150	Illumina_HiSeq_2000	PAIRED	2014-10-03	GTEX-1314G-1526-SM-5EGK2	Skin_-_Sun_Exposed_(Lower_leg)	Skin	Allele-Specific_Expression	male	GTEX-1314G	LCSET-4797
SRR1319461	RNA-Seq	152	SRX562746	150	Illumina_HiSeq_2000	PAIRED	2014-10-03	GTEX-1314G-0005-SM-5NQ9O	Whole_Blood	Blood	Allele-Specific_Expression	male	GTEX-1314G	LCSET-4907
SRR1489199	RNA-Seq	152	SRX637605	150	Illumina_HiSeq_2000	PAIRED	2016-05-14	GTEX-131XE-2426-SM-5EQ5V	Adipose_-_Subcutaneous	Adipose_Tissue	Allele-Specific_Expression	male	GTEX-131XE	LCSET-4767
SRR1368692	RNA-Seq	152	SRX584203	150	Illumina_HiSeq_2000	PAIRED	2014-10-04	GTEX-131XE-2026-SM-5LZW1	Adipose_-_Visceral_(Omentum)	Adipose_Tissue	RNA_Seq_(NGS)	male	GTEX-131XE	LCSET-4900
SRR1429825	RNA-Seq	152	SRX613254	150	Illumina_HiSeq_2000	PAIRED	2014-10-04	GTEX-131XE-2626-SM-5PNYY	Artery_-_Tibial	Blood_Vessel	Allele-Specific_Expression	male	GTEX-131XE	LCSET-4918
SRR1475233	RNA-Seq	152	SRX632276	150	Illumina_HiSeq_2000	PAIRED	2014-10-04	GTEX-131XE-1026-SM-5EGKE	Colon_-_Sigmoid	Colon	Allele-Specific_Expression	male	GTEX-131XE	LCSET-4797
SRR1357456	RNA-Seq	152	SRX579462	150	Illumina_HiSeq_2000	PAIRED	2014-10-03	GTEX-131XE-0826-SM-5HL9W	Colon_-_Transverse	Colon	Allele-Specific_Expression	male	GTEX-131XE	LCSET-4807
SRR1418183	RNA-Seq	152	SRX606684	150	Illumina_HiSeq_2000	PAIRED	2014-10-04	GTEX-131XE-1526-SM-5KM1A	Esophagus_-_Gastroesophageal_Junction	Esophagus	RNA_Seq_(NGS)	male	GTEX-131XE	LCSET-4820
SRR1319182	RNA-Seq	152	SRX562637	150	Illumina_HiSeq_2000	PAIRED	2014-10-03	GTEX-131XE-1426-SM-5HL7V	Esophagus_-_Mucosa	Esophagus	Allele-Specific_Expression	male	GTEX-131XE	LCSET-4807
SRR1414016	RNA-Seq	152	SRX604958	150	Illumina_HiSeq_2000	PAIRED	2014-10-04	GTEX-131XE-1226-SM-5EGKF	Esophagus_-_Muscularis	Esophagus	RNA_Seq_(NGS)	male	GTEX-131XE	LCSET-4797
SRR1456693	RNA-Seq	152	SRX623876	150	Illumina_HiSeq_2000	PAIRED	2014-10-04	GTEX-131XE-0526-SM-5K7YT	Heart_-_Atrial_Appendage	Heart	Allele-Specific_Expression	male	GTEX-131XE	LCSET-4819
SRR1416166	RNA-Seq	152	SRX605825	150	Illumina_HiSeq_2000	PAIRED	2014-10-04	GTEX-131XE-0626-SM-5HL98	Heart_-_Left_Ventricle	Heart	RNA_Seq_(NGS)	male	GTEX-131XE	LCSET-4807
SRR1354053	RNA-Seq	152	SRX578099	150	Illumina_HiSeq_2000	PAIRED	2014-10-03	GTEX-131XE-0326-SM-5LZVO	Liver	Liver	Allele-Specific_Expression	male	GTEX-131XE	LCSET-4900
SRR1416226	RNA-Seq	152	SRX605845	150	Illumina_HiSeq_2000	PAIRED	2014-10-04	GTEX-131XE-0726-SM-5HL9K	Lung	Lung	Allele-Specific_Expression	male	GTEX-131XE	LCSET-4807
SRR1385277	RNA-Seq	152	SRX593030	150	Illumina_HiSeq_2000	PAIRED	2014-10-04	GTEX-131XE-2726-SM-5P9G7	Muscle_-_Skeletal	Muscle	Allele-Specific_Expression	male	GTEX-131XE	LCSET-4914
SRR1385190	RNA-Seq	152	SRX592995	150	Illumina_HiSeq_2000	PAIRED	2014-10-04	GTEX-131XE-2526-SM-5EQ57	Nerve_-_Tibial	Nerve	RNA_Seq_(NGS)	male	GTEX-131XE	LCSET-4767
SRR1434999	RNA-Seq	152	SRX615319	150	Illumina_HiSeq_2000	PAIRED	2014-10-04	GTEX-131XE-1926-SM-5IFER	Pancreas	Pancreas	Allele-Specific_Expression	male	GTEX-131XE	LCSET-4813
SRR1478171	RNA-Seq	152	SRX633481	150	Illumina_HiSeq_2000	PAIRED	2014-10-04	GTEX-131XE-1626-SM-5K7VO	Skin_-_Not_Sun_Exposed_(Suprapubic)	Skin	Allele-Specific_Expression	male	GTEX-131XE	LCSET-4818
SRR1313473	RNA-Seq	152	SRX560001	150	Illumina_HiSeq_2000	PAIRED	2014-10-03	GTEX-131XE-2326-SM-5PNZ2	Skin_-_Sun_Exposed_(Lower_leg)	Skin	Allele-Specific_Expression	male	GTEX-131XE	LCSET-4918
SRR1397558	RNA-Seq	152	SRX598781	150	Illumina_HiSeq_2000	PAIRED	2014-10-04	GTEX-131XE-0926-SM-5HL7J	Small_Intestine_-_Terminal_Ileum	Small_Intestine	Allele-Specific_Expression	male	GTEX-131XE	LCSET-4807
SRR1466006	RNA-Seq	152	SRX628372	150	Illumina_HiSeq_2000	PAIRED	2014-10-04	GTEX-131XE-1126-SM-5EGHW	Spleen	Spleen	Allele-Specific_Expression	male	GTEX-131XE	LCSET-4764
SRR1440179	RNA-Seq	152	SRX616995	150	Illumina_HiSeq_2000	PAIRED	2014-10-04	GTEX-131XE-2226-SM-5PNYX	Stomach	Stomach	Allele-Specific_Expression	male	GTEX-131XE	LCSET-4918
SRR1360218	RNA-Seq	152	SRX580374	150	Illumina_HiSeq_2000	PAIRED	2014-10-03	GTEX-131XE-0426-SM-5IJF4	Testis	Testis	Allele-Specific_Expression	male	GTEX-131XE	LCSET-4815
SRR1475430	RNA-Seq	152	SRX632358	150	Illumina_HiSeq_2000	PAIRED	2014-10-04	GTEX-131XE-0126-SM-5LZVC	Thyroid	Thyroid	RNA_Seq_(NGS)	male	GTEX-131XE	LCSET-4900
SRR1333240	RNA-Seq	152	SRX569145	150	Illumina_HiSeq_2000	PAIRED	2014-10-03	GTEX-131XE-0006-SM-5P9F9	Whole_Blood	Blood	Allele-Specific_Expression	male	GTEX-131XE	LCSET-4914
SRR1486973	RNA-Seq	152	SRX636738	150	Illumina_HiSeq_2000	PAIRED	2014-10-04	GTEX-131XF-2226-SM-5EQKG	Adipose_-_Subcutaneous	Adipose_Tissue	Allele-Specific_Expression	male	GTEX-131XF	LCSET-4790
SRR1432186	RNA-Seq	152	SRX614221	150	Illumina_HiSeq_2000	PAIRED	2014-10-04	GTEX-131XF-0726-SM-5GIE5	Adipose_-_Visceral_(Omentum)	Adipose_Tissue	RNA_Seq_(NGS)	male	GTEX-131XF	LCSET-4796
SRR1452803	RNA-Seq	152	SRX622278	150	Illumina_HiSeq_2000	PAIRED	2014-10-04	GTEX-131XF-0126-SM-5DUVF	Adrenal_Gland	Adrenal_Gland	Allele-Specific_Expression	male	GTEX-131XF	LCSET-4634
SRR1477711	RNA-Seq	152	SRX633312	150	Illumina_HiSeq_2000	PAIRED	2014-10-04	GTEX-131XF-0626-SM-5GIDS	Artery_-_Aorta	Blood_Vessel	RNA_Seq_(NGS)	male	GTEX-131XF	LCSET-4796
SRR1315739	RNA-Seq	152	SRX561303	150	Illumina_HiSeq_2000	PAIRED	2014-10-03	GTEX-131XF-0526-SM-5HL87	Artery_-_Coronary	Blood_Vessel	RNA_Seq_(NGS)	male	GTEX-131XF	LCSET-4807
SRR1436207	RNA-Seq	152	SRX615774	150	Illumina_HiSeq_2000	PAIRED	2014-10-04	GTEX-131XF-2526-SM-5EQ68	Artery_-_Tibial	Blood_Vessel	RNA_Seq_(NGS)	male	GTEX-131XF	LCSET-4767
SRR1430226	RNA-Seq	152	SRX613431	150	Illumina_HiSeq_2000	PAIRED	2014-10-04	GTEX-131XF-1126-SM-5HL8J	Esophagus_-_Gastroesophageal_Junction	Esophagus	Allele-Specific_Expression	male	GTEX-131XF	LCSET-4807
SRR1473870	RNA-Seq	152	SRX631687	150	Illumina_HiSeq_2000	PAIRED	2014-10-04	GTEX-131XF-0826-SM-5GICG	Esophagus_-_Mucosa	Esophagus	Allele-Specific_Expression	male	GTEX-131XF	LCSET-4796
SRR1358733	RNA-Seq	152	SRX579901	150	Illumina_HiSeq_2000	PAIRED	2014-10-03	GTEX-131XF-0926-SM-5BC69	Esophagus_-_Muscularis	Esophagus	RNA_Seq_(NGS)	male	GTEX-131XF	LCSET-4455
SRR1478434	RNA-Seq	152	SRX633580	150	Illumina_HiSeq_2000	PAIRED	2014-10-04	GTEX-131XF-0426-SM-5HL7U	Heart_-_Atrial_Appendage	Heart	Allele-Specific_Expression	male	GTEX-131XF	LCSET-4807
SRR1469859	RNA-Seq	152	SRX630030	150	Illumina_HiSeq_2000	PAIRED	2014-10-04	GTEX-131XF-0326-SM-5DUVR	Heart_-_Left_Ventricle	Heart	Allele-Specific_Expression	male	GTEX-131XF	LCSET-4634
SRR1323723	RNA-Seq	152	SRX564448	150	Illumina_HiSeq_2000	PAIRED	2014-10-03	GTEX-131XF-1026-SM-5BC6A	Lung	Lung	RNA_Seq_(NGS)	male	GTEX-131XF	LCSET-4455
SRR1358391	RNA-Seq	152	SRX579770	150	Illumina_HiSeq_2000	PAIRED	2014-10-03	GTEX-131XF-2826-SM-5EGKH	Minor_Salivary_Gland	Salivary_Gland	RNA_Seq_(NGS)	male	GTEX-131XF	LCSET-4797
SRR1454328	RNA-Seq	152	SRX622909	150	Illumina_HiSeq_2000	PAIRED	2014-10-04	GTEX-131XF-2326-SM-5BC6B	Muscle_-_Skeletal	Muscle	RNA_Seq_(NGS)	male	GTEX-131XF	LCSET-4455
SRR1347750	RNA-Seq	152	SRX575729	150	Illumina_HiSeq_2000	PAIRED	2014-10-03	GTEX-131XF-2426-SM-5BC6C	Nerve_-_Tibial	Nerve	Allele-Specific_Expression	male	GTEX-131XF	LCSET-4455
SRR1390391	RNA-Seq	152	SRX595559	150	Illumina_HiSeq_2000	PAIRED	2014-10-04	GTEX-131XF-1426-SM-5BC68	Pancreas	Pancreas	Allele-Specific_Expression	male	GTEX-131XF	LCSET-4455
SRR1326100	RNA-Seq	152	SRX565690	150	Illumina_HiSeq_2000	PAIRED	2014-10-03	GTEX-131XF-1926-SM-5DUW4	Prostate	Prostate	RNA_Seq_(NGS)	male	GTEX-131XF	LCSET-4634
SRR1400754	RNA-Seq	152	SRX599976	150	Illumina_HiSeq_2000	PAIRED	2014-10-04	GTEX-131XF-2626-SM-5EQ6K	Skin_-_Not_Sun_Exposed_(Suprapubic)	Skin	RNA_Seq_(NGS)	male	GTEX-131XF	LCSET-4767
SRR1322981	RNA-Seq	152	SRX564156	150	Illumina_HiSeq_2000	PAIRED	2014-10-03	GTEX-131XF-2126-SM-5DUWS	Skin_-_Sun_Exposed_(Lower_leg)	Skin	RNA_Seq_(NGS)	male	GTEX-131XF	LCSET-4634
SRR1313664	RNA-Seq	152	SRX560072	150	Illumina_HiSeq_2000	PAIRED	2014-10-03	GTEX-131XF-1326-SM-5GCMQ	Small_Intestine_-_Terminal_Ileum	Small_Intestine	RNA_Seq_(NGS)	male	GTEX-131XF	LCSET-4795
SRR1399156	RNA-Seq	152	SRX599378	150	Illumina_HiSeq_2000	PAIRED	2014-10-04	GTEX-131XF-1226-SM-5HL8V	Stomach	Stomach	RNA_Seq_(NGS)	male	GTEX-131XF	LCSET-4807
SRR1321204	RNA-Seq	152	SRX563473	150	Illumina_HiSeq_2000	PAIRED	2014-10-03	GTEX-131XF-2026-SM-5DUWG	Testis	Testis	RNA_Seq_(NGS)	male	GTEX-131XF	LCSET-4634
SRR1392030	RNA-Seq	152	SRX596173	150	Illumina_HiSeq_2000	PAIRED	2014-10-04	GTEX-131XF-1826-SM-5EGKG	Thyroid	Thyroid	RNA_Seq_(NGS)	male	GTEX-131XF	LCSET-4797
SRR1434650	RNA-Seq	152	SRX615188	150	Illumina_HiSeq_2000	PAIRED	2014-10-04	GTEX-131XF-0006-SM-5P9HK	Whole_Blood	Blood	Allele-Specific_Expression	male	GTEX-131XF	LCSET-4916
SRR1333953	RNA-Seq	152	SRX569473	150	Illumina_HiSeq_2000	PAIRED	2014-10-03	GTEX-131XG-0126-SM-5K7UJ	Adipose_-_Visceral_(Omentum)	Adipose_Tissue	Allele-Specific_Expression	female	GTEX-131XG	LCSET-4818
SRR1448008	RNA-Seq	152	SRX620111	150	Illumina_HiSeq_2000	PAIRED	2014-10-04	GTEX-131XG-1326-SM-5DUX4	Adrenal_Gland	Adrenal_Gland	RNA_Seq_(NGS)	female	GTEX-131XG	LCSET-4634
SRR1485380	RNA-Seq	152	SRX636104	150	Illumina_HiSeq_2000	PAIRED	2014-10-04	GTEX-131XG-0826-SM-5LZVS	Artery_-_Coronary	Blood_Vessel	RNA_Seq_(NGS)	female	GTEX-131XG	LCSET-4900
SRR1476881	RNA-Seq	152	SRX632947	150	Illumina_HiSeq_2000	PAIRED	2014-10-04	GTEX-131XG-2226-SM-5DUXS	Artery_-_Tibial	Blood_Vessel	RNA_Seq_(NGS)	female	GTEX-131XG	LCSET-5055
SRR1477522	RNA-Seq	152	SRX633235	150	Illumina_HiSeq_2000	PAIRED	2014-10-04	GTEX-131XG-1526-SM-5GCNQ	Colon_-_Sigmoid	Colon	Allele-Specific_Expression	female	GTEX-131XG	LCSET-4795
SRR1464897	RNA-Seq	152	SRX627909	150	Illumina_HiSeq_2000	PAIRED	2014-10-04	GTEX-131XG-1826-SM-5LZV4	Colon_-_Transverse	Colon	RNA_Seq_(NGS)	female	GTEX-131XG	LCSET-4900
SRR1388997	RNA-Seq	152	SRX594984	150	Illumina_HiSeq_2000	PAIRED	2014-10-04	GTEX-131XG-1126-SM-5DUWR	Esophagus_-_Gastroesophageal_Junction	Esophagus	Allele-Specific_Expression	female	GTEX-131XG	LCSET-4634
SRR1448075	RNA-Seq	152	SRX620140	150	Illumina_HiSeq_2000	PAIRED	2014-10-04	GTEX-131XG-1026-SM-5GCMX	Esophagus_-_Mucosa	Esophagus	RNA_Seq_(NGS)	female	GTEX-131XG	LCSET-4795
SRR1454247	RNA-Seq	152	SRX622876	150	Illumina_HiSeq_2000	PAIRED	2014-10-04	GTEX-131XG-0926-SM-5LZW5	Esophagus_-_Muscularis	Esophagus	Allele-Specific_Expression	female	GTEX-131XG	LCSET-4900
SRR1367849	RNA-Seq	152	SRX583911	150	Illumina_HiSeq_2000	PAIRED	2014-10-04	GTEX-131XG-0526-SM-5DUWF	Heart_-_Atrial_Appendage	Heart	Allele-Specific_Expression	female	GTEX-131XG	LCSET-4634
SRR1313560	RNA-Seq	152	SRX560045	150	Illumina_HiSeq_2000	PAIRED	2014-10-03	GTEX-131XG-0626-SM-5GCMP	Heart_-_Left_Ventricle	Heart	Allele-Specific_Expression	female	GTEX-131XG	LCSET-4795
SRR1466512	RNA-Seq	152	SRX628578	150	Illumina_HiSeq_2000	PAIRED	2014-10-04	GTEX-131XG-2326-SM-5HL8F	Muscle_-_Skeletal	Muscle	RNA_Seq_(NGS)	female	GTEX-131XG	LCSET-4807
SRR1327548	RNA-Seq	152	SRX566510	150	Illumina_HiSeq_2000	PAIRED	2014-10-03	GTEX-131XG-2526-SM-5HL7F	Nerve_-_Tibial	Nerve	Allele-Specific_Expression	female	GTEX-131XG	LCSET-4807
SRR1490404	RNA-Seq	152	SRX638100	150	Illumina_HiSeq_2000	PAIRED	2014-10-04	GTEX-131XG-1426-SM-5GCMO	Pancreas	Pancreas	Allele-Specific_Expression	female	GTEX-131XG	LCSET-4795
SRR1315912	RNA-Seq	152	SRX561370	150	Illumina_HiSeq_2000	PAIRED	2014-10-03	GTEX-131XG-0326-SM-5L3DX	Skin_-_Not_Sun_Exposed_(Suprapubic)	Skin	Allele-Specific_Expression	female	GTEX-131XG	LCSET-4822
SRR1407969	RNA-Seq	152	SRX602564	150	Illumina_HiSeq_2000	PAIRED	2014-10-04	GTEX-131XG-2626-SM-5KM17	Skin_-_Sun_Exposed_(Lower_leg)	Skin	Allele-Specific_Expression	female	GTEX-131XG	LCSET-4820
SRR1413119	RNA-Seq	152	SRX604615	150	Illumina_HiSeq_2000	PAIRED	2014-10-04	GTEX-131XG-1726-SM-5LZUR	Small_Intestine_-_Terminal_Ileum	Small_Intestine	RNA_Seq_(NGS)	female	GTEX-131XG	LCSET-4900
SRR1468893	RNA-Seq	152	SRX629609	150	Illumina_HiSeq_2000	PAIRED	2014-10-04	GTEX-131XG-0426-SM-5IFGD	Spleen	Spleen	Allele-Specific_Expression	female	GTEX-131XG	LCSET-4813
SRR1350997	RNA-Seq	152	SRX576967	150	Illumina_HiSeq_2000	PAIRED	2014-10-03	GTEX-131XG-1226-SM-5EGH9	Stomach	Stomach	Allele-Specific_Expression	female	GTEX-131XG	LCSET-4764
SRR1317001	RNA-Seq	152	SRX561789	150	Illumina_HiSeq_2000	PAIRED	2014-10-03	GTEX-131XG-0226-SM-5IFG1	Thyroid	Thyroid	RNA_Seq_(NGS)	female	GTEX-131XG	LCSET-4813
SRR1434070	RNA-Seq	152	SRX614971	150	Illumina_HiSeq_2000	PAIRED	2014-10-04	GTEX-131XG-2026-SM-5GCN5	Uterus	Uterus	RNA_Seq_(NGS)	female	GTEX-131XG	LCSET-4795
SRR1481375	RNA-Seq	152	SRX634816	150	Illumina_HiSeq_2000	PAIRED	2014-10-04	GTEX-131XG-2126-SM-5DUXG	Vagina	Vagina	Allele-Specific_Expression	female	GTEX-131XG	LCSET-4634
SRR1478722	RNA-Seq	152	SRX633714	150	Illumina_HiSeq_2000	PAIRED	2014-10-04	GTEX-131XG-0006-SM-5O9CE	Whole_Blood	Blood	Allele-Specific_Expression	female	GTEX-131XG	LCSET-4910
SRR1315165	RNA-Seq	152	SRX560987	150	Illumina_HiSeq_2000	PAIRED	2014-10-03	GTEX-131XH-0826-SM-5GCN8	Adipose_-_Visceral_(Omentum)	Adipose_Tissue	Allele-Specific_Expression	male	GTEX-131XH	LCSET-4795
SRR1457354	RNA-Seq	152	SRX624152	150	Illumina_HiSeq_2000	PAIRED	2014-10-04	GTEX-131XH-2426-SM-5PNZ6	Artery_-_Tibial	Blood_Vessel	RNA_Seq_(NGS)	male	GTEX-131XH	LCSET-4918
SRR1430288	RNA-Seq	152	SRX613454	150	Illumina_HiSeq_2000	PAIRED	2014-10-04	GTEX-131XH-0011-R4b-SM-5DUWB	Brain_-_Amygdala	Brain	Allele-Specific_Expression	male	GTEX-131XH	LCSET-4634
SRR1459718	RNA-Seq	152	SRX625128	150	Illumina_HiSeq_2000	PAIRED	2016-05-14	GTEX-131XH-0011-R3b-SM-5DUWM	Brain_-_Anterior_cingulate_cortex_(BA24)	Brain	RNA_Seq_(NGS)	male	GTEX-131XH	LCSET-4634
SRR1477773	RNA-Seq	152	SRX633336	150	Illumina_HiSeq_2000	PAIRED	2014-10-04	GTEX-131XH-0011-R11a-SM-5EGLN	Brain_-_Cerebellar_Hemisphere	Brain	Allele-Specific_Expression	male	GTEX-131XH	LCSET-4797
SRR1393068	RNA-Seq	152	SRX596985	150	Illumina_HiSeq_2000	PAIRED	2014-10-04	GTEX-131XH-2926-SM-5LZU4	Brain_-_Cerebellum	Brain	Allele-Specific_Expression	male	GTEX-131XH	LCSET-4900
SRR1390601	RNA-Seq	152	SRX595636	150	Illumina_HiSeq_2000	PAIRED	2014-10-04	GTEX-131XH-0011-R10a-SM-5EGLJ	Brain_-_Frontal_Cortex_(BA9)	Brain	RNA_Seq_(NGS)	male	GTEX-131XH	LCSET-4797
SRR1375308	RNA-Seq	152	SRX588756	150	Illumina_HiSeq_2000	PAIRED	2014-10-04	GTEX-131XH-0011-R1a-SM-5DUWA	Brain_-_Hippocampus	Brain	Allele-Specific_Expression	male	GTEX-131XH	LCSET-4634
SRR1440517	RNA-Seq	152	SRX617139	150	Illumina_HiSeq_2000	PAIRED	2014-10-04	GTEX-131XH-0011-R8a-SM-5EGLL	Brain_-_Hypothalamus	Brain	Allele-Specific_Expression	male	GTEX-131XH	LCSET-4797
SRR1322555	RNA-Seq	152	SRX563995	150	Illumina_HiSeq_2000	PAIRED	2014-10-03	GTEX-131XH-0011-R6a-SM-5KM2G	Brain_-_Nucleus_accumbens_(basal_ganglia)	Brain	Allele-Specific_Expression	male	GTEX-131XH	LCSET-4820
SRR1454950	RNA-Seq	152	SRX623161	150	Illumina_HiSeq_2000	PAIRED	2014-10-04	GTEX-131XH-0011-R2b-SM-5DUVY	Brain_-_Substantia_nigra	Brain	Allele-Specific_Expression	male	GTEX-131XH	LCSET-4634
SRR1397329	RNA-Seq	152	SRX598731	150	Illumina_HiSeq_2000	PAIRED	2014-10-04	GTEX-131XH-0226-SM-5LZVB	Heart_-_Left_Ventricle	Heart	RNA_Seq_(NGS)	male	GTEX-131XH	LCSET-4900
SRR1358143	RNA-Seq	152	SRX579673	150	Illumina_HiSeq_2000	PAIRED	2014-10-03	GTEX-131XH-0626-SM-5LZWH	Liver	Liver	RNA_Seq_(NGS)	male	GTEX-131XH	LCSET-4900
SRR1359609	RNA-Seq	152	SRX580176	150	Illumina_HiSeq_2000	PAIRED	2014-10-03	GTEX-131XH-0426-SM-5DUWU	Lung	Lung	RNA_Seq_(NGS)	male	GTEX-131XH	LCSET-4634
SRR1469390	RNA-Seq	152	SRX629825	150	Illumina_HiSeq_2000	PAIRED	2014-10-04	GTEX-131XH-2626-SM-5GCNP	Minor_Salivary_Gland	Salivary_Gland	Allele-Specific_Expression	male	GTEX-131XH	LCSET-4795
SRR1353663	RNA-Seq	152	SRX577992	150	Illumina_HiSeq_2000	PAIRED	2014-10-03	GTEX-131XH-2726-SM-5GCO2	Muscle_-_Skeletal	Muscle	Allele-Specific_Expression	male	GTEX-131XH	LCSET-4795
SRR1418323	RNA-Seq	152	SRX606734	150	Illumina_HiSeq_2000	PAIRED	2014-10-04	GTEX-131XH-2526-SM-5GCND	Nerve_-_Tibial	Nerve	RNA_Seq_(NGS)	male	GTEX-131XH	LCSET-4795
SRR1479531	RNA-Seq	152	SRX634067	150	Illumina_HiSeq_2000	PAIRED	2014-10-04	GTEX-131XH-0126-SM-5LZUY	Skin_-_Not_Sun_Exposed_(Suprapubic)	Skin	Allele-Specific_Expression	male	GTEX-131XH	LCSET-4900
SRR1475864	RNA-Seq	152	SRX632537	150	Illumina_HiSeq_2000	PAIRED	2014-10-04	GTEX-131XH-2226-SM-5DUXJ	Skin_-_Sun_Exposed_(Lower_leg)	Skin	Allele-Specific_Expression	male	GTEX-131XH	LCSET-4634
SRR1339366	RNA-Seq	152	SRX571829	150	Illumina_HiSeq_2000	PAIRED	2014-10-03	GTEX-131XH-0526-SM-5DUX7	Thyroid	Thyroid	Allele-Specific_Expression	male	GTEX-131XH	LCSET-4634
SRR1330129	RNA-Seq	152	SRX567810	150	Illumina_HiSeq_2000	PAIRED	2014-10-03	GTEX-131XH-0006-SM-5O98V	Whole_Blood	Blood	Allele-Specific_Expression	male	GTEX-131XH	LCSET-4909
SRR1430549	RNA-Seq	152	SRX613568	150	Illumina_HiSeq_2000	PAIRED	2014-10-04	GTEX-131XW-0526-SM-5PNXZ	Adipose_-_Subcutaneous	Adipose_Tissue	Allele-Specific_Expression	female	GTEX-131XW	LCSET-4918
SRR1351104	RNA-Seq	152	SRX577019	150	Illumina_HiSeq_2000	PAIRED	2014-10-03	GTEX-131XW-2226-SM-5PNY1	Artery_-_Aorta	Blood_Vessel	Allele-Specific_Expression	female	GTEX-131XW	LCSET-4918
SRR1444893	RNA-Seq	152	SRX618840	150	Illumina_HiSeq_2000	PAIRED	2014-10-04	GTEX-131XW-0226-SM-5IJCA	Artery_-_Tibial	Blood_Vessel	Allele-Specific_Expression	female	GTEX-131XW	LCSET-4814
SRR1452056	RNA-Seq	152	SRX621952	150	Illumina_HiSeq_2000	PAIRED	2014-10-04	GTEX-131XW-0011-R11a-SM-5DUV9	Brain_-_Cerebellar_Hemisphere	Brain	Allele-Specific_Expression	female	GTEX-131XW	LCSET-4634
SRR1314958	RNA-Seq	152	SRX560893	150	Illumina_HiSeq_2000	PAIRED	2014-10-03	GTEX-131XW-3126-SM-5LZUC	Brain_-_Cortex	Brain	RNA_Seq_(NGS)	female	GTEX-131XW	LCSET-4900
SRR1488651	RNA-Seq	152	SRX637404	150	Illumina_HiSeq_2000	PAIRED	2014-10-04	GTEX-131XW-0011-R10a-SM-5DUVA	Brain_-_Frontal_Cortex_(BA9)	Brain	Allele-Specific_Expression	female	GTEX-131XW	LCSET-4634
SRR1468974	RNA-Seq	152	SRX629636	150	Illumina_HiSeq_2000	PAIRED	2014-10-04	GTEX-131XW-0011-R8a-SM-5DUWY	Brain_-_Hypothalamus	Brain	Allele-Specific_Expression	female	GTEX-131XW	LCSET-4634
SRR1432765	RNA-Seq	152	SRX614477	150	Illumina_HiSeq_2000	PAIRED	2014-10-04	GTEX-131XW-0011-R6b-SM-5K7XY	Brain_-_Nucleus_accumbens_(basal_ganglia)	Brain	Allele-Specific_Expression	female	GTEX-131XW	LCSET-4819
SRR1429244	RNA-Seq	152	SRX613029	150	Illumina_HiSeq_2000	PAIRED	2014-10-04	GTEX-131XW-0011-R9a-SM-5N9EO	Brain_-_Spinal_cord_(cervical_c-1)	Brain	Allele-Specific_Expression	female	GTEX-131XW	LCSET-4905
SRR1336181	RNA-Seq	152	SRX570539	150	Illumina_HiSeq_2000	PAIRED	2014-10-03	GTEX-131XW-0726-SM-5EGK3	Breast_-_Mammary_Tissue	Breast	RNA_Seq_(NGS)	female	GTEX-131XW	LCSET-4797
SRR1441889	RNA-Seq	152	SRX617676	150	Illumina_HiSeq_2000	PAIRED	2014-10-04	GTEX-131XW-1126-SM-5EGK4	Lung	Lung	RNA_Seq_(NGS)	female	GTEX-131XW	LCSET-4797
SRR1363908	RNA-Seq	152	SRX582032	150	Illumina_HiSeq_2000	PAIRED	2014-10-04	GTEX-131XW-0326-SM-5KM1J	Muscle_-_Skeletal	Muscle	Allele-Specific_Expression	female	GTEX-131XW	LCSET-4820
SRR1362245	RNA-Seq	152	SRX581148	150	Illumina_HiSeq_2000	PAIRED	2014-10-04	GTEX-131XW-3226-SM-5LZUO	Pituitary	Pituitary	RNA_Seq_(NGS)	female	GTEX-131XW	LCSET-4900
SRR1374141	RNA-Seq	152	SRX588134	150	Illumina_HiSeq_2000	PAIRED	2014-10-04	GTEX-131XW-0626-SM-5PNVD	Skin_-_Not_Sun_Exposed_(Suprapubic)	Skin	RNA_Seq_(NGS)	female	GTEX-131XW	LCSET-4917
SRR1445723	RNA-Seq	152	SRX619166	150	Illumina_HiSeq_2000	PAIRED	2014-10-04	GTEX-131XW-0426-SM-5LZWP	Skin_-_Sun_Exposed_(Lower_leg)	Skin	Allele-Specific_Expression	female	GTEX-131XW	LCSET-4900
SRR1477991	RNA-Seq	152	SRX633423	150	Illumina_HiSeq_2000	PAIRED	2014-10-04	GTEX-131XW-0006-SM-5O9AO	Whole_Blood	Blood	RNA_Seq_(NGS)	female	GTEX-131XW	LCSET-4909
SRR1465001	RNA-Seq	152	SRX627945	150	Illumina_HiSeq_2000	PAIRED	2014-10-04	GTEX-131YS-0226-SM-5IJEH	Adipose_-_Subcutaneous	Adipose_Tissue	Allele-Specific_Expression	female	GTEX-131YS	LCSET-4815
SRR1340486	RNA-Seq	152	SRX572313	150	Illumina_HiSeq_2000	PAIRED	2014-10-03	GTEX-131YS-1726-SM-5HL7G	Adipose_-_Visceral_(Omentum)	Adipose_Tissue	RNA_Seq_(NGS)	female	GTEX-131YS	LCSET-4807
SRR1464660	RNA-Seq	152	SRX627815	150	Illumina_HiSeq_2000	PAIRED	2014-10-04	GTEX-131YS-2026-SM-5P9J8	Adrenal_Gland	Adrenal_Gland	Allele-Specific_Expression	female	GTEX-131YS	LCSET-4916
SRR1367478	RNA-Seq	152	SRX583756	150	Illumina_HiSeq_2000	PAIRED	2014-10-04	GTEX-131YS-1126-SM-5N9FQ	Artery_-_Aorta	Blood_Vessel	Allele-Specific_Expression	female	GTEX-131YS	LCSET-4905
SRR1332928	RNA-Seq	152	SRX569006	150	Illumina_HiSeq_2000	PAIRED	2014-10-03	GTEX-131YS-1226-SM-5K7VE	Artery_-_Coronary	Blood_Vessel	Allele-Specific_Expression	female	GTEX-131YS	LCSET-4818
SRR1421284	RNA-Seq	152	SRX607963	150	Illumina_HiSeq_2000	PAIRED	2014-10-04	GTEX-131YS-0426-SM-5EQ4J	Artery_-_Tibial	Blood_Vessel	RNA_Seq_(NGS)	female	GTEX-131YS	LCSET-4767
SRR1498640	RNA-Seq	152	SRX640192	150	Illumina_HiSeq_2000	PAIRED	2014-10-04	GTEX-131YS-0011-R4a-SM-5DUVL	Brain_-_Amygdala	Brain	RNA_Seq_(NGS)	female	GTEX-131YS	LCSET-4634
SRR1355040	RNA-Seq	152	SRX578489	150	Illumina_HiSeq_2000	PAIRED	2014-10-03	GTEX-131YS-0011-R3b-SM-5DUXB	Brain_-_Anterior_cingulate_cortex_(BA24)	Brain	RNA_Seq_(NGS)	female	GTEX-131YS	LCSET-4634
SRR1339218	RNA-Seq	152	SRX571766	150	Illumina_HiSeq_2000	PAIRED	2014-10-03	GTEX-131YS-0011-R5b-SM-5K7YB	Brain_-_Caudate_(basal_ganglia)	Brain	Allele-Specific_Expression	female	GTEX-131YS	LCSET-4819
SRR1451897	RNA-Seq	152	SRX621883	150	Illumina_HiSeq_2000	PAIRED	2014-10-04	GTEX-131YS-0011-R11b-SM-5EGLM	Brain_-_Cerebellar_Hemisphere	Brain	RNA_Seq_(NGS)	female	GTEX-131YS	LCSET-4797
SRR1404969	RNA-Seq	152	SRX601520	150	Illumina_HiSeq_2000	PAIRED	2014-10-04	GTEX-131YS-3026-SM-5EGHY	Brain_-_Cerebellum	Brain	RNA_Seq_(NGS)	female	GTEX-131YS	LCSET-4764
SRR1490019	RNA-Seq	152	SRX637954	150	Illumina_HiSeq_2000	PAIRED	2014-10-04	GTEX-131YS-3126-SM-5KLYT	Brain_-_Cortex	Brain	RNA_Seq_(NGS)	female	GTEX-131YS	LCSET-4820
SRR1337098	RNA-Seq	152	SRX570926	150	Illumina_HiSeq_2000	PAIRED	2014-10-03	GTEX-131YS-0011-R10b-SM-5EQ5N	Brain_-_Frontal_Cortex_(BA9)	Brain	RNA_Seq_(NGS)	female	GTEX-131YS	LCSET-4767
SRR1319539	RNA-Seq	152	SRX562768	150	Illumina_HiSeq_2000	PAIRED	2014-10-03	GTEX-131YS-0011-R1a-SM-5DUXC	Brain_-_Hippocampus	Brain	RNA_Seq_(NGS)	female	GTEX-131YS	LCSET-4634
SRR1385124	RNA-Seq	152	SRX592960	150	Illumina_HiSeq_2000	PAIRED	2014-10-04	GTEX-131YS-0011-R7a-SM-5IJDA	Brain_-_Putamen_(basal_ganglia)	Brain	Allele-Specific_Expression	female	GTEX-131YS	LCSET-4814
SRR1321853	RNA-Seq	152	SRX563735	150	Illumina_HiSeq_2000	PAIRED	2014-10-03	GTEX-131YS-0011-R9b-SM-5EQLY	Brain_-_Spinal_cord_(cervical_c-1)	Brain	RNA_Seq_(NGS)	female	GTEX-131YS	LCSET-4790
SRR1346861	RNA-Seq	152	SRX575393	150	Illumina_HiSeq_2000	PAIRED	2014-10-03	GTEX-131YS-0626-SM-5EGKL	Breast_-_Mammary_Tissue	Breast	RNA_Seq_(NGS)	female	GTEX-131YS	LCSET-4797
SRR1480721	RNA-Seq	152	SRX634541	150	Illumina_HiSeq_2000	PAIRED	2014-10-04	GTEX-131YS-2926-SM-5EGKI	Colon_-_Sigmoid	Colon	Allele-Specific_Expression	female	GTEX-131YS	LCSET-4797
SRR1417387	RNA-Seq	152	SRX606342	150	Illumina_HiSeq_2000	PAIRED	2014-10-04	GTEX-131YS-1426-SM-5IJF7	Esophagus_-_Mucosa	Esophagus	RNA_Seq_(NGS)	female	GTEX-131YS	LCSET-4815
SRR1383937	RNA-Seq	152	SRX592534	150	Illumina_HiSeq_2000	PAIRED	2014-10-04	GTEX-131YS-0826-SM-5PNYV	Heart_-_Atrial_Appendage	Heart	RNA_Seq_(NGS)	female	GTEX-131YS	LCSET-4918
SRR1414792	RNA-Seq	152	SRX605300	150	Illumina_HiSeq_2000	PAIRED	2014-10-04	GTEX-131YS-1626-SM-5HL6C	Liver	Liver	Allele-Specific_Expression	female	GTEX-131YS	LCSET-4806
SRR1326249	RNA-Seq	152	SRX565745	150	Illumina_HiSeq_2000	PAIRED	2014-10-03	GTEX-131YS-0926-SM-5IJB9	Lung	Lung	Allele-Specific_Expression	female	GTEX-131YS	LCSET-4814
SRR1397156	RNA-Seq	152	SRX598662	150	Illumina_HiSeq_2000	PAIRED	2014-10-04	GTEX-131YS-0526-SM-5EGKJ	Muscle_-_Skeletal	Muscle	RNA_Seq_(NGS)	female	GTEX-131YS	LCSET-4797
SRR1321921	RNA-Seq	152	SRX563753	150	Illumina_HiSeq_2000	PAIRED	2014-10-03	GTEX-131YS-0326-SM-5PNYW	Nerve_-_Tibial	Nerve	Allele-Specific_Expression	female	GTEX-131YS	LCSET-4918
SRR1436146	RNA-Seq	152	SRX615755	150	Illumina_HiSeq_2000	PAIRED	2014-10-04	GTEX-131YS-2226-SM-5P9G8	Ovary	Ovary	Allele-Specific_Expression	female	GTEX-131YS	LCSET-4914
SRR1370384	RNA-Seq	152	SRX585257	150	Illumina_HiSeq_2000	PAIRED	2014-10-04	GTEX-131YS-3226-SM-5IFGV	Pituitary	Pituitary	RNA_Seq_(NGS)	female	GTEX-131YS	LCSET-4813
SRR1320258	RNA-Seq	152	SRX563078	150	Illumina_HiSeq_2000	PAIRED	2014-10-03	GTEX-131YS-2826-SM-5EQ47	Skin_-_Not_Sun_Exposed_(Suprapubic)	Skin	Allele-Specific_Expression	female	GTEX-131YS	LCSET-4767
SRR1369052	RNA-Seq	152	SRX584361	150	Illumina_HiSeq_2000	PAIRED	2014-10-04	GTEX-131YS-0126-SM-5KM1M	Skin_-_Sun_Exposed_(Lower_leg)	Skin	Allele-Specific_Expression	female	GTEX-131YS	LCSET-4820
SRR1341034	RNA-Seq	152	SRX572541	150	Illumina_HiSeq_2000	PAIRED	2014-10-03	GTEX-131YS-0726-SM-5P9G9	Thyroid	Thyroid	Allele-Specific_Expression	female	GTEX-131YS	LCSET-4914
SRR1475466	RNA-Seq	152	SRX632364	150	Illumina_HiSeq_2000	PAIRED	2014-10-04	GTEX-131YS-2326-SM-5IJFJ	Uterus	Uterus	RNA_Seq_(NGS)	female	GTEX-131YS	LCSET-4815
SRR1439976	RNA-Seq	152	SRX616927	150	Illumina_HiSeq_2000	PAIRED	2014-10-04	GTEX-131YS-2426-SM-5J2OD	Vagina	Vagina	Allele-Specific_Expression	female	GTEX-131YS	LCSET-4817
SRR1349032	RNA-Seq	152	SRX576232	150	Illumina_HiSeq_2000	PAIRED	2014-10-03	GTEX-131YS-0005-SM-5NQAS	Whole_Blood	Blood	RNA_Seq_(NGS)	female	GTEX-131YS	LCSET-4907
SRR1458113	RNA-Seq	152	SRX624443	150	Illumina_HiSeq_2000	PAIRED	2014-10-04	GTEX-132AR-0226-SM-5IJBE	Adipose_-_Subcutaneous	Adipose_Tissue	Allele-Specific_Expression	female	GTEX-132AR	LCSET-4814
SRR1382851	RNA-Seq	152	SRX592089	150	Illumina_HiSeq_2000	PAIRED	2014-10-04	GTEX-132AR-0526-SM-5J2MJ	Adipose_-_Visceral_(Omentum)	Adipose_Tissue	Allele-Specific_Expression	female	GTEX-132AR	LCSET-4817
SRR1322536	RNA-Seq	152	SRX563991	150	Illumina_HiSeq_2000	PAIRED	2014-10-03	GTEX-132AR-1726-SM-5EGHQ	Adrenal_Gland	Adrenal_Gland	RNA_Seq_(NGS)	female	GTEX-132AR	LCSET-4764
SRR1359803	RNA-Seq	152	SRX580263	150	Illumina_HiSeq_2000	PAIRED	2014-10-03	GTEX-132AR-2126-SM-5K7XG	Artery_-_Aorta	Blood_Vessel	Allele-Specific_Expression	female	GTEX-132AR	LCSET-4819
SRR1471312	RNA-Seq	152	SRX630590	150	Illumina_HiSeq_2000	PAIRED	2014-10-04	GTEX-132AR-1326-SM-5K7YC	Artery_-_Coronary	Blood_Vessel	Allele-Specific_Expression	female	GTEX-132AR	LCSET-5258
SRR1466400	RNA-Seq	152	SRX628536	150	Illumina_HiSeq_2000	PAIRED	2014-10-04	GTEX-132AR-0726-SM-5EQ6J	Artery_-_Tibial	Blood_Vessel	Allele-Specific_Expression	female	GTEX-132AR	LCSET-4767
SRR1476950	RNA-Seq	152	SRX632985	150	Illumina_HiSeq_2000	PAIRED	2014-10-04	GTEX-132AR-0826-SM-5EGK6	Breast_-_Mammary_Tissue	Breast	Allele-Specific_Expression	female	GTEX-132AR	LCSET-4797
SRR1395682	RNA-Seq	152	SRX598139	150	Illumina_HiSeq_2000	PAIRED	2014-10-04	GTEX-132AR-2826-SM-5IJFV	Colon_-_Sigmoid	Colon	RNA_Seq_(NGS)	female	GTEX-132AR	LCSET-4815
SRR1485700	RNA-Seq	152	SRX636231	150	Illumina_HiSeq_2000	PAIRED	2014-10-04	GTEX-132AR-2726-SM-5PNVN	Colon_-_Transverse	Colon	RNA_Seq_(NGS)	female	GTEX-132AR	LCSET-4917
SRR1316852	RNA-Seq	152	SRX561740	150	Illumina_HiSeq_2000	PAIRED	2014-10-03	GTEX-132AR-2526-SM-5PNVM	Esophagus_-_Gastroesophageal_Junction	Esophagus	RNA_Seq_(NGS)	female	GTEX-132AR	LCSET-4917
SRR1319100	RNA-Seq	152	SRX562605	150	Illumina_HiSeq_2000	PAIRED	2014-10-03	GTEX-132AR-2226-SM-5J2NT	Esophagus_-_Mucosa	Esophagus	RNA_Seq_(NGS)	female	GTEX-132AR	LCSET-4817
SRR1348490	RNA-Seq	152	SRX576028	150	Illumina_HiSeq_2000	PAIRED	2014-10-03	GTEX-132AR-2326-SM-5IJDY	Esophagus_-_Muscularis	Esophagus	RNA_Seq_(NGS)	female	GTEX-132AR	LCSET-4815
SRR1378131	RNA-Seq	152	SRX589912	150	Illumina_HiSeq_2000	PAIRED	2014-10-04	GTEX-132AR-1926-SM-5EGK5	Heart_-_Atrial_Appendage	Heart	Allele-Specific_Expression	female	GTEX-132AR	LCSET-4797
SRR1366690	RNA-Seq	152	SRX583461	150	Illumina_HiSeq_2000	PAIRED	2014-10-04	GTEX-132AR-2026-SM-5IJG4	Heart_-_Left_Ventricle	Heart	RNA_Seq_(NGS)	female	GTEX-132AR	LCSET-4815
SRR1317554	RNA-Seq	152	SRX562022	150	Illumina_HiSeq_2000	PAIRED	2014-10-03	GTEX-132AR-0426-SM-5IFH8	Liver	Liver	RNA_Seq_(NGS)	female	GTEX-132AR	LCSET-4813
SRR1320579	RNA-Seq	152	SRX563212	150	Illumina_HiSeq_2000	PAIRED	2014-10-03	GTEX-132AR-1026-SM-5PNVL	Muscle_-_Skeletal	Muscle	RNA_Seq_(NGS)	female	GTEX-132AR	LCSET-4917
SRR1316513	RNA-Seq	152	SRX561589	150	Illumina_HiSeq_2000	PAIRED	2014-10-03	GTEX-132AR-1426-SM-5IFF1	Ovary	Ovary	RNA_Seq_(NGS)	female	GTEX-132AR	LCSET-4813
SRR1487764	RNA-Seq	152	SRX637031	150	Illumina_HiSeq_2000	PAIRED	2014-10-04	GTEX-132AR-1826-SM-5EGHR	Pancreas	Pancreas	Allele-Specific_Expression	female	GTEX-132AR	LCSET-5055
SRR1485812	RNA-Seq	152	SRX636282	150	Illumina_HiSeq_2000	PAIRED	2014-10-04	GTEX-132AR-0326-SM-5KM2C	Skin_-_Not_Sun_Exposed_(Suprapubic)	Skin	RNA_Seq_(NGS)	female	GTEX-132AR	LCSET-4820
SRR1403089	RNA-Seq	152	SRX600841	150	Illumina_HiSeq_2000	PAIRED	2014-10-04	GTEX-132AR-2426-SM-5IFFD	Stomach	Stomach	RNA_Seq_(NGS)	female	GTEX-132AR	LCSET-4813
SRR1413032	RNA-Seq	152	SRX604580	150	Illumina_HiSeq_2000	PAIRED	2014-10-04	GTEX-132AR-1126-SM-5P9GA	Thyroid	Thyroid	Allele-Specific_Expression	female	GTEX-132AR	LCSET-4914
SRR1442213	RNA-Seq	152	SRX617781	150	Illumina_HiSeq_2000	PAIRED	2014-10-04	GTEX-132AR-1526-SM-5KM1L	Uterus	Uterus	RNA_Seq_(NGS)	female	GTEX-132AR	LCSET-4820
SRR1414496	RNA-Seq	152	SRX605162	150	Illumina_HiSeq_2000	PAIRED	2014-10-04	GTEX-132AR-1626-SM-5EGHP	Vagina	Vagina	RNA_Seq_(NGS)	female	GTEX-132AR	LCSET-4764
SRR1345541	RNA-Seq	152	SRX574639	150	Illumina_HiSeq_2000	PAIRED	2014-10-03	GTEX-132AR-0006-SM-5NQ7N	Whole_Blood	Blood	RNA_Seq_(NGS)	female	GTEX-132AR	LCSET-4906
SRR1343302	RNA-Seq	152	SRX573639	150	Illumina_HiSeq_2000	PAIRED	2014-10-03	GTEX-132NY-1126-SM-5PNVE	Adipose_-_Visceral_(Omentum)	Adipose_Tissue	Allele-Specific_Expression	male	GTEX-132NY	LCSET-4917
SRR1316420	RNA-Seq	152	SRX561554	150	Illumina_HiSeq_2000	PAIRED	2014-10-03	GTEX-132NY-2226-SM-5J2LZ	Adrenal_Gland	Adrenal_Gland	RNA_Seq_(NGS)	male	GTEX-132NY	LCSET-4817
SRR1353480	RNA-Seq	152	SRX577915	150	Illumina_HiSeq_2000	PAIRED	2014-10-03	GTEX-132NY-0626-SM-5L3D9	Artery_-_Tibial	Blood_Vessel	RNA_Seq_(NGS)	male	GTEX-132NY	LCSET-4822
SRR1488196	RNA-Seq	152	SRX637212	150	Illumina_HiSeq_2000	PAIRED	2014-10-04	GTEX-132NY-0826-SM-5K7Y7	Breast_-_Mammary_Tissue	Breast	Allele-Specific_Expression	male	GTEX-132NY	LCSET-4819
SRR1489349	RNA-Seq	152	SRX637669	150	Illumina_HiSeq_2000	PAIRED	2014-10-04	GTEX-132NY-2726-SM-5PNY2	Colon_-_Sigmoid	Colon	Allele-Specific_Expression	male	GTEX-132NY	LCSET-4918
SRR1456314	RNA-Seq	152	SRX623717	150	Illumina_HiSeq_2000	PAIRED	2016-05-14	GTEX-132NY-2026-SM-5L3FM	Esophagus_-_Gastroesophageal_Junction	Esophagus	Allele-Specific_Expression	male	GTEX-132NY	LCSET-4822
SRR1381269	RNA-Seq	152	SRX591357	150	Illumina_HiSeq_2000	PAIRED	2014-10-04	GTEX-132NY-1426-SM-5J1MJ	Heart_-_Atrial_Appendage	Heart	Allele-Specific_Expression	male	GTEX-132NY	LCSET-4816
SRR1405593	RNA-Seq	152	SRX601794	150	Illumina_HiSeq_2000	PAIRED	2014-10-04	GTEX-132NY-1726-SM-5EGKK	Heart_-_Left_Ventricle	Heart	Allele-Specific_Expression	male	GTEX-132NY	LCSET-4797
SRR1407179	RNA-Seq	152	SRX602312	150	Illumina_HiSeq_2000	PAIRED	2014-10-04	GTEX-132NY-0926-SM-5P9G3	Liver	Liver	Allele-Specific_Expression	male	GTEX-132NY	LCSET-4914
SRR1409193	RNA-Seq	152	SRX603027	150	Illumina_HiSeq_2000	PAIRED	2014-10-04	GTEX-132NY-1226-SM-5PNVF	Lung	Lung	Allele-Specific_Expression	male	GTEX-132NY	LCSET-4917
SRR1471117	RNA-Seq	152	SRX630514	150	Illumina_HiSeq_2000	PAIRED	2014-10-04	GTEX-132NY-0726-SM-5KLZM	Muscle_-_Skeletal	Muscle	RNA_Seq_(NGS)	male	GTEX-132NY	LCSET-4820
SRR1419408	RNA-Seq	152	SRX607192	150	Illumina_HiSeq_2000	PAIRED	2014-10-04	GTEX-132NY-0526-SM-5EQ4V	Nerve_-_Tibial	Nerve	RNA_Seq_(NGS)	male	GTEX-132NY	LCSET-4767
SRR1433329	RNA-Seq	152	SRX614684	150	Illumina_HiSeq_2000	PAIRED	2014-10-04	GTEX-132NY-2826-SM-5P9G2	Prostate	Prostate	RNA_Seq_(NGS)	male	GTEX-132NY	LCSET-4914
SRR1404003	RNA-Seq	152	SRX601196	150	Illumina_HiSeq_2000	PAIRED	2014-10-04	GTEX-132NY-0326-SM-5IJBL	Skin_-_Sun_Exposed_(Lower_leg)	Skin	RNA_Seq_(NGS)	male	GTEX-132NY	LCSET-4814
SRR1413851	RNA-Seq	152	SRX604905	150	Illumina_HiSeq_2000	PAIRED	2014-10-04	GTEX-132NY-1026-SM-5P9IY	Thyroid	Thyroid	Allele-Specific_Expression	male	GTEX-132NY	LCSET-4916
SRR1345847	RNA-Seq	152	SRX574776	150	Illumina_HiSeq_2000	PAIRED	2014-10-03	GTEX-132NY-0005-SM-5O9AC	Whole_Blood	Blood	Allele-Specific_Expression	male	GTEX-132NY	LCSET-4909
SRR1434712	RNA-Seq	152	SRX615211	150	Illumina_HiSeq_2000	PAIRED	2014-10-04	GTEX-132Q8-1726-SM-5EGK8	Adipose_-_Visceral_(Omentum)	Adipose_Tissue	RNA_Seq_(NGS)	male	GTEX-132Q8	LCSET-4797
SRR1486698	RNA-Seq	152	SRX636651	150	Illumina_HiSeq_2000	PAIRED	2014-10-04	GTEX-132Q8-0526-SM-5IJBQ	Artery_-_Tibial	Blood_Vessel	Allele-Specific_Expression	male	GTEX-132Q8	LCSET-4814
SRR1471922	RNA-Seq	152	SRX630826	150	Illumina_HiSeq_2000	PAIRED	2014-10-04	GTEX-132Q8-0011-R5a-SM-5IJDM	Brain_-_Caudate_(basal_ganglia)	Brain	RNA_Seq_(NGS)	male	GTEX-132Q8	LCSET-4814
SRR1388323	RNA-Seq	152	SRX594671	150	Illumina_HiSeq_2000	PAIRED	2014-10-04	GTEX-132Q8-0011-R11b-SM-5DUW9	Brain_-_Cerebellar_Hemisphere	Brain	Allele-Specific_Expression	male	GTEX-132Q8	LCSET-4634
SRR1420891	RNA-Seq	152	SRX607787	150	Illumina_HiSeq_2000	PAIRED	2014-10-04	GTEX-132Q8-2926-SM-5IFFP	Brain_-_Cerebellum	Brain	RNA_Seq_(NGS)	male	GTEX-132Q8	LCSET-4813
SRR1338219	RNA-Seq	152	SRX571390	150	Illumina_HiSeq_2000	PAIRED	2014-10-03	GTEX-132Q8-3026-SM-5PNVG	Brain_-_Cortex	Brain	Allele-Specific_Expression	male	GTEX-132Q8	LCSET-4917
SRR1421177	RNA-Seq	152	SRX607910	150	Illumina_HiSeq_2000	PAIRED	2014-10-04	GTEX-132Q8-0011-R10b-SM-5DUWZ	Brain_-_Frontal_Cortex_(BA9)	Brain	Allele-Specific_Expression	male	GTEX-132Q8	LCSET-4634
SRR1489971	RNA-Seq	152	SRX637935	150	Illumina_HiSeq_2000	PAIRED	2014-10-04	GTEX-132Q8-0011-R1a-SM-5EGLK	Brain_-_Hippocampus	Brain	Allele-Specific_Expression	male	GTEX-132Q8	LCSET-4797
SRR1468574	RNA-Seq	152	SRX629463	150	Illumina_HiSeq_2000	PAIRED	2014-10-04	GTEX-132Q8-0011-R8b-SM-5DUWX	Brain_-_Hypothalamus	Brain	Allele-Specific_Expression	male	GTEX-132Q8	LCSET-4634
SRR1436106	RNA-Seq	152	SRX615742	150	Illumina_HiSeq_2000	PAIRED	2014-10-04	GTEX-132Q8-0011-R7b-SM-5N9F1	Brain_-_Putamen_(basal_ganglia)	Brain	RNA_Seq_(NGS)	male	GTEX-132Q8	LCSET-4905
SRR1359673	RNA-Seq	152	SRX580196	150	Illumina_HiSeq_2000	PAIRED	2014-10-03	GTEX-132Q8-0011-R2b-SM-5EQ5Z	Brain_-_Substantia_nigra	Brain	Allele-Specific_Expression	male	GTEX-132Q8	LCSET-4767
SRR1388281	RNA-Seq	152	SRX594657	150	Illumina_HiSeq_2000	PAIRED	2014-10-04	GTEX-132Q8-1426-SM-5EGK7	Breast_-_Mammary_Tissue	Breast	Allele-Specific_Expression	male	GTEX-132Q8	LCSET-4797
SRR1384091	RNA-Seq	152	SRX592590	150	Illumina_HiSeq_2000	PAIRED	2014-10-04	GTEX-132Q8-1826-SM-5EGIY	Esophagus_-_Mucosa	Esophagus	Allele-Specific_Expression	male	GTEX-132Q8	LCSET-4764
SRR1392795	RNA-Seq	152	SRX596542	150	Illumina_HiSeq_2000	PAIRED	2014-10-04	GTEX-132Q8-1126-SM-5K7XS	Heart_-_Atrial_Appendage	Heart	RNA_Seq_(NGS)	male	GTEX-132Q8	LCSET-4819
SRR1318465	RNA-Seq	152	SRX562346	150	Illumina_HiSeq_2000	PAIRED	2014-10-03	GTEX-132Q8-0626-SM-5L3F3	Muscle_-_Skeletal	Muscle	RNA_Seq_(NGS)	male	GTEX-132Q8	LCSET-4822
SRR1328642	RNA-Seq	152	SRX567073	150	Illumina_HiSeq_2000	PAIRED	2014-10-03	GTEX-132Q8-0006-SM-5NQA4	Whole_Blood	Blood	RNA_Seq_(NGS)	male	GTEX-132Q8	LCSET-4907
SRR1394695	RNA-Seq	152	SRX597582	150	Illumina_HiSeq_2000	PAIRED	2014-10-04	GTEX-132QS-0826-SM-5K7WV	Adipose_-_Visceral_(Omentum)	Adipose_Tissue	RNA_Seq_(NGS)	male	GTEX-132QS	LCSET-4819
SRR1353076	RNA-Seq	152	SRX577760	150	Illumina_HiSeq_2000	PAIRED	2014-10-03	GTEX-132QS-0126-SM-5IFH9	Adrenal_Gland	Adrenal_Gland	RNA_Seq_(NGS)	male	GTEX-132QS	LCSET-4813
SRR1394818	RNA-Seq	152	SRX597629	150	Illumina_HiSeq_2000	PAIRED	2014-10-04	GTEX-132QS-1626-SM-5K7YZ	Esophagus_-_Gastroesophageal_Junction	Esophagus	RNA_Seq_(NGS)	male	GTEX-132QS	LCSET-4819
SRR1487662	RNA-Seq	152	SRX637003	150	Illumina_HiSeq_2000	PAIRED	2014-10-04	GTEX-132QS-1426-SM-5P9GE	Esophagus_-_Mucosa	Esophagus	RNA_Seq_(NGS)	male	GTEX-132QS	LCSET-4914
SRR1312226	RNA-Seq	152	SRX559279	150	Illumina_HiSeq_2000	PAIRED	2014-10-03	GTEX-132QS-1526-SM-5J2MV	Esophagus_-_Muscularis	Esophagus	RNA_Seq_(NGS)	male	GTEX-132QS	LCSET-4817
SRR1417960	RNA-Seq	152	SRX606585	150	Illumina_HiSeq_2000	PAIRED	2014-10-04	GTEX-132QS-0526-SM-5IJC7	Heart_-_Atrial_Appendage	Heart	Allele-Specific_Expression	male	GTEX-132QS	LCSET-4814
SRR1349772	RNA-Seq	152	SRX576517	150	Illumina_HiSeq_2000	PAIRED	2014-10-03	GTEX-132QS-0426-SM-5KLZ6	Heart_-_Left_Ventricle	Heart	RNA_Seq_(NGS)	male	GTEX-132QS	LCSET-4820
SRR1440682	RNA-Seq	152	SRX617197	150	Illumina_HiSeq_2000	PAIRED	2014-10-04	GTEX-132QS-0726-SM-5IJE9	Lung	Lung	Allele-Specific_Expression	male	GTEX-132QS	LCSET-4815
SRR1457727	RNA-Seq	152	SRX624292	150	Illumina_HiSeq_2000	PAIRED	2014-10-04	GTEX-132QS-0926-SM-5P9GB	Pancreas	Pancreas	RNA_Seq_(NGS)	male	GTEX-132QS	LCSET-4914
SRR1437163	RNA-Seq	152	SRX616180	150	Illumina_HiSeq_2000	PAIRED	2014-10-04	GTEX-132QS-1126-SM-5P9GC	Prostate	Prostate	RNA_Seq_(NGS)	male	GTEX-132QS	LCSET-4914
SRR1377756	RNA-Seq	152	SRX589768	150	Illumina_HiSeq_2000	PAIRED	2014-10-04	GTEX-132QS-0226-SM-5IFFZ	Spleen	Spleen	Allele-Specific_Expression	male	GTEX-132QS	LCSET-4813
SRR1365679	RNA-Seq	152	SRX583073	150	Illumina_HiSeq_2000	PAIRED	2014-10-04	GTEX-132QS-1826-SM-5IFFN	Stomach	Stomach	RNA_Seq_(NGS)	male	GTEX-132QS	LCSET-4813
SRR1476784	RNA-Seq	152	SRX632927	150	Illumina_HiSeq_2000	PAIRED	2014-10-04	GTEX-132QS-1226-SM-5P9GD	Testis	Testis	Allele-Specific_Expression	male	GTEX-132QS	LCSET-4914
SRR1398686	RNA-Seq	152	SRX599169	150	Illumina_HiSeq_2000	PAIRED	2014-10-04	GTEX-132QS-0326-SM-5IJFN	Thyroid	Thyroid	Allele-Specific_Expression	male	GTEX-132QS	LCSET-4815
SRR1348181	RNA-Seq	152	SRX575901	150	Illumina_HiSeq_2000	PAIRED	2014-10-03	GTEX-132QS-0005-SM-5LZXK	Whole_Blood	Blood	RNA_Seq_(NGS)	male	GTEX-132QS	LCSET-4901
SRR1489246	RNA-Seq	152	SRX637629	150	Illumina_HiSeq_2000	PAIRED	2014-10-04	GTEX-1339X-0726-SM-5L3FF	Adipose_-_Visceral_(Omentum)	Adipose_Tissue	Allele-Specific_Expression	male	GTEX-1339X	LCSET-4822
SRR1480329	RNA-Seq	152	SRX634389	150	Illumina_HiSeq_2000	PAIRED	2014-10-04	GTEX-1339X-0826-SM-5J2O6	Adrenal_Gland	Adrenal_Gland	Allele-Specific_Expression	male	GTEX-1339X	LCSET-4817
SRR1319443	RNA-Seq	152	SRX562731	150	Illumina_HiSeq_2000	PAIRED	2014-10-03	GTEX-1339X-0526-SM-5KLYW	Artery_-_Aorta	Blood_Vessel	RNA_Seq_(NGS)	male	GTEX-1339X	LCSET-4820
SRR1435442	RNA-Seq	152	SRX615489	150	Illumina_HiSeq_2000	PAIRED	2014-10-04	GTEX-1339X-2626-SM-5K7YX	Artery_-_Tibial	Blood_Vessel	RNA_Seq_(NGS)	male	GTEX-1339X	LCSET-4819
SRR1347916	RNA-Seq	152	SRX575796	150	Illumina_HiSeq_2000	PAIRED	2014-10-03	GTEX-1339X-1726-SM-5P9J9	Colon_-_Sigmoid	Colon	Allele-Specific_Expression	male	GTEX-1339X	LCSET-4916
SRR1397348	RNA-Seq	152	SRX598733	150	Illumina_HiSeq_2000	PAIRED	2014-10-04	GTEX-1339X-1126-SM-5J2OI	Esophagus_-_Gastroesophageal_Junction	Esophagus	RNA_Seq_(NGS)	male	GTEX-1339X	LCSET-4817
SRR1340828	RNA-Seq	152	SRX572460	150	Illumina_HiSeq_2000	PAIRED	2014-10-03	GTEX-1339X-1226-SM-5PNVO	Esophagus_-_Mucosa	Esophagus	RNA_Seq_(NGS)	male	GTEX-1339X	LCSET-4917
SRR1384413	RNA-Seq	152	SRX592712	150	Illumina_HiSeq_2000	PAIRED	2014-10-04	GTEX-1339X-0326-SM-5K7Z8	Heart_-_Atrial_Appendage	Heart	Allele-Specific_Expression	male	GTEX-1339X	LCSET-4819
SRR1317428	RNA-Seq	152	SRX561968	150	Illumina_HiSeq_2000	PAIRED	2014-10-03	GTEX-1339X-0426-SM-5KLZY	Heart_-_Left_Ventricle	Heart	Allele-Specific_Expression	male	GTEX-1339X	LCSET-4820
SRR1411070	RNA-Seq	152	SRX603830	150	Illumina_HiSeq_2000	PAIRED	2014-10-04	GTEX-1339X-0626-SM-5IJER	Lung	Lung	Allele-Specific_Expression	male	GTEX-1339X	LCSET-4815
SRR1340260	RNA-Seq	152	SRX572208	150	Illumina_HiSeq_2000	PAIRED	2014-10-03	GTEX-1339X-2326-SM-5HL5B	Minor_Salivary_Gland	Salivary_Gland	Allele-Specific_Expression	male	GTEX-1339X	LCSET-4806
SRR1432390	RNA-Seq	152	SRX614318	150	Illumina_HiSeq_2000	PAIRED	2014-10-04	GTEX-1339X-2426-SM-5KLYU	Muscle_-_Skeletal	Muscle	RNA_Seq_(NGS)	male	GTEX-1339X	LCSET-4820
SRR1363947	RNA-Seq	152	SRX582041	150	Illumina_HiSeq_2000	PAIRED	2014-10-04	GTEX-1339X-2726-SM-5PNYU	Nerve_-_Tibial	Nerve	RNA_Seq_(NGS)	male	GTEX-1339X	LCSET-4918
SRR1321765	RNA-Seq	152	SRX563697	150	Illumina_HiSeq_2000	PAIRED	2014-10-03	GTEX-1339X-1026-SM-5IFH5	Pancreas	Pancreas	Allele-Specific_Expression	male	GTEX-1339X	LCSET-4813
SRR1360545	RNA-Seq	152	SRX580480	150	Illumina_HiSeq_2000	PAIRED	2014-10-03	GTEX-1339X-1426-SM-5K7YO	Stomach	Stomach	RNA_Seq_(NGS)	male	GTEX-1339X	LCSET-4819
SRR1314014	RNA-Seq	152	SRX560215	150	Illumina_HiSeq_2000	PAIRED	2014-10-03	GTEX-1339X-1926-SM-5PNVP	Testis	Testis	RNA_Seq_(NGS)	male	GTEX-1339X	LCSET-4917
SRR1312501	RNA-Seq	152	SRX559388	150	Illumina_HiSeq_2000	PAIRED	2014-10-03	GTEX-133LE-1926-SM-5N9FV	Adipose_-_Subcutaneous	Adipose_Tissue	Allele-Specific_Expression	female	GTEX-133LE	LCSET-4905
SRR1343741	RNA-Seq	152	SRX573828	150	Illumina_HiSeq_2000	PAIRED	2014-10-03	GTEX-133LE-0926-SM-5P9J1	Adipose_-_Visceral_(Omentum)	Adipose_Tissue	Allele-Specific_Expression	female	GTEX-133LE	LCSET-4916
SRR1342002	RNA-Seq	152	SRX572921	150	Illumina_HiSeq_2000	PAIRED	2014-10-03	GTEX-133LE-0226-SM-5PNY3	Artery_-_Aorta	Blood_Vessel	RNA_Seq_(NGS)	female	GTEX-133LE	LCSET-4918
SRR1470603	RNA-Seq	152	SRX630324	150	Illumina_HiSeq_2000	PAIRED	2016-05-14	GTEX-133LE-2226-SM-5IFGU	Artery_-_Tibial	Blood_Vessel	Allele-Specific_Expression	female	GTEX-133LE	LCSET-4813
SRR1327896	RNA-Seq	152	SRX566657	150	Illumina_HiSeq_2000	PAIRED	2014-10-03	GTEX-133LE-1726-SM-5K7VQ	Breast_-_Mammary_Tissue	Breast	Allele-Specific_Expression	female	GTEX-133LE	LCSET-4818
SRR1338280	RNA-Seq	152	SRX571420	150	Illumina_HiSeq_2000	PAIRED	2014-10-03	GTEX-133LE-1526-SM-5IFEN	Colon_-_Transverse	Colon	RNA_Seq_(NGS)	female	GTEX-133LE	LCSET-4813
SRR1437369	RNA-Seq	152	SRX616257	150	Illumina_HiSeq_2000	PAIRED	2014-10-04	GTEX-133LE-0626-SM-5IFFJ	Esophagus_-_Mucosa	Esophagus	RNA_Seq_(NGS)	female	GTEX-133LE	LCSET-4813
SRR1451876	RNA-Seq	152	SRX621874	150	Illumina_HiSeq_2000	PAIRED	2014-10-04	GTEX-133LE-0726-SM-5P9IZ	Esophagus_-_Muscularis	Esophagus	Allele-Specific_Expression	female	GTEX-133LE	LCSET-4916
SRR1341833	RNA-Seq	152	SRX572858	150	Illumina_HiSeq_2000	PAIRED	2014-10-03	GTEX-133LE-0526-SM-5N9EJ	Lung	Lung	Allele-Specific_Expression	female	GTEX-133LE	LCSET-4905
SRR1406008	RNA-Seq	152	SRX601893	150	Illumina_HiSeq_2000	PAIRED	2014-10-04	GTEX-133LE-2026-SM-5K7WM	Muscle_-_Skeletal	Muscle	Allele-Specific_Expression	female	GTEX-133LE	LCSET-4819
SRR1469258	RNA-Seq	152	SRX629766	150	Illumina_HiSeq_2000	PAIRED	2014-10-04	GTEX-133LE-2126-SM-5IJBX	Nerve_-_Tibial	Nerve	Allele-Specific_Expression	female	GTEX-133LE	LCSET-4814
SRR1447037	RNA-Seq	152	SRX619693	150	Illumina_HiSeq_2000	PAIRED	2014-10-04	GTEX-133LE-1226-SM-5IFGC	Ovary	Ovary	RNA_Seq_(NGS)	female	GTEX-133LE	LCSET-4813
SRR1473696	RNA-Seq	152	SRX631598	150	Illumina_HiSeq_2000	PAIRED	2016-05-14	GTEX-133LE-2326-SM-5K7W3	Skin_-_Not_Sun_Exposed_(Suprapubic)	Skin	RNA_Seq_(NGS)	female	GTEX-133LE	LCSET-4818
SRR1332879	RNA-Seq	152	SRX568988	150	Illumina_HiSeq_2000	PAIRED	2014-10-03	GTEX-133LE-1826-SM-5J1MV	Skin_-_Sun_Exposed_(Lower_leg)	Skin	Allele-Specific_Expression	female	GTEX-133LE	LCSET-4816
SRR1378199	RNA-Seq	152	SRX589948	150	Illumina_HiSeq_2000	PAIRED	2014-10-04	GTEX-133LE-1426-SM-5IFH1	Small_Intestine_-_Terminal_Ileum	Small_Intestine	RNA_Seq_(NGS)	female	GTEX-133LE	LCSET-4813
SRR1408091	RNA-Seq	152	SRX602609	150	Illumina_HiSeq_2000	PAIRED	2014-10-04	GTEX-133LE-1326-SM-5IFGO	Stomach	Stomach	Allele-Specific_Expression	female	GTEX-133LE	LCSET-4813
SRR1414356	RNA-Seq	152	SRX605094	150	Illumina_HiSeq_2000	PAIRED	2014-10-04	GTEX-133LE-0326-SM-5P9G4	Thyroid	Thyroid	Allele-Specific_Expression	female	GTEX-133LE	LCSET-4914
SRR1441097	RNA-Seq	152	SRX617362	150	Illumina_HiSeq_2000	PAIRED	2014-10-04	GTEX-1399Q-1126-SM-5P9JA	Esophagus_-_Mucosa	Esophagus	RNA_Seq_(NGS)	male	GTEX-1399Q	LCSET-4916
SRR1444306	RNA-Seq	152	SRX618609	150	Illumina_HiSeq_2000	PAIRED	2014-10-04	GTEX-1399Q-2426-SM-5J2MO	Muscle_-_Skeletal	Muscle	Allele-Specific_Expression	male	GTEX-1399Q	LCSET-4817
SRR1383883	RNA-Seq	152	SRX592518	150	Illumina_HiSeq_2000	PAIRED	2014-10-04	GTEX-1399Q-2326-SM-5KM2X	Skin_-_Not_Sun_Exposed_(Suprapubic)	Skin	Allele-Specific_Expression	male	GTEX-1399Q	LCSET-4821
SRR1458955	RNA-Seq	152	SRX624798	150	Illumina_HiSeq_2000	PAIRED	2014-10-04	GTEX-1399Q-2826-SM-5IJEZ	Testis	Testis	RNA_Seq_(NGS)	male	GTEX-1399Q	LCSET-4815
SRR1337540	RNA-Seq	152	SRX571093	150	Illumina_HiSeq_2000	PAIRED	2014-10-03	GTEX-1399Q-0005-SM-5NQAG	Whole_Blood	Blood	Allele-Specific_Expression	male	GTEX-1399Q	LCSET-4907
SRR1420067	RNA-Seq	152	SRX607443	150	Illumina_HiSeq_2000	PAIRED	2014-10-04	GTEX-1399R-2626-SM-5KLZ7	Adipose_-_Subcutaneous	Adipose_Tissue	RNA_Seq_(NGS)	male	GTEX-1399R	LCSET-4820
SRR1433272	RNA-Seq	152	SRX614675	150	Illumina_HiSeq_2000	PAIRED	2014-10-04	GTEX-1399R-0326-SM-5KM1X	Adrenal_Gland	Adrenal_Gland	RNA_Seq_(NGS)	male	GTEX-1399R	LCSET-4820
SRR1404105	RNA-Seq	152	SRX601236	150	Illumina_HiSeq_2000	PAIRED	2014-10-04	GTEX-1399R-0626-SM-5K7UZ	Artery_-_Aorta	Blood_Vessel	RNA_Seq_(NGS)	male	GTEX-1399R	LCSET-4818
SRR1315434	RNA-Seq	152	SRX561088	150	Illumina_HiSeq_2000	PAIRED	2014-10-03	GTEX-1399R-1826-SM-5J2M9	Artery_-_Coronary	Blood_Vessel	Allele-Specific_Expression	male	GTEX-1399R	LCSET-4817
SRR1363926	RNA-Seq	152	SRX582037	150	Illumina_HiSeq_2000	PAIRED	2014-10-04	GTEX-1399R-2326-SM-5PNYT	Artery_-_Tibial	Blood_Vessel	RNA_Seq_(NGS)	male	GTEX-1399R	LCSET-4918
SRR1361777	RNA-Seq	152	SRX580988	150	Illumina_HiSeq_2000	PAIRED	2014-10-04	GTEX-1399R-2126-SM-5K7WZ	Colon_-_Sigmoid	Colon	RNA_Seq_(NGS)	male	GTEX-1399R	LCSET-4819
SRR1498661	RNA-Seq	152	SRX640197	150	Illumina_HiSeq_2000	PAIRED	2014-10-04	GTEX-1399R-2226-SM-5P9JB	Colon_-_Transverse	Colon	Allele-Specific_Expression	male	GTEX-1399R	LCSET-4916
SRR1354999	RNA-Seq	152	SRX578467	150	Illumina_HiSeq_2000	PAIRED	2014-10-03	GTEX-1399R-0926-SM-5J2N8	Esophagus_-_Gastroesophageal_Junction	Esophagus	RNA_Seq_(NGS)	male	GTEX-1399R	LCSET-4817
SRR1486139	RNA-Seq	152	SRX636434	150	Illumina_HiSeq_2000	PAIRED	2016-05-14	GTEX-1399R-0826-SM-5IJEL	Esophagus_-_Mucosa	Esophagus	Allele-Specific_Expression	male	GTEX-1399R	LCSET-4815
SRR1330813	RNA-Seq	152	SRX568087	150	Illumina_HiSeq_2000	PAIRED	2014-10-03	GTEX-1399R-0726-SM-5KM2A	Esophagus_-_Muscularis	Esophagus	Allele-Specific_Expression	male	GTEX-1399R	LCSET-4820
SRR1487807	RNA-Seq	152	SRX637053	150	Illumina_HiSeq_2000	PAIRED	2014-10-04	GTEX-1399R-1726-SM-5K7YJ	Heart_-_Atrial_Appendage	Heart	Allele-Specific_Expression	male	GTEX-1399R	LCSET-4819
SRR1358582	RNA-Seq	152	SRX579839	150	Illumina_HiSeq_2000	PAIRED	2014-10-03	GTEX-1399R-1926-SM-5K7X8	Heart_-_Left_Ventricle	Heart	Allele-Specific_Expression	male	GTEX-1399R	LCSET-4819
SRR1409790	RNA-Seq	152	SRX603281	150	Illumina_HiSeq_2000	PAIRED	2014-10-04	GTEX-1399R-1226-SM-5P9GF	Liver	Liver	Allele-Specific_Expression	male	GTEX-1399R	LCSET-4914
SRR1442928	RNA-Seq	152	SRX618063	150	Illumina_HiSeq_2000	PAIRED	2014-10-04	GTEX-1399R-2526-SM-5IFG2	Muscle_-_Skeletal	Muscle	RNA_Seq_(NGS)	male	GTEX-1399R	LCSET-4813
SRR1466580	RNA-Seq	152	SRX628604	150	Illumina_HiSeq_2000	PAIRED	2014-10-04	GTEX-1399R-2426-SM-5IJFC	Nerve_-_Tibial	Nerve	RNA_Seq_(NGS)	male	GTEX-1399R	LCSET-4815
SRR1418433	RNA-Seq	152	SRX606782	150	Illumina_HiSeq_2000	PAIRED	2014-10-04	GTEX-1399R-0426-SM-5IJE3	Pancreas	Pancreas	RNA_Seq_(NGS)	male	GTEX-1399R	LCSET-4815
SRR1324314	RNA-Seq	152	SRX564685	150	Illumina_HiSeq_2000	PAIRED	2014-10-03	GTEX-1399R-0526-SM-5IJEF	Prostate	Prostate	RNA_Seq_(NGS)	male	GTEX-1399R	LCSET-4815
SRR1501043	RNA-Seq	152	SRX641202	150	Illumina_HiSeq_2000	PAIRED	2014-10-04	GTEX-1399R-1326-SM-5PNYS	Skin_-_Not_Sun_Exposed_(Suprapubic)	Skin	RNA_Seq_(NGS)	male	GTEX-1399R	LCSET-4918
SRR1474312	RNA-Seq	152	SRX631865	150	Illumina_HiSeq_2000	PAIRED	2014-10-04	GTEX-1399R-2726-SM-5IJBA	Skin_-_Sun_Exposed_(Lower_leg)	Skin	RNA_Seq_(NGS)	male	GTEX-1399R	LCSET-4814
SRR1409772	RNA-Seq	152	SRX603278	150	Illumina_HiSeq_2000	PAIRED	2014-10-04	GTEX-1399R-2026-SM-5K7WN	Small_Intestine_-_Terminal_Ileum	Small_Intestine	RNA_Seq_(NGS)	male	GTEX-1399R	LCSET-4819
SRR1499503	RNA-Seq	152	SRX640547	150	Illumina_HiSeq_2000	PAIRED	2014-10-04	GTEX-1399R-0226-SM-5IJGG	Spleen	Spleen	Allele-Specific_Expression	male	GTEX-1399R	LCSET-4815
SRR1347082	RNA-Seq	152	SRX575491	150	Illumina_HiSeq_2000	PAIRED	2014-10-03	GTEX-1399R-1126-SM-5IFIO	Stomach	Stomach	Allele-Specific_Expression	male	GTEX-1399R	LCSET-4830
SRR1339130	RNA-Seq	152	SRX571736	150	Illumina_HiSeq_2000	PAIRED	2014-10-03	GTEX-1399R-1626-SM-5P9GG	Testis	Testis	Allele-Specific_Expression	male	GTEX-1399R	LCSET-4914
SRR1336113	RNA-Seq	152	SRX570501	150	Illumina_HiSeq_2000	PAIRED	2014-10-03	GTEX-1399R-0126-SM-5IFEV	Thyroid	Thyroid	Allele-Specific_Expression	male	GTEX-1399R	LCSET-4813
SRR1434610	RNA-Seq	152	SRX615177	150	Illumina_HiSeq_2000	PAIRED	2014-10-04	GTEX-1399R-0006-SM-5N9FR	Whole_Blood	Blood	Allele-Specific_Expression	male	GTEX-1399R	LCSET-4905
SRR1337010	RNA-Seq	152	SRX570895	150	Illumina_HiSeq_2000	PAIRED	2014-10-03	GTEX-1399S-1426-SM-5PNYQ	Adipose_-_Visceral_(Omentum)	Adipose_Tissue	RNA_Seq_(NGS)	female	GTEX-1399S	LCSET-4918
SRR1479977	RNA-Seq	152	SRX634250	150	Illumina_HiSeq_2000	PAIRED	2014-10-04	GTEX-1399S-0426-SM-5IFG5	Adrenal_Gland	Adrenal_Gland	RNA_Seq_(NGS)	female	GTEX-1399S	LCSET-4813
SRR1348839	RNA-Seq	152	SRX576154	150	Illumina_HiSeq_2000	PAIRED	2014-10-03	GTEX-1399S-0926-SM-5PNVQ	Artery_-_Coronary	Blood_Vessel	RNA_Seq_(NGS)	female	GTEX-1399S	LCSET-4917
SRR1340183	RNA-Seq	152	SRX572179	150	Illumina_HiSeq_2000	PAIRED	2014-10-03	GTEX-1399S-2626-SM-5L3DU	Artery_-_Tibial	Blood_Vessel	RNA_Seq_(NGS)	female	GTEX-1399S	LCSET-4822
SRR1362579	RNA-Seq	152	SRX581270	150	Illumina_HiSeq_2000	PAIRED	2014-10-04	GTEX-1399S-1926-SM-5J2M5	Colon_-_Transverse	Colon	RNA_Seq_(NGS)	female	GTEX-1399S	LCSET-4817
SRR1441443	RNA-Seq	152	SRX617498	150	Illumina_HiSeq_2000	PAIRED	2014-10-04	GTEX-1399S-1526-SM-5P9JC	Esophagus_-_Gastroesophageal_Junction	Esophagus	RNA_Seq_(NGS)	female	GTEX-1399S	LCSET-4916
SRR1457459	RNA-Seq	152	SRX624182	150	Illumina_HiSeq_2000	PAIRED	2014-10-04	GTEX-1399S-1326-SM-5P9GH	Esophagus_-_Mucosa	Esophagus	RNA_Seq_(NGS)	female	GTEX-1399S	LCSET-4914
SRR1347707	RNA-Seq	152	SRX575714	150	Illumina_HiSeq_2000	PAIRED	2014-10-03	GTEX-1399S-1226-SM-5J1O6	Esophagus_-_Muscularis	Esophagus	RNA_Seq_(NGS)	female	GTEX-1399S	LCSET-4816
SRR1458026	RNA-Seq	152	SRX624406	150	Illumina_HiSeq_2000	PAIRED	2014-10-04	GTEX-1399S-0826-SM-5KM23	Heart_-_Atrial_Appendage	Heart	RNA_Seq_(NGS)	female	GTEX-1399S	LCSET-4820
SRR1312725	RNA-Seq	152	SRX559495	150	Illumina_HiSeq_2000	PAIRED	2014-10-03	GTEX-1399S-1026-SM-5KLZ9	Heart_-_Left_Ventricle	Heart	RNA_Seq_(NGS)	female	GTEX-1399S	LCSET-4820
SRR1486080	RNA-Seq	152	SRX636389	150	Illumina_HiSeq_2000	PAIRED	2014-10-04	GTEX-1399S-0526-SM-5IJG8	Kidney_-_Cortex	Kidney	RNA_Seq_(NGS)	female	GTEX-1399S	LCSET-4815
SRR1402986	RNA-Seq	152	SRX600789	150	Illumina_HiSeq_2000	PAIRED	2014-10-04	GTEX-1399S-1726-SM-5L3DI	Lung	Lung	RNA_Seq_(NGS)	female	GTEX-1399S	LCSET-4822
SRR1458852	RNA-Seq	152	SRX624761	150	Illumina_HiSeq_2000	PAIRED	2014-10-04	GTEX-1399S-2726-SM-5KM22	Muscle_-_Skeletal	Muscle	RNA_Seq_(NGS)	female	GTEX-1399S	LCSET-4820
SRR1359410	RNA-Seq	152	SRX580098	150	Illumina_HiSeq_2000	PAIRED	2014-10-03	GTEX-1399S-2426-SM-5K7U3	Nerve_-_Tibial	Nerve	RNA_Seq_(NGS)	female	GTEX-1399S	LCSET-4818
SRR1353537	RNA-Seq	152	SRX577931	150	Illumina_HiSeq_2000	PAIRED	2014-10-03	GTEX-1399S-2126-SM-5J2MH	Ovary	Ovary	RNA_Seq_(NGS)	female	GTEX-1399S	LCSET-4817
SRR1454289	RNA-Seq	152	SRX622893	150	Illumina_HiSeq_2000	PAIRED	2014-10-04	GTEX-1399S-0326-SM-5IFFS	Pancreas	Pancreas	RNA_Seq_(NGS)	female	GTEX-1399S	LCSET-4813
SRR1399314	RNA-Seq	152	SRX599445	150	Illumina_HiSeq_2000	PAIRED	2014-10-04	GTEX-1399S-0126-SM-5IJCF	Skin_-_Not_Sun_Exposed_(Suprapubic)	Skin	RNA_Seq_(NGS)	female	GTEX-1399S	LCSET-4814
SRR1319059	RNA-Seq	152	SRX562589	150	Illumina_HiSeq_2000	PAIRED	2014-10-03	GTEX-1399S-2026-SM-5KM4B	Small_Intestine_-_Terminal_Ileum	Small_Intestine	RNA_Seq_(NGS)	female	GTEX-1399S	LCSET-4821
SRR1382687	RNA-Seq	152	SRX592033	150	Illumina_HiSeq_2000	PAIRED	2014-10-04	GTEX-1399S-0226-SM-5IFFG	Spleen	Spleen	RNA_Seq_(NGS)	female	GTEX-1399S	LCSET-4813
SRR1341321	RNA-Seq	152	SRX572664	150	Illumina_HiSeq_2000	PAIRED	2014-10-03	GTEX-1399S-1626-SM-5P9GI	Stomach	Stomach	RNA_Seq_(NGS)	female	GTEX-1399S	LCSET-4914
SRR1319991	RNA-Seq	152	SRX562957	150	Illumina_HiSeq_2000	PAIRED	2014-10-03	GTEX-1399S-2226-SM-5IFEW	Uterus	Uterus	RNA_Seq_(NGS)	female	GTEX-1399S	LCSET-4813
SRR1385524	RNA-Seq	152	SRX593134	150	Illumina_HiSeq_2000	PAIRED	2014-10-04	GTEX-1399S-2326-SM-5K7YV	Vagina	Vagina	RNA_Seq_(NGS)	female	GTEX-1399S	LCSET-4819
SRR1317898	RNA-Seq	152	SRX562164	150	Illumina_HiSeq_2000	PAIRED	2014-10-03	GTEX-1399S-0006-SM-5NQ7U	Whole_Blood	Blood	RNA_Seq_(NGS)	female	GTEX-1399S	LCSET-4906
SRR1416248	RNA-Seq	152	SRX605853	150	Illumina_HiSeq_2000	PAIRED	2014-10-04	GTEX-1399T-2726-SM-5K7XK	Adipose_-_Subcutaneous	Adipose_Tissue	RNA_Seq_(NGS)	male	GTEX-1399T	LCSET-4819
SRR1402285	RNA-Seq	152	SRX600562	150	Illumina_HiSeq_2000	PAIRED	2014-10-04	GTEX-1399T-1326-SM-5PNVH	Adipose_-_Visceral_(Omentum)	Adipose_Tissue	Allele-Specific_Expression	male	GTEX-1399T	LCSET-4917
SRR1325733	RNA-Seq	152	SRX565559	150	Illumina_HiSeq_2000	PAIRED	2014-10-03	GTEX-1399T-0526-SM-5J1NC	Artery_-_Aorta	Blood_Vessel	Allele-Specific_Expression	male	GTEX-1399T	LCSET-4816
SRR1358520	RNA-Seq	152	SRX579820	150	Illumina_HiSeq_2000	PAIRED	2014-10-03	GTEX-1399T-2626-SM-5L3E4	Artery_-_Tibial	Blood_Vessel	RNA_Seq_(NGS)	male	GTEX-1399T	LCSET-4822
SRR1397073	RNA-Seq	152	SRX598636	150	Illumina_HiSeq_2000	PAIRED	2014-10-04	GTEX-1399T-0011-R4b-SM-5DUVX	Brain_-_Amygdala	Brain	RNA_Seq_(NGS)	male	GTEX-1399T	LCSET-4634
SRR1357189	RNA-Seq	152	SRX579321	150	Illumina_HiSeq_2000	PAIRED	2014-10-03	GTEX-1399T-0011-R5b-SM-5IJDK	Brain_-_Caudate_(basal_ganglia)	Brain	Allele-Specific_Expression	male	GTEX-1399T	LCSET-4814
SRR1500537	RNA-Seq	152	SRX640974	150	Illumina_HiSeq_2000	PAIRED	2014-10-04	GTEX-1399T-0011-R11a-SM-5J2O1	Brain_-_Cerebellar_Hemisphere	Brain	Allele-Specific_Expression	male	GTEX-1399T	LCSET-4817
SRR1338669	RNA-Seq	152	SRX571565	150	Illumina_HiSeq_2000	PAIRED	2014-10-03	GTEX-1399T-3126-SM-5IJFS	Brain_-_Cerebellum	Brain	RNA_Seq_(NGS)	male	GTEX-1399T	LCSET-4815
SRR1316815	RNA-Seq	152	SRX561729	150	Illumina_HiSeq_2000	PAIRED	2014-10-03	GTEX-1399T-3026-SM-5KLZC	Brain_-_Cortex	Brain	RNA_Seq_(NGS)	male	GTEX-1399T	LCSET-4820
SRR1476186	RNA-Seq	152	SRX632667	150	Illumina_HiSeq_2000	PAIRED	2014-10-04	GTEX-1399T-0011-R1b-SM-5DUWN	Brain_-_Hippocampus	Brain	Allele-Specific_Expression	male	GTEX-1399T	LCSET-4634
[truncated: 7,528 more rows]
