# Supplementary material for: A tissue level atlas of the healthy human virome
Source: BMC Biol. 2020 Jun 4;18:55. doi: 10.1186/s12915-020-00785-5 (PMC7269688; doi:10.1186/s12915-020-00785-5)
Supplement: Supplementary file 2 — Additional file 2: Table S2 List of the 39 viral species detected in this study. [file 12915_2020_785_MOESM2_ESM.xlsx]

## Sheet: Table S2
Additional file 2: Table S2. List of the 39 viral species detected in this study.
ID	Reference name	Name in this study
ID_2	Human_gammaherpesvirus_4_complete_genome	EBV (HHV-4)
ID_2457	Human_herpesvirus_1_strain_17_complete_genome	HSV-1
ID_119	Human_herpesvirus_3_complete_genome	HHV-3
ID_1242	Human_herpesvirus_5_strain_Merlin_complete_genome	CMV (HHV-5)
ID_4534	Human_betaherpesvirus_6A_variant_A_DNA_complete_virion_genome_isolate_U1102	HHV-6A
ID_270	Human_herpesvirus_6B_complete_genome	HHV-6B
ID_722	Human_herpesvirus_7_complete_genome	HHV-7
ID_51	Hepatitis_C_virus_genotype_1_complete_genome	HCV
ID_215	GB_virus_C/Hepatitis_G_virus_complete_genome	GBV (HGV)
ID_1007	Adeno-associated_virus_-_2_complete_genome	AAV-2
ID_43	Human_coronavirus_229E_complete_genome	HCoV-229E
ID_67	Respiratory_syncytial_virus_complete_genome	RSV
ID_1480	Torque_teno_virus_16_complete_genome	TTV
ID_1617	Torque_teno_virus_complete_genome	TTV
ID_4625	Torque_teno_virus_24_ORF4_ORF3_ORF2_ORF1_genes_complete_cds_clone:_SAa-01	TTV
ID_4621	Torque_teno_virus_13_isolate_TCHN-A_Orf2_and_Orf1_genes_complete_cds	TTV
ID_4618	Torque_teno_virus_5_isolate_TCHN-C1_Orf2_and_Orf1_genes_complete_cds	TTV
ID_146	Human_papillomavirus_type_4_complete_genome	HPV
ID_190	Human_papillomavirus_type_49_complete_genome	HPV
ID_193	Human_papillomavirus_type_9_complete_genome	HPV
ID_576	Human_papillomavirus_type_92_complete_genome	HPV
ID_497	Human_papillomavirus_type_90_complete_genome	HPV
ID_2342	Merkel_cell_polyomavirus_isolate_R17b_complete_genome	Merkel cell polyomavirus
ID_2834	Gemycircularvirus_HV-GcV1_complete_genome	Gemycircularvirus
ID_2134	MSSI2.225_virus_complete_sequence	MSSI2.225 virus
ID_565	Lassa_virus_segment_L_complete_sequence	Lassa virus
ID_69	Human_parainfluenza_virus_3_complete_genomeSimian_Agent_10_complete_genome	Parainfluenza virus 3
ID_1402	Cosavirus_A_strain_HCoSV-A1_polyprotein_gene_complete_cds	HCOSV-A
ID_3476	Hubei_picorna-like_virus_36_strain_SCM50248_hypothetical_protein_gene_complete_cds	Hubei picorna virus
ID_3463	Hubei_picorna-like_virus_15_strain_arthropodmix13755_hypothetical_protein_1_and_hypothetical_protein_2_genes_complete_cds	Hubei picorna virus
ID_3904	Hubei_picorna-like_virus_51_strain_QTM27291_hypothetical_protein_1_and_hypothetical_protein_2_genes_complete_cds	Hubei picorna virus
ID_3505	Hubei_arthropod_virus_1_strain_arthropodmix4509_hypothetical_protein_gene_complete_cds	Hubei arthropod virus 1
ID_363	Bovine_coronavirus_complete_genome	Bovine coronavirus
ID_307	Acute_bee_paralysis_virus_complete_genome	Acute bee paralysis
ID_471	Acyrthosiphon_pisum_virus_protein_P1_gene_complete_cds;_and_protein_P2_gene_partial_cds	Acyrthosiphon pisum virus
ID_1339	Anopheles_gambiae_densonucleosis_virus_complete_genome	Anopheles gambiae densonuclosis
ID_2577	Apis_mellifera_filamentous_virus_isolate_CH-CO5_partial_genome	mellifera filamentous virus
ID_846	Deformed_wing_virus_complete_genome	Deformed wing virus
ID_264	Tomato_spotted_wilt_virus_RNA_M_complete_sequence	Tomato spotted wilt virus
