# Supplementary material for: A tissue level atlas of the healthy human virome
Source: BMC Biol. 2020 Jun 4;18:55. doi: 10.1186/s12915-020-00785-5 (PMC7269688; doi:10.1186/s12915-020-00785-5)
Supplement: Supplementary file 3 — Additional file 3: Table S3 Read count of the respective 39 viral species detected in this study. [file 12915_2020_785_MOESM3_ESM.xlsx]

## Sheet: Table S3
Additional file 3: Table S3. Read count of the respective 39 viral species detected in this study.
Run	Acute bee paralysis	Acyrthosiphon pisum virus	AAV2	Anopheles gambiae densonuclosis	mellifera filamentous virus	Bovine coronavirus	HCOSV-A	Deformed wing virus	GBV (HGV)	Gemycircularvirus_HV-GcV1	HCV	Hubei picorna virus	Hubei arthropod virus 1	HHV-6A	HCoV-229E	EBV (HHV-4)	HSV-1	HHV-3	CMV (HHV-5)	HHV-6B	HHV-7	Human parainfluenza virus 3	Lassa virus	MSSI2.225 virus	Merkel cell polyomavirus	Papiloma	RSV	TTV	Tomato spotted wilt virus
SRR1068687	0	0	0	0	0	0	0	0	0	0	0	0	0	0	0	0.000121038	0	0	0	0	0	0	0	0	0	0	0	0	0
SRR1068788	0	0	0	0	0	0	0	0	0	0	0	0	0	0	0	0	0	0	0	0	0	0	0	0	0	0	0	0	0
SRR1068832	0	0	0	0	0	0	0	0	0	0	0	0	0	0	0	0	0	0	0	0	0	0	0	0	0	0	0	0	0
SRR1068855	0	0	0	0	0	0	0	0	0	0	0	0.000522881	0	0	0	0.000189142	0	0	0	0	0	0	0	0	0	0	0	0	0
SRR1068905	0	0	0	0	0	0	0	0	0	0	0	0	0	0	0	0	0	0	0	0	0	0	0	0	0	0	0	0	0
SRR1068929	0	0	0	0	0	0	0	0	0	0	0	0	0	0	0	0	0	0	0	0	0	0	0	0	0.00160863	0	0	0	0
SRR1068953	0	0	0	0	0	0	0	0	0	0	0	0	0	0	0	0	0	0	0	0	7.76684e-05	0	0	0	0	0	0	0	0
SRR1068977	0	0	0	0	0	0	0	0	0	0	0	0	0	0	0	0.00310508	0	0	0	0	0	0	0	0	0	0	0	0	0
SRR1068999	0	0	0	0	0	0	0	0	0	0	0	0	0	0	0	0	0	0	0	0	0	0	0	0	0	0	0	0	0
SRR1069024	0	0	0	0	0	0	0	0	0	0	0	0	0	0	0	0.000120069	0	0	0	0	0	0	0	0	0	0	0	0	0
SRR1069048	0	0	0	0	0	0	0	0	0	0	0	0	0	0	0	9.85308e-05	0	0	0	0	0	0	0	0	0	0	0	0	0
SRR1069074	0	0	0	0	0	0	0	0	0	0	0	0	0	0	0	0	0	0	0	0	0	0	0	0	0	0	0	0	0
SRR1069097	0	0	0	0	0	0	0	0	0	0	0	0	0	0	0	0.000159888	0	0	0	0	0	0	0	0	0	0	0	0	0
SRR1069141	0	0	0	0	0	0	0	0	0	0	0	0	0	0	0	0	0	0	0	0	0	0	0	0	0	0	0	0	0
SRR1069166	0	0	0	0	0	0	0	0	0	0	0	0	0	0	0	0.000679976	0	0	0	0	0	0	0	0	0	0	0	0	0
SRR1069188	0	0	0	0	0	0	0	0	0	0	0	0	0	0	0	0.000429305	0	0	0	0	0	0	0	0	0	0	0	0	0
SRR1069209	0	0	0	0	0	0	0	0	0	0	0	0	0	0	0	0.000559038	0	0	0	0	0	0	0	0	0	0	0	0	0
SRR1069231	0	0	0	0	0	0	0	0	0	0	0	0	0	0	0	0	0	0	0	0	0	0	0	0	0	0	0	0	0
SRR1069255	0	0	0	0	0	0	0	0	0	0	0	0	0	0	0	0	0	0	0	0	0	0	0	0	0	0	0	0	0
SRR1069279	0	0	0	0	0	0	0	0	0	0	0	0	0	0	0	6.27276e-05	0	0	0	0	0	0	0	0	0	0	0	0	0
SRR1069303	0	0	0	0	0	0	0	0	0	0	0	0.000744157	0	0	0	0.000269185	0	0	0	0	0	0	0	0	0	0	0	0	0
SRR1069328	0	0	0	0	0	0	0	0	0	0	0	0	0	0	0	0.000226804	0	0	0	0	0	0	0	0	0	0	0	0	0
SRR1069352	0	0	0	0	0	0	0	0	0	0	0	0	0	0	0	0	0	0	0	0	0	0	0	0	0	0	0	0	0
SRR1069376	0	0	0	0	0	0	0	0	0	0	0	0	0	0	0	0.00012361	0	0	0	0	0	0	0	0	0	0	0	0	0
SRR1069400	0	0	0	0	0	0	0	0	0	0	0	0	0	0	0	0.000462529	0	0	0	0	0	0	0	0	0	0	0	0	0
SRR1069421	0	0	0	0	0	0	0	0	0	0	0	0	0	0	0	0	0	0	0	0	0	0	0	0	0	0	0	0	0
SRR1069466	0	0	0	0	0	0	0	0	0	0	0	0	0	0	0	0	0	0	0	0	0	0	0	0	0	0	0	0	0
SRR1069514	0	0	0	0	0	0	0	0	0	0	0	0	0	0	0	0	0	0	0	0	0	0	0	0	0	0	0	0	0
SRR1069539	0	0	0	0	0	0	0	0	0	0	0	0	0	0	0	0	0	0	0	0	0	0	0	0	0	0	0	0	0
SRR1069638	0	0	0	0	0	0	0	0	0	0	0	0	0	0	0	7.61359e-05	0	0	0	0	0	0	0	0	0	0	0	0	0
SRR1069666	0	0	0	0	0	0	0	0	0	0	0	0	0	0	0	0	0	0	0	0	0	0	0	0	0	0	0	0	0
SRR1069690	0	0	0	0	0	0	0	0	0	0	0	0	0	0	0	0.000128326	0	0	0	0	0	0	0	0	0	0	0	0	0
SRR1069714	0	0	0	0	0	0	0	0	0	0	0	0	0	0	0	0	0	0	0	0	0	0	0	0	0	0	0	0	0
SRR1069734	0	0	0	0	0	0	0	0	0	0	0	0	0	0	0	0	0	0	0	0	0	0	0	0	0	0	0	0	0
SRR1069758	0	0	0	0	0	0	0	0	0	0	0	0	0	0	0	0	0	0	0	0	0	0	0	0	0	0	0	0	0
SRR1069778	0	0	0	0	0	0	0	0	0	0	0	0	0	0	0	0	0	0	0	0	0.000885833	0	0	0	0	0	0	0	0
SRR1069802	0	0	0	0	0	0	0	0	0	0	0	0	0	0	0	8.896e-05	0	0	0	0	0	0	0	0	0	0	0	0	0
SRR1069850	0	0	0	0	0	0	0	0	0	0	0	0	0	0	0	0.000452162	0	0	0	0	0	0	0	0	0	0	0	0	0
SRR1069871	0	0	0	0	0	0	0	0	0	0	0	0	0	0	0	0	0	0	0	0	0	0	0	0	0	0	0	0	0
SRR1069895	0	0	0	0	0	0	0	0	0	0	0	0	0	0	0	0	0	0	0	0	0	0	0	0	0	0	0	0	0
SRR1069943	0	0	0	0	0	0	0	0	0	0	0	0	0	0	0	0	0	0	0	0	0	0	0	0	0	0	0	0	0
SRR1069967	0	0	0	0	0	0	0	0	0	0	0	0	0	0	0	0	0	0	0	0	0	0	0	0	0	0	0	0	0
SRR1069991	0	0	0	0	0	0	0	0	0	0	0	0	0	0	0	0	0	0	0	0	0	0	0	0	0	0	0	0	0
SRR1070015	0	0	0	0	0	0	0	0	0	0	0	0	0	0	0	0.000565222	0	0	0	0	0	0	0	0	0	0	0	0	0
SRR1070036	0	0	0	0	0	0	0	0	0	0	0	0	0	0	0	0	0	0	0	0	0	0	0	0	0	0	0	0	0
SRR1070060	0	0	0	0	0	0	0	0	0	0	0	0	0	0	0	6.14192e-05	0	0	0	0	0	0	0	0	0	0	0	0	0
SRR1070086	0	0	0	0	0	0	0	0	0	0	0	0	0	0	0	0	0	0	0	0	0	0	0	0	0	0	0	0	0
SRR1070111	0	0	0	0	0	0	0	0	0	0	0	0	0	0	0	0.000561721	0	0	0	0	0	0	0	0	0	0	0	0	0
SRR1070133	0	0	0	0	0	0	0	0	0	0	0	0	0	0	0	8.73531e-05	0	0	0	0	0	0	0	0	0	0	0	0	0
SRR1070159	0	0	0	0	0	0	0	0	0	0	0	0	0	0	0	0	0	0	0	0	0	0	0	0	0	0	0	0	0
SRR1070184	0	0	0	0	0	0	0	0	0	0	0	0	0	0	0	8.90427e-05	0	0	0	0	0	0	0	0	0	0	0	0	0
SRR1070208	0	0	0	0	0	0	0	0	0	0	0	0	0	0	0	0.000214864	0	0	0	0	0	0	0	0	0	0	0	0	0
SRR1070232	0	0	0	0	0	0	0	0	0	0	0	0	0	0	0	5.10615e-05	0	0	0	0	0	0	0	0	0	0	0	0	0
SRR1070260	0	0	0	0	0	0	0	0	0	0	0	0	0	0	0	0	0	0	0	0	0	0	0	0	0	0	0	0	0
SRR1070286	0	0	0	0	0	0	0	0	0	0	0	0	0	0	0	0.000416518	0	0	0	0	0	0	0	0	0	0	0	0	0
SRR1070308	0	0	0	0	0	0	0	0	0	0	0	0	0	0	0	0	0	0	0	0	0	0	0	0	0	0	0	0	0
SRR1070332	0	0	0	0	0	0	0	0	0	0	0	0	0	0	0	0	0	0	0	0	0	0	0	0	0	0	0	0	0
SRR1070358	0	0	0	0	0	0	0	0	0	0	0	0	0	0	0	0.000313697	0	0	0	0	0	0	0	0	0	0	0	0	0
SRR1070382	0	0	0	0	0	0	0	0	0	0	0	0	0	0	0	0.000247128	0	0	0	0	0.00035284	0	0	0	0	0	0	0	0
SRR1070403	0	0	0	0	0	0	0	0	0	0	0	0	0	0	0	0.000254834	0	0	0	0	0	0	0	0	0	0	0	0	0
SRR1070479	0	0	0	0	0	0	0	0	0	0	0	0	0	0	0	0	0	0	0	0	0	0	0	0	0	0	0	0	0
SRR1070503	0	0	0	0	0	0	0	0	0	0	0	0	0	0	0	0.000703998	0	0	0	0	0	0	0	0	0	0	0	0	0
SRR1070549	0	0	0	0	0	0	0	0	0	0	0	0	0	0	0	0	0	0	0	0	0.000495508	0	0	0	0	0	0	0	0
SRR1070597	0	0	0	0	0	0	0	0	0	0	0	0	0	0	0	0	0	0	0	0	0	0	0	0	0	0	0	0	0
SRR1070620	0	0	0	0	0	0	0	0	0	0	0	0	0	0	0	0.000389909	0	0	0	0	0	0	0	0	0	0	0	0	0
SRR1070641	0	0	0	0	0	0	0	0	0	0	0	0	0	0	0	0	0	0	0	0	0	0	0	0	0	0	0	0	0
SRR1070665	0	0	0	0	0	0	0	0	0	0	0	0	0	0	0	2.42518e-05	0	0	0	0	0	0	0	0	0	0	0	0	0
SRR1070689	0	0	0	0	0	0	0	0	0	0	0	0.00599972	0	0	0	3.3389e-05	0	0	0	0	0	0	0	0	0	0	0	0	0
SRR1070713	0	0	0	0	0	0	0	0	0	0	0	0	0	0	0	0	0	0	9.6667e-05	0	0	0	0	0	0	0	0	0	0
SRR1070738	0	0	0	0	0	0	0	0	0	0	0	0	0	0	0	0	0	0	0	0	0	0	0	0	0	0	0	0	0
SRR1070764	0	0	0	0	0	0	0	0	0	0	0	0	0	0	0	9.23612e-05	0	0	0	0	0	0	0	0	0	0	0	0	0
SRR1070789	0	0	0	0	0	0	0	0	0	0	0	0	0	0	0	0.000108704	0	0	0	0	0	0	0	0	0	0	0	0	0
SRR1070813	0	0	0	0	0	0	0	0	0	0	0	0	0	0	0	3.44356e-05	0	0	0	0	0	0	0	0	0	0	0	0	0
SRR1070841	0	0	0	0	0	0	0	0	0	0	0	0	0	0	0	0.000776691	0	0	0	0	0	0	0	0	0	0	0	0	0
SRR1070863	0	0	0	0	0	0	0	0	0	0	0	0	0	0	0	0.000726283	0	0	0	0	0	0	0	0	0	0	0	0	0
SRR1070884	0	0	0	0	0	0	0	0	0	0	0	0	0	0	0	0	0	0	0	0	0.0012161	0	0	0	0	0	0	0	0
SRR1070888	0	0	0	0	0	0	0	0	0	0	0	0	0	0	0	0.000291254	0	0	0	0	0	0	0	0	0	0	0	0	0
SRR1070913	0	0	0	0	0	0	0	0	0	0	0	0	0	0	0	0	0	0	0	0	0	0	0	0	0	0	0	0	0
SRR1070960	0	0	0	0	0	0	0	0	0	0	0	0	0	0	0	3.21316e-05	0	0	0	0	0	0	0	0	0	0	0	0	0
SRR1070986	0	0	0	0	0	0	0	0	0	0	0	0	0	0	0	0	0	0	0	0	0	0	0	0	0	0	0	0	0
SRR1071011	0	0	0	0	0	0	0	0	0	0	0	0	0	0	0	8.78746e-05	0	0	0	0	0	0	0	0	0	0	0	0	0
SRR1071035	0	0	0	0	0	0	0	0	0	0	0	0	0	0	0	0	0	0	0	0	0	0	0	0	0	0	0	0	0
SRR1071060	0	0	0	0	0	0	0	0	0	0	0	0	0	0	0	0	0	0	0	0	0	0	0	0	0	0	0	0	0
SRR1071084	0	0	0	0	0	0	0	0	0	0	0	0	0	0	0	0.000330721	0	0	0	0	0	0	0	0	0	0	0	0	0
SRR1071105	0	0	0	0	0	0	0	0	0	0	0	0	0	0	0	7.82143e-05	0	0	0	0	0	0	0	0	0	0	0	0	0
SRR1071131	0	0	0	0	0	0	0	0	0	0	0	0	0	0	0	8.93082e-05	0	0	0	0	0	0	0	0	0	0	0	0	0
SRR1071157	0	0	0	0	0	0	0	0	0	0	0	0	0	0	0	0	0	0	0	0	0	0	0	0	0	0	0	0	0
SRR1071181	0	0	0	0	0	0	0	0	0	0	0	0	0	0	0	0.000268815	0	0	0	0	0	0	0	0	0	0	0	0	0
SRR1071207	0	0	0	0	0	0	0	0	0	0	0	0	0	0	0	0.000110522	0	0	0	0	0	0	0	0	0	0	0	0	0
SRR1071231	0	0	0	0	0	0	0	0	0	0	0	0	0	0	0	0.000119717	0	0	0	0	0	0	0	0	0	0	0	0	0
SRR1071289	0	0	0	0	0	0	0	0	0	0	0	0	0	0	0	2.79464e-05	0	0	0	0	0	0	0	0	0	0	0	0	0
SRR1071313	0	0	0	0	0	0	0	0	0	0	0	0	0	0	0	0	0	0	0	0	0	0	0	0	0	0	0	0	0
SRR1071359	0	0	0	0	0	0	0	0	0	0	0	0	0	0	0	0	0	0	0	0	0	0	0	0	0	0	0	0	0
SRR1071379	0	0	0	0	0	0	0	0	0	0	0	0	0	0	0	0.000229801	0	0	0	0	0	0	0	0	0	0	0	0	0
SRR1071429	0	0	0	0	0	0	0	0	0	0	0	0	0	0	0	0	0	0	0	0	0	0	0	0	0	0	0	0	0
SRR1071453	0	0	0	0	0	0	0	0	0	0	0	0	0	0	0	0.000591583	0	0	0	0	0	0	0	0	0	0	0	0	0
SRR1071475	0	0	0	0	0	0	0	0	0	0	0	0	0	0	0	0	0	0	0	0	0	0	0	0	0	0	0	0	0
SRR1071499	0	0	0	0	0	0	0	0	0	0	0	0	0	0	0	0	0	0	0	0	0	0	0	0	0	0	0	0	0
SRR1071519	0	0	0	0	0	0	0	0	0	0	0	0	0	0	0	0	0	0	0	0	0	0	0	0	0	0	0	0	0
SRR1071543	0	0	0	0	0	0	0	0	0	0	0	0	0	0	0	0.000111914	0	0	0	0	0	0	0	0	0	0	0	0	0
SRR1071568	0	0	0	0	0	0	0	0	0	0	0	0	0	0	0	0	0	0	0	0	0	0	0	0	0	0	0	0	0
SRR1071594	0	0	0	0	0	0	0	0	0	0	0	0	0	0	0	5.20119e-05	0	0	0	0	0	0	0	0	0	0	0	0	0
SRR1071644	0	0	0	0	0	0	0	0	0	0	0	0	0	0	0	0	0	0	0	0	0	0	0	0	0	0	0	0	0
SRR1071668	0	0	0	0	0	0	0	0	0	0	0	0	0	0	0	0	0	0	0	0	0	0	0	0	0	0	0	0	0
SRR1071692	0	0	0	0	0	0	0	0	0	0	0	0	0	0	0	0.00017036	0	0	0	0	0	0	0	0	0	0	0	0	0
SRR1071717	0	0	0	0	0	0	0	0	0	0	0	0	0	0	0	0	0	0	0	0	0	0	0	0	0	0	0	0	0
SRR1071737	0	0	0	0	0	0	0	0	0	0	0	0	0	0	0	0	0	0	0	0	0	0	0	0	0	0	0	0	0
SRR1071761	0	0	0	0	0	0	0	0	0	0	0	0	0	0	0	0	0	0	0	0	0	0	0	0	0	0	0	0	0
SRR1071785	0	0	0	0	0	0	0	0	0	0	0	0	0	0	0	0.000614092	0	0	0	0	0	0	0	0	0	0	0	0	0
SRR1071807	0	0	0	0	0	0	0	0	0	0	0	0	0	0	0	0	0	0	0	0	0	0	0	0	0.00145628	0	0	0	0
SRR1071832	0	0	0	0	0	0	0	0	0	0	0	0	0	0	0	0	0	0	0	0	0	0	0	0	0	0	0	0	0
SRR1071856	0	0	0	0	0	0	0	0	0	0	0	0	0	0	0	0	0	0	0	0	0	0	0	0	0	0	0	0	0
SRR1071880	0	0	0	0	0	0	0	0	0	0	0	0	0	0	0	0	0	0	0	0	0	0	0	0	0	0	0	0	0
SRR1071905	0	0	0	0	0	0	0	0	0	0	0	0	0	0	0	6.46441e-05	0	0	0	0	0	0	0	0	0	0	0	0	0
SRR1071931	0	0	0	0	0	0	0	0	0	0	0	0	0	0	0	0.000194173	0	0	0	0	0	0	0	0	0	0	0	0	0
SRR1071955	0	0	0	0	0	0	0	0	0	0	0	0	0	0	0	2.12418e-05	0	0	0	0	0	0	0	0	0	0	0	0	0
SRR1072007	0	0	0	0	0	0	0	0	0	0	0	0	0	0	0	0	0	0	0	0	0	0	0	0	0	0	0	0	0
SRR1072031	0	0	0	0	0	0	0	0	0	0	0	0	0	0	0	0	0	0	0	0	0	0	0	0	0	0	0	0	0
SRR1072055	0	0	0	0	0	0	0	0	0	0	0	0	0	0	0	0	0	0	0	0	0	0	0	0	0	0	0	0	0
SRR1072078	0	0	0	0	0	0	0	0	0	0	0	0	0	0	0	6.89057e-05	0	0	0	0	0	0	0	0	0	0	0	0	0
SRR1072104	0	0	0	0	0	0	0	0	0	0	0	0.00066005	0	0	0	0.000183662	0	0	0	0	0	0	0	0	0	0	0	0	0
SRR1072129	0	0	0	0	0	0	0	0	0	0	0	0	0	0	0	0.000268731	0	0	3.56612e-05	0	0	0	0	0	0	0	0	0	0
SRR1072150	0	0	0	0	0	0	0	0	0	0	0	0	0	0	0	7.34863e-05	0	0	0	0	0	0	0	0	0	0	0	0	0
SRR1072178	0	0	0	0	0	0	0	0	0	0	0	0	0	0	0	0.000322276	0	0	0	0	0	0	0	0	0	0	0	0	0
SRR1072199	0	0	0	0	0	0	0	0	0	0	0	0	0	0	0	0	0	0	0	0	0	0	0	0	0	0	0	0	0
SRR1072247	0	0	0	0	0	0	0	0	0	0	0	0	0	0	0	0.000405471	0	0	0	0	0	0	0	0	0	0	0	0	0
SRR1072269	0	0	0	0	0	0	0	0	0	0	0	0	0	0	0	7.25056e-05	0	0	0	0	0	0	0	0	0	0	0	0	0
SRR1072297	0	0	0	0	0	0	0	0	0	0	0	0	0	0	0	0.000101558	0	0	0	0	0	0	0	0	0	0	0	0	0
SRR1072345	0	0	0	0	0	0	0	0	0	0	0	0	0	0	0	0.000801825	0	0	0.00819311	0	0	0	0	0	0	0	0	0	0
SRR1072367	0	0	0	0	0	0	0	0	0	0	0	0	0	0	0	0.00019077	0	0	0	0	0	0	0	0	0	0	0	0	0
SRR1072388	0	0	0	0	0	0	0	0	0	0	0	0	0	0	0	5.90059e-05	0	0	0	0	0	0	0	0	0	0	0	0	0
SRR1072412	0	0	0	0	0	0	0	0	0	0	0	0	0	0	0	0	0	0	0	0	0	0	0	0	0	0	0	0	0
SRR1072432	0	0	0	0	0	0	0	0	0	0	0	0	0	0	0	0	0	0	0	0	0	0	0	0	0	0	0	0	0
SRR1072456	0	0	0	0	0	0	0	0	0	0	0	0	0	0	0	9.25783e-05	0	0	0	0	0	0	0	0	0	0	0	0	0
SRR1072480	0	0	0	0	0	0	0	0	0	0	0	0	0	0	0	0.000138594	0	0	0	0	0	0	0	0	0	0	0	0	0
SRR1072504	0	0	0	0	0	0	0	0	0	0	0	0	0	0	0	0	0	0	0	0	0	0	0	0	0	0	0	0	0
SRR1072529	0	0	0	0	0	0	0	0	0	0	0	0.000874061	0	0	0	0.000267533	0	0	0	0	0	0	0	0	0	0.00110489	0	0	0
SRR1072554	0	0	0	0	0	0	0	0	0	0	0	0	0	0	0	0	0	0	0	0	0	0	0	0	0	0	0	0	0
SRR1072578	0	0	0	0	0	0	0	0	0	0	0	0	0	0	0	8.56894e-05	0	0	0	0	0	0	0	0	0	0	0	0	0
SRR1072602	0	0	0	0	0	0	0	0	0	0	0	0	0	0	0	0	0	0	0	0	0	0	0	0	0	0	0	0	0
SRR1072626	0	0	0	0	0	0	0	0	0	0	0	0	0	0	0	0	0	0	0	0	0	0	0	0	0	0	0	0	0
SRR1072650	0	0	0	0	0	0	0	0	0	0	0	0	0	0	0	0	0	0	0	0	0	0	0	0	0	0	0	0	0
SRR1072700	0	0	0	0	0	0	0	0	0	0	0	0	0	0	0	9.10675e-05	0	0	0	0	0	0	0	0	0	0	0	0	0
SRR1072724	0	0	0	0	0	0	0	0	0	0	0	0	0	0	0	0.000285951	0	0	0	0	0	0	0	0	0	0	0	0	0
SRR1072749	0	0	0	0	0	0	0	0	0	0	0	0	0	0	0	0	0	0	0	0	0	0	0	0	0	0	0	0	0
SRR1072797	0	0	0	0	0	0	0	0	0	0	0	0	0	0	0	0.000130995	0	0	0	0	0	0	0	0	0	0	0	0	0
SRR1072821	0	0	0	0	0	0	0	0	0	0	0	0	0	0	0	0	0	0	0	0	0	0	0	0	0	0	0	0	0
SRR1072845	0	0	0	0	0	0	0	0	0	0	0	0	0	0	0	0.000368715	0	0	0	0	0	0	0	0	0	0	0	0	0
SRR1072871	0	0	0	0	0	0	0	0	0	0	0	0	0	0	0	0.000170791	0	0	7.12308e-05	0	0	0	0	0	0	0	0	0	0
SRR1072920	0	0	0	0	0	0	0	0	0	0	0	0.000976989	0	0	0	0.000299037	0	0	0	0	0	0	0	0	0	0	0	0	0
SRR1072948	0	0	0	0	0	0	0	0	0	0	0	0	0	0	0	0	0	0	0	0	0	0	0	0	0	0	0	0	0
SRR1072972	0	0	0	0	0	0	0	0	0	0	0	0	0	0	0	6.04805e-05	0	0	0	0	0	0	0	0	0	0	0	0	0
SRR1073021	0	0	0	0	0	0	0	0	0	0	0	0	0	0	0	0	0	0	0	0	0	0	0	0	0	0	0	0	0
SRR1073045	0	0	0	0	0	0	0	0	0	0	0	0	0	0	0	0	0	0	0	0	0	0	0	0	0	0	0	0	0
SRR1073069	0	0	0	0	0	0	0	0	0	0	0	0	0	0	0	6.88898e-05	0	0	0	0	0	0	0	0	0	0	0	0	0
SRR1073095	0	0	0	0	0	0	0	0	0	0	0	0	0	0	0	0	0	0	0	0	0	0	0	0	0	0	0	0	0
SRR1073119	0	0	0	0	0	0	0	0	0	0	0	0	0	0	0	0	0	0	0	0	0	0	0	0	0	0	0	0	0
SRR1073143	0	0	0	0	0	0	0	0	0	0	0	0	0	0	0	6.15569e-05	0	0	0	0	0	0	0	0	0	0	0	0	0
SRR1073167	0	0	0	0	0	0	0	0	0	0	0	0	0	0	0	0	0	0	0	0	0	0	0	0	0	0	0	0	0
SRR1073191	0	0	0	0	0	0	0	0	0	0	0	0	0	0	0	9.68237e-05	0	0	0	0	0	0	0	0	0	0	0	0	0
SRR1073217	0	0	0	0	0	0	0	0	0	0	0	0	0	0	0	0.000136433	0	0	0	0	0	0	0	0	0	0	0	0	0
SRR1073267	0	0	0	0	0	0	0	0	0	0	0	0	0	0	0	0.000202775	0	0	0	0	0	0	0	0	0	0	0	0	0
SRR1073291	0	0	0	0	0	0	0	0	0	0	0	0	0	0	0	9.52095e-05	0	0	0	0	0	0	0	0	0	0	0	0	0
SRR1073341	0	0	0	0	0	0	0	0	0	0	0	0	0	0	0	0.000107729	0	0	0	0	0	0	0	0	0	0	0	0	0
SRR1073365	0	0	0	0	0	0	0	0	0	0	0	0	0	0	0	0	0	0	0	0	0	0	0	0	0	0	0	0	0
SRR1073389	0	0	0	0	0	0	0	0	0	0	0	0	0	0	0	0	0	0	0	0	0	0	0	0	0	0	0	0	0
SRR1073435	0	0	0	0	0	0	0	0	0	0	0	0	0	0	0	0	0	0	0	0	0	0	0	0	0	0	0	0	0
SRR1073459	0	0	0	0	0	0	0	0	0	0	0	0	0	0	0	0	0	0	0	0	0.000897357	0	0	0	0	0	0	0	0
SRR1073483	0	0	0	0	0	0	0	0	0	0	0	0	0	0	0	0	0	0	0	0	0	0	0	0	0	0	0	0	0
SRR1073507	0	0	0	0	0	0	0	0	0	0	0	0	0	0	0	0	0	0	0	0	0	0	0	0	0	0	0	0	0
SRR1073531	0	0	0	0	0	0	0	0	0	0	0	0	0	0	0	0.000619845	0	0	0	0	0	0	0	0	0	0	0	0	0
SRR1073553	0	0	0	0	0	0	0	0	0	0	0	0	0	0	0	0.000102568	0	0	0	0	0	0	0	0	0	0	0	0	0
SRR1073581	0	0	0	0	0	0	0	0	0	0	0	0	0	0	0	0	0	0	0	0	0	0	0	0	0	0	0	0	0
SRR1073605	0	0	0	0	0	0	0	0	0	0	0	0	0	0	0	0.000175041	0	0	0	0	0	0	0	0	0	0	0	0	0
SRR1073631	0	0	0	0	0	0	0	0	0	0	0	0	0	0	0	0.000127057	0	0	0	0	0	0	0	0	0	0	0	0	0
SRR1073655	0	0	0	0	0	0	0	0	0	0	0	0	0	0	0	0	0	0	0	0	0	0	0	0	0	0	0	0	0
SRR1073679	0	0	0	0	0	0	0	0	0	0	0	0	0	0	0	0.000163471	0	0	0	0	0	0	0	0	0	0.00202536	0	0	0
SRR1073705	0	0	0	0	0	0	0	0	0	0	0	0	0	0	0	0.000184631	0	0	0	0	0	0	0	0	0	0	0	0	0
SRR1073731	0	0	0	0	0	0	0	0	0	0	0	0	0	0	0	7.80034e-05	0	0	0	0	0	0	0	0	0	0	0	0	0
SRR1073755	0	0	0	0	0	0	0	0	0	0	0	0	0	0	0	0	0	0	0	0	0	0	0	0	0	0	0	0	0
SRR1073775	0	0	0	0	0	0	0	0	0	0	0	0	0	0	0	0	0	0	0	0	0	0	0	0	0	0	0	0	0
SRR1073878	0	0	0	0	0	0	0	0	0	0	0	0	0	0	0	0.000326862	0	0	0	0	0	0	0	0	0	0	0	0	0
SRR1073923	0	0	0	0	0	0	0	0	0	0	0	0	0	0	0	0.000100612	0	0	0	0	0	0	0	0	0	0	0	0	0
SRR1073947	0	0	0	0	0	0	0	0	0	0	0	0	0	0	0	0	0	0	0	0	0	0	0	0	0	0	0	0	0
SRR1073971	0	0	0	0	0	0	0	0	0	0	0	0	0	0	0	0	0	0	0	0	0	0	0	0	0	0	0	0	0
SRR1073991	0	0	0	0	0	0	0	0	0	0	0	0	0	0	0	0.000187512	0	0	0	0	0	0	0	0	0	0	0	0	0
SRR1074041	0	0	0	0	0	0	0	0	0	0	0	0	0	0	0	0	0	0	0	0	0	0	0	0	0	0	0	0	0
SRR1074066	0	0	0	0	0	0	0	0	0	0	0	0	0	0	0	0	0	0	0	0	9.13664e-05	0	0	0	0	0	0	0	0
SRR1074090	0	0	0	0	0	0	0	0	0	0	0	0	0	0	0	8.81283e-05	0	0	0	0	0	0	0	0	0	0	0	0	0
SRR1074116	0	0	0	0	0	0	0	0	0	0	0	0	0	0	0	9.07396e-05	0	0	0	0	0	0	0	0	0	0	0	0	0
SRR1074140	0	0	0	0	0	0	0	0	0	0	0	0	0	0	0	0	0	0	0	0	0	0	0	0	0	0	0	0	0
SRR1074164	0	0	0	0	0	0	0	0	0	0	0	0	0	0	0	0.00025046	0	0	0	0	0	0	0	0	0	0	0	0	0
SRR1074189	0	0	0	0	0	0	0	0	0	0	0	0	0	0	0	0.000283219	0	0	0	0	0	0	0	0	0	0	0	0	0
SRR1074214	0	0	0	0	0	0	0	0	0	0	0	0	0	0	0	0	0	0	0	0	0	0	0	0	0	0	0	0	0
SRR1074239	0	0	0	0	0	0	0	0	0	0	0	0	0	0	0	0	0	0	0	0	0	0	0	0	0	0	0	0	0
SRR1074289	0	0	0	0	0	0	0	0	0	0	0	0	0	0	0	0	0	0	0	0	0	0	0	0	0	0	0	0	0
SRR1074314	0	0	0	0	0	0	0	0	0	0	0	0	0	0	0	0	0	0	0	0	0	0	0	0	0	0	0	0	0
SRR1074337	0	0	0	0	0	0	0	0	0	0	0	0	0	0	0	0.000651157	0	0	0	0	0	0	0	0	0	0	0	0	0
SRR1074359	0	0	0	0	0	0	0	0	0	0	0	0	0	0	0	5.38874e-05	0	0	0	0	0	0	0	0	0	0	0	0	0
SRR1074385	0	0	0	0	0	0	0	0	0	0	0	0	0	0	0	0.000277115	0	0	0	0	0	0	0	0	0	0	0	0	0
SRR1074410	0	0	0	0	0	0	0	0	0	0	0	0	0	0	0	0	0	0	0	0	0	0	0	0	0	0	0	0	0
SRR1074430	0	0	0	0	0	0	0	0	0	0	0	0	0	0	0	0	0	0	0	0	0	0	0	0	0	0	0	0	0
SRR1074450	0	0	0	0	0	0	0	0	0	0	0	0	0	0	0	0	0	0	0	0	0	0	0	0	0	0	0	0	0
SRR1074474	0	0	0	0	0	0	0	0	0	0	0	0	0	0	0.000385898	0	0	0	0	0	0	0	0	0	0	0	0	0	0
SRR1074478	0	0	0	0	0	0	0	0	0	0	0	0	0	0	0	0	0	0	0	0	0	0	0	0	0	0	0	0	0
SRR1074502	0	0	0	0	0	0	0	0	0	0	0	0	0	0	0	0	0	0	0	0	0	0	0	0	0	0	0	0	0
SRR1074526	0	0	0	0	0	0	0	0	0	0	0	0	0	0	0	0.000585102	0	0	0	0	0	0	0	0	0	0	0	0	0
SRR1074550	0	0	0	0	0	0	0	0	0	0	0	0	0	0	0	0.00011509	0	0	0	0	0	0	0	0	0	0	0	0	0
SRR1074578	0	0	0	0	0	0	0	0	0	0	0	0	0	0	0	0	0	0	0	0	0	0	0	0	0	0	0	0	0
SRR1074602	0	0	0	0	0	0	0	0	0	0	0	0	0	0	0	0	0	0	0	0	0	0	0	0	0	0	0	0	0
SRR1074622	0	0	0	0	0	0	0	0	0	0	0	0	0	0	0	0	0	0	0	0	0	0	0	0	0	0	0	0	0
SRR1074646	0	0	0	0	0	0	0	0	0	0	0	0	0	0	0	0	0	0	0	0	0	0	0	0	0	0	0	0.00279555	0
SRR1074670	0	0	0	0	0	0	0	0	0	0	0	0	0	0	0	0	0	0	0	0	0	0	0	0	0	0	0	0	0
SRR1074694	0	0	0	0	0	0	0	0	0	0	0	0	0	0	0	0	0	0	0	0	0	0	0	0	0.00132595	0	0	0	0
SRR1074719	0	0	0	0	0	0	0	0	0	0	0	0	0	0	0	9.87139e-05	0	0	0	0	0	0	0	0	0	0	0	0	0
SRR1074769	0	0	0	0	0	0	0	0	0	0	0	0	0	0	0	0.000238367	0	0	0	0	0	0	0	0	0	0	0	0	0
SRR1074790	0	0	0	0	0	0	0	0	0	0	0	0.000612754	0	0	0	0.000136402	0	0	0	0	0	0	0	0	0	0	0	0	0
SRR1074815	0	0	0	0	0	0	0	0	0	0	0	0	0	0	0	0	0	0	0	0	0	0	0	0	0	0	0	0	0
SRR1074839	0	0	0	0	0	0	0	0	0	0	0	0	0	0	0	0.000152788	0	0	0	0	0	0	0	0	0	0	0	0	0
SRR1074860	0	0	0	0	0	0	0	0	0	0.0047849	0	0	0	0	0	0.000157703	0	0	0	0	0	0	0	0	0	0	0	0	0
SRR1074884	0	0	0	0	0	0	0	0	0	0	0	0	0	0	0	0.000187186	0	0	0	0	0	0	0	0	0	0	0	0	0
SRR1074934	0	0	0	0	0	0	0	0	0	0	0	0	0	0	0	0.00065497	0	0	0	0	0	0	0	0	0	0	0	0	0
SRR1075004	0	0	0	0	0	0	0	0	0	0	0	0	0	0	0	0	0	0	0	0	0	0	0	0	0	0	0	0	0
SRR1075028	0	0	0	0	0	0	0	0	0	0	0	0	0	0	0	0	0	0	0	0	0	0	0	0	0	0	0	0	0
SRR1075054	0	0	0	0	0	0	0	0	0	0	0	0	0	0	0	0	0	0	0	0	0	0	0	0	0	0	0	0	0
SRR1075078	0	0	0	0	0	0	0	0	0	0	0	0	0	0	0	0	0	0	0	0	0	0	0	0	0	0	0	0	0
SRR1075102	0	0	0	0	0	0	0	0	0	0	0	0	0	0	0	0	0	0	0	0	0	0	0	0	0	0	0	0	0
SRR1075126	0	0	0	0	0	0	0	0	0	0	0	0	0	0	0	6.49508e-05	0	0	0	0	0	0	0	0	0	0	0	0	0
SRR1075150	0	0	0	0	0	0	0	0	0	0	0	0	0	0	0	0	0	0	0	0	0	0	0	0	0	0	0	0	0
SRR1075174	0	0	0	0	0	0	0	0	0	0	0	0	0	0	0	0	0	0	0	0	0	0	0	0	0	0	0	0	0
SRR1075198	0	0	0	0	0	0	0	0	0	0	0	0	0	0	0	0.000253885	0	0	0	0	0	0	0	0	0	0	0	0	0
SRR1075223	0	0	0	0	0	0	0	0	0	0	0	0	0	0	0	0	0	0	0	0	0	0	0	0	0	0	0	0	0
SRR1075247	0	0	0	0	0	0	0	0	0	0	0	0	0	0	0	6.76249e-05	0	0	0	0	0	0	0	0	0	0	0	0	0
SRR1075294	0	0	0	0	0	0	0	0	0	0	0	0	0	0	0	0	0	0	0	0	0	0	0	0	0	0	0	0	0
SRR1075314	0	0	0	0	0	0	0	0	0	0	0	0	0	0	0	0.000698682	0	0	0	0	0	0	0	0	0	0	0	0	0
SRR1075336	0	0	0	0	0	0	0	0	0	0	0	0	0	0	0	0	0	0	0	0	0	0	0	0	0	0	0	0	0
SRR1075360	0	0	0	0	0	0	0	0	0	0	0	0	0	0	0	0	0	0	0	0	0	0	0	0	0	0	0	0	0
SRR1075384	0	0	0	0	0	0	0	0	0	0	0	0	0	0	0	0	0	0	0	0	0	0	0	0	0	0	0	0	0
SRR1075433	0	0	0	0	0	0	0	0.000532191	0	0	0	0	0	0	0	0.000171654	0	0	0	0	0	0	0	0	0	0	0	0	0
SRR1075458	0	0	0	0	0	0	0	0	0	0	0	0	0	0	0	0	0	0	0	0	0	0	0	0	0	0	0	0	0
SRR1075484	0	0	0	0	0	0	0	0	0	0	0	0	0	0	0	0.000282816	0	0	0	0	0	0	0	0	0	0	0	0	0
SRR1075530	0	0	0	0	0	0	0	0	0	0	0	0.00140578	0.000704214	0	0	0.000136907	0	0	0	0	0	0	0	0	0	0	0	0	0
SRR1075555	0	0	0	0	0	0	0	0	0	0	0	0	0	0	0	0	0	0	0	0	0	0	0	0	0	0	0	0	0
SRR1075579	0	0	0	0	0	0	0	0	0	0	0	0	0	0	0	0	0	0	0	0	0	0	0	0	0	0	0	0	0
SRR1075603	0	0	0	0	0	0	0	0	0	0	0	0	0	0	0	0	0	0	0	0	0	0	0	0	0	0	0	0	0
SRR1075607	0	0	0	0	0	0	0	0	0	0	0	0	0	0	0	0	0	0	0	0	0	0	0	0	0	0	0	0	0
SRR1075631	0	0	0	0	0	0	0	0	0	0	0	0	0	0	0	9.14416e-05	0	0	0	0	0	0	0	0	0	0	0	0	0
SRR1075729	0	0	0	0	0	0	0	0	0	0	0	0	0	0	0	0	0	0	0	0	0	0	0	0	0	0	0	0	0
SRR1075804	0	0	0	0	0	0	0	0	0	0	0	0	0	0	0	0.000415756	0	0	0	0	0	0	0	0	0	0	0	0	0
SRR1075825	0	0	0	0	0	0	0	0	0	0	0	0	0	0	0	0.000226458	0	0	0	0	0	0	0	0	0	0	0	0	0
SRR1075850	0	0	0	0	0	0	0	0	0	0	0	0	0	0	0	0	0	0	0	0	0	0	0	0	0	0	0	0	0
SRR1075874	0	0	0	0	0	0	0	0	0	0	0	0	0	0	0	0	0	0	0	0	5.7834e-05	0	0	0	0	0	0	0	0
SRR1075898	0	0	0	0	0	0	0	0	0	0	0	0	0	0	0	0	0	0	0	0	0	0	0	0	0	0	0	0	0
SRR1075947	0	0	0	0	0	0	0	0	0	0	0	0	0	0	0	5.46328e-05	0	0	0	0	0	0	0	0	0	0	0	0	0
SRR1075971	0	0	0	0	0	0	0	0	0	0	0	0	0	0	0	0	0	0	0	0	0	0	0	0	0	0	0	0	0
SRR1075997	0	0	0	0	0	0	0	0	0	0	0	0	0	0	0	0.000258926	0	0	0	0	0	0	0	0	0	0	0	0	0
SRR1076022	0	0	0	0	0	0	0	0	0	0	0	0	0	0	0	2.56982e-05	0	0	0	0	0	0	0	0	0	0	0	0	0
SRR1076046	0	0	0	0	0	0	0	0	0	0	0	0	0	0	0	0	0	0	0	0	0	0	0	0	0	0	0	0	0
SRR1076072	0	0	0	0	0	0	0	0	0	0	0	0	0	0	0	8.63817e-05	0	0	0	0	0	0	0	0	0	0	0	0	0
SRR1076120	0	0	0	0	0	0	0	0	0	0	0	0	0	0	0	0	0	0	0	0	0	0	0	0	0	0	0	0	0
SRR1076170	0	0	0	0	0	0	0	0	0	0	0	0	0	0	0	0	0	0	0	0	0	0	0	0	0	0.00083344	0	0	0
SRR1076195	0	0	0	0	0	0	0	0	0	0	0	0	0	0	0	0	0	0	0	0	0	0	0	0	0	0	0	0	0
SRR1076219	0	0	0	0	0	0	0	0	0	0	0	0	0	0	0	0	0	0	0	0	0	0	0	0	0	0	0	0	0
SRR1076244	0	0	0	0	0	0	0	0	0	0	0	0	0	0	0	0	0	0	0	0	0	0	0	0	0	0	0	0	0
SRR1076268	0	0	0	0	0	0	0	0	0	0	0	0	0	0	0	5.43922e-05	0	0	0	0	0	0	0	0	0	0	0	0	0
SRR1076292	0	0	0	0	0	0	0	0	0	0	0	0	0	0	0	0	0	0	0	0	0	0	0	0	0	0	0	0	0
SRR1076343	0	0	0	0	0	0	0	0	0	0	0	0	0	0	0	0	0	0	0	0	0	0	0	0	0	0	0	0	0
SRR1076369	0	0	0	0	0	0	0	0	0	0	0	0	0	0	0	0	0	0	0	0	0	0	0	0	0	0	0	0	0
SRR1076393	0	0	0	0	0	0	0	0	0	0	0	0	0	0	0	0	0	0	0	0	0	0	0	0	0	0	0	0	0
SRR1076417	0	0	0	0	0	0	0	0	0	0	0	0	0	0	0	0	0	0	0	0	0.000330864	0	0	0	0	0	0	0	0
SRR1076441	0	0	0	0	0	0	0	0	0	0	0	0	0	0	0	0	0	0	0	0	0	0	0	0	0	0	0	0	0
SRR1076465	0	0	0	0	0	0	0	0	0	0	0	0	0	0	0	0.000272325	0	0	0	0	0	0	0	0	0	0.000951652	0	0	0
SRR1076490	0	0	0	0	0	0	0	0	0	0	0	0	0	0	0	0.000422717	0	0	0	0	0	0	0	0	0	0	0	0	0
SRR1076511	0	0	0	0	0	0	0	0	0	0	0	0	0	0	0	0.000163382	0	0	0	0	0	0	0	0	0	0	0	0.021607	0
SRR1076535	0	0	0	0	0	0	0	0	0	0	0	0	0	0	0	0	0	0	0	0	0	0	0	0	0	0	0	0	0
SRR1076559	0	0	0	0	0	0	0	0	0	0	0	0	0	0	0	0	0	0	0	0	0	0	0	0	0	0	0	0	0
SRR1076584	0	0	0	0	0	0	0	0	0	0	0	0.00233473	0	0	0	0	0	0	0	0	0	0	0	0	0	0	0	0	0
SRR1076632	0	0	0	0	0	0	0	0	0	0	0	0.00196673	0	0	0	0.000237142	0	0	0	0	0	0	0	0	0	0	0	0	0
SRR1076681	0	0	0	0	0	0	0	0	0	0	0	0	0	0	0	0	0	0	0	0	0	0	0	0	0	0	0	0	0
SRR1076705	0	0	0	0	0	0	0	0	0	0	0	0	0	0	0	0	0	0	0	0	0	0	0	0	0	0	0	0	0
SRR1076753	0	0	0	0	0	0	0	0	0	0	0	0	0	0	0	3.42344e-05	0	0	0	0	0	0	0	0	0	0	0	0	0
SRR1076779	0	0	0	0	0	0	0	0	0	0	0	0	0	0	0	0.000564059	0	0	0	0	0	0	0	0	0	0	0	0	0
SRR1076801	0	0	0	0	0	0	0	0	0	0	0	0	0	0	0	0.00082364	0	0	0	0	0	0	0	0	0	0	0	0	0
SRR1076823	0	0	0	0	0	0	0	0	0	0	0	0	0	0	0	0.000107391	0	0	0	0	0	0	0	0	0	0	0	0	0
SRR1076847	0	0	0	0	0	0	0	0	0	0	0	0	0	0	0	0.000491673	0	0	0	0	0	0	0	0	0	0	0	0	0
SRR1076868	0	0	0	0	0	0	0	0	0	0	0	0	0	0	0	0	0	0	0	0	0	0	0	0	0	0	0	0	0
SRR1076892	0	0	0	0	0	0	0	0	0	0	0	0	0	0	0	0	0	0	0	0	0	0	0	0	0	0	0	0	0
SRR1076916	0	0	0	0	0	0	0	0	0	0	0	0	0	0	0	5.62789e-05	0	0	0	0	0	0	0	0	0	0	0	0	0
SRR1076940	0	0	0	0	0	0	0	0	0	0	0	0	0	0	0	0	0	0	0	0	0	0	0	0	0	0	0	0	0
SRR1076964	0	0	0	0	0	0	0	0	0	0	0	0	0	0	0	0	0	0	0	0	0	0	0	0	0	0	0	0	0
SRR1076990	0	0	0	0	0	0	0	0	0	0	0	0	0	0	0	0.00013641	0	0	0	0	0	0	0	0	0	0	0	0	0
SRR1077038	0	0	0	0	0	0	0	0	0	0	0	0	0	0	0	0	0	0	0	0	0	0	0	0	0	0	0	0	0
SRR1077066	0	0	0	0	0	0	0	0	0	0	0	0	0	0	0	8.00831e-05	0	0	0	0	0	0	0	0	0	0	0	0	0
SRR1077090	0	0	0	0	0	0	0	0	0	0	0	0	0	0	0	0	0	0	0	0	0	0	0	0	0	0	0	0	0
SRR1077115	0	0	0	0	0	0	0	0	0	0	0	0	0	0	0	5.03816e-05	0	0	0	0	0	0	0	0	0	0	0	0	0
SRR1077139	0	0	0	0	0	0	0	0	0	0	0	0	0	0	0	0	0	0	0	0	0	0	0	0	0	0	0	0	0
SRR1077159	0	0	0	0	0	0	0	0	0	0	0	0	0	0	0	0	0	0	0	0	0	0	0	0	0	0	0	0	0
SRR1077183	0	0	0	0	0	0	0	0	0	0	0	0	0	0	0	0.000859115	0	0	0	0	0	0	0	0	0	0	0	0	0
SRR1077211	0	0	0	0	0	0	0	0	0	0	0	0	0	0	0	4.85609e-05	0	0	0	0	0	0	0	0	0	0	0	0	0
SRR1077239	0	0	0	0	0	0	0	0	0	0	0	0	0	0	0	0	0	0	0	0	0	0	0	0	0	0	0	0	0
SRR1077263	0	0	0	0	0	0	0	0	0	0	0	0	0	0	0	5.61462e-05	0	0	0	0	0	0	0	0	0	0	0	0	0
SRR1077288	0	0	0	0	0	0	0	0	0	0	0	0	0	0	0	0.00100544	0	0	0	0	0	0	0	0	0	0	0	0	0
SRR1077310	0	0	0	0	0	0	0	0	0	0	0	0	0	0	0	0	0	0	0	0	0	0	0	0	0	0	0	0	0
SRR1077356	0	0	0	0	0	0	0	0	0	0	0	0	0	0	0	0	0	0	0	0	0	0	0	0	0	0	0	0	0
SRR1077380	0	0	0	0	0	0	0	0	0	0	0	0	0	0	0	0	0	0	0	0	0	0	0	0	0	0	0	0	0
SRR1077405	0	0	0	0	0	0	0	0	0	0	0	0	0	0	0	0.000143224	0	0	0	0	0	0	0	0	0	0	0	0	0
SRR1077429	0	0	0	0	0	0	0	0	0	0	0	0	0	0	0	9.97589e-05	0	0	0	0	0	0	0	0	0	0	0	0	0
SRR1077455	0	0	0	0	0	0	0	0	0	0	0	0	0	0	0	0	0	0	0	0	0	0	0	0	0	0	0	0	0
SRR1077479	0	0	0	0	0	0	0	0	0	0	0	0	0	0	0	0	0	0	0	0	0	0	0	0	0	0	0	0	0
SRR1077503	0	0	0	0	0	0	0	0	0	0	0	0	0	0	0	0.000173796	0	0	0	0	0	0	0	0	0	0	0	0	0
SRR1077528	0	0	0	0	0	0	0	0	0	0	0	0	0	0	0	0.000239367	0	0	0	0	0	0	0	0	0	0	0	0	0
SRR1077549	0	0	0	0	0	0	0	0	0	0	0	0	0	0	0	0.000210522	0	0	0	0	0	0	0	0	0	0	0	0	0
SRR1077575	0	0	0	0	0	0	0	0	0	0	0	0	0	0	0	0	0	0	0	0	0	0	0	0	0	0	0	0	0
SRR1077599	0	0	0	0	0	0	0	0	0	0	0	0	0	0	0	0	0	0	0	0	0	0	0	0	0	0	0	0	0
SRR1077619	0	0	0	0	0	0	0	0	0	0	0	0	0	0	0	0	0	0	0	0	0	0	0	0	0	0	0	0	0
SRR1077643	0	0	0	0	0	0	0	0	0	0	0	0	0	0	0	0.000123093	0	0	0	0	0	0	0	0	0	0	0	0	0
SRR1077667	0	0	0	0	0	0	0	0	0	0	0	0	0	0	0	0	0	0	0	0	0	0	0	0	0	0	0	0	0
SRR1077687	0	0	0	0	0	0	0	0	0	0	0	0	0	0	0	0.000372165	0	0	0	0	0	0	0	0	0	0	0	0	0
SRR1077708	0	0	0	0	0	0	0	0	0	0	0	0	0	0	0	0	0	0	0	0	0	0	0	0	0	0	0	0	0
SRR1077728	0	0	0	0	0	0	0	0	0	0	0	0	0	0	0	0	0	0	0	0	0	0	0	0	0	0	0	0	0
SRR1077753	0	0	0	0	0	0	0	0	0	0	0	0	0	0	0	2.62499e-05	0	0	0	0	0	0	0	0	0	0	0	0	0
SRR1077805	0	0	0	0	0	0	0	0	0	0	0	0	0	0	0	0.0002561	0	0	0	0	0	0	0	0	0	0	0	0	0
SRR1077850	0	0	0	0	0	0	0	0	0	0	0	0	0	0	0	0	0	0	0	0	0	0	0	0	0	0	0	0	0
SRR1077874	0	0	0	0	0	0	0	0	0	0	0	0	0	0	0	0	0	0	0	0	0	0	0	0	0	0	0	0	0
SRR1077898	0	0	0	0	0	0	0	0	0	0	0	0	0	0	0	0.00049804	0	0	0	0	0	0	0	0	0	0	0	0	0
SRR1077920	0	0	0	0	0	0	0	0	0	0	0	0	0	0	0	5.5451e-05	0	0	0	0	0	0	0	0	0	0	0	0	0
SRR1077944	0	0	0	0	0	0	0	0	0	0	0	0	0	0	0	0	0	0	0	0	0	0	0	0	0	0	0	0	0
SRR1077968	0	0	0	0	0	0	0	0	0	0	0	0	0	0	0	0	0	0	0	0	0	0	0	0	0	0	0	0	0
SRR1077992	0	0	0	0	0	0	0	0	0	0	0	0	0	0	0	0	0	0	0	0	0	0	0	0	0	0	0	0	0
SRR1077996	0	0	0	0	0	0	0	0	0	0	0	0	0	0	0	0	0	0	0	0	0	0	0	0	0	0	0	0	0
SRR1078042	0	0	0	0	0	0	0	0	0	0	0	0	0	0	0	9.18451e-05	0	0	0	0	0	0	0	0	0	0	0	0	0
SRR1078066	0	0	0	0	0	0	0	0	0	0	0	0	0	0	0	0	0	0	0	0	0	0	0	0	0	0	0	0	0
SRR1078090	0	0	0	0	0	0	0	0	0	0	0	0	0	0	0	0	0	0	0	0	0.00192339	0	0	0	0.00488013	0	0	0	0
SRR1078114	0	0	0	0	0	0	0	0	0	0	0	0	0	0	0	3.13737e-05	0	0	0	0	0	0	0	0	0	0	0	0	0
SRR1078140	0	0	0	0	0	0	0	0	0	0	0	0	0	0	0	0	0	0	0	0	0	0	0	0	0	0	0	0	0
SRR1078164	0	0	0	0	0	0	0	0	0	0	0	0	0	0	0	0	0	0	0	0	0	0	0	0	0	0	0	0	0
SRR1078188	0	0	0	0	0	0	0	0	0	0	0	0	0	0	0	0	0	0	0	0	0	0	0	0	0	0	0	0	0
SRR1078212	0	0	0	0	0	0	0	0	0	0	0	0	0	0	0	0.000705148	0	0	0	0	0	0	0	0	0	0	0	0	0
SRR1078234	0	0	0	0	0	0	0	0	0	0	0	0	0	0	0	0	0	0	0	0	0	0	0	0	0	0	0	0	0
SRR1078258	0	0	0	0	0	0	0	0	0	0	0	0	0	0	0	0	0	0	0	0	0	0	0	0	0	0	0	0	0
SRR1078278	0	0	0	0	0	0	0	0	0	0	0	0	0	0	0	0.000388924	0	0	0	0	0	0	0	0	0	0	0	0	0
SRR1078299	0	0	0	0	0	0	0	0	0	0	0	0	0	0	0	2.71931e-05	0	0	0	0	0	0	0	0	0	0	0	0	0
SRR1078323	0	0	0	0	0	0	0	0	0	0	0	0	0	0	0	0	0	0	0	0	0	0	0	0	0	0	0	0	0
SRR1078347	0	0	0	0	0	0	0	0	0	0	0	0	0	0	0	0.000388258	0	0	0	0	0	0	0	0	0	0	0	0	0
SRR1078368	0	0	0	0	0	0	0	0	0	0	0	0	0	0	0	0	0	0	0	0	0	0	0	0	0	0	0	0	0
SRR1078392	0	0	0	0	0	0	0	0	0	0	0	0	0	0	0	0	0	0	0	0	0	0	0	0	0	0	0	0	0
SRR1078439	0	0	0	0	0	0	0	0	0	0	0	0	0	0	0	0	0	0	0	0	0	0	0	0	0	0	0	0	0
SRR1078465	0	0	0	0	0	0	0	0	0	0	0	0	0	0	0	0	0	0	0	0	0	0	0	0	0	0	0	0	0
SRR1078489	0	0	0	0	0	0	0	0	0	0	0	0	0	0	0	0	0	0	0	0	0	0	0	0	0	0	0	0	0
SRR1078514	0	0	0	0	0	0	0	0	0	0	0	0	0	0	0	0	0	0	0	0	0	0	0	0	0.00182936	0	0	0	0
SRR1078538	0	0	0	0	0	0	0	0	0	0	0	0	0	0	0	0	0	0	0	0	0	0	0	0	0	0	0	0	0
SRR1078562	0	0	0	0	0	0	0	0	0	0	0	0	0	0	0	0	4.84392e-05	0	0	0	0	0	0	0	0	0	0	0	0
SRR1078586	0	0	0	0	0	0	0	0	0	0	0	0	0	0	0	0.000204195	0	0	0	0	0	0	0	0	0	0	0	0	0
SRR1078612	0	0	0	0	0	0	0	0	0	0	0	0	0	0	0	0	0	0	0	0	0	0	0	0	0	0	0	0	0
SRR1078636	0	0	0	0	0	0	0	0	0	0	0	0	0	0	0	5.17044e-05	0	0	0	0	0	0	0	0	0	0	0	0	0
SRR1078660	0	0	0	0	0	0	0	0	0	0	0	0	0	0	0	0	0	0	0	0	0	0	0	0	0	0	0	0	0
SRR1078684	0	0	0	0	0	0	0	0	0	0	0	0	0	0	0	0	0	0	0	0	0	0	0	0	0	0	0	0	0
SRR1078709	0	0	0	0	0	0	0	0	0	0	0	0	0	0	0	0.000108711	0	0	0	0	0	0	0	0	0	0	0	0	0
SRR1078735	0	0	0	0	0	0	0	0	0	0	0	0	0	0	0	0	0	0	0	0	0	0	0	0	0	0	0	0	0
SRR1078759	0	0	0	0	0	0	0	0	0	0	0	0	0	0	0	0	0	0	0	0	0.00137474	0	0	0	0	0	0	0	0
SRR1078783	0	0	0	0	0	0	0	0	0	0	0	0	0	0	0	0.000335833	0	0	0	0	0	0	0	0	0	0	0	0	0
SRR1078809	0	0	0	0	0	0	0	0	0	0	0	0	0	0	0	0	0	0	0	0	0	0	0	0	0	0	0	0	0
SRR1078834	0	0	0	0	0	0	0	0	0	0	0	0	0	0	0	0.000259693	0	0	0	0	0	0	0	0	0	0	0	0	0
SRR1078855	0	0	0	0	0	0	0	0	0	0	0	0	0	0	0	0	0	0	0	0	0	0	0	0	0	0	0	0	0
SRR1078879	0	0	0	0	0	0	0	0	0	0	0	0	0	0	0	7.07126e-05	0	0	0	0	5.38457e-05	0	0	0	0	0	0	0	0
SRR1078903	0	0	0	0	0	0	0	0	0	0	0	0	0	0	0	0.000252031	0	0	0	0	0	0	0	0	0	0	0	0	0
SRR1078948	0	0	0	0	0	0	0	0	0	0	0	0	0	0	0	0	0	0	0	0	0	0	0	0	0	0	0	0	0
SRR1079023	0	0	0	0	0	0	0	0	0	0	0	0	0	0	0	0	0	0	0	0	0	0	0	0	0	0	0	0	0
SRR1079046	0	0	0	0	0	0	0	0	0	0	0	0	0	0	0	0.000162359	0	0	0	0	0	0	0	0	0	0	0	0.00268396	0
SRR1079094	0	0	0	0	0	0	0	0	0	0	0	0	0	0	0	0	0	0	0	0	0	0	0	0	0	0	0	0	0
SRR1079118	0	0	0	0	0	0	0	0	0	0	0	0	0	0	0	0.000312248	0	0	0	0	0	0	0	0	0	0	0	0	0
SRR1079143	0	0	0	0	0	0	0	0	0	0	0	0	0	0	0	0	0	0	0	0	0	0	0	0	0	0	0	0	0
SRR1079168	0	0	0	0	0	0	0	0	0	0	0	0	0	0	0	0.000216739	0	0	0	0	0	0	0	0	0	0	0	0	0
SRR1079189	0	0	0	0	0	0	0	0	0	0	0	0	0	0	0	0.000112465	0	0	0	0	0	0	0	0	0	0	0	0	0
SRR1079213	0	0	0	0	0	0	0	0	0	0	0	0	0	0	0	4.79921e-05	0	0	0	0	0	0	0	0	0	0	0	0	0
SRR1079259	0	0	0	0	0	0	0	0	0	0	0	0	0	0	0	0.000763169	0	0	0	0	6.97358e-05	0	0	0	0	0	0	0	0
SRR1079281	0	0	0	0	0	0	0	0	0	0	0	0.00246148	0	0	0	6.84918e-05	0	0	0	0	0	0	0	0	0	0	0	0	0
SRR1079306	0	0	0	0	0	0	0	0	0	0	0	0	0	0	0	0.000136753	0	0	0	0	0	0	0	0	0	0	0	0	0
SRR1079330	0	0	0	0	0	0	0	0	0	0	0	0	0	0	0	0	0	0	0	0	0	0	0	0	0	0	0	0	0
SRR1079356	0	0	0	0	0	0	0	0	0	0	0	0	0	0	0	9.35074e-05	0	0	0	0	0	0	0	0	0	0	0	0	0
SRR1079380	0	0	0	0	0	0	0	0	0	0	0	0	0	0	0	0	0	0	0	0	0	0	0	0	0	0	0	0	0
SRR1079404	0	0	0	0	0	0	0	0	0	0	0	0	0	0	0	0	0	0	0	0	0	0	0	0	0	0	0	0	0
SRR1079408	0	0	0	0	0	0	0	0	0	0	0	0	0	0	0	0	0	0	0	0	0	0	0	0	0	0	0	0	0
SRR1079434	0	0	0	0	0	0	0	0	0	0	0	0	0	0	0	0.000183545	0	0	0	0	0	0	0	0	0	0	0	0	0
SRR1079455	0	0	0	0	0	0	0	0	0	0	0	0	0	0	0	0.000117723	0	0	0	0	0	0	0	0	0	0	0	0	0
SRR1079480	0	0	0	0	0	0	0	0	0	0	0	0.000802776	0	0	0	0.00084883	0	0	0	0	0	0	0	0	0	0	0	0	0
SRR1079502	0	0	0	0	0	0	0	0	0	0	0	0	0	0	0	0	0	0	0	0	0	0	0	0	0	0	0	0	0
SRR1079522	0	0	0	0	0	0	0	0	0	0	0	0	0	0	0	0.000227994	0	0	0	0	0	0	0	0	0	0	0	0	0
SRR1079543	0	0	0	0	0	0	0	0	0	0	0	0	0	0	0	0	0	0	0	0	0	0	0	0	0	0	0	0	0
SRR1079567	0	0	0	0	0	0	0	0	0	0	0	0.00265182	0	0	0	0	0	0	0	0	0	0	0	0	0	0	0	0	0
SRR1079591	0	0	0	0	0	0	0	0	0	0	0	0	0	0	0	0.000264576	0	0	0	0	0	0	0	0	0	0	0	0	0
SRR1079612	0	0	0	0	0	0	0	0	0	0	0	0	0	0	0	0	0	0	0	0	0	0	0	0	0	0	0	0	0
SRR1079636	0	0	0	0	0	0	0	0	0	0	0	0	0	0	0	0	0	0	0	0	0	0	0	0	0	0	0	0	0
SRR1079660	0	0	0	0	0	0	0	0	0	0	0	0	0	0	0	0.00010108	0	0	0	0	0	0	0	0	0	0	0	0	0
SRR1079686	0	0	0	0	0	0	0	0	0	0	0	0	0	0	0	0	0	0	0	0	0	0	0	0	0	0	0	0	0
SRR1079706	0	0	0	0	0	0	0	0	0	0	0	0	0	0	0	0	0	0	0	0	0	0	0	0	0	0	0	0	0
SRR1079730	0	0	0	0	0	0	0	0	0	0	0	0	0	0	0	0	0	0	0	0	0	0	0	0	0	0	0	0	0
SRR1079754	0	0	0	0	0	0	0	0	0	0	0	0	0	0	0	4.73968e-05	0	0	0	0	0	0	0	0	0	0	0	0	0
SRR1079782	0	0	0	0	0	0	0	0	0	0	0	0	0	0	0	0	0	0	0	0	0	0	0	0	0	0	0	0	0
SRR1079806	0	0	0	0	0	0	0	0	0	0	0	0	0	0	0	0	0	0	0	0	0	0	0	0	0	0	0	0	0
SRR1079830	0	0	0	0	0	0	0	0	0	0	0	0	0	0	0	0	0	0	0	0	0	0	0	0	0	0	0	0	0
SRR1079850	0	0	0	0	0	0	0	0	0	0	0	0	0	0	0	0	0	0	0	0	0	0	0	0	0	0	0	0	0
SRR1079874	0	0	0	0	0	0	0	0	0	0	0	0	0	0	0	7.20471e-05	0	0	0	0	0	0	0	0	0	0	0	0	0
SRR1079900	0	0	0	0	0	0	0	0	0	0	0	0	0	0	0	0	0	0	0	0	0.00268669	0	0	0	0	0	0	0	0
SRR1079948	0	0	0	0	0	0	0	0	0	0	0	0	0	0	0	0	0	0	0	0	0	0	0	0	0	0	0	0	0
SRR1079973	0	0	0	0	0	0	0	0	0	0	0	0.00143839	0	0	0	8.00478e-05	0	0	0	0	0	0	0	0	0	0	0	0	0
SRR1079998	0	0	0	0	0	0	0	0	0	0	0	0	0	0	0	0	0	0	0	0	0	0	0	0	0	0	0	0	0
SRR1080022	0	0	0	0	0	0	0	0	0	0	0	0	0	0	0	0	0	0	0	0	0	0	0	0	0	0	0	0	0
SRR1080044	0	0	0	0	0	0	0	0	0	0	0	0	0	0	0	0	0	0	0	0	0	0	0	0	0	0	0	0	0
SRR1080048	0	0	0	0	0	0	0	0	0	0	0	0	0	0	0	0	0	0	0	0	0	0	0	0	0	0	0	0	0
SRR1080093	0	0	0	0	0	0	0	0	0	0	0	0	0	0	0	0	0	0	0	0	0	0	0	0	0	0	0	0	0
SRR1080117	0	0	0	0	0	0	0	0	0	0	0	0	0	0	0	0.000134772	0	0	0	0	0	0	0	0	0	0	0	0	0
SRR1080143	0	0	0	0	0	0	0	0	0	0	0	0	0	0	0	0	0	0	0	0	0	0	0	0	0	0	0	0	0
SRR1080148	0	0	0	0	0	0	0	0	0	0	0	0	0	0	0	0	0	0	0	0	0	0	0	0	0	0	0	0	0
SRR1080172	0	0	0	0	0	0	0	0	0	0	0	0	0	0	0	0	0	0	0	0	0	0	0	0	0	0	0	0	0
SRR1080222	0	0	0	0	0	0	0	0	0	0	0	0	0	0	0	0	0	0	0	0	0	0	0	0	0	0	0	0	0
SRR1080246	0	0	0	0	0	0	0	0	0	0	0	0	0	0	0	0	0	0	0	0	0	0	0	0	0	0	0	0	0
SRR1080270	0	0	0	0	0	0	0	0	0	0	0	0	0	0	0	0.000133777	0	0	0	0	0	0	0	0	0	0	0	0	0
SRR1080294	0	0	0	0	0	0	0	0	0	0	0	0	0	0	0	0	0	0	0	0	0	0	0	0	0	0	0	0	0
SRR1080318	0	0	0	0	0	0	0	0	0	0	0	0	0	0	0	0	0	0	0	0	0	0	0	0	0	0	0	0	0
SRR1080342	0	0	0	0	0	0	0	0	0	0	0	0	0	0	0	0	0	0	0	0	0	0	0	0	0	0	0	0	0
SRR1080366	0	0	0	0	0	0	0	0	0	0	0	0	0	0	0	0.000150252	0	0	0	0	0	0	0	0	0	0	0	0	0
SRR1080391	0	0	0	0	0	0	0	0	0	0	0	0	0	0	0	0.000161672	0	0	0	0	0	0	0	0	0	0	0	0	0
SRR1080415	0	0	0	0	0	0	0	0	0	0	0	0	0	0	0	0	0	0	0	0	0	0	0	0	0	0	0	0	0
SRR1080438	0	0	0	0	0	0	0	0	0	0	0	0	0	0	0	0.000292688	0	0	3.88404e-05	0	0	0	0	0	0	0	0	0	0
SRR1080459	0	0	0	0	0	0	0	0	0	0	0	0.000791256	0	0	0	0	0	0	0	0	0	0	0	0	0	0	0	0	0
SRR1080484	0	0	0	0	0	0	0	0	0	0	0	0	0	0	0	0.000202952	0	0	0	0	0	0	0	0	0	0	0	0	0
SRR1080534	0	0	0	0	0	0	0	0	0	0	0	0	0	0	0	6.66178e-05	0	0	0	0	0	0	0	0	0	0	0	0	0
SRR1080580	0	0	0	0	0	0	0	0	0	0	0	0	0	0	0	0	0	0	0	0	0	0	0	0	0	0	0	0	0
SRR1080600	0	0	0	0	0	0	0	0	0	0	0	0	0	0	0	0.000172703	0	0	0	0	0	0	0	0	0	0	0	0	0
SRR1080624	0	0	0	0	0	0	0	0	0	0	0	0	0	0	0	0	0	0	0	0	0	0	0	0	0	0	0	0	0
SRR1080648	0	0	0	0	0	0	0	0	0	0	0	0	0	0	0	0	0	0	0	0	0	0	0	0	0	0	0	0	0
SRR1080672	0	0	0	0	0	0	0	0	0	0	0	0	0	0	0	0	0	0	0	0	0	0	0	0	0	0	0	0	0
SRR1080696	0	0	0	0	0	0	0	0	0	0	0	0	0	0	0	0	0	0	0	0	0	0	0	0	0	0	0	0	0
SRR1080766	0	0	0	0	0	0	0	0	0	0	0	0	0	0	0	0.000212414	0	0	0	0	0	0	0	0	0	0	0	0	0
SRR1080790	0	0	0	0	0	0	0	0	0	0	0	0	0	0	0	0.000199077	0	0	0	0	0	0	0	0	0	0	0	0	0
SRR1080811	0	0	0	0	0	0	0	0	0	0	0	0	0	0	0	0	0	0	0	0	0	0	0	0	0	0	0	0	0
SRR1080835	0	0	0	0	0	0	0	0	0	0	0	0	0	0	0	2.48778e-05	5.61575e-05	0	0	0	0	0	0	0	0	0	0	0	0
SRR1080859	0	0	0	0	0	0	0	0	0	0	0	0	0	0	0	0	0	0	0	0	0	0	0	0	0	0	0	0	0
SRR1080879	0	0	0	0	0	0	0	0	0	0	0	0	0	0	0	5.19957e-05	0	0	0	0	0	0	0	0	0	0	0	0	0
SRR1080903	0	0	0	0	0	0	0	0	0	0	0	0	0	0	0	0.000154153	0	0	0	0	0	0	0	0	0	0	0	0	0
SRR1080927	0	0	0	0	0	0	0	0	0	0	0	0	0	0	0	5.40953e-05	6.10555e-05	0	0	0	0	0	0	0	0	0	0	0	0
SRR1080951	0	0	0	0	0	0	0	0	0	0	0	0	0	0	0	6.5754e-05	0	0	0	0	0	0	0	0	0	0	0	0	0
SRR1080977	0	0	0	0	0	0	0	0	0	0	0	0	0	0	0	9.3987e-05	0	0	0	0	0	0	0	0	0	0	0	0	0
SRR1080998	0	0	0	0	0	0	0	0	0	0	0	0.00103198	0	0	0	0.000114861	0	0	0	0	0	0	0	0	0	0	0	0	0
SRR1081023	0	0	0	0	0	0	0	0	0	0	0	0	0	0	0	0.000356017	0	0	0	0	0	0	0	0	0	0	0	0	0
SRR1081044	0	0	0	0	0	0	0	0	0	0	0	0	0	0	0	8.119e-05	0	0	0	0	0	0	0	0	0	0	0	0	0
SRR1081068	0	0	0	0	0	0	0	0	0	0	0	0	0	0	0	0.00020203	0	0	0	0	0	0	0	0	0	0	0	0	0
SRR1081092	0	0	0	0	0	0	0	0	0	0	0	0	0	0	0	0	0	0	0	0	0.000744604	0	0	0	0	0	0	0	0
SRR1081116	0	0	0	0	0	0	0	0	0	0	0	0	0	0	0	0.000393017	0	0	0	0	0	0	0	0	0	0	0	0	0
SRR1081137	0	0	0	0	0	0	0	0	0	0	0	0	0	0	0	0	0	0	0	0	0	0	0	0	0	0	0	0	0
SRR1081160	0	0	0	0	0	0	0	0	0	0	0	0	0	0	0	0	0	0	0	0	0	0	0	0	0	0	0	0	0
SRR1081184	0	0	0	0	0	0	0	0	0	0	0	0	0	0	0	0	0	0	0	0	0	0	0	0	0	0	0	0	0
SRR1081209	0	0	0	0	0	0	0	0	0	0	0	0	0	0	0	0.000164033	0	0	0	0	0	0	0	0	0	0	0	0	0
SRR1081235	0	0	0	0	0	0	0	0	0	0	0	0	0	0	0	0	0	0	0	0	0	0	0	0	0	0	0	0	0
SRR1081283	0	0	0	0	0	0	0	0	0	0	0	0	0	0	0	0.000187422	0	0	0	0	0	0	0	0	0	0	0	0	0
SRR1081332	0	0	0	0	0	0	0	0	0	0	0	0	0	0	0	0	0	0	0	0	0	0	0	0	0	0	0	0	0
SRR1081357	0	0	0	0	0	0	0	0	0	0	0	0	0	0	0	0	0	0	0	0	0	0	0	0	0	0	0	0	0
SRR1081381	0	0	0	0	0	0	0	0	0	0	0	0	0	0	0	0	0	0	0	0	0	0	0	0	0	0	0	0	0
SRR1081401	0	0	0	0	0	0	0	0	0	0	0	0	0	0	0	0	0	0	0	0	0	0	0	0	0	0	0	0	0
SRR1081425	0	0	0	0	0	0	0	0	0	0	0	0	0	0	0	0.000101696	0	0	0	0	0	0	0	0	0	0	0	0	0
SRR1081449	0	0	0	0	0	0	0	0	0	0	0	0	0	0	0	0	0	0	0	0	0	0	0	0	0	0	0	0	0
SRR1081473	0	0	0	0	0	0	0	0	0	0	0	0	0	0	0	0	0	0	0	0	0	0	0	0	0	0	0	0	0
SRR1081493	0	0	0	0	0	0	0	0	0	0	0	0	0	0	0	0.00029226	0	0	0	0	0	0	0	0	0	0	0	0	0
SRR1081519	0	0	0	0	0	0	0	0	0	0	0	0	0	0	0	0.000149307	0	0	0	0	0	0	0	0	0	0	0	0	0
SRR1081543	0	0	0	0	0	0	0	0	0	0	0	0	0	0	0	9.44448e-05	0	0	0	0	0	0	0	0	0	0	0	0	0
SRR1081567	0	0	0	0	0	0	0	0	0	0	0	0	0	0	0	0.000616402	0	0	0	0	0	0	0	0	0	0	0	0	0
SRR1081589	0	0	0	0	0	0	0	0	0	0	0	0	0	0	0	0	0	0	0	0	0	0	0	0	0	0	0	0	0
SRR1081614	0	0	0	0	0	0	0	0	0	0	0	0.00162052	0	0	0	0	0	0	0	0	0	0	0	0	0	0	0	0	0
SRR1081639	0	0	0	0	0	0	0	0	0	0	0	0	0	0	0	0	0	0	0	0	0	0	0	0	0	0	0	0	0
SRR1081663	0	0	0	0	0	0	0	0	0	0	0	0	0	0	0	8.43913e-05	0	0	0	0	0	0	0	0	0	0	0	0	0
SRR1081688	0	0	0	0	0	0	0	0	0	0	0	0	0	0	0	0	0	0	0	0	0	0	0	0	0	0	0	0	0
SRR1081712	0	0	0	0	0	0	0	0	0	0	0	0	0	0	0	0	0	0	0	0	0	0	0	0	0	0	0	0	0
SRR1081717	0	0	0	0	0	0	0	0	0	0	0	0	0	0	0	0	0	0	0	0	0	0	0	0	0	0	0	0	0
SRR1081741	0	0	0	0	0	0	0	0	0	0	0	0	0	0	0	0.000153175	0	0	0	0	0	0	0	0	0	0	0	0	0
SRR1081765	0	0	0	0	0	0	0	0	0	0	0	0	0	0	0	0	0	0	0	0	0	0	0	0	0	0	0	0	0
SRR1081789	0	0	0	0	0	0	0	0	0	0	0	0	0	0	0	0	0	0	0	0	0	0	0	0	0	0	0	0	0
SRR1081813	0	0	0	0	0	0	0	0	0	0	0	0.00163018	0	0	0	4.53606e-05	0	0	0	0	0	0	0	0	0	0	0	0	0
SRR1081864	0	0	0	0	0	0	0	0	0	0	0	0	0	0	0	0.000403308	0	0	0	0	0	0	0	0	0	0	0	0	0
SRR1081886	0	0	0	0	0	0	0	0	0	0	0	0	0	0	0	7.94461e-05	0	0	0	0	0	0	0	0	0	0	0	0	0
SRR1081910	0	0	0	0	0	0	0	0	0	0	0	0	0	0	0	0.000137092	0	0	0	0	0	0	0	0	0	0	0	0	0
SRR1081935	0	0	0	0	0	0	0	0	0	0	0	0	0	0	0	0.000189593	0	0	0	0	0	0	0	0	0	0	0	0	0
SRR1081961	0	0	0	0	0	0	0	0	0	0	0	0	0	0	0	0	0	0	0	0	0	0	0	0	0	0	0	0	0
SRR1081987	0	0	0	0	0	0	0	0	0	0	0	0	0	0	0	8.96223e-05	0	0	0	0	0	0	0	0	0	0	0	0	0
SRR1082035	0	0	0	0	0	0	0	0	0	0	0	0	0	0	0	0	0	0	0	0	0	0	0	0	0	0	0	0	0
SRR1082059	0	0	0	0	0	0	0	0	0	0	0	0	0	0	0	0.000439176	0	0	0	0	0	0	0	0	0	0	0	0	0
SRR1082080	0	0	0	0	0	0	0	0	0	0	0	0	0	0	0	0	0	0	0	0	0	0	0	0	0	0	0	0	0
SRR1082104	0	0	0	0	0	0	0	0	0	0	0	0	0	0	0	0	0	0	0	0	0	0	0	0	0	0	0	0	0
SRR1082128	0	0	0	0	0	0	0	0	0	0	0	0	0	0	0	0	0	0	0	0	0	0	0	0	0	0	0	0	0
SRR1082151	0	0	0	0	0	0	0	0	0	0	0	0	0	0	0	0.000738363	0	0	0	0	0	0	0	0	0	0	0	0	0
SRR1082173	0	0	0	0	0	0	0	0	0	0	0	0	0	0	0	0	0	0	0	0	0	0	0	0	0	0	0	0	0
SRR1082238	0	0	0	0	0	0	0	0	0	0	0	0	0	0	0	0	0	0	0	0	0	0	0	0	0	0	0	0	0
SRR1082262	0	0	0	0	0	0	0	0	0	0	0	0	0	0	0	0.000346959	0	0	0	0	0	0	0	0	0	0	0	0	0
SRR1082283	0	0	0	0	0	0	0	0	0	0	0	0	0	0	0	0.000126117	0	0	0	0	0	0	0	0	0	0	0	0	0
SRR1082307	0	0	0	0	0	0	0	0	0	0	0	0	0	0	0	0.00035132	0	0	0	0	0	0	0	0	0	0	0	0	0
SRR1082328	0	0	0	0	0	0	0	0	0	0	0	0	0	0	0	0.000118267	0	0	0	0	0	0	0	0	0	0	0	0	0
SRR1082352	0	0	0	0	0	0	0	0	0	0	0	0	0	0	0	0	0	0	0	0	0	0	0	0	0	0	0	0	0
SRR1082376	0	0	0	0	0	0	0	0	0	0	0	0	0	0	0	0	0	0	0	0	0	0	0	0	0	0	0	0	0
SRR1082401	0	0	0	0	0	0	0	0	0	0	0	0	0	0	0	0.000653001	0	0	0	0	0	0	0	0	0	0	0	0	0
SRR1082423	0	0	0	0	0	0	0	0	0	0	0	0	0	0	0	0	0	0	0	0	0	0	0	0	0	0	0	0	0
SRR1082447	0	0	0	0	0	0	0	0	0	0	0	0	0	0	0	0	0	0	0	0	0	0	0	0	0	0	0	0	0
SRR1082471	0	0	0	0	0	0	0	0	0	0	0	0	0	0	0	0	0	0	0	0	0	0	0	0	0	0	0	0.00212221	0
SRR1082496	0	0	0	0	0	0	0	0	0	0	0	0	0	0	0	0	0	0	0	0	0	0	0	0	0	0	0	0	0
SRR1082520	0	0	0	0	0	0	0	0	0	0	0	0	0	0	0	0	0	0	0	0	0	0	0	0	0	0	0	0	0
SRR1082544	0	0	0	0	0	0	0	0	0	0	0	0	0	0	0	0	0	0	0	0	0	0	0	0	0	0	0	0	0
SRR1082568	0	0	0	0	0	0	0	0	0	0	0	0	0	0	0	0	0	0	0	0	0	0	0	0	0	0	0	0	0
SRR1082592	0	0	0	0	0	0	0	0	0	0	0	0	0	0	0	0.000235301	0	0	0	0	0	0	0	0	0	0	0	0	0
SRR1082616	0	0	0	0	0	0	0	0	0	0	0	0	0	0	0	0	0	0	0	0	0	0	0	0	0	0	0	0	0
SRR1082664	0	0	0	0	1.99197e-05	0	0	0	0	0	0	0	0	0	0	0.000258602	0	0	0	0	0	0	0	0	0	0	0	0	0
SRR1082685	0	0	0	0	0	0	0	0	0	0	0	0	0	0	0	0	0	0	0	0	0	0	0	0	0	0	0	0	0
SRR1082709	0	0	0	0	0	0	0	0	0	0	0	0	0	0	0	0	0	0	0	0	0	0	0	0	0	0	0	0	0
SRR1082733	0	0	0	0	0	0	0	0	0	0	0	0	0	0	0	0.000459445	0	0	0	0	0	0	0	0	0	0	0	0	0
SRR1082759	0	0	0	0	0	0	0	0	0	0	0	0	0	0	0	0	0	0	0	0	0	0	0	0	0	0	0	0	0
SRR1082809	0	0	0	0	0	0	0	0	0	0	0	0	0	0	0	0	0	0	0	0	0	0	0	0	0	0	0	0	0
SRR1082859	0	0	0	0	0	0	0	0	0	0	0	0	0	0	0	0	0	0	0	0	0	0	0	0	0	0	0	0	0
SRR1082883	0	0	0	0	0	0	0	0	0	0	0	0	0	0	0	0	0	0	7.0141e-05	0	0	0	0	0	0	0	0	0	0
SRR1082909	0	0	0	0	0	0	0	0	0	0	0	0	0	0	0	0.000169684	0	0	0	0	0	0	0	0	0	0	0	0	0
SRR1082933	0	0	0	0	0	0	0	0	0	0	0	0	0	0	0	0	0	0	0	0	0.000841922	0	0	0	0	0	0	0	0
SRR1082957	0	0	0	0	0	0	0	0	0	0	0	0.000916812	0	0	0	0	0	0	0	0	0	0	0	0	0	0	0	0	0
SRR1082981	0	0	0	0	0	0	0	0	0	0	0	0	0	0	0	0.00014102	0	0	0	0	0	0	0	0	0	0	0	0	0
SRR1083005	0	0	0	0	0	0	0	0	0	0	0	0	0	0	0	0.0062253	0	0	0	0	0	0	0	0	0	0	0	0	0
SRR1083031	0	0	0	0	0	0	0	0	0	0	0	0	0	0	0	0.000341685	0	0	0	0	0	0	0	0	0	0	0	0	0
SRR1083052	0	0	0	0	0	0	0	0	0	0	0	0	0	0	0	0	0	0	0	0	0	0	0	0	0	0	0	0	0
SRR1083076	0	0	0	0	0	0	0	0	0	0	0	0	0	0	0	0	0	0	0	0	0	0	0	0	0	0	0	0	0
SRR1083100	0	0	0	0	0	0	0	0	0	0	0	0	0	0	0	8.36333e-05	0	0	0	0	0	0	0	0	0	0	0	0	0
SRR1083125	0	0	0	0	0	0	0	0	0	0	0	0	0	0	0	0	0	0	0	0	0	0	0	0	0	0	0	0	0
SRR1083149	0	0	0	0	0	0	0	0	0	0	0	0	0	0	0	0.000454006	0	0	0	0	6.91425e-05	0	0	0	0	0	0	0	0
SRR1083171	0	0	0	0	0	0	0	0	0	0	0	0	0	0	0	0	0	0	0	0	0	0	0	0	0	0	0	0	0
SRR1083191	0	0	0	0	0	0	0	0	0	0	0	0	0	0	0	0	0	0	0	0	0.00444635	0	0	0	0	0	0	0	0
SRR1083215	0	0	0	0	0	0	0	0	0	0	0	0	0	0	0	0.000874253	0	0	0	0	0	0	0	0	0	0	0	0	0
SRR1083237	0	0	0	0	0	0	0	0	0	0	0	0	0	0	0	0	0	0	0	0	0	0	0	0	0	0	0	0	0
SRR1083262	0	0	0	0	0	0	0	0	0	0	0	0	0	0	0	0	0	0	0	0	7.96988e-05	0	0	0	0	0	0	0	0
SRR1083286	0	0	0	0	0	0	0	0	0	0	0	0	0	0	0	0.000106132	0	0	0	0	0	0	0	0	0	0	0	0	0
SRR1083311	0	0	0	0	0	0	0	0	0	0	0	0	0	0	0	0	0	0	0	0	0	0	0	0	0	0	0	0	0
SRR1083337	0	0	0	0	0	0	0	0	0	0	0	0	0	0	0	0	0	0	0	0	0	0	0	0	0	0	0	0	0
SRR1083360	0	0	0	0	0	0	0	0	0	0	0	0	0	0	0	0	0	0	0	0	0	0	0	0	0	0	0	0	0
SRR1083384	0	0	0	0	0	0	0	0	0	0	0	0	0	0	0	0	0	0	0	0	0	0	0	0	0	0	0	0	0
SRR1083408	0	0	0	0	0	0	0	0	0	0	0	0	0	0	0	9.96981e-05	0	0	0	0	0.00159426	0	0	0	0	0	0	0	0
SRR1083432	0	0	0	0	0	0	0	0	0	0	0	0	0	0	0	0.000189764	0	0	0	0	0	0	0	0	0	0	0	0	0
SRR1083456	0	0	0	0	0	0	0	0	0	0	0	0	0	0	0	2.58988e-05	0	0	0	0	0	0	0	0	0	0	0	0	0
SRR1083480	0	0	0	0	0	0	0	0	0	0	0	0	0	0	0	0	0	0	0	0	0	0	0	0	0	0	0	0	0
SRR1083504	0	0	0	0	0	0	0	0	0	0	0	0	0	0	0	0.000127929	0	0	0	0	0	0	0	0	0	0	0	0	0
SRR1083530	0	0	0	0	0	0	0	0	0	0	0	0	0	0	0	0	0	0	0	0	0	0	0	0	0	0	0	0	0
SRR1083554	0	0	0	0	0	0	0	0	0	0	0	0.000721415	0	0	0	0.000140516	0	0	0	0	0	0	0	0	0	0	0	0	0
SRR1083579	0	0	0	0	0	0	0	0	0	0	0	0	0	0	0	0	0	0	0	0	0	0	0	0	0	0	0	0	0
SRR1083604	0	0	0	0	0	0	0	0	0	0	0	0	0	0	0	2.50328e-05	0	0	0	0	0	0	0	0	0	0	0	0	0
SRR1083632	0	0	0	0	0	0	0	0	0	0	0	0	0	0	0	0.000163463	0	0	0	0	0	0	0	0	0	0	0	0	0
SRR1083657	0	0	0	0	0	0	0	0	0	0	0	0	0	0	0	0.000723779	0	0	0	0	0	0	0	0	0	0	0	0	0
SRR1083678	0	0	0	0	0	0	0	0	0	0	0	0	0	0	0	0.000407735	0	0	0	0	0	0	0	0	0	0	0	0	0
SRR1083700	0	0	0	0	0	0	0	0	0	0	0	0	0	0	0	9.41537e-05	0	0	0	0	0	0	0	0	0	0	0	0	0
SRR1083732	0	0	0	0	0	0	0	0	0	0	0	0	0	0	0	0	0	0	0	0	0	0	0	0	0	0	0	0	0
SRR1083752	0	0	0	0	0	0	0	0	0	0	0	0	0	0	0	9.89964e-05	0	0	0	0	0	0	0	0	0	0	0	0	0
SRR1083776	0	0	0	0	0	0	0	0	0	0	0	0	0	0	0	0	0	0	0	0	0	0	0	0	0	0	0	0	0
SRR1083824	0	0	0	0	0	0	0	0	0	0	0	0	0	0	0	0	0	0	0	0	0	0	0	0	0	0	0	0	0
SRR1083848	0	0	0	0	0	0	0	0	0	0	0	0	0	0	0	0	0	0	0	0	0	0	0	0	0	0	0	0	0
SRR1083868	0	0	0	0	0	0	0	0	0	0	0	0	0	0	0	0	0	0	0	0	0	0	0	0	0	0	0	0	0
SRR1083892	0	0	0	0	0	0	0	0	0	0	0	0	0	0	0	0	0	0	0	0	0	0	0	0	0	0	0	0	0
SRR1083918	0	0	0	0	0	0	0	0	0	0	0	0	0	0	0	0.000259997	0	0	0	0	0	0	0	0	0	0	0	0	0
SRR1083939	0	0	0	0	0	0	0	0	0	0	0	0	0	0	0	0	0	0	0	0	0	0	0	0	0	0	0	0	0
SRR1083959	0	0	0	0	0	0	0	0	0	0	0	0	0	0	0	0	0	0	0	0	0	0	0	0	0	0	0	0	0
SRR1083983	0	0	0	0	0	0	0	0	0	0	0	0	0	0	0	9.86291e-05	0	0	0	0	0	0	0	0	0	0	0	0	0
SRR1084032	0	0	0	0	0	0	0	0	0	0	0	0	0	0	0	0	0	0	0	0	0	0	0	0	0	0	0	0	0
SRR1084055	0	0	0	0	0	0	0	0	0	0	0	0	0	0	0	0.00029031	0	0	0	0	0	0	0	0	0	0	0	0	0
SRR1084079	0	0	0	0	0	0	0	0	0	0	0	0	0	0	0	4.75848e-05	0	0	0	0	0	0	0	0	0	0	0	0	0
SRR1084128	0	0	0	0	0	0	0	0	0	0	0	0	0	0	0	0	0	0	0	0	0	0	0	0	0	0	0	0	0
SRR1084154	0	0	0	0	0	0	0	0	0	0	0	0	0	0	0	0.000119805	0	0	0	0	0	0	0	0	0	0	0	0	0
SRR1084228	0	0	0	0	0	0	0	0	0	0	0	0	0	0	0	0	0	0	0	0	0	0	0	0	0	0	0	0	0
SRR1084252	0	0	0	0	0	0	0	0	0	0	0	0	0	0	0	0	0	0	0	0	0	0	0	0	0	0	0	0	0
SRR1084276	0	0	0	0	0	0	0	0	0	0	0	0	0	0	0	0	0	0	0	0	0	0	0	0	0	0	0	0	0
SRR1084299	0	0	0	0	0	0	0	0	0	0	0	0	0	0	0	8.54352e-05	0	0	0	0	0	0	0	0	0	0	0	0	0
SRR1084323	0	0	0	0	0	0	0	0	0	0	0	0	0	0	0	8.54999e-05	0	0	0	0	0	0	0	0	0	0	0	0	0
SRR1084347	0	0	0	0	0	0	0	0	0	0	0	0	0	0	0	0.00071036	0	0	0	0	0	0	0	0	0	0	0	0	0
SRR1084369	0	0	0	0	0	0	0	0	0	0	0	0	0	0	0	6.00032e-05	0	0	0	0	0	0	0	0	0	0	0	0	0
SRR1084393	0	0	0	0	0	0	0	0	0	0	0	0	0	0	0	0	0	0	0	0	0	0	0	0	0	0	0	0	0
SRR1084417	0	0	0	0	0	0	0	0	0	0	0	0	0	0	0	0.000841827	0	0	0	0	0	0	0	0	0	0	0	0	0
SRR1084460	0	0	0	0	0	0	0	0	0	0	0	0	0	0	0	0	0	0	0	0	0	0	0	0	0	0	0	0	0
SRR1084484	0	0	0	0	0	0	0	0	0	0	0	0	0	0	0	0.000293776	0	0	0	0	0	0	0	0	0	0	0	0	0
SRR1084505	0	0	0	0	0	0	0	0	0	0	0	0	0	0	0	0	0	0	0	0	0	0	0	0	0	0	0	0	0
SRR1084529	0	0	0	0	0	0	0	0	0	0	0	0	0	0	0	8.59514e-05	0	0	0	0	0	0	0	0	0	0	0	0	0
SRR1084553	0	0	0	0	0	0	0	0	0	0	0	0	0	0	0	0	0	0	0	0	0	0	0	0	0	0	0	0	0
SRR1084577	0	0	0	0	0	0	0	0	0	0	0	0	0	0	0	0.000195581	0	0	0	0	0	0	0	0	0	0	0	0	0
SRR1084602	0	0	0	0	0	0	0	0	0	0	0	0	0	0	0	0.000163419	0	0	0	0	0	0	0	0	0	0	0	0.00810445	0
SRR1084626	0	0	0	0	0	0	0	0	0	0	0	0	0	0	0	0	0	0	0	0	0	0	0	0	0	0	0	0	0
SRR1084649	0	0	0	0	0	0	0	0	0	0	0	0	0	0	0	0	0	0	0	0	0	0	0	0	0	0	0	0	0
SRR1084674	0	0	0	0	0	0	0	0	0	0	0	0	0	0	0	0	0	0	0	0	0	0	0	0	0	0	0	0	0
SRR1084698	0	0	0	0	0	0	0	0	0	0	0	0	0	0	0	0.00107735	0	0	0	0	0	0	0	0	0	0	0	0	0
SRR1084720	0	0	0	0	0	0	0	0	0	0	0	0	0	0	0	0.000708133	0	0	0	0	0	0	0	0	0	0	0	0	0
SRR1084742	0	0	0	0	0	0	0	0	0	0	0	0	0	0	0	0	0	0	0	0	0	0	0	0	0	0	0	0	0
SRR1084766	0	0	0	0	0	0	0	0	0	0.00919154	0	0	0	0	0	0.00015147	0	0	0	0	0	0	0	0	0	0	0	0	0
SRR1084790	0	0	0	0	0	0	0	0	0	0	0	0	0	0	0	0	0	0	0	0	0	0	0	0	0	0	0	0	0
SRR1084816	0	0	0	0	0	0	0	0	0	0	0	0	0	0	0	6.59589e-05	0	0	0	0	0	0	0	0	0	0	0	0	0
SRR1084842	0	0	0	0	0	0	0	0	0	0	0	0.00109658	0	0	0	0	0	0	0	0	0	0	0	0	0	0	0	0	0
SRR1084892	0	0	0	0	0	0	0	0	0	0	0	0	0	0	0	0	0	0	0	0	0	0	0	0	0	0	0	0	0
SRR1084941	0	0	0	0	0	0	0	0	0	0	0	0	0	0	0	0	0	0	0	0	0	0	0	0	0	0	0	0	0
SRR1084965	0	0	0	0	0	0	0	0	0	0	0	0	0	0	0	3.27056e-05	0	0	0	0	0	0	0	0	0	0	0	0	0
SRR1085015	0	0	0	0	0	0	0	0	0	0	0	0	0	0	0	7.77334e-05	0	0	0	0	0	0	0	0	0	0	0	0	0
SRR1085039	0	0	0	0	0	0	0	0	0	0	0	0	0	0	0	0	0	0	0	0	0	0	0	0	0	0	0	0	0
SRR1085063	0	0	0	0	0	0	0	0	0	0	0	0	0	0	0	8.78533e-05	0	0	0	0	0	0	0	0	0	0	0	0	0
SRR1085087	0	0	0	0	0	0	0	0	0	0	0	0	0	0	0	0	0	0	0	0	0	0	0	0	0	0	0	0.00251079	0
SRR1085110	0	0	0	0	0	0	0	0	0	0	0	0	0	0	0	0	0	0	0	0	0	0	0	0	0	0	0	0	0
SRR1085134	0	0	0	0	0	0	0	0	0	0	0	0	0	0	0	0.000151478	0	0	0	0	0	0	0	0	0	0	0	0	0
SRR1085159	0	0	0	0	0	0	0	0	0	0	0	0	0	0	0	7.61118e-05	0	0	0	0	0	0	0	0	0	0	0	0	0
SRR1085187	0	0	0	0	0	0	0	0	0	0	0	0	0	0	0	0	0	0	0	0	0	0	0	0	0	0	0	0	0
SRR1085211	0	0	0	0	0	0	0	0	0	0	0	0	0	0	0	0	0	0	0	0	0	0	0	0	0	0	0	0	0
SRR1085235	0	0	0	0	0	0	0	0	0	0	0	0	0	0	0	0	0	0	0	0	0	0	0	0	0	0	0	0	0
SRR1085259	0	0	0	0	0	0	0	0	0	0	0	0	0	0	0	0.000333207	0	0	0	0	0	0	0	0	0	0	0	0	0
SRR1085285	0	0	0	0	0	0	0	0	0	0	0	0	0	0	0	0.000179658	0	0	0	0	0	0	0	0	0	0	0	0	0
SRR1085310	0	0	0	0	0	0	0	0	0	0	0	0	0	0	0	0	0	0	0	0	0	0	0	0	0	0	0	0	0
SRR1085358	0	0	0	0	0	0	0	0	0	0	0	0	0	0	0	0	0	0	0	0	0	0	0	0	0	0	0	0	0
SRR1085378	0	0	0	0	0	0	0	0	0	0	0	0	0	0	0	7.37668e-05	0	0	0	0	0	0	0	0	0	0	0	0	0
SRR1085402	0	0	0	0	0	0	0	0	0	0	0	0	0	0	0	0	0	0	0	0	0	0	0	0	0	0	0	0	0
SRR1085450	0	0	0	0	0	0	0	0	0	0	0	0.00200667	0	0	0	0.000111673	0	0	0	0	0	0	0	0	0	0	0	0	0
SRR1085495	0	0	0	0	0	0	0	0	0	0	0	0	0	0	0	0.000111375	6.28526e-05	0	0	0	0	0	0	0	0	0	0	0	0
SRR1085519	0	0	0	0	0	0	0	0	0	0	0	0	0	0	0	0.000398618	0	0	0.000181835	0	0	0	0	0	0	0	0	0	0
SRR1085565	0	0	0	0	0	0	0	0	0	0	0	0	0	0	0	0	0	0	0	0	0	0	0	0	0	0	0	0	0
SRR1085590	0	0	0	0	0	0	0	0	0	0	0	0.000916654	0	0	0	2.55064e-05	0	0	0	0	0	0	0	0	0	0	0	0	0
SRR1085662	0	0	0	0	0	0	0	0	0	0	0	0	0	0	0	0.000203662	0	0	0	0	0	0	0	0	0	0	0	0	0
SRR1085687	0	0	0	0	0	0	0	0	0	0	0	0	0	0	0	0	0	0	0	0	0	0	0	0	0	0	0	0	0
SRR1085712	0	0	0	0	0	0	0	0	0	0	0	0	0	0	0	0	0	0	0	0	0	0	0	0	0	0	0	0	0
SRR1085736	0	0	0	0	0	0	0	0	0	0	0	0	0	0	0	0	0	0	0	0	0	0	0	0	0	0	0	0.00597537	0
SRR1085759	0	0	0	0	0	0	0	0	0	0	0	0	0	0	0	0	0	0	0	0	0	0	0	0	0	0	0	0	0
SRR1085782	0	0	0	0	0	0	0	0	0	0	0	0	0	0	0	0.000258273	0	0	0	0	0	0	0	0	0	0	0	0	0
SRR1085825	0	0	0	0	0	0	0	0	0	0	0	0	0	0	0	0.000178396	0	0	0	0	0	0	0	0	0	0	0	0	0
SRR1085850	0	0	0	0	0	0	0	0	0	0	0	0	0	0	0	0.000769124	0.000267103	0	0	0	0	0	0	0	0	0	0	0	0
SRR1085900	0	0	0	0	0	0	0	0	0	0	0	0	0	0	0	0.000156883	0	0	0	0	0	0	0	0	0	0	0	0	0
SRR1085925	0	0	0	0	0	0	0	0	0	0	0	0	0	0	0	5.4984e-05	0	0	0	0	0	0	0	0	0	0	0	0	0
SRR1085951	0	0	0	0	0	0	0	0	0	0	0	0	0	0	0	0	0	0	0	0	0	0	0	0	0	0	0	0	0
SRR1085975	0	0	0	0	0	0	0	0	0	0	0	0	0	0	0	0.00023905	0	0	0	0	0	0	0	0	0	0	0	0	0
SRR1085996	0	0	0	0	0	0	0	0	0	0	0	0	0	0	0	0	0	0	0	0	0	0	0	0	0	0	0	0	0
SRR1086020	0	0	0	0	0	0	0	0	0	0	0	0	0	0	0	0.000168228	0	0	0	0	0	0	0	0	0	0	0	0	0
SRR1086046	0	0	0	0	0	0	0	0	0	0	0	0	0	0	0	0	0	0	0	0	0	0	0	0	0	0	0	0	0
SRR1086070	0	0	0	0	0	0	0	0	0	0	0	0	0	0	0	0	0	0	0	0	0	0	0	0	0	0	0	0	0
SRR1086140	0	0	0	0	0	0	0	0	0	0	0	0	0	0	0	0	0	0	0	0	0	0	0	0	0	0	0	0	0
SRR1086164	0	0	0	0	0	0	0	0	0	0	0	0	0	0	0	0	0	0	0	0	0	0	0	0	0	0	0	0	0
SRR1086212	0	0	0	0	0	0	0	0	0	0	0	0	0	0	0	0	0	0	0	0	0	0	0	0	0	0	0	0	0
SRR1086236	0	0	0	0	0	0	0	0	0	0	0	0	0	0	0	0	0	0	0	0	0	0	0	0	0	0	0	0	0
SRR1086256	0.000894859	0	0	0	0	0	0	0	0	0	0	0	0	0	0	0	0	0	0	0	0	0	0	0	0	0	0	0	0
SRR1086280	0	0	0	0	0	0	0	0	0	0	0	0	0	0	0	0	0	0	0	0	0	0	0	0	0	0	0	0	0
SRR1086304	0	0	0	0	0	0	0	0	0	0	0	0	0	0	0	2.96217e-05	0	0	0	0	0	0	0	0	0	0	0	0	0
SRR1086349	0	0	0	0	0	0	0	0	0	0	0	0	0	0	0	0	0	0	0	0	0	0	0	0	0	0	0	0	0
SRR1086369	0	0	0	0	0	0	0	0	0	0	0	0	0	0	0	2.93306e-05	0	0	0	0	0	0	0	0	0	0	0	0	0
SRR1086393	0	0	0	0	0	0	0	0	0	0	0	0	0	0	0	0	0	0	0	0	0	0	0	0	0	0	0	0	0
SRR1086417	0	0	0	0	0	0	0	0	0	0	0	0	0	0	0	0.000491739	0	0	0	0	0	0	0	0	0	0	0	0	0
SRR1086441	0	0	0	0	0	0	0	0	0	0	0	0.0016873	0	0	0	0	0	0	0	0	0	0	0	0	0	0	0	0	0
SRR1086466	0	0	0	0	2.14086e-05	0	0	0	0	0	0	0	0	0	0	0.000185288	0	0	0	0	0	0	0	0	0	0	0	0	0
SRR1086490	0	0	0	0	0	0	0	0	0	0	0	0	0	0	0	0	0	0	0	0	0	0	0	0	0	0	0	0	0
SRR1086514	0	0	0	0	0	0	0	0	0	0	0	0	0	0	0	0	0	0	0	0	0	0	0	0	0	0	0	0	0
SRR1086538	0	0	0	0	0	0	0	0	0	0	0	0	0	0	0	0	0	0	0	0	0	0	0	0	0	0	0	0	0
SRR1086561	0	0	0	0	0	0	0	0	0	0	0	0	0	0	0	0.00010918	6.16139e-05	0	0	0	0	0	0	0	0	0	0	0	0
SRR1086611	0	0	0	0	0	0	0	0	0	0	0	0	0	0	0	4.14707e-05	0	0	0	0	0	0	0	0	0	0	0	0	0
SRR1086635	0	0	0	0	0	0	0	0	0	0	0	0	0	0	0	0.000369856	0	0	0	0	0	0	0	0	0	0	0	0	0
SRR1086656	0	0	0	0	0	0	0	0	0	0	0	0	0	0	0	0	0	0	0	0	0	0	0	0	0	0.00125816	0	0	0
SRR1086680	0	0	0	0	0	0	0	0	0	0	0	0	0	0	0	8.87303e-05	0	0	0	0	0	0	0	0	0	0	0	0	0
SRR1086702	0	0	0	0	0	0	0	0	0	0	0	0	0	0	0	5.52642e-05	0	0	0	0	0	0	0	0	0	0	0	0	0
SRR1086728	0	0	0	0	0	0	0	0	0	0	0	0	0	0	0	0	0	0	0	0	0	0	0	0	0.00190592	0	0	0	0
SRR1086752	0	0	0	0	0	0	0	0	0	0	0	0	0	0	0	0	0	0	0	0	0	0	0	0	0	0	0	0	0
SRR1086772	0	0	0	0	0	0	0	0	0	0	0	0	0	0	0	0	0	0	0	0	0	0	0	0	0	0	0	0	0
SRR1086796	0	0	0	0	0	0	0	0	0	0	0	0	0	0	0	0	0	0	0	0	0	0	0	0	0	0	0	0	0
SRR1086820	0	0	0	0	0	0	0	0	0	0	0	0	0	0	0	0	0	0	0	0	0	0	0	0	0	0	0	0	0
SRR1086844	0	0	0	0	0	0	0	0	0	0	0	0.000510771	0	0	0	0.000170549	0	0	0	0	0	0	0	0	0	0	0	0	0
SRR1086869	0	0	0	0	0	0	0	0	0	0	0	0	0	0	0	0	0	0	0	0	0	0	0	0	0	0	0	0	0
SRR1086889	0	0	0	0	0	0	0	0	0	0	0	0	0	0	0	3.26607e-05	0	0	0	0	0	0	0	0	0	0	0	0	0
SRR1086915	0	0	0	0	0	0	0	0	0	0	0	0	0	0	0	0	0	0	0	0	0	0	0	0	0	0	0	0	0
SRR1086935	0	0	0	0	0	0	0	0	0	0	0	0.00228881	0	0	0	0	0	0	0	0	0	0	0	0	0	0	0	0	0
SRR1086959	0	0	0	0	0	0	0	0	0	0	0	0	0	0	0	0	0	0	0	0	0	0	0	0	0	0	0	0	0
SRR1086983	0	0	0	0	0	0	0	0	0	0	0	0	0	0	0	0	0	0	0	0	0	0	0	0	0	0	0	0	0
SRR1087007	0	0	0	0	0	0	0	0	0	0	0	0	0	0	0	0	0	0	0	0	0	0	0	0	0	0	0	0	0
SRR1087031	0	0	0	0	0	0	0	0	0	0	0	0	0	0	0	3.04884e-05	0	0	0	0	0	0	0	0	0	0	0	0	0
SRR1087055	0	0	0	0	0	0	0	0	0	0	0	0	0	0	0	0	0	0	0	0	0	0	0	0	0	0	0	0	0
SRR1087079	0	0	0	0	0	0	0	0	0	0	0	0	0	0	0	0.000414163	0	0	0	0	0	0	0	0	0	0	0	0	0
SRR1087101	0	0	0	0	0	0	0	0	0	0	0	0	0	0	0	0.000196363	0	0	0	0	0	0	0	0	0	0	0	0	0
SRR1087127	0	0	0	0	0	0	0	0	0	0	0	0	0	0	0	0	0	0	0	0	0	0	0	0	0	0	0	0	0
SRR1087152	0	0	0	0	0	0	0	0	0	0	0	0	0	0	0	0.000406492	0	0	0	0	0	0	0	0	0	0	0	0	0
SRR1087173	0	0	0	0	0	0	0	0	0	0	0	0	0	0	0	0	0	0	0	0	0	0	0	0	0	0	0	0	0
SRR1087197	0	0	0	0	0	0	0	0	0	0	0	0	0	0	0	0	0	0	0	0	0	0	0	0	0	0	0	0	0
SRR1087271	0	0	0	0	0	0	0	0	0	0	0	0	0	0	0	3.36641e-05	0	0	0	0	0	0	0	0	0	0	0	0	0
SRR1087297	0	0	0	0	0	0	0	0	0	0	0	0	0	0	0	0	0	0	0	0	0	0	0	0	0	0	0	0	0
SRR1087321	0	0	0	0	0	0	0	0	0	0	0	0	0	0	0	7.44291e-05	0	0	0	0	0	0	0	0	0	0	0	0	0
SRR1087415	0	0	0	0	0	0	0	0	0	0	0	0	0	0	0	0	0	0	0	0	0	0	0	0	0	0	0	0	0
SRR1087463	0	0	0	0	0	0	0	0	0	0	0	0	0	0	0	0	0	0	0	0	0	0	0	0	0	0	0	0	0
SRR1087487	0	0	0	0	0	0	0	0	0	0	0	0	0	0	0	0	0	0	0	0	0	0	0	0	0	0	0	0	0
SRR1087511	0	0	0	0	0	0	0	0	0	0	0	0	0	0	0	0	0	0	0	0	0	0	0	0	0	0	0	0	0
SRR1087535	0	0	0	0	0	0	0	0	0	0	0	0	0	0	0	0	0	0	0	0	0	0	0	0	0	0	0	0	0
SRR1087559	0	0	0	0	0	0	0	0	0	0	0	0	0	0	0	9.2093e-05	0	0	0	0	0	0	0	0	0	0	0	0	0
SRR1087606	0	0	0	0	0	0	0	0	0	0	0	0	0	0	0	0	0	0	0	0	0	0	0	0	0	0	0	0	0
SRR1087654	0	0	0	0	0	0	0	0	0	0	0	0	0	0	0	0.000382356	0	0	0	0	0	0	0	0	0	0	0	0	0
SRR1087680	0	0	0	0	0	0	0	0	0	0	0	0	0	0	0	0.000567512	0	0	0	0	0	0	0	0	0	0	0	0	0
SRR1087704	0	0	0	0	0	0	0	0	0	0	0	0	0	0	0	0	0	0	0	0	0	0	0	0	0	0	0	0	0
SRR1087728	0	0	0	0	0	0	0	0	0	0	0	0	0	0	0	9.52828e-05	0	0	0	0	0	0	0	0	0	0	0	0	0
SRR1087752	0	0	0	0	0	0	0	0	0	0	0	0	0	0	0	0	0	0	0	0	0	0	0	0	0	0	0	0	0
SRR1087801	0	0	0	0	0	0	0	0	0	0	0	0	0	0	0	0.000156354	0	0	0	0	0	0	0	0	0	0	0	0	0
SRR1087825	0	0	0	0	0	0	0	0	0	0	0	0	0	0	0	0	0	0	0	0	0	0	0	0	0	0	0	0	0
SRR1087850	0	0	0	0	0	0	0	0	0	0	0	0	0	0	0	0	0	0	0	0	0	0	0	0	0	0	0	0	0
SRR1087875	0	0	0	0	0	0	0	0	0	0	0	0	0	0	0	0	0	0	0	0	0	0	0	0	0	0	0	0	0
SRR1087942	0	0	0	0	0	0	0	0	0	0	0	0	0	0	0	3.04978e-05	0	0	0	0	0	0	0	0	0	0	0	0	0
SRR1087992	0	0	0	0	0	0	0	0	0	0	0	0	0	0	0	0	0	0	0	0	0	0	0	0	0	0	0	0	0
SRR1088044	0	0	0	0	0	0	0	0	0	0	0	0	0	0	0	0	0	0	0	0	0	0	0	0	0	0	0	0	0
SRR1088068	0	0	0	0	0	0	0	0	0	0	0	0	0	0	0	0	0	0	0	0	0	0	0	0	0	0	0	0	0
SRR1088093	0	0	0	0	0	0	0	0	0	0	0	0	0	0	0	0	0	0	0	0	0	0	0	0	0	0	0	0	0
SRR1088117	0	0	0	0	0	0	0	0	0	0	0	0.00168019	0	0	0	0.00011688	0	0	0	0	0	0	0	0	0	0	0	0	0
SRR1088142	0	0	0	0	0	0	0	0	0	0	0	0	0	0	0	5.50759e-05	0	0	0	0	0	0	0	0	0	0	0	0	0
SRR1088168	0	0	0	0	0	0	0	0	0	0	0	0	0	0	0	2.99571e-05	0	0	0	0	0	0	0	0	0	0	0	0.00297134	0
SRR1088217	0	0	0	0	0	0	0	0	0	0	0	0	0	0	0	0	0	0	0	0	0	0	0	0	0	0	0	0	0
SRR1088241	0	0	0	0	0	0	0	0	0	0	0	0	0	0	0	0.000143639	0	0	0	0	0	0	0	0	0	0	0	0	0
SRR1088267	0	0	0	0	0	0	0	0	0	0	0	0	0	0	0	0	0	0	0	0	0	0	0	0	0	0	0	0	0
SRR1088291	0	0	0	0	0	0	0	0	0	0	0	0	0	0	0	8.02865e-05	0	0	0	0	0	0	0	0	0	0	0	0	0
SRR1088316	0	0	0	0	0	0	0	0	0	0	0	0	0	0	0	0	0	0	0	0	0	0	0	0	0	0	0	0	0
SRR1088340	0	0	0	0	0	0	0	0	0	0	0	0	0	0	0	0.000228637	0	0	0	0	0	0	0	0	0	0	0	0	0
SRR1088365	0	0	0	0	0	0	0	0	0	0	0	0	0	0	0	0	0	0	0	0	0	0	0	0	0	0.00148013	0	0	0
SRR1088389	0	0	0	0	0	0	0	0	0	0	0	0	0	0	0	0.000112911	0	0	0	0	0	0	0	0	0	0	0	0	0
SRR1088413	0	0	0	0	0	0	0	0	0	0	0	0	0	0	0	8.44354e-05	0	0	0	0	0	0	0	0	0	0	0	0	0
SRR1088437	0	0	0	0	0	0	0	0	0	0	0	0	0	0	0	0	0	0	0	0	0	0	0	0	0	0	0	0	0
SRR1088461	0	0	0	0	0	0	0	0	0	0	0	0	0	0	0	2.98178e-05	0	0	0	0	0	0	0	0	0	0	0	0	0
SRR1088487	0	0	0	0	0	0	0	0	0	0	0	0	0	0	0	0	0	0	0	0	0	0	0	0	0	0	0	0	0
SRR1088511	0	0	0	0	0	0	0	0	0	0	0	0	0	0	0	0.000202003	6.5141e-05	0	0	0	0	0	0	0	0	0	0	0	0
SRR1088537	0	0	0	0	0	0	0	0	0	0	0	0	0	0	0	0	0	0	0	0	0	0	0	0	0	0	0	0	0
SRR1088557	0	0	0	0	0	0	0	0	0	0	0	0	0	0	0	0	0	0	0	0	0	0	0	0	0	0	0	0	0
SRR1088581	0	0	0	0	0	0	0	0	0	0	0	0	0	0	0	0	0	0	0	0	0	0	0	0	0	0	0	0	0
SRR1088606	0	0	0	0	0	0	0	0	0	0	0	0	0	0	0	0	0	0	0	0	0	0	0	0	0	0	0	0	0
SRR1088680	0	0	0	0	0	0	0	0	0	0	0	0	0	0	0	0.000142608	0	0	0	0	0	0	0	0	0	0	0	0	0
SRR1088706	0	0	0	0	0	0	0	0	0	0	0	0	0	0	0	0.000109813	0	0	0	0	0	0	0	0	0	0	0	0	0
SRR1088734	0	0	0	0	0	0	0	0	0	0	0	0	0	0	0	8.74506e-05	0	0	0	0	0	0	0	0	0	0	0	0	0
SRR1088758	0	0	0	0	0	0	0	0	0	0	0	0	0	0	0	0	0	0	0	0	0	0	0	0	0	0	0	0	0
SRR1088782	0	0	0	0	0	0	0	0	0	0	0	0	0	0	0	0.000132464	0	0	0	0	7.56508e-05	0	0	0	0	0	0	0	0
SRR1088808	0	0	0	0	0	0	0	0	0	0	0	0	0	0	0	0	0	0	0	0	0	0	0	0	0	0	0	0	0
SRR1088832	0	0	0	0	0	0	0	0	0	0	0	0	0	0	0	0	0	0	0	0	0	0	0	0	0	0	0	0	0
SRR1088856	0	0	0	0	0	0	0	0	0	0	0	0	0	0	0	0.000709819	0	0	0	0	0	0	0	0	0	0	0	0.0309779	0
SRR1088878	0	0	0	0	0	0	0	0	0	0	0	0.0013404	0	0	0	0.000111892	0	0	0	0	0	0	0	0	0	0	0	0	0
SRR1088904	0	0	0	0	0	0	0	0	0	0	0	0	0	0	0	0	0	0	0	0	0	0	0	0	0.001331	0	0	0	0
SRR1088934	0	0	0	0	0	0	0	0	0	0	0	0	0	0	0	0	0	0	0	0	0	0	0	0	0	0	0	0	0
SRR1088958	0	0	0	0	0	0	0	0	0	0	0	0	0	0	0	0	0	0	0	0	0	0	0	0	0	0	0	0	0
SRR1089006	0	0	0	0	0	0	0	0	0	0	0	0	0	0	0	0	0	0	0	0	0	0	0	0	0	0	0	0	0
SRR1089030	0	0	0	0	0	0	0	0	0	0	0	0.00108731	0	0	0	0	0	0	0	0	0	0	0	0	0	0	0	0	0
SRR1089078	0	0	0	0	0	0	0	0	0	0	0	0	0	0	0	2.47106e-05	0	0	0	0	0	0	0	0	0	0	0	0	0
SRR1089106	0	0	0	0	0	0	0	0	0	0	0	0	0	0	0	0	0	0	0	0	0	0	0	0	0	0	0	0	0
SRR1089134	0	0	0	0	0	0	0	0	0	0	0	0	0	0	0	0	0	0	0	0	0	0	0	0	0	0	0	0.0023425	0
SRR1089207	0	0	0	0	0	0	0	0	0	0	0	0	0	0	0	0	0	0	0	0	0	0	0	0	0	0	0	0	0
SRR1089230	0	0	0	0	0	0	0	0	0	0	0	0	0	0	0	0	0	0	0	0	0	0	0	0	0	0	0	0	0
SRR1089349	0	0	0	0	0	0	0	0	0	0	0	0	0	0	0	0.000886804	0	0	0	0	0	0	0	0	0	0	0	0	0
SRR1089375	0	0	0	0	0	0	0	0	0	0	0	0	0	0	0	0	0	0	0	0	0	0	0	0	0	0	0	0	0
SRR1089399	0	0	0	0	0	0	0	0	0	0	0	0	0	0	0	0.000220753	0	0	0	0	0	0	0	0	0	0	0	0	0
SRR1089424	0	0	0	0	0	0	0	0	0	0	0	0	0	0	0	0.000711084	0	0	0	0	0	0	0	0	0	0	0	0	0
SRR1089446	0	0	0	0	0	0	0	0	0	0	0	0	0	0	0	0	0	0	0	0	0	0	0	0	0	0	0	0	0
SRR1089479	0	0	0	0	0	0	0	0	0	0	0	0	0	0	0	0	0	0	0	0	0	0	0	0	0	0	0	0	0
SRR1089504	0	0	0	0	0	0	0	0	0	0	0	0	0	0	0	0	0	0	0	0	0	0	0	0	0	0	0	0	0
SRR1089537	0	0	0	0	0	0	0	0	0	0	0	0	0	0	0	0	0	0	0	0	0	0	0	0	0	0	0	0	0
SRR1089562	0	0	0	0	0	0	0	0	0	0	0	0	0	0	0	0	0	0	0	0	0	0	0	0	0	0	0	0	0
SRR1089619	0	0	0	0	0	0	0	0	0	0	0	0	0	0	0	4.44579e-05	0	0	0	0	0	0	0	0	0	0	0	0	0
SRR1089643	0	0	0	0	0	0	0	0	0	0	0	0	0	0	0	0.000390533	0	0	0	0	0	0	0	0	0	0	0	0	0
SRR1089664	0	0	0	0	0	0	0	0	0	0	0	0	0	0	0	0	0	0	0	0	0	0	0	0	0.0022197	0	0	0	0
SRR1089688	0	0	0	0	0	0	0	0	0	0	0	0	0	0	0	2.24511e-05	0	0	0	0	0	0	0	0	0	0	0	0	0
SRR1089713	0	0	0	0	0	0	0	0	0	0	0	0	0	0	0	0	0	0	0	0	0	0	0	0	0	0	0	0	0
SRR1089737	0	0	0	0	0	0	0	0	0	0	0	0	0	0	0	0	0	0	0	0	7.22609e-05	0	0	0	0	0	0	0	0
SRR1089761	0	0	0	0	0	0	0	0	0	0	0	0	0	0	0	6.58598e-05	0	0	0	0	0	0	0	0	0	0	0	0	0
SRR1089785	0	0	0	0	0	0	0	0	0	0	0	0	0	0	0	0	0	0	0	0	0	0	0	0	0	0	0	0	0
SRR1089809	0	0	0	0	0	0	0	0	0	0	0	0	0	0	0	0	0	0	0	0	0	0	0	0	0	0	0	0	0
SRR1089833	0	0	0	0	0	0	0	0	0	0	0	0	0	0	0	0	0	0	0	0	0	0	0	0	0	0	0	0	0
SRR1089853	0	0	0	0	0	0	0	0	0	0	0	0	0	0	0	0	0	0	0	0	0	0	0	0	0	0	0	0	0
SRR1089901	0	0	0	0	0	0	0	0	0	0	0	0	0	0	0	0.000113933	0	0	0	0	0	0	0	0	0	0	0	0	0
SRR1089926	0	0	0	0	0	0	0	0	0	0	0	0	0	0	0	0.000132266	0	0	0	0	0	0	0	0	0	0	0	0	0
SRR1089950	0	0	0	0	0	0	0	0	0	0	0	0	0	0	0	0	0	0	0	0	0	0	0	0	0	0	0	0	0
SRR1089974	0	0	0	0	0	0	0	0	0	0	0	0	0	0	0	5.12112e-05	0	0	0	0	0	0	0	0	0	0	0	0	0
SRR1089998	0	0	0	0	0	0	0	0	0	0	0	0	0	0	0	0	0	0	0	0	0	0	0	0	0	0	0	0	0
SRR1090022	0	0	0	0	0	0	0	0	0	0	0	0	0	0	0	0	0	0	0	0	0	0	0	0	0	0	0	0	0
SRR1090046	0	0	0	0	0	0	0	0	0	0	0	0	0	0	0	0	0	0	0	0	0	0	0	0	0	0	0	0	0
SRR1090070	0	0	0	0	0	0	0	0	0	0	0	0	0	0	0	0.000144074	0	0	0	0	0	0	0	0	0	0	0	0	0
SRR1090095	0	0	0	0	0	0	0	0	0	0	0	0	0	0	0	5.54026e-05	0	0	0	0	0	0	0	0	0	0.00125845	0	0	0
SRR1090119	0	0	0	0	0	0	0	0	0	0	0	0	0	0	0	9.61407e-05	0	0	0	0	0	0	0	0	0	0	0	0	0
SRR1090145	0	0	0	0	0	0	0	0	0	0	0	0	0	0	0	0.000532425	0	0	0	0	0	0	0	0	0	0	0	0	0
SRR1090167	0	0	0	0	0	0	0	0	0	0	0	0.000527844	0	0	0	0.000102813	0	0	0	0	0	0	0	0	0	0	0	0	0
SRR1090217	0	0	0	0	0	0	0	0	0	0	0	0	0	0	0	0	0	0	0	0	0	0	0	0	0	0	0	0	0
SRR1090241	0	0	0	0	0	0	0	0	0	0	0	0	0	0	0	0	0	0	0	0	0	0	0	0	0	0	0	0	0
SRR1090265	0	0	0	0	0	0	0	0	0	0	0	0	0	0	0	7.3502e-05	0	0	0	0	0	0	0	0	0	0	0	0	0
SRR1090290	0	0	0	0	0	0	0	0	0	0	0	0	0	0	0	0	0	0	0	0	0	0	0	0	0	0	0	0	0
SRR1090310	0	0	0	0	0	0	0	0	0	0	0	0	0	0	0	0	0	0	0	0	0	0	0	0	0	0	0	0	0
SRR1090334	0	0	0	0	0	0	0	0	0	0	0	0	0	0	0	0	0	0	0	0	0	0	0	0	0	0	0	0	0
SRR1090359	0	0	0	0	0	0	0	0	0	0	0	0	0	0	0	0	0	0	0	0	0	0	0	0	0	0	0	0	0
SRR1090383	0	0	0	0	0	0	0	0	0	0	0	0	0	0	0	0.000131235	0	0	0	0	0	0	0	0	0	0	0	0	0
SRR1090407	0	0	0	0	0	0	0	0	0	0	0	0	0	0	0	0	0	0	0	0	0	0	0	0	0	0	0	0	0
SRR1090431	0	0	0	0	0	0	0	0	0	0	0	0	0	0	0	0.000137478	0	0	0	0	0	0	0	0	0	0	0	0	0
SRR1090457	0	0	0	0	0	0	0	0	0	0	0	0	0	0	0	0.000390137	0	0	0	0	0	0	0	0	0	0	0	0	0
SRR1090483	0	0	0	0	0	0	0	0	0	0	0	0.000618535	0	0	0	0.000137688	0	0	0	0	0	0	0	0	0	0	0	0	0
SRR1090508	0	0	0	0	0	0	0	0	0	0	0	0	0	0	0	0.00047916	0	0	0	0	0	0	0	0	0	0	0	0	0
SRR1090530	0	0	0	0	0	0	0	0	0	0	0	0	0	0	0	0	0	0	0	0	0	0	0	0	0	0	0	0	0
SRR1090556	0	0	0	0	0	0	0	0	0	0	0	0	0	0	0	8.42443e-05	0	0	0	0	0	0	0	0	0	0	0	0	0
SRR1090580	0	0	0	0	0	0	0	0	0	0	0	0	0	0	0	0	0	0	0	0	0	0	0	0	0	0	0	0	0
SRR1090604	0	0	0	0	0	0	0	0	0	0	0	0	0	0	0	0.00095656	0	0	0	0	0	0	0	0	0	0	0	0	0
SRR1090626	0	0	0	0	0	0	0	0	0	0	0	0	0	0	0	0.000125409	0	0	0	0	0	0	0	0	0	0	0	0	0
SRR1090650	0	0	0	0	0	0	0	0	0	0	0	0	0	0	0	0	0	0	0	0	0	0	0	0	0	0	0	0	0
SRR1090674	0	0	0	0	0	0	0	0	0	0	0	0	0	0	0	0	0	0	0	0	0	0	0	0	0	0	0	0	0
SRR1090698	0	0	0	0	0	0	0	0	0	0	0	0	0	0	0	0	0	0	0	0	0	0	0	0	0	0	0	0	0
SRR1090722	0	0	0	0	0	0	0	0	0	0	0	0	0	0	0	0	0	0	0	0	0	0	0	0	0	0	0	0	0
SRR1090746	0	0	0	0	0	0	0	0	0	0	0	0	0	0	0	0.000142066	0	0	0	0	0	0	0	0	0	0	0	0	0
SRR1090770	0	0	0	0	0	0	0	0	0	0	0	0	0	0	0	0.000326612	0	0	0	0	0	0	0	0	0	0	0	0	0
SRR1090791	0	0	0	0	0	0	0	0	0	0	0	0	0	0	0	0	0	0	0	0	0	0	0	0	0	0	0	0	0
SRR1090815	0	0	0	0	0	0	0	0	0	0	0	0	0	0	0	0.000821968	0	0	0	0	0	0	0	0	0	0	0	0	0
SRR1090837	0	0	0	0	0	0	0	0	0	0	0	0	0	0	0	0	0	0	0	0	0	0	0	0	0	0	0	0	0
SRR1090861	0	0	0	0	0	0	0	0	0	0	0	0	0	0	0	0	0	0	0	0	0	0	0	0	0	0	0	0	0
SRR1090881	0	0	0	0	0	0	0	0	0	0	0	0	0	0	0	0.000152779	0	0	0	0	0	0	0	0	0	0	0	0	0
SRR1090907	0	0	0	0	0	0	0	0	0	0	0	0	0	0	0	0.000313671	0	0	0	0	0	0	0	0	0	0	0	0	0
SRR1090928	0	0	0	0	0	0	0	0	0	0	0	0	0	0	0	5.80684e-05	0	0	0	0	0	0	0	0	0	0	0	0	0
SRR1090984	0	0	0	0	0	0	0	0	0	0	0	0	0	0	0	3.41497e-05	0	0	0	0	0	0	0	0	0	0	0	0	0
SRR1091008	0	0	0	0	0	0	0	0	0	0	0	0	0	0	0	0	0	0	0	0	0	0	0	0	0	0	0	0	0
SRR1091032	0	0	0	0	0	0	0	0	0	0	0	0	0	0	0	0.000795586	0	0	0	0	0	0	0	0	0	0	0	0	0
SRR1091054	0	0	0	0	0	0	0	0	0	0	0	0	0	0	0	0	0	0	0	0	0	0	0	0	0	0	0	0	0
SRR1091097	0	0	0	0	0	0	0	0	0	0	0	0	0	0	0	0.000679914	0	0	0	0	0	0	0	0	0	0	0	0	0
SRR1091119	0	0	0	0	0	0	0	0	0	0	0	0	0	0	0	0	0	0	0	0	0	0	0	0	0	0	0	0	0
SRR1091144	0	0	0	0	0	0	0	0	0	0	0	0	0	0	0	0	0	0	0	0	0	0	0	0	0	0	0	0	0
SRR1091164	0	0	0	0	0	0	0	0	0	0	0	0	0	0	0	0	0	0	0	0	0	0	0	0	0	0	0	0	0
SRR1091184	0	0	0	0	0	0	0	0	0	0	0	0	0	0	0	0.000764436	0	0	0	0	0	0	0	0	0	0	0	0	0
SRR1091230	0	0	0	0	0	0	0	0	0	0	0	0	0	0	0	0	0	0	0	0	0	0	0	0	0	0	0	0	0
SRR1091254	0	0	0	0	0	0	0	0	0	0	0	0	0	0	0	9.51358e-05	0	0	0	0	0	0	0	0	0	0	0	0	0
SRR1091302	0	0	0	0	0	0	0	0	0	0	0	0	0	0	0	6.60001e-05	0	0	0	0	0	0	0	0	0	0	0	0	0
SRR1091328	0	0	0	0	0	0	0	0	0	0	0	0	0	0	0	0.000344579	0	0	0	0	0	0	0	0	0	0	0	0	0
SRR1091356	0	0	0	0	0	0	0	0	0	0	0	0	0	0	0	0	0	0	0	0	0	0	0	0	0	0	0	0	0
SRR1091380	0	0	0	0	0	0	0	0	0	0	0	0	0	0	0	0	0	0	0	0	0	0	0	0	0	0	0	0	0
SRR1091404	0	0	0	0	0	0	0	0	0	0	0	0	0	0	0	8.97321e-05	0	0	0	0	0	0	0	0	0	0	0	0	0
SRR1091428	0	0	0	0	0	0	0	0	0	0	0	0	0	0	0	0	0	0	0	0	0	0	0	0	0	0	0	0	0
SRR1091452	0	0	0	0	0	0	0	0	0	0	0	0	0	0	0	6.77803e-05	0	0	0	0	0	0	0	0	0	0	0	0.00672287	0
SRR1091476	0	0	0	0	0	0	0	0	0	0	0	0	0	0	0	0	0	0	0	0	0	0	0	0	0	0	0	0	0
SRR1091500	0	0	0	0	0	0	0	0	0	0	0	0	0	0	0	0.000155789	0	0	0	0	0	0	0	0	0	0	0	0	0
SRR1091524	0	0	0	0	0	0	0	0	0	0	0	0	0	0	0	6.85714e-05	0	0	0	0	0	0	0	0	0	0	0	0	0
SRR1091548	0	0	0	0	0	0	0	0	0	0	0	0	0	0	0	0.000122391	0	0	0	0	0.00167755	0	0	0	0	0	0	0	0
SRR1091572	0	0	0	0	0	0	0	0	0	0	0	0	0	0	0	0	0	0	0	0	0	0	0	0	0	0	0	0	0
SRR1091597	0	0	0	0	0	0	0	0	0	0	0	0	0	0	0	0.00014639	0	0	0	0	0	0	0	0	0	0	0	0	0
SRR1091622	0	0	0	0	0	0	0	0	0	0	0	0	0	0	0	0	0	0	0	0	0	0	0	0	0	0	0	0	0
SRR1091645	0	0	0	0	0	0	0	0	0	0	0	0	0	0	0	0	0	0	0	0	0	0	0	0	0	0	0	0	0
SRR1091670	0	0	0	0	0	0	0	0	0	0	0	0	0	0	0	8.69284e-05	0	0	0	0	0	0	0	0	0	0	0	0	0
SRR1091719	0	0	0	0	0	0	0	0	0	0	0	0	0	0	0	0	0	0	0	0	0	0	0	0	0	0	0	0	0
SRR1091743	0	0	0	0	0	0	0	0	0	0	0	0	0	0	0	0	0	0	0	0	0	0	0	0	0	0	0	0	0
SRR1091767	0	0	0	0	0	0	0	0	0	0	0	0	0	0	0	0	0	0	0	0	0	0	0	0	0	0	0	0	0
SRR1091791	0	0	0	0	0	0	0	0	0	0	0	0	0	0	0	9.90794e-05	0	0	0	0	0	0	0	0	0	0	0	0	0
SRR1091817	0	0	0	0	0	0	0	0	0	0	0	0	0	0	0	0	0	0	0	0	0	0	0	0	0	0	0	0	0
SRR1091841	0	0	0	0	0	0	0	0	0	0	0	0.000922163	0	0	0	7.69789e-05	0	0	0	0	0	0	0	0	0	0	0	0	0
SRR1091865	0	0	0	0	0	0	0	0	0	0	0	0	0	0	0	0.000396025	0	0	0	0	0	0	0	0	0	0	0	0	0
SRR1091890	0	0	0	0	0	0	0	0	0	0	0	0	0	0	0	7.01589e-05	0	0	0	0	0	0	0	0	0	0	0	0	0
SRR1091990	0	0	0	0	0	0	0	0	0	0	0	0	0	0	0	3.59239e-05	0	0	0	0	0	0	0	0	0	0	0	0	0
SRR1092014	0	0	0	0	0	0	0	0	0	0	0	0	0	0	0	0	0	0	0	0	0	0	0	0	0	0	0	0	0
SRR1092038	0	0	0	0	0	0	0	0	0	0	0	0	0	0	0	0	0	0	0	0	0	0	0	0	0	0	0	0	0
SRR1092062	0	0	0	0	0	0	0	0	0	0	0	0	0	0	0	0.000166975	0	0	0	0	0	0	0	0	0	0	0	0	0
SRR1092087	0	0	0	0	0	0	0	0	0	0	0	0	0	0	0	0	0	0	0	0	0	0	0	0	0	0	0	0	0
SRR1092112	0	0	0	0	0	0	0	0	0	0	0	0	0	0	0	2.62137e-05	0	0	0	0	0	0	0	0	0	0	0	0	0
SRR1092160	0	0	0	0	0	0	0	0	0	0	0	0	0	0	0	0	0	0	0	0	0	0	0	0	0	0	0	0	0
SRR1092184	0	0	0	0	0	0	0	0	0	0	0	0	0	0	0	0	0	0	0	0	0.00055798	0	0	0	0	0	0	0	0
SRR1092208	0	0	0	0	0	0	0	0	0	0	0	0	0	0	0	0.000188175	0	0	0	0	0	0	0	0	0	0	0	0	0
SRR1092232	0	0	0	0	0	0	0	0	0	0	0	0	0	0	0	0	0	0	0	0	0	0	0	0	0	0	0	0	0
SRR1092257	0	0	0	0	0	0	0	0	0	0	0	0	0	0	0	0	0	0	0	0	0	0	0	0	0	0	0	0	0
SRR1092281	0	0	0	0	0	0	0	0	0	0	0	0	0	0	0	0	0	0	0	0	0.00023759	0	0	0	0	0	0	0	0
SRR1092329	0	0	0	0	0	0	0	0	0	0	0	0	0	0	0	0	0	0	0	0	0	0	0	0	0	0	0	0	0
SRR1092349	0	0	0	0	0	0	0	0	0	0	0	0	0	0	0	0	0	0	0	0	0	0	0	0	0	0	0	0	0
SRR1092372	0	0	0	0	0	0	0	0	0	0	0	0	0	0	0	0	0	0	0	0	0	0	0	0	0	0	0	0	0
SRR1092397	0	0	0	0	0	0	0	0	0	0	0	0	0	0	0	8.23806e-05	0	0	0	0	0	0	0	0	0	0	0	0	0
SRR1092422	0	0	0	0	0	0	0	0	0	0	0	0	0	0	0	0.000919704	0	0	0	0	0	0	0	0	0	0	0	0	0
SRR1092444	0	0	0	0	0	0	0	0	0	0	0	0	0	0	0	0	0	0	0	0	0	0	0	0	0	0	0	0	0
SRR1092468	0	0	0	0	0	0	0	0	0	0	0	0	0	0	0	0.000184959	0	0	0	0	0	0	0	0	0	0	0	0	0
SRR1092493	0	0	0	0	0	0	0	0	0	0	0	0	0	0	0	0.000130707	0	0	4.76992e-05	0	0	0	0	0	0	0	0	0	0
SRR1092517	0	0	0	0	0	0	0	0	0	0	0	0	0	0	0	0	0	0	0	0	0	0	0	0	0	0	0	0	0
SRR1092541	0	0	0	0	0	0	0	0	0	0	0	0	0	0	0	0.00014712	0	0	0	0	0	0	0	0	0	0	0	0	0
SRR1092567	0	0	0	0	0	0	0	0	0	0	0	0	0	0	0	8.0182e-05	0	0	0	0	0	0	0	0	0	0	0	0	0
SRR1092591	0	0	0	0	0	0	0	0	0	0	0	0	0	0	0	0.000745901	0	0	0	0	0	0	0	0	0	0	0	0	0
SRR1092612	0	0	0	0	0	0	0	0	0	0	0	0	0	0	0	0	0	0	0	0	0	0	0	0	0	0	0	0	0
SRR1092636	0	0	0	0	0	0	0	0	0	0	0	0	0	0	0	0.000170502	0	0	0	0	0	0	0	0	0	0	0	0	0
SRR1092662	0	0	0	0	0	0	0	0	0	0	0	0	0	0	0	0	0	0	0	0	0	0	0	0	0	0	0	0	0
SRR1092686	0	0	0	0	0	0	0	0	0	0	0	0	0	0	0	0	0	0	0	0	0	0	0	0	0	0	0	0	0
SRR1092706	0	0	0	0	0	0	0	0	0	0	0	0	0	0	0	0.000214093	0	0	0	0	0	0	0	0	0	0	0	0	0
SRR1092727	0	0	0	0	0	0	0	0	0	0	0	0	0	0	0	0.00099606	0	0	0	0	0	0	0	0	0	0	0	0	0
SRR1092749	0	0	0	0	0	0	0	0	0	0	0	0	0	0	0	0	0	0	0	0	0	0	0	0	0	0	0	0	0
SRR1092797	0	0	0	0	0	0	0	0	0	0	0	0	0	0	0	0.000456368	0	0	0	0	0	0	0	0	0	0	0	0	0
SRR1092818	0	0	0	0	0	0	0	0	0	0	0	0	0	0	0	0	0	0	0	0	0	0	0	0	0	0	0	0	0
SRR1092865	0	0	0	0	0	0	0	0	0	0	0	0	0	0	0	7.94803e-05	0	0	0	0	0	0	0	0	0	0	0	0	0
SRR1092889	0	0	0	0	0	0	0	0	0	0	0	0	0	0	0	0.000109345	0	0	0	0	0	0	0	0	0	0	0	0	0
SRR1092913	0	0	0	0	0	0	0	0	0	0	0	0	0	0	0	5.14606e-05	0	0	0	0	0	0	0	0	0	0	0	0	0
SRR1092937	0	0	0	0	0	0	0	0	0	0	0	0	0	0	0	0	0	0	0	0	0	0	0	0	0	0	0	0	0
SRR1092985	0	0	0	0	0	0	0	0	0	0	0	0	0	0	0	0.000673303	0	0	0	0	0	0	0	0	0	0	0	0	0
SRR1093007	0	0	0	0	0	0	0	0	0	0	0	0	0	0	0	0	0	0	0	0	0	0	0	0	0	0	0	0	0
SRR1093053	0	0	0	0	0	0	0	0	0	0	0	0	0	0	0	0.000721873	0	0	0.000109007	0	0	0	0	0	0	0	0	0	0
SRR1093075	0	0	0	0	0	0	0	0	0	0	0	0.001035	0	0	0	0.000259194	0	0	0	0	0	0	0	0	0	0	0	0	0
SRR1093100	0	0	0	0	0	0	0	0	0	0	0	0	0	0	0	2.90897e-05	0	0	0	0	0	0	0	0	0	0	0	0	0
SRR1093124	0	0	0	0	0	0	0	0	0	0	0	0	0	0	0	0	0	0	0	0	0	0	0	0	0	0	0	0	0
SRR1093148	0	0	0	0	0	0	0	0	0	0	0	0	0	0	0	0	0	0	0	0	0	0	0	0	0	0	0	0	0
SRR1093172	0	0	0	0	0	0	0	0	0	0	0	0	0	0	0	0.000140914	0	0	0	0	0	0	0	0	0	0	0	0	0
SRR1093196	0	0	0	0	0	0	0	0	0	0	0	0	0	0	0	0.0006205	0	0	0	0	0	0	0	0	0	0	0	0	0
SRR1093218	0	0	0	0	0	0	0	0	0	0	0	0	0	0	0	0	0	0	0	0	0	0	0	0	0	0	0	0	0
SRR1093243	0	0	0	0	0	0	0	0	0	0	0	0	0	0	0	2.97093e-05	0	0	0	0	0	0	0	0	0	0	0	0	0
SRR1093269	0	0	0	0	0	0	0	0	0	0	0	0	0	0	0	0.000274272	0	0	0	0	0	0	0	0	0	0	0	0	0
SRR1093314	0	0	0	0	0	0	0	0	0	0	0	0	0	0	0	0.000159431	0	0	0	0	0	0	0	0	0	0	0	0	0
SRR1093340	0	0	0	0	0	0	0	0	0	0	0	0	0	0	0	6.65401e-05	0	0	0	0	0	0	0	0	0	0	0	0	0
SRR1093366	0	0	0	0	0	0	0	0	0	0	0	0	0	0	0	0.00246755	0	0	0	0	0	0	0	0	0	0	0	0	0
SRR1093390	0	0	0	0	0	0	0	0	0	0	0	0	0	0	0	0	0	0	0	0	0	0	0	0	0	0	0	0	0
SRR1093410	0	0	0	0	0	0	0	0	0	0	0	0	0	0	0	0	0	0	0	0	0	0	0	0	0	0	0	0	0
SRR1093434	0	0	0	0	0	0	0	0	0	0	0	0	0	0	0	0	0	0	0	0	0	0	0	0	0	0	0	0	0
SRR1093458	0	0	0	0	0	0	0	0	0	0	0	0	0	0	0	0.000101755	0	0	0	0	0	0	0	0	0	0	0	0	0
SRR1093504	0	0	0	0	0	0	0	0	0	0	0	0	0	0	0	0	0	0	0	0	0.0088828	0	0	0	0	0	0	0	0
SRR1093527	0	0	0	0	0	0	0	0	0	0	0	0	0	0	0	0.0003065	0	0	0	0	0	0	0	0	0	0	0	0	0
SRR1093552	0	0	0	0	0	0	0	0	0	0	0	0	0	0	0	9.22218e-05	0	0	0	0	0	0	0	0	0	0	0	0	0
SRR1093577	0	0	0	0	0	0	0	0	0	0	0	0	0	0	0	0	0	0	0	0	0	0	0	0	0	0	0	0	0
SRR1093601	0	0	0	0	0	0	0	0	0	0	0	0	0	0	0	0	0	0	0	0	0	0	0	0	0	0	0	0	0
SRR1093625	0	0	0	0	0	0	0	0	0	0	0	0	0	0	0	0	0	0	0	0	0	0	0	0	0	0	0	0	0
SRR1093649	0	0	0	0	0	0	0	0	0	0	0	0	0	0	0	0.00011	0	0	0	0	0	0	0	0	0	0	0	0	0
SRR1093673	0	0	0	0	0	0	0	0	0	0	0	0	0	0	0	0	0	0	0	0	0	0	0	0	0	0	0	0	0
SRR1093697	0	0	0	0	0	0	0	0	0	0	0	0	0	0	0	0	0	0	0	0	0	0	0	0	0	0	0	0	0
SRR1093721	0	0	0	0	0	0	0	0	0	0	0	0.00112452	0	0	0	0.000125161	0	0	0	0	0	0	0	0	0	0	0	0	0
SRR1093747	0	0	0	0	0	0	0	0	0	0	0	0	0	0	0	9.87324e-05	0	0	0	0	0	0	0	0	0	0	0	0	0
SRR1093773	0	0	0	0	0	0	0	0	0	0	0	0	0	0	0	0.000406211	0	0	0	0	0	0	0	0	0	0	0	0	0
SRR1093814	0	0	0	0	0	0	0	0	0	0	0	0	0	0	0	0	0	0	0	0	0	0	0	0	0	0	0	0	0
SRR1093861	0	0	0	0	0	0	0	0	0	0	0	0	0	0	0	5.25063e-05	0	0	0	0	0	0	0	0	0	0	0	0	0
SRR1093885	0	0	0	0	0	0	0	0	0	0	0	0	0	0	0	0.000423845	0	0	0	0	0	0	0	0	0	0	0	0	0
SRR1093906	0	0	0	0	0	0	0	0	0	0	0	0	0	0	0	0	0	0	0	0	0	0	0	0	0	0	0	0	0
SRR1093930	0	0	0	0	0	0	0	0	0	0	0	0	0	0	0	0	0	0	0	0	0	0	0	0	0	0	0	0	0
SRR1093954	0	0	0	0	0	0	0	0	0	0	0	0	0	0	0	0	0	0	0	0	0	0	0	0	0	0	0	0	0
SRR1094027	0	0	0	0	0	0	0	0	0	0	0	0	0	0	0	0	0	0	0	0	0	0	0	0	0	0	0	0	0
SRR1094051	0	0	0	0	0	0	0	0	0	0	0	0	0	0	0	0.000606123	0	0	0	0	0	0	0	0	0	0	0	0	0
SRR1094073	0	0	0	0	0	0	0	0	0	0	0	0	0	0	0	0	0	0	0	0	0	0	0	0	0	0	0	0	0
SRR1094097	0	0	0	0	0	0	0	0	0	0	0	0	0	0	0	0.00013875	0	0	0	0	0	0	0	0	0	0	0	0	0
SRR1094123	0	0	0	0	0	0	0	0	0	0	0	0	0	0	0	0.000360499	0	0	0	0	0	0	0	0	0	0	0	0	0
SRR1094144	0	0	0	0	0	0	0	0	0	0	0	0	0	0	0	0.000135692	0	0	0	0	0	0	0	0	0	0	0	0	0
SRR1094192	0	0	0	0	0	0	0	0	0	0	0	0	0	0	0	2.50051e-05	0	0	0	0	0	0	0	0	0	0	0	0	0
SRR1094216	0	0	0	0	0	0	0	0	0	0	0	0	0	0	0	0	0	0	0	0	0	0	0	0	0	0	0	0	0
SRR1094241	0	0	0	0	0	0	0	0	0	0	0	0	0	0	0	0	0	0	0	0	0	0	0	0	0	0	0	0	0
SRR1094265	0	0	0	0	0	0	0	0	0	0	0	0	0	0	0	0.0006294	0	0	0	0	0	0	0	0	0	0	0	0	0
SRR1094287	0	0	0	0	0	0	0	0	0	0	0	0	0	0	0	0	0	0	0	0	0	0	0	0	0	0	0	0	0
SRR1094312	0	0	0	0	0	0	0	0	0	0	0	0	0	0	0	0.000323687	0	0	0	0	0	0	0	0	0	0	0	0	0
SRR1094336	0	0	0	0	0	0	0	0	0	0	0	0	0	0	0	0.000190272	0	0	0	0	0	0	0	0	0	0	0	0	0
SRR1094357	0	0	0	0	0	0	0	0	0	0	0	0	0	0	0	0	0	0	0	0	0	0	0	0	0	0	0	0	0
SRR1094380	0	0	0	0	0	0	0	0	0	0	0	0	0	0	0	0.000257687	0	0	0	0	0	0	0	0	0	0	0	0	0
SRR1094430	0	0	0	0	0	0	0	0	0	0	0	0	0	0	0	5.76123e-05	0	0	0	0	0	0	0	0	0	0	0	0	0
SRR1094457	0	0	0	0	0	0	0	0	0	0	0	0	0	0	0	0.000185487	0	0	0	0	0	0	0	0	0	0	0	0	0
SRR1094506	0	0	0	0	0	0	0	0	0	0	0	0	0	0	0	0	0	0	0	0	0	0	0	0	0	0	0	0	0
SRR1094531	0	0	0	0	0	0	0	0	0	0	0	0	0	0	0	0	0	0	0	0	0	0	0	0	0	0	0	0	0
SRR1094555	0	0	0	0	0	0	0	0	0	0	0	0	0	0	0	0	0	0	0	0	0	0	0	0	0	0	0	0	0
SRR1095188	0	0	0	0	0	0	0	0	0	0	0	0	0	0	0	0.000197797	0	0	0	0	0	0	0	0	0	0	0	0	0
SRR1095213	0	0	0	0	0	0	0	0	0	0	0	0	0	0	0	0	0	0	0	0	0	0	0	0	0	0	0	0	0
SRR1095237	0	0	0	0	0	0	0	0	0	0	0	0	0	0	0	0	0	0	0	0	0	0	0	0	0	0	0	0	0
SRR1095261	0	0	0	0	0	0	0	0	0	0	0	0	0	0	0	0.000138359	0	0	0	0	0	0	0	0	0	0	0	0	0
SRR1095285	0	0	0	0	0	0	0	0	0	0	0	0	0	0	0	0	0	0	0	0	0	0	0	0	0	0	0	0	0
SRR1095334	0	0	0	0	0	0	0	0	0	0	0	0	0	0	0	0.000190908	0	0	0	0	0	0	0	0	0	0	0	0	0
SRR1095358	0	0	0	0	0	0	0	0	0	0	0	0	0	0	0	0.000102309	0	0	0	0	0	0	0	0	0	0	0	0	0
SRR1095383	0	0	0	0	0	0	0	0	0	0	0	0	0	0	0	0	0	0	0	0	0	0	0	0	0	0	0	0	0
SRR1095407	0	0	0	0	0	0	0	0	0	0	0	0	0	0	0	0.000232607	0	0	0	0	0	0	0	0	0	0	0	0	0
SRR1095455	0	0	0	0	0	0	0	0	0	0	0	0	0	0	0	3.0483e-05	0	0	0	0	0	0	0	0	0	0	0	0	0
SRR1095479	0	0	0	0	0	0	0	0	0	0	0	0	0	0	0	0	0	0	0	0	0	0	0	0	0	0	0	0	0
SRR1095503	0	0	0	0	1.72575e-05	0	0	0	0	0	0	0	0	0	0	0	0	0	0	0	0	0	0	0	0	0	0	0	0
SRR1095549	0	0	0	0	0	0	0	0	0	0	0	0	0	0	0	0.00101684	0	0	0	0	0	0	0	0	0	0	0	0	0
SRR1095575	0	0	0	0	0	0	0	0	0	0	0	0	0	0	0	0.000112037	0	0	0	0	0	0	0	0	0	0	0	0	0
SRR1095599	0	0	0	0	0	0	0	0	0	0	0	0	0	0	0	9.1855e-05	0	0	0	0	0	0	0	0	0	0	0	0	0
SRR1095651	0	0	0	0	0	0	0	0	0	0	0	0	0	0	0	0	0	0	0	0	0	0	0	0	0	0	0	0	0
SRR1095675	0	0	0	0	0	0	0	0	0	0	0	0	0	0	0	0	0	0	0	0	0	0	0	0	0	0	0	0	0
SRR1095695	0	0	0	0	0	0	0	0	0	0	0	0	0	0	0	5.16442e-05	0	0	0	0	0	0	0	0	0	0	0	0	0
SRR1095720	0	0	0	0	0	0	0	0	0	0	0	0	0	0	0	0	0	0	0	0	0	0	0	0	0	0	0	0	0
SRR1095744	0	0	0	0	0	0	0	0	0	0	0	0	0	0	0	0	0.000108304	0	0	0	0	0	0	0	0	0	0	0	0
SRR1095768	0	0	0	0	0	0	0	0	0	0	0	0	0	0	0	0	0	0	0	0	0	0	0	0	0	0	0	0	0
SRR1095792	0	0	0	0	0	0	0	0	0	0	0	0	0	0	0	0	0	0	0	0.000116737	0	0	0	0	0	0	0	0	0
SRR1095816	0	0	0	0	0	0	0	0	0	0	0	0	0	0	0	0	0	0	0	0	0	0	0	0	0	0	0	0	0
SRR1095840	0	0	0	0	0	0	0	0	0	0	0	0	0	0	0	0	0	0	0	0	0	0	0	0	0	0	0	0	0
SRR1095865	0	0	0	0	0	0	0	0	0	0	0	0	0	0	0	0.000156178	0.000411303	0	0	0	0	0	0	0	0	0	0	0	0
SRR1095889	0	0	0	0	0	0	0	0	0	0	0	0	0	0	0	0	0	0	0	0	0	0	0	0	0	0	0	0	0
SRR1095913	0	0	0	0	0	0	0	0	0	0	0	0	0	0	0	0	0	0	0	0	0	0	0	0	0	0	0	0	0
SRR1095937	0	0	0	0	0	0	0	0	0	0	0	0	0	0	0	0.000159314	0	0	0	0	0	0	0	0	0	0	0	0.00263363	0
SRR1095961	0	0	0	0	0	0	0	0	0	0	0	0	0	0	0	0	0	0	0	0	0	0	0	0	0	0	0	0	0
SRR1095985	0	0	0	0	0	0	0	0	0	0	0	0	0	0	0	0.000810599	0	0	0	0	0	0	0	0	0	0	0	0	0
SRR1096007	0	0	0	0	0	0	0	0	0	0	0	0	0	0	0	0.00323261	0	0	0	0	0	0	0	0	0	0	0	0	0
SRR1096057	0	0	0	0	0	0	0	0	0	0	0	0	0	0	0	0	0	0	0	0	0	0	0	0	0	0	0	0	0
SRR1096081	0	0	0	0	0	0	0	0	0	0	0	0	0	0	0	0	0	0	0	0	0	0	0	0	0	0	0	0	0
SRR1096101	0	0	0	0	0	0	0	0	0	0	0	0	0	0	0	9.34799e-05	0	0	0	0	0	0	0	0	0	0	0	0	0
SRR1096125	0	0	0	0	0	0	0	0	0	0	0	0	0	0	0	0	0	0	0	0	0	0	0	0	0	0	0	0	0
SRR1096149	0	0	0	0	0	0	0	0	0	0	0	0.000743114	0	0	0	0	0	0	0	0	0	0	0	0	0	0	0	0	0
SRR1096174	0	0	0	0	0	0	0	0	0	0	0	0	0	0	0	0.00017564	0	0	0	0	0	0	0	0	0	0	0	0	0
SRR1096198	0	0	0	0	0	0	0	0	0	0	0	0	0	0	0	0	0	0	0	0	0	0	0	0	0	0	0	0	0
SRR1096222	0	0	0	0	0	0	0	0	0	0	0	0	0	0	0	0.00022854	0	0	0	0	0	0	0	0	0	0	0	0	0
SRR1096247	0	0	0	0	0	0	0	0	0	0	0	0	0	0	0	0	0	0	0	0	0	0	0	0	0	0	0	0	0
SRR1096267	0	0	0	0	0	0	0	0	0	0	0	0	0	0	0	0	0	0	0	0	0	0	0	0	0	0	0	0	0
SRR1096291	0	0	0	0	0	0	0	0	0	0	0	0	0	0	0	0	0	0	0	0	0	0	0	0	0	0	0	0	0
SRR1096315	0	0	0	0	0	0	0	0	0	0	0	0	0	0	0	0	0	0	0	0	0	0	0	0	0	0	0	0	0
SRR1096339	0	0	0	0	0	0	0	0	0	0	0	0	0	0	0	0	0	0	0	0	0	0	0	0	0	0	0	0	0
SRR1096383	0	0	0	0	0	0	0	0	0	0	0	0	0	0	0	0.0244975	0	0	0	0	0	0	0	0	0	0	0	0	0
SRR1096408	0	0	0	0	0	0	0	0	0	0	0	0	0	0	0	0.000102204	0	0	0	0	0	0	0	0	0	0	0	0	0
SRR1096432	0	0	0	0	0	0	0	0	0	0	0	0	0	0	0	0.000114021	0	0	0	0	0	0	0	0	0	0	0	0	0
SRR1096458	0	0	0	0	0	0	0	0	0	0	0	0	0	0	0	0	0	0	0	0	0	0	0	0	0	0	0	0	0
SRR1096478	0	0	0	0	0	0	0	0	0	0	0	0	0	0	0	0.000666805	0	0	0	0	0	0	0	0	0	0	0	0	0
SRR1096500	0	0	0	0	0	0	0	0	0	0	0	0	0	0	0	0	0	0	0	0	0	0	0	0	0	0	0	0	0
SRR1096525	0	0	0	0	0	0	0	0	0	0	0	0	0	0	0	0.000632734	0	0	0	0	0	0	0	0	0	0	0	0	0
SRR1096547	0	0	0	0	0	0	0	0	0	0	0	0	0	0	0	0	0	0	0	0	0	0	0	0	0	0	0	0	0
SRR1096571	0	0	0	0	0	0	0	0	0	0	0	0	0	0	0	0	0	0	0	0	0	0	0	0	0	0	0	0	0
SRR1096595	0	0	0	0	0	0	0	0	0	0	0	0.000866912	0	0	0	0.000458323	5.44519e-05	0	0	0	0	0	0	0	0	0	0	0	0
SRR1096638	0	0	0	0	0	0	0	0	0	0	0	0	0	0	0	0	0	0	0	0	0	0	0	0	0	0	0	0	0
SRR1096662	0	0	0	0	0	0	0	0	0	0	0	0	0	0	0	0	0	0	0	0	0	0	0	0	0	0	0	0	0
SRR1096687	0	0	0	0	0	0	0	0	0	0	0	0.0013259	0.0019926	0	0	0.000184469	0	0	0	0	0	0	0	0	0	0	0	0	0
SRR1096712	0	0	0	0	0	0	0	0	0	0	0	0	0	0	0	0	0	0	0	0	0	0	0	0	0	0	0	0	0
SRR1096736	0	0	0	0	0	0	0	0	0	0	0	0	0	0	0	0	0	0	0	0	0	0	0	0	0	0	0	0	0
SRR1096760	0	0	0	0	0	0	0	0	0	0	0	0	0	0	0	0.000299992	0	0	0	0	0	0	0	0	0	0	0	0	0
SRR1096806	0	0	0	0	0	0	0	0	0	0	0	0	0	0	0	0	0	0	0	0	0	0	0	0	0	0	0	0	0
SRR1096830	0	0	0	0	0	0	0	0	0	0	0	0	0	0	0	0.000314645	0	0	0	0	0	0	0	0	0	0	0	0	0
SRR1096851	0	0	0	0	0	0	0	0	0	0	0	0	0	0	0	0.000125041	0	0	0	0	0	0	0	0	0	0	0	0	0
SRR1096876	0	0	0	0	0	0	0	0	0	0	0	0	0	0	0	0	0	0	0	0	0	0	0	0	0	0	0	0	0
SRR1096900	0	0	0	0	0	0	0	0	0	0	0	0	0	0	0	0	0	0	0	0	0	0	0	0	0	0	0	0	0
SRR1096924	0	0	0	0	0	0	0	0	0	0	0	0	0	0	0	0.000969521	0	0	0	0	0	0	0	0	0	0	0	0	0
SRR1096946	0	0	0	0	0	0	0	0	0	0	0	0	0	0	0	0	0	0	0	0	0	0	0	0	0	0	0	0	0
SRR1096966	0	0	0	0	0	0	0	0	0	0	0	0	0	0	0	0.000306842	0	0	0	0	0	0	0	0	0	0	0	0	0
SRR1096987	0	0	0	0	0	0	0	0	0	0	0	0	0	0	0	0	0	0	0	0	0	0	0	0	0	0	0	0	0
SRR1097013	0	0	0	0	0	0	0	0	0	0	0	0	0	0	0	0.000320869	0	0	0	0	0	0	0	0	0	0	0	0	0
SRR1097035	0	0	0	0	0	0	0	0	0	0	0	0	0	0	0	0	0	0	0	0	0	0	0	0	0.00166853	0	0	0	0
SRR1097055	0	0	0	0	0	0	0	0	0	0	0	0	0	0	0	0.000324327	0	0	0	0	0	0	0	0	0.00187985	0	0	0	0
SRR1097100	0	0	0	0	0	0	0	0	0	0	0	0	0	0	0	0	0	0	0	0	0	0	0	0	0	0	0	0	0
SRR1097124	0	0	0	0	0	0	0	0	0	0	0	0	0	0	0	0.000163849	0	0	0	0	0	0	0	0	0.00208932	0	0	0	0
SRR1097148	0	0	0	0	0	0	0	0	0	0	0	0	0	0	0	0	0	0	0	0	0	0	0	0	0	0	0	0	0
SRR1097197	0	0	0	0	0	0	0	0	0	0	0	0	0	0	0	0	0	0	0	0	0	0	0	0	0	0	0	0	0
SRR1097245	0	0	0	0	0	0	0	0	0	0	0	0	0	0	0	0.000166992	0	0	0	0	0	0	0	0	0	0	0	0	0
SRR1097270	0	0	0	0	0	0	0	0	0	0	0	0	0	0	0	0	0	0	0	0	0	0	0	0	0	0	0	0	0
SRR1097296	0	0	0	0	0	0	0	0	0	0	0	0	0	0	0	0	0	0	0	0	0	0	0	0	0	0	0	0	0
SRR1097320	0	0	0	0	0	0	0	0	0	0	0	0	0	0	0	0	0	0	0	0	0.000929928	0	0	0	0	0	0	0	0
SRR1097344	0	0	0	0	0	0	0	0	0	0	0	0	0	0	0	0.000132754	0	0	0	0	0	0	0	0	0	0	0	0	0
SRR1097392	0	0	0	0	0	0	0	0	0	0	0	0.000720246	0	0	0	0	0	0	0	0	0	0	0	0	0	0	0	0	0
SRR1097417	0	0	0	0	0	0	0	0	0	0	0	0	0	0	0	0.00160913	0	0	0	0	0	0	0	0	0	0	0	0	0
SRR1097501	0	0	0	0	0	0	0	0	0	0	0	0	0	0	0	0	0	0	0	0	0	0	0	0	0	0	0	0	0
SRR1097525	0	0	0	0	0	0	0	0	0	0	0	0	0	0	0	0	0	0	0	0	0	0	0	0	0	0	0	0	0
SRR1097549	0	0	0	0	0	0	0	0	0	0	0	0	0	0	0	0	0	0	0	0	0	0	0	0	0	0	0	0	0
SRR1097574	0	0	0	0	0	0	0	0	0	0	0	0	0	0	0	0	0	0	0	0	0	0	0	0	0	0	0	0	0
SRR1097618	0	0	0	0	0	0	0	0	0	0	0	0	0	0	0	0	0	0	0	0	0.00145659	0	0	0	0	0	0	0	0
SRR1097708	0	0	0	0	0	0	0	0	0	0	0	0	0	0	0	0	0	0	0	0	0	0	0	0	0	0	0	0	0
SRR1097728	0	0	0	0	0	0	0	0	0	0	0	0	0	0	0	0	0	0	0	0	0	0	0	0	0	0	0	0	0
SRR1097752	0	0	0	0	0	0	0	0	0	0	0	0	0	0	0	0	0	0	0	0	0	0	0	0	0	0	0	0	0
SRR1097777	0	0	0	0	0	0	0	0	0	0	0	0	0	0	0	0	0	0	0	0	0	0	0	0	0	0	0	0	0
SRR1097811	0	0	0	0	0	0	0	0	0	0	0	0	0	0	0	0	0	0	0	0	0	0	0	0	0	0	0	0	0
SRR1097837	0	0	0	0	0	0	0	0	0	0	0	0	0	0	0	0	0	0	0	0	0	0	0	0	0	0	0	0	0
SRR1097857	0	0	0	0	0	0	0	0	0	0	0	0	0	0	0	0.000881292	0	0	0	0	0	0	0	0	0	0	0	0	0
SRR1097883	0	0	0	0	0	0	0	0	0	0	0	0	0	0	0	0.000490499	0	0	0	0	0	0	0	0	0	0	0	0	0
SRR1097929	0	0	0	0	0	0	0	0	0	0	0	0	0	0	0	0	0	0	0	0	0	0	0	0	0	0	0	0	0
SRR1097954	0	0	0	0	0	0	0	0	0	0	0	0	0	0	0	0.000115087	0	0	0	0	0	0	0	0	0	0	0	0	0
SRR1097978	0	0	0	0	0	0	0	0	0	0	0	0	0	0	0	0	0	0	0	0	0	0	0	0	0	0	0	0	0
SRR1098002	0	0	0	0	0	0	0	0	0	0	0	0	0	0	0	0	0	0	0	0	0	0	0	0	0	0	0	0	0
SRR1098026	0	0	0	0	0	0	0	0	0	0	0	0	0	0	0	0	0	0	0	0	0	0	0	0	0	0	0	0	0
SRR1098050	0	0	0	0	0	0	0	0	0	0	0	0	0	0	0	0	0	0	0	0	0	0	0	0	0	0	0	0	0
SRR1098074	0	0	0	0	0	0	0	0	0	0	0	0	0	0	0	0.000651372	0	0	0	0	0	0	0	0	0	0	0	0	0
SRR1098098	0	0	0	0	0	0	0	0	0	0	0	0	0	0	0	0	0	0	0	0	0	0	0	0	0	0	0	0	0
SRR1098122	0	0	0	0	0	0	0	0	0	0	0	0	0	0	0	2.48411e-05	0	0	0	0	0	0	0	0	0	0	0	0	0
SRR1098146	0	0	0	0	0	0	0	0	0	0	0	0	0	0	0	0	0	0	0	0	0	0	0	0	0	0	0	0	0
SRR1098169	0	0	0	0	0	0	0	0	0	0	0	0	0	0	0	0	0	0	0	0	0	0	0	0	0	0	0	0	0
SRR1098192	0	0	0	0	0	0	0	0	0	0	0	0	0	0	0	0	0	0	0	0	0	0	0	0	0	0	0	0	0
SRR1098216	0	0	0	0	0	0	0	0	0	0	0	0	0	0	0	2.3686e-05	0	0	0	0	0	0	0	0	0	0	0	0	0
SRR1098240	0	0	0	0	0	0	0	0	0	0	0	0	0	0	0	0.000188306	0	0	0	0	0	0	0	0	0	0	0	0	0
SRR1098264	0	0	0	0	0	0	0	0	0	0	0	0	0	0	0	0.000218936	0	0	0	0	0	0	0	0	0	0	0	0	0
SRR1098288	0	0	0	0	0	0	0	0	0	0	0	0	0	0	0	0.000123209	0	0	0	0	0	0	0	0	0	0	0	0	0
SRR1098312	0	0	0	0	0	0	0	0	0	0	0	0	0	0	0	0	0	0	0	0	0	0	0	0	0	0	0	0	0
SRR1098336	0	0	0	0	0	0	0	0	0	0	0	0	0	0	0	8.61966e-05	0	0	0	0	0	0	0	0	0	0	0	0	0
SRR1098361	0	0	0	0	0	0	0	0	0	0	0	0	0	0	0	0	0	0	0	0	0.000994362	0	0	0	0	0	0	0	0
SRR1098385	0	0	0	0	0	0	0	0	0	0	0	0	0	0	0	0	0	0	0	0	0	0	0	0	0	0	0	0	0
SRR1098405	0	0	0	0	0	0	0	0	0	0	0	0	0	0	0	0.000293072	0	0	0	0	0	0	0	0	0	0	0	0	0
SRR1098426	0	0	0	0	0	0	0	0	0	0	0	0	0	0	0	0	0	0	0	0	0	0	0	0	0	0	0	0	0
SRR1098450	0	0	0	0	0	0	0	0	0	0	0	0	0	0	0	0	0	0	0	0	0	0	0	0	0	0	0	0	0
SRR1098474	0	0	0	0	0	0	0	0	0	0	0	0	0	0	0	0.000227395	0	0	0	0	0	0	0	0	0	0	0	0	0
SRR1098495	0	0	0	0	0	0	0	0	0	0	0	0	0	0	0	0	0	0	0	0	0	0	0	0	0	0	0	0	0
SRR1098519	0	0	0	0	0	0	0	0	0	0	0	0	0	0	0	8.55992e-05	0	0	0	0	0	0	0	0	0	0	0	0	0
SRR1098543	0	0	0	0	0	0	0	0	0	0	0	0	0	0	0	7.14899e-05	0	0	0	0	0	0	0	0	0	0	0	0	0
SRR1098567	0	0	0	0	0	0	0	0	0	0	0	0	0	0	0	0.000177762	0	0	0	0	0	0	0	0	0	0	0	0	0
SRR1098588	0	0	0	0	0	0	0	0	0	0	0	0	0	0	0	0	0	0	0	0	0	0	0	0	0	0	0	0	0
SRR1098612	0	0	0	0	0	0	0	0	0	0	0	0	0	0	0	0	0	0	0	0	0	0	0	0	0	0	0	0	0
SRR1098660	0	0	0	0	0	0	0	0	0	0	0	0	0	0	0	0.000165374	0	0	0	0	0	0	0	0	0	0	0	0	0
SRR1098686	0	0	0	0	0	0	0	0	0	0	0	0	0	0	0	0.000331363	0	0	0	0	0	0	0	0	0	0	0	0	0
SRR1098712	0	0	0	0	0	0	0	0	0	0	0	0	0	0	0	0.0659453	0	0	0	0	0	0	0	0	0	0	0	0	0
SRR1098737	0	0	0	0	0	0	0	0	0	0	0	0	0	0	0	0	0	0	0	0	0	0	0	0	0	0.00128379	0	0	0
SRR1098785	0	0	0	0	0	0	0	0	0	0	0	0	0	0	0	0.000553953	0	0	0	0	0	0	0	0	0	0	0	0	0
SRR1098807	0	0	0	0	0	0	0	0	0	0	0	0	0	0	0	0	0	0	0	0	0	0	0	0	0	0	0	0	0
SRR1098831	0	0	0	0	0	0	0	0	0	0	0	0	0	0	0	0	0	0	0	0	0	0	0	0	0	0	0	0	0
SRR1098855	0	0	0	0	0	0	0	0	0	0	0	0	0	0	0	3.34437e-05	0	0	0	0	0.00320877	0	0	0	0	0	0	0	0
SRR1098879	0	0	0	0	0	0	0	0	0	0	0	0	0	0	0	0	0	0	0	0	0	0	0	0	0.00194174	0	0	0	0
SRR1098903	0	0	0	0	0	0	0	0	0	0	0	0	0	0	0	0.000284868	0	0	0	0	0	0	0	0	0	0	0	0	0
SRR1098928	0	0	0	0	0	0	0	0	0	0	0	0	0	0	0	0	0	0	0	0	0	0	0	0	0	0	0	0	0
SRR1098974	0	0	0	0	0	0	0	0	0	0	0	0	0	0	0	0	0	0	0	0	0	0	0	0	0	0	0	0	0
SRR1098998	0	0	0	0	0	0	0	0	0	0	0	0	0	0	0	0.000843813	0	0	0	0	0	0	0	0	0	0	0	0	0
SRR1099023	0	0	0	0	0	0	0	0	0	0	0	0	0	0	0	0	0	0	0	0	0	0	0	0	0	0	0	0	0
SRR1099072	0	0	0	0	0	0	0	0	0	0	0	0	0	0	0	0	0	0	0	0	0	0	0	0	0	0.0010777	0	0	0
SRR1099096	0	0	0	0	0	0	0	0	0	0	0	0	0	0	0	0	0	0	0	0	0	0	0	0	0	0	0	0	0
SRR1099144	0	0	0	0	0	0	0	0	0	0	0	0	0	0	0	0	0	0	0	0	0	0	0	0	0	0	0	0	0
SRR1099168	0	0	0	0	0	0	0	0	0	0	0	0	0	0	0	0.000425732	0	0	0	0	0	0	0	0	0	0	0	0	0
SRR1099189	0	0	0	0	0	0	0	0	0	0	0	0	0	0	0	0	0	0	0	0	0	0	0	0	0	0	0	0	0
SRR1099236	0	0	0	0	0	0	0	0	0	0	0	0	0	0	0	0	0	0	0	0	0	0	0	0	0	0	0	0	0
SRR1099260	0	0	0	0	0	0	0	0	0	0	0	0	0	0	0	3.65483e-05	0	0	0	0	0	0	0	0	0	0	0	0	0
SRR1099286	0	0	0	0	0	0	0	0	0	0	0	0	0	0	0	0	0	0	0	0	0	0	0	0	0	0	0	0	0
SRR1099310	0	0	0	0	0	0	0	0	0	0	0	0	0	0	0	0	0	0	0	0	0	0	0	0	0	0	0	0	0
SRR1099330	0	0	0	0	0	0	0	0	0	0	0	0	0	0	0	0.000115433	0	0	0	0	0	0	0	0	0	0	0	0	0
SRR1099354	0	0	0	0	0	0	0	0	0	0	0	0	0	0	0	0	0	0	0	0	0	0	0	0	0	0	0	0	0
SRR1099378	0	0	0	0	0	0	0	0	0	0	0	0	0	0	0	0	0	0	0	0	0	0	0	0	0	0	0	0	0
SRR1099402	0	0	0	0	0	0	0	0	0	0	0	0	0	0	0	0.000222053	0	0	0	0	0	0	0	0	0	0	0	0	0
SRR1099427	0	0	0	0	0	0	0	0	0	0	0	0	0	0	0	0	0	0	0	0	0	0	0	0	0	0	0	0	0
SRR1099451	0	0	0	0	0	0	0	0	0	0	0	0	0	0	0	0	0	0	0	0	0	0	0	0	0	0	0	0	0
SRR1099475	0	0	0	0	0	0	0	0	0	0	0	0	0	0	0	0	0	0	0	0	0	0	0	0	0	0	0	0	0
SRR1099499	0	0	0	0	0	0	0	0	0	0	0	0	0	0	0	0.000183828	0	0	0	0	0	0	0	0	0	0	0	0	0
SRR1099520	0	0	0	0	0	0	0	0	0	0	0	0	0	0	0	3.51759e-05	0	0	0	0	0	0	0	0	0	0	0	0	0
SRR1099546	0	0	0	0	0	0	0	0	0	0	0	0	0	0	0	0	0	0	0	0	0	0	0	0	0	0.00125393	0	0	0
SRR1099570	0	0	0	0	0	0	0	0	0	0	0	0	0	0	0	0.000164689	0	0	0	0	0	0	0	0	0	0	0	0	0
SRR1099598	0	0	0	0	0	0	0	0	0	0	0	0	0	0	0	0	0	0	0	0	0	0	0	0	0	0	0	0	0
SRR1099622	0	0	0	0	0	0	0	0	0	0	0	0	0	0	0	0	0	0	0	0	0	0	0	0	0	0	0	0	0
SRR1099648	0	0	0	0	0	0	0	0	0	0	0	0	0	0	0	0.000471843	0	0	0	0	0	0	0	0	0	0	0	0	0
SRR1099669	0	0	0	0	0	0	0	0	0	0	0	0	0	0	0	0	0	0	0	0	0	0	0	0	0.00195138	0	0	0	0
SRR1099694	0	0	0	0	0	0	0	0	0	0	0	0	0	0	0	0	0	0	0	0	0	0	0	0	0	0	0	0	0
SRR1099744	0	0	0	0	0	0	0	0	0	0	0	0	0	0	0	0.000432859	0	0	0	0	0	0	0	0	0	0	0	0	0
SRR1099765	0	0	0	0	0	0	0	0	0	0	0	0	0	0	0	3.00435e-05	0	0	0	0	0	0	0	0	0	0	0	0	0
SRR1099789	0	0	0	0	0	0	0	0	0	0	0	0	0	0	0	0	0	0	0	0	0	0	0	0	0	0	0	0	0
SRR1099809	0	0	0	0	0	0	0	0	0	0	0	0	0	0	0	0	0	0	0	0	0	0	0	0	0	0	0	0	0
SRR1099833	0	0	0	0	0	0	0	0	0	0	0	0	0	0	0	0	0	0	0	0	0	0	0	0	0	0	0	0	0
SRR1099857	0	0	0	0	0	0	0	0	0	0	0	0	0	0	0	0	0	0	0	0	0	0	0	0	0	0	0	0	0
SRR1099881	0	0	0	0	0	0	0	0	0	0	0	0	0	0	0	9.93207e-05	0	0	0	0	0	0	0	0	0	0	0	0	0
SRR1099905	0	0	0	0	0	0	0	0	0	0	0	0	0	0	0	0.000163171	0	0	0	0	0	0	0	0	0	0	0	0	0
SRR1099931	0	0	0	0	0	0	0	0	0	0	0	0	0	0	0	6.38862e-05	0	0	0	0	0	0	0	0	0	0	0	0	0
SRR1099957	0	0	0	0	0	0	0	0	0	0	0	0	0	0	0	6.44358e-05	0	0	0	0	0	0	0	0	0	0	0	0	0
SRR1099981	0	0	0	0	0	0	0	0	0	0	0	0	0	0	0	0	0	0	0	0	0	0	0	0	0	0	0	0	0
SRR1100005	0	0	0	0	0	0	0	0	0	0	0	0	0	0	0	6.71483e-05	0	0	0	0	0	0	0	0	0	0	0	0	0
SRR1100029	0	0	0	0	0	0	0	0	0	0	0	0	0	0	0	0	0	0	0	0	0	0	0	0	0.00102316	0	0	0	0
SRR1100346	0	0	0	0	0	0	0	0	0	0	0	0	0	0	0	6.36067e-05	0	0	0	0	0	0	0	0	0	0	0	0	0
SRR1100370	0	0	0	0	0	0	0	0	0	0	0	0	0	0	0	0	0	0	0	0	0	0	0	0	0	0	0	0	0
SRR1100395	0	0	0	0	0	0	0	0	0	0	0	0	0	0	0	7.53006e-05	0	0	0	0	0	0	0	0	0	0	0	0	0
SRR1100419	0	0	0	0	0	0	0	0	0	0	0	0	0	0	0	0.000194402	0	0	0	0	0	0	0	0	0	0	0	0	0
SRR1100440	0	0	0	0	0	0	0	0	0	0	0	0	0	0	0	0	0	0	0	0	0	0	0	0	0	0	0	0	0
SRR1100472	0	0	0	0	0	0	0	0	0	0	0	0	0	0	0	9.89406e-05	0	0	0	0	0	0	0	0	0	0	0	0	0
SRR1100496	0	0	0	0	0	0	0	0	0	0	0	0	0	0	0	0	0	0	0	0	0	0	0	0	0	0	0	0	0
SRR1100516	0	0	0	0	0	0	0	0	0	0	0	0	0	0	0	0	0	0	0	0	0	0	0	0	0	0	0	0	0
SRR1100588	0	0	0	0	0	0	0	0	0	0	0	0	0	0	0	0	0	0	0	0	0	0	0	0	0	0	0	0	0
SRR1100608	0	0	0	0	0	0	0	0	0	0	0	0	0	0	0	0.00221285	0	0	0	0	0	0	0	0	0	0	0	0	0
SRR1100632	0	0	0	0	0	0	0	0	0	0	0	0	0	0	0	0	0	0	0	0	0	0	0	0	0	0	0	0	0
SRR1100677	0	0	0	0	0	0	0	0	0	0	0	0	0	0	0	6.52156e-05	0	0	0	0	0	0	0	0	0	0	0	0	0
SRR1100703	0	0	0	0	0	0	0	0	0	0	0	0	0	0	0	0	0	0	0	0	0	0	0	0	0	0	0	0	0
SRR1100728	0	0	0	0	0	0	0	0	0	0	0	0	0	0	0	0	0	0	0	0	0	0	0	0	0	0	0	0	0
SRR1100752	0	0	0	0	0	0	0	0	0	0	0	0	0	0	0	0	0.000123946	0	0	0	0	0	0	0	0	0	0	0	0
SRR1100776	0	0	0	0	0	0	0	0	0	0	0	0	0	0	0	0	0	0	0	0	0.00367357	0	0	0	0	0	0	0	0
SRR1100800	0	0	0	0	0	0	0	0	0	0	0	0	0	0	0	0	0	0	0	0	0	0	0	0	0	0	0	0	0
SRR1100824	0	0	0	0	0	0	0	0	0	0	0	0	0	0	0	0	0	0	0	0	0	0	0	0	0	0	0	0	0
SRR1100848	0	0	0	0	0	0	0	0	0	0	0	0	0	0	0	0	0	0	0	0	0	0	0	0	0	0	0	0	0
SRR1100872	0	0	0	0	0	0	0	0	0	0	0	0	0	0	0	0.00033479	0	0	0	0	0	0	0	0	0	0	0	0	0
SRR1100893	0	0	0	0	0	0	0	0	0	0	0	0	0	0	0	0	0	0	0	0	0	0	0	0	0	0	0	0	0
SRR1100917	0	0	0	0	0	0	0	0	0	0	0	0	0	0	0	0.000116097	0	0	0	0	0	0	0	0	0	0	0	0	0
SRR1100941	0	0	0	0	0	0	0	0	0	0	0	0	0	0	0	0	0	0	0	0	0	0	0	0	0	0	0	0	0
SRR1100965	0	0	0	0	0	0	0	0	0	0	0	0	0	0	0	3.35457e-05	0	0	0	0	0	0	0	0	0	0	0	0	0
SRR1100991	0	0	0	0	0	0	0	0	0	0	0	0	0	0	0	0	0	0	0	0	0	0	0	0	0	0	0	0	0
SRR1101037	0	0	0	0	0	0	0	0	0	0.00349219	0	0	0	0	0	0.000115097	0	0	0	0	0	0	0	0	0	0	0	0	0
SRR1101061	0	0	0	0	0	0	0	0	0	0	0	0	0	0	0	0.000104661	0	0	0	0	0	0	0	0	0	0	0	0	0
SRR1101085	0	0	0	0	0	0	0	0	0	0	0	0	0	0	0	0.000340312	0	0	0	0	0	0	0	0	0	0	0	0	0
SRR1101128	0	0	0	0	0	0	0	0	0	0	0	0	0	0	0	0	0	0	0	0	0	0	0	0	0	0	0	0	0
SRR1101152	0	0	0	0	0	0	0	0	0	0	0	0	0	0	0	0	0	0	0	0	0	0	0	0	0	0.000976994	0	0	0
SRR1101200	0	0	0	0	0	0	0	0	0	0	0	0	0	0	0	6.58835e-05	0	0	0	0	0	0	0	0	0	0	0	0	0
SRR1101280	0	0	0	0	0	0	0	0	0	0	0	0	0	0	0	6.02839e-05	0	0	0	0	0	0	0	0	0	0	0	0	0
SRR1101304	0	0	0	0	0	0	0	0	0	0	0	0	0	0	0	0	0	0	0	0	0	0	0	0	0	0	0	0	0
SRR1101324	0	0	0	0	0	0	0	0	0	0	0	0	0	0	0	0.00109702	0	0	0	0	0	0	0	0	0	0	0	0	0
SRR1101348	0	0	0	0	0	0	0	0	0	0	0	0	0	0	0	0	0	0	0	0	0	0	0	0	0	0	0	0	0
SRR1101373	0	0	0	0	0	0	0	0	0	0	0	0	0	0	0	0.000812373	0	0	0	0	0	0	0	0	0	0	0	0	0
SRR1101397	0	0	0	0	0	0	0	0	0	0	0	0	0	0	0	0	0	0	0	0	0	0	0	0	0	0	0	0	0
SRR1101421	0	0	0	0	0	0	0	0	0	0	0	0	0	0	0	8.70191e-05	0	0	0	0	0	0	0	0	0	0	0	0	0
SRR1101453	0	0	0	0	0	0	0	0	0	0	0	0	0	0	0	7.22274e-05	0	0	0	0	0	0	0	0	0	0	0	0	0
SRR1101483	0	0	0	0	0	0	0	0	0	0	0	0	0	0	0	0.000213241	0	0	0	0	0	0	0	0	0	0	0	0	0
SRR1101513	0	0	0	0	0	0	0	0	0	0	0	0	0	0	0	0.000282028	0	0	0	0	0	0	0	0	0	0	0	0	0
SRR1101542	0	0	0	0	0	0	0	0	0	0	0	0	0	0	0	0	0	0	0	0	0	0	0	0	0	0	0	0	0
SRR1101566	0	0	0	0	0	0	0	0	0	0	0	0	0	0	0	0	0	0	0	0	0	0	0	0	0	0	0	0	0
SRR1101591	0	0	0	0	0	0	0	0	0	0	0	0	0	0	0	0	0	0	0	0	0	0	0	0	0	0	0	0	0
SRR1101612	0	0	0	0	0	0	0	0	0	0	0	0	0	0	0	0	0	0	0	0	0	0	0	0	0	0	0	0	0
SRR1101643	0	0	0	0	0	0	0	0	0	0	0	0	0	0	0	0	0	0	0	0	0	0	0	0	0	0	0	0	0
SRR1101669	0	0	0	0	0	0	0	0	0	0	0	0	0	0	0	0	0	0	0	0	0	0	0	0	0	0	0	0	0
SRR1101693	0	0	0	0	0	0	0	0	0	0	0	0	0	0	0	0.000126449	0	0	0	0	0	0	0	0	0	0	0	0	0
SRR1101717	0	0	0	0	0	0	0	0	0	0	0	0	0	0	0	0	0	0	0	0	0	0	0	0	0	0	0	0	0
SRR1101741	0	0	0	0	0	0	0	0	0	0	0	0	0	0	0	0	0	0	0	0	0	0	0	0	0	0	0	0	0
SRR1101765	0	0	0	0	0	0	0	0	0	0	0	0	0	0	0	0.00044083	0	0	0	0	0	0	0	0	0	0	0	0	0
SRR1101787	0	0	0	0	0	0	0	0	0	0	0	0.00105664	0	0	0	0.000382222	0	0	0	0	0	0	0	0	0	0	0	0	0
SRR1101808	0	0	0	0	0	0	0	0	0	0	0	0	0	0	0	0	0	0	0	0	0	0	0	0	0	0	0	0	0
SRR1101834	0	0	0	0	0	0	0	0	0	0	0	0	0	0	0	0.000110736	0	0	0	0	0	0	0	0	0	0	0	0	0
SRR1101859	0	0	0	0	0	0	0	0	0	0	0	0	0	0	0	0	0	0	0	0	0	0	0	0	0	0	0	0	0
SRR1101883	0	0	0	0	0	0	0	0	0	0	0	0	0	0	0	3.67875e-05	0	0	0	0	0	0	0	0.00279662	0	0	0	0	0
SRR1101907	0	0	0	0	0	0	0	0	0	0	0	0	0	0	0	0	0	0	0	0	0	0	0	0	0	0	0	0	0
SRR1101931	0	0	0	0	0	0	0	0	0	0	0	0	0	0	0	0.000274176	0	0	0	0	0	0	0	0	0	0	0	0	0
SRR1101957	0	0	0	0	0	0	0	0	0	0	0	0.000833425	0	0	0	0	0	0	0	0	0	0	0	0	0	0	0	0	0
SRR1101981	0	0	0	0	0	0	0	0	0	0	0	0	0	0	0	7.93484e-05	0	0	0	0	0	0	0	0	0	0	0	0	0
SRR1102005	0	0	0	0	0	0	0	0	0	0	0	0	0	0	0	0.000107329	0	0	0	0	0	0	0	0	0	0	0	0	0
SRR1102031	0	0	0	0	0	0	0	0	0	0	0	0	0	0	0	0.000163737	0	0	0	0	0	0	0	0	0	0	0	0	0
SRR1102055	0	0	0	0	0	0	0	0	0	0	0	0	0	0	0	0.000106482	0	0	0	0	0	0	0	0	0	0	0	0	0
SRR1102079	0	0	0	0	0	0	0	0	0	0	0	0	0	0	0	6.54778e-05	0	0	0	0	0	0	0	0	0	0	0	0	0
SRR1102128	0	0	0	0	0	0	0	0	0	0	0	0	0	0	0	0	0	0	0	0	0	0	0	0	0	0	0	0	0
SRR1102152	0	0	0	0	0	0	0	0	0	0	0	0	0	0	0	0	0	0	0	0	0	0	0	0	0	0	0	0	0
SRR1102176	0	0	0	0	0	0	0	0	0	0	0	0	0	0	0	0.000643594	0	0	0	0	0	0	0	0	0	0	0	0	0
SRR1102198	0	0	0	0	0	0	0	0	0	0	0	0	0	0	0	0.000222906	0	0	0	0	0	0	0	0	0	0	0	0	0
SRR1102224	0	0	0	0	0	0	0	0	0	0	0	0	0	0	0	0	0	0	0	0	0	0	0	0	0	0	0	0	0
SRR1102272	0	0	0	0	0	0	0	0	0	0	0	0	0	0	0	0	0	0	0	0	0	0	0	0	0	0	0	0	0
SRR1102296	0	0	0	0	0	0	0	0	0	0	0	0	0	0	0	0	0	0	0	0	0	0	0	0	0	0	0	0	0
SRR1102320	0	0	0	0	0	0	0	0	0	0	0	0	0	0	0	0	0	0	0	0	0	0	0	0	0	0	0	0	0
SRR1102344	0	0	0	0	0	0	0	0	0	0	0	0	0	0	0	0	0	0	0	0	0	0	0	0	0	0	0	0	0
SRR1102369	0	0	0	0	0	0	0	0	0	0	0	0	0	0	0	0	0	0	0	0	0	0	0	0	0	0	0	0	0
SRR1102393	0	0	0	0	0	0	0	0	0	0	0	0	0	0	0	0.000232991	0	0	0	0	0	0	0	0	0	0	0	0	0
SRR1102418	0	0	0	0	0	0	0	0	0	0	0	0	0	0	0	0	0	0	0	0	0	0	0	0	0	0	0	0	0
SRR1102443	0	0	0	0	0	0	0	0	0	0	0	0	0	0	0	0	0	0	0	0	0	0	0	0	0	0	0	0	0
SRR1102467	0	0	0	0	0	0	0	0	0	0	0	0	0	0	0	0.000516598	0	0	0.00883365	0	0	0	0	0	0	0	0	0	0
SRR1102515	0	0	0	0	0	0	0	0	0	0	0	0	0	0	0	0	0	0	0	0	0	0	0	0	0	0	0	0	0
SRR1102583	0	0	0	0	0	0	0	0	0	0	0	0	0	0	0	0	0	0	0	0	0	0	0	0	0	0	0	0	0
SRR1102631	0	0	0	0	0	0	0	0	0	0	0	0	0	0	0	0	0	0	0	0	0	0	0	0	0	0	0	0	0
SRR1102656	0	0	0	0	0	0	0	0	0	0	0	0	0	0	0	0	0	0	0	0	0	0	0	0	0	0	0	0	0
SRR1102680	0	0	0	0	0	0	0	0	0	0	0	0	0	0	0	0.30421	0	0	0	0	0	0	0	0	0	0	0	0	0
SRR1102705	0	0	0	0	0	0	0	0	0	0	0	0	0	0	0	6.44549e-05	0	0	0	0	0	0	0	0	0	0	0	0	0
SRR1102729	0	0	0	0	0	0	0	0	0	0	0	0	0	0	0	0.000125979	0	0	0	0	0	0	0	0	0	0	0	0	0
SRR1102756	0	0	0	0	0	0	0	0	0	0	0	0	0	0	0	0	0	0	0	0	0	0	0	0	0	0.001151	0	0	0
SRR1102780	0	0	0	0	0	0	0	0	0	0	0	0	0	0	0	0	0	0	0	0	0	0	0	0	0	0	0	0	0
SRR1102804	0	0	0	0	0	0	0	0	0	0	0	0	0	0	0	6.87591e-05	0	0	0	0	0	0	0	0	0	0	0	0	0
SRR1102830	0	0	0	0	0	0	0	0	0	0	0	0	0	0	0	0.000333442	0	0	0	0	0	0	0	0	0	0	0	0	0
SRR1102852	0	0	0	0	0	0	0	0	0	0	0	0	0	0	0	0	0	0	0	0	0	0	0	0	0	0	0	0	0
SRR1102875	0	0	0	0	0	0	0	0	0	0	0	0	0	0	0	0	0	0	0	0	0	0	0	0	0	0	0	0	0
SRR1102899	0	0	0	0	0	0	0	0	0	0	0	0	0	0	0	0	0	0	0	0	0	0	0	0	0	0	0	0	0
SRR1102923	0	0	0	0	0	0	0	0	0	0	0	0	0	0	0	8.93793e-05	0	0	0	0	0	0	0	0	0	0	0	0	0
SRR1102949	0	0	0	0	0	0	0	0	0	0	0	0	0	0	0	0	0	0	0	0	0	0	0	0	0	0	0	0	0
SRR1102973	0	0	0	0	0	0	0	0	0	0	0	0	0	0	0	0	0	0	0	0	0	0	0	0	0	0	0	0	0
SRR1102998	0	0	0	0	0	0	0	0	0	0	0	0	0	0	0	0.000198725	0	0	0	0	0	0	0	0	0	0	0	0	0
SRR1103048	0	0	0	0	0	0	0	0	0	0	0	0	0	0	0	7.03527e-05	0.000105873	0	0	0	0	0	0	0	0	0	0	0	0
SRR1103072	0	0	0	0	0	0	0	0	0	0	0	0	0	0	0	0	0	0	0	0	0	0	0	0	0	0	0	0	0
SRR1103092	0	0	0	0	0	0	0	0	0	0	0	0	0	0	0	3.05159e-05	0	0	0	0	0	0	0	0	0	0	0	0	0
SRR1103118	0	0	0	0	0	0	0	0	0	0	0	0.00143744	0	0	0	0.000199987	0	0	0	0	0	0	0	0	0	0	0	0	0
SRR1103143	0	0	0	0	0	0	0	0	0	0	0	0	0	0	0	9.11217e-05	0	0	0	0	0	0	0	0	0	0	0	0	0
SRR1104987	0	0	0	0	0	0	0	0	0	0	0	0	0	0	0	0.000513958	0	0	0	0	0	0	0	0	0	0	0	0	0
SRR1105009	0	0	0	0	0	0	0	0	0	0	0	0	0	0	0	0	0	0	0	0	0	0	0	0	0	0	0	0	0
SRR1105033	0	0	0	0	0	0	0	0	0	0	0	0	0	0	0	0	0	0	0	0	0	0	0	0	0	0	0	0	0
SRR1105057	0	0	0	0	0	0	0	0	0	0	0	0	0	0	0	0	0	0	0	0	0	0	0	0	0	0	0	0	0
SRR1105106	0	0	0	0	0	0	0	0	0	0	0	0	0	0	0	0	0	0	0	0	0	0	0	0	0	0	0	0	0
SRR1105130	0	0	0	0	1.89473e-05	0	0	0	0	0	0	0	0	0	0	0.000601282	0	0	0	0	0	0	0	0	0	0	0	0	0
SRR1105174	0	0	0	0	0	0	0	0	0	0	0	0	0	0	0	0	0	0	0	0	0	0	0	0	0	0	0	0	0
SRR1105198	0	0	0	0	0	0	0	0	0	0	0	0	0	0	0	0.000117261	0	0	0	0	0	0	0	0	0	0	0	0	0
SRR1105248	0	0	0	0	0	0	0	0	0	0	0	0	0	0	0	0	0	0	0	0	0	0	0	0	0	0	0	0	0
SRR1105272	0	0	0	0	0	0	0	0	0	0	0	0	0	0	0	0	0	0	0	0	0	0	0	0	0	0	0	0	0
SRR1105296	0	0	0	0	0	0	0	0	0	0	0	0	0	0	0	0	0	0	0	0	0	0	0	0	0	0	0	0	0
SRR1105320	0	0	0	0	0	0	0	0	0	0	0	0	0	0	0	0	0	0	0	0	0	0	0	0	0	0	0	0	0
SRR1105344	0	0	0	0	0	0	0	0	0	0	0	0	0	0	0	0.000204894	0	0	0	0	0	0	0	0	0	0	0	0	0
SRR1105391	0	0	0	0	0	0	0	0	0	0	0	0	0	0	0	6.38955e-05	0	0	0	0	0	0	0	0	0	0	0	0	0
SRR1105441	0	0	0	0	0	0	0	0	0	0	0	0	0	0	0	0.000723326	0	0	0	0	0	0	0	0	0	0	0	0	0
SRR1105463	0	0	0	0	0	0	0	0	0	0	0	0	0	0	0	0	0	0	0	0	0	0	0	0	0	0	0	0	0
SRR1105489	0	0	0	0	0	0	0	0	0	0	0	0	0	0	0	0	0	0	0	0	0	0	0	0	0	0	0	0	0
SRR1105513	0	0	0	0	0	0	0	0	0	0	0	0	0	0	0	0	0	0	0	0	0	0	0	0	0	0	0	0	0
SRR1120276	0	0	0	0	0	0	0	0	0	0	0	0	0	0	0	0	0	0	0	0	0	0	0	0	0	0	0	0	0
SRR1120296	0	0	0	0	0	0	0	0	0	0	0	0	0	0	0	0	0	0	0	0	0	0	0	0	0	0	0	0	0
SRR1120318	0	0	0	0	0	0	0	0	0	0	0	0	0	0	0	0	0	0	0	0	0	0	0	0	0	0	0	0	0
SRR1120340	0	0	0	0	0	0	0	0	0	0	0	0	0	0	0	0	0	0	0	0	0	0	0	0	0	0	0	0	0
SRR1120363	0	0	0	0	2.10561e-05	0	0	0	0	0	0	0	0	0	0	0	0	0	0	0	0	0	0	0	0	0	0	0	0
SRR1120384	0	0	0	0	0	0	0	0	0	0	0	0	0	0	0	0	0	0	0	0	0	0	0	0	0	0	0	0	0
SRR1120711	0	0	0	0	0	0	0	0	0	0	0	0	0	0	0	0	0	0	0	0	0	0	0	0	0	0	0	0	0
SRR1120733	0	0	0	0	0	0	0	0	0	0	0	0	0	0	0	0	0	0	0	0	0	0	0	0	0	0	0	0	0
SRR1120781	0	0	0	0	0	0	0	0	0	0	0	0	0	0	0	0	0	0	0	0	0	0	0	0	0	0	0	0	0
SRR1120825	0	0	0	0	0	0	0	0	0	0	0	0	0	0	0	0	0	0	0	0	0	0	0	0	0	0	0	0	0
SRR1120847	0	0	0	0	0	0	0	0	0	0	0	0	0	0	0	0	0	0	0	0	0	0	0	0	0	0	0	0	0
SRR1120869	0	0	0	0	0	0	0	0	0	0	0	0	0	0	0	0	0	0	0	0	0	0	0	0	0	0	0	0	0
SRR1120891	0	0	0	0	0	0	0	0	0	0	0	0	0	0	0	0	0	0	0	0	0	0	0	0	0	0	0	0	0
SRR1120913	0	0	0	0	0	0	0	0	0	0	0	0	0	0	0	0	0	0	0	0	0	0	0	0	0	0	0	0	0
SRR1120939	0	0	0	0	0	0	0	0	0	0	0	0	0	0	0	0	0	0	0	0	0	0	0	0	0	0	0	0	0
SRR1120961	0	0	0	0	0	0	0	0	0	0	0	0	0	0	0	0	0	0	0	0	0	0	0	0	0	0	0	0	0
SRR1120987	0	0	0	0	0	0	0	0	0	0	0	0	0	0	0	0	0	0	0	0	0	0	0	0	0	0	0	0	0
SRR1121009	0	0	0	0	0	0	0	0	0	0	0	0	0	0	0	0	0	0	0	0	0	0	0	0	0	0	0	0	0
SRR1121031	0	0	0	0	0	0	0	0	0	0	0	0	0	0	0	0	0	0	0	0	0	0	0	0	0	0	0	0	0
SRR1307677	0	0	0	0	0	0	0	0	0	0	0	0	0	0	0	0	0	0	0	0	0	0	0	0	0	0	0	0	0
SRR1307699	0	0	0	0	0	0	0	0	0	0	0	0	0	0	0	0	0	0	0	0	0	0	0	0	0	0	0	0	0
SRR1307770	0	0	0	0	0	0	0	0	0	0	0	0	0	0	0	0	0	0	0	0	0	0	0	0	0	0	0	0	0
SRR1307808	0	0	0	0	0	0	0	0	0	0	0	0	0	0	0	0	0	0	0	0	0	0	0	0	0	0	0	0	0
SRR1307997	0	0	0	0	0	0	0	0	0	0	0	0	0	0	0	0	0	0	0	0	0	0	0	0	0	0	0	0	0
SRR1308035	0	0	0	0	0	0	0	0	0	0	0	0	0	0	0	0	0	0	0	0	0	0	0	0	0	0	0	0	0
SRR1308086	0	0	0	0	0	0	0	0	0	0	0	0	0	0	0	0	0	0	0	0	0	0	0	0	0	0	0	0	0
SRR1308200	0	0	0	0	0	0	0	0	0	0	0	0	0	0	0	0	0	0	0	0	0	0	0	0	0	0	0	0	0
SRR1308269	0	0	0	0	0	0	0	0	0	0	0	0	0	0	0	0	0	0	0	0	0	0	0	0	0	0	0	0	0
SRR1308288	0	0	0	0	0	0	0	0	0	0	0	0	0	0	0	0	0	0	0	0	0	0	0	0	0	0	0	0	0
SRR1308357	0	0	0	0	0	0	0	0	0	0	0	0	0	6.09333e-05	0	0	0	0	0	0	0	0	0	0	0	0	0	0	0
SRR1308504	0	0	0	0	0	0	0	0	0	0	0	0	0	0	0	0	0	0	0	0	0	0	0	0	0	0.00476344	0	0	0
SRR1308590	0	0	0	0	0	0	0	0	0	0	0	0	0	0	0	0	0	0	0	0	0	0	0	0	0	0.000907707	0	0	0
SRR1308612	0	0	0	0	0	0	0	0	0	0	0	0	0	0	0	0	0	0	0	0	0	0	0	0	0	0.000889644	0	0	0
SRR1308650	0	0	0	0	0	0	0	0	0	0	0	0	0	0	0	0	0	0	0	0	0	0	0	0	0	0	0	0	0
SRR1308674	0	0	0	0	0	0	0	0	0	0	0	0	0	0	0	0	0	0	0	0	0	0	0	0	0	0	0	0	0
SRR1308696	0	0	0	0	0	0	0	0	0	0	0	0	0	4.6526e-05	0	0	0	0	0	0	0	0	0	0	0	0	0	0	0
SRR1308715	0	0	0	0	0	0	0	0	0	0	0	0	0	0	0	0	0	0	0	0	0	0	0	0	0	0	0	0	0
SRR1308734	0	0	0	0	0	0	0	0	0	0	0	0	0	0	0	0	0	0	0	0	0	0	0	0	0	0	0	0	0
SRR1308756	0	0	0	0	0	0	0	0	0	0	0	0	0	0	0	0	0	0	0	0	0	0	0	0	0	0	0	0	0
SRR1308778	0	0	0	0	0	0	0	0	0	0	0	0	0	0	0	0	0	0	0	0	0	0	0	0	0	0	0	0	0
SRR1308800	0	0	0	0	0	0	0	0	0	0	0	0	0	0	0	0	0	0	0	0	0	0	0	0	0	0	0	0	0
SRR1308822	0	0	0	0	0	0	0	0	0	0	0	0	0	0	0	0	0	0	0	0	0	0	0	0	0	0	0	0	0
SRR1308860	0	0	0	0	0	0	0	0	0	0	0	0	0	0	0	0	0	0	0	0	0	0	0	0	0	0	0	0	0
SRR1308882	0	0	0	0	0	0	0	0	0	0	0	0	0	0	0	0	0	0	0	0	0	0	0	0	0	0	0	0	0
SRR1308920	0	0	0	0	0	0	0	0	0	0	0	0	0	0	0	0	0	0	0	0	0	0	0	0	0	0	0	0	0
SRR1309032	0	0	0	0	0	0	0	0	0	0	0	0	0	0	0	0	0	0	0	0	0	0	0	0	0	0	0	0	0
SRR1309051	0	0	0	0	0	0	0	0	0	0	0	0	0	0	0	0	0	0	0	0	0	0	0	0	0	0	0	0	0
SRR1309070	0	0	0	0	0	0	0	0	0	0	0	0	0	0	0	0	0	0	0	0	0	0	0	0	0	0	0	0	0
SRR1309119	0	0	0	0	0	0	0	0	0	0	0	0	0	0	0	0	0	0	0	0	0	0	0	0	0	0	0	0	0
SRR1309141	0	0	0	0	0	0	0	0	0	0	0	0	0	0	0	0	0	0	0	0	0	0	0	0	0	0	0	0	0
SRR1309160	0	0	0	0	0	0	0	0	0	0	0	0	0	0	0	0	0	0	0	0	0	0	0	0	0	0	0	0	0
SRR1309182	0	0	0	0	0	0	0	0	0	0	0	0	0	0	0	0	0	0	0	0	0	0	0	0	0	0	0	0	0
SRR1309248	0	0	0	0	0	0	0	0	0	0	0	0	0	0	0	0	0	0	0	0	0	0	0	0	0	0	0	0	0
SRR1309314	0	0	0	0	0	0	0	0	0	0	0	0	0	0	0	0	0	0	0	0	0	0	0	0	0	0	0	0	0
SRR1309333	0	0	0	0	0	0	0	0	0	0	0	0	0	0	0	0	0	0	0	0	0	0	0	0	0	0	0	0	0
SRR1309382	0	0	0	0	0	0	0	0	0	0	0	0	0	0	0	0	0	0	0	0	0	0	0	0	0	0	0	0	0
SRR1309403	0	0	0	0	0	0	0	0	0	0	0	0	0	0	0	0	0	0	0	0	0	0	0	0	0	0	0	0	0
SRR1309425	0	0	0	0	0	0	0	0	0	0	0	0	0	0.00312974	0	0	0	0	0	5.80453e-05	0	0	0	0	0	0	0	0	0
SRR1309468	0	0	0	0	0	0	0	0	0	0	0	0	0	0	0	0	0	0	0	0	0	0	0	0	0	0	0	0	0
SRR1309490	0	0	0	0	0	0	0	0	0	0	0	0	0	0	0	0	0	0	0	0	0	0	0	0	0	0	0	0	0
SRR1309512	0	0	0	0	0	0	0	0	0	0	0	0	0	0	0	0	0	0	0	0	0	0	0	0	0	0	0	0	0
SRR1309534	0	0	0	0	0	0	0	0	0	0	0	0	0	0	0	0	0	0	0	0	0	0	0	0	0	0	0	0	0
SRR1309556	0	0	0	0	0	0	0	0	0	0	0	0	0	0	0	0	0	0	0	0	0	0	0	0	0	0	0	0	0
SRR1309578	0	0	0	0	0	0	0	0	0	0	0	0	0	0	0	0	0	0	0	0	0	0	0	0	0	0	0	0	0
SRR1309597	0	0	0	0	0	0	0	0	0	0	0	0	0	0	0	0	0	0	0	0	0	0	0	0	0	0	0	0	0
SRR1309619	0	0	0	0	0	0	0	0	0	0	0	0	0	0	0	0	0	0	0	0	0	0	0	0	0	0	0	0	0
SRR1309638	0	0	0	0	0	0	0	0	0	0	0	0	0	0	0	0	0	0	0	0	0	0	0	0	0	0	0	0	0
SRR1309657	0	0	0	0	0	0	0	0	0	0	0	0	0	0	0	0	0	0	0	0	0	0	0	0	0	0	0	0	0
SRR1309680	0	0	0	0	0	0	0	0	0	0	0	0	0	0	0	0	0	0	0	0	0	0	0	0	0	0	0	0	0
SRR1309702	0	0	0	0	0	0	0	0	0	0	0	0	0	0	0	0	0	0	0	0	0	0	0	0	0	0	0	0	0
SRR1309723	0	0	0	0	0	0	0	0	0	0	0	0	0	0	0	0	0	0	0	0	0	0	0	0	0.00157822	0	0	0	0
SRR1309745	0	0	0	0	0	0	0	0	0	0	0	0	0	0	0	0	0	0	0	0	0	0	0	0	0	0	0	0	0
SRR1309767	0	0	0	0	0	0	0	0	0	0	0	0	0	0	0	0	0	0	0	0	0	0	0	0	0	0	0	0	0
SRR1309833	0	0	0	0	0	0	0	0	0	0	0	0	0	0	0	0	0	0	0	0	0	0	0	0	0	0	0	0	0
SRR1309856	0	0	0	0	0	0	0	0	0	0	0	0	0	0	0	0	0	0	0	0	0	0	0	0	0	0	0	0	0
SRR1309875	0	0	0	0	0	0	0	0	0	0	0	0	0	0	0	0	0	0	0	0	0	0	0	0	0	0	0	0	0
SRR1309898	0	0	0	0	0	0	0	0	0	0	0	0	0	0	0	0	0	0	0	0	0	0	0	0	0	0.00102439	0	0	0
SRR1309920	0	0	0	0	0	0	0	0	0	0	0	0	0	0.000142647	0	0	0	0	0	0	0	0	0	0	0	0.00198699	0	0	0
SRR1309942	0	0	0	0	0	0	0	0	0	0	0	0	0	0	0	0	0	0	0	0	0	0	0	0	0	0	0	0	0
SRR1309963	0	0	0	0	0	0	0	0	0	0	0	0	0	0	0	0	0	0	0	0	0	0	0	0	0	0	0.000322863	0	0
SRR1309985	0	0	0	0	0	0	0	0	0	0	0	0	0	0	0	0	0	0	0	0	0	0	0	0	0	0	0	0	0
SRR1310008	0	0	0	0	0	0	0	0	0	0	0	0	0	0	0	0	0	0	0	0	0	0	0	0	0	0	0	0	0
SRR1310031	0	0	0	0	0	0	0	0	0	0	0	0	0	0	0	0	0	0	0	0	0	0	0	0	0	0	0	0	0
SRR1310053	0	0	0	0	0	0	0	0	0	0	0	0	0	0	0	0	0	0	0	0	0	0	0	0	0	0	0	0	0
SRR1310075	0	0	0	0	0	0	0	0	0	0	0	0	0	0	0	0	0	0	0	0	0	0	0	0	0	0	0	0	0
SRR1310094	0	0	0	0	0	0	0	0	0	0	0	0	0	0	0	0	0	0	0	0	0	0	0	0	0	0	0	0	0
SRR1310113	0	0	0	0	0	0	0	0	0	0	0	0	0	0	0	0.000267379	0	0	0	0	0	0	0	0	0	0	0	0	0
SRR1310136	0	0	0	0	0	0	0	0	0	0	0	0	0	0	0	0	0	0	0	0	0	0	0	0	0	0	0	0	0
SRR1310158	0	0	0	0	0	0	0	0	0	0	0	0	0	0	0	0	0	0	0	0	0	0	0	0	0	0	0	0	0
SRR1310231	0	0	0	0	0	0	0	0	0	0	0	0	0	0	0	0	0	0	0	0	0	0	0	0	0	0	0	0	0
SRR1310253	0	0	0	0	0	0	0	0	0	0	0	0	0	0	0	0	0	0	0	0	0	0	0	0	0	0	0	0	0
SRR1310275	0	0	0	0	0	0	0	0	0	0	0	0	0.000912037	0	0	0	0	0	0	0	0	0	0	0	0	0	0	0	0
SRR1310334	0	0	0	0	0	0	0	0	0	0	0	0	0	0	0	0	0	0	0	0	0	0	0	0	0	0	0	0	0
SRR1310353	0	0	0	0	0	0	0	0	0	0	0	0	0	0	0	0	0	0	0	0	0	0	0	0	0	0	0	0	0
SRR1310373	0	0	0	0	0	0	0	0	0	0	0	0	0	0	0	0	0	0	0	0	0	0	0	0	0	0	0	0	0
SRR1310412	0	0	0	0	0	0	0	0	0	0	0	0	0	0	0	0	0	0	0	0	0	0	0	0	0	0	0	0	0
SRR1310433	0	0	0	0	0	0	0	0	0	0	0	0	0	0	0	0	0	0	0	0	0	0	0	0	0	0	0	0	0
SRR1310455	0	0	0	0	0	0	0	0	0	0	0	0	0	0	0	0	0	0	0	0	0	0	0	0	0	0	0	0	0
SRR1310476	0	0	0	0	0	0	0	0	0	0	0	0	0	0	0	7.69312e-05	0	0	0	0	0	0	0	0	0	0	0	0	0
SRR1310497	0	0	0	0	0	0	0	0	0	0	0	0	0	0	0	0.000614881	0	0	0	0	0	0	0	0	0	0	0	0	0
SRR1310520	0	0	0	0	0	0	0	0	0	0	0	0	0	0	0	0	0	0	0	0	0	0	0	0	0	0	0	0	0
SRR1310542	0	0	0	0	0	0	0	0	0	0	0	0	0	0	0	6.22903e-05	0	0	0	0	0	0	0	0	0	0	0	0	0
SRR1310563	0	0	0	0	0	0	0	0	0	0	0	0	0	0	0	0	0	0	0	0	0	0	0	0	0	0	0	0	0
SRR1310584	0	0	0	0	0	0	0	0	0	0	0	0	0	0	0	0	0	0	0	0	0	0	0	0	0	0	0	0	0
SRR1310604	0	0	0	0	0	0	0	0	0	0	0	0	0	0	0	0	0	0	0	0	0	0	0	0	0	0	0	0	0
SRR1310623	0	0	0	0	0	0	0	0	0	0	0	0	0	0	0	0.000102973	0	0	0	0	0	0	0	0	0	0	0	0	0
SRR1310645	0	0	0	0	0	0	0	0	0	0	0	0	0	0	0	0	0	0	0	0	0	0	0	0	0	0	0	0	0
SRR1310667	0	0	0	0	0	0	0	0	0	0	0	0	0	0	0	0	0	0	0	0	0	0	0	0	0	0	0	0	0
SRR1310690	0	0	0	0	0	0	0	0	0	0	0	0	0	0	0	0	0	0	0	0	0	0	0	0	0	0	0	0	0
SRR1310712	0	0	0	0	0	0	0	0	0	0	0	0	0	0	0	0	0	0	0	0	0	0	0	0	0	0	0	0	0
SRR1310735	0	0	0	0	0	0	0	0	0	0	0	0	0	0	0	0	0	0	0	0	0	0	0	0	0	0	0	0	0
SRR1310758	0	0	0	0	0	0	0	0	0	0	0	0	0	0	0	3.1789e-05	0	0	0	0	0	0	0	0	0	0	0	0	0
SRR1310777	0	0	0	0	0	0	0	0	0	0	0	0	0	0	0	0	0	0	0	0	0	0	0	0	0	0	0	0	0
SRR1310797	0	0	0	0	0	0	0	0	0	0	0	0	0	0	0	0	0	0	0	0	0	0	0	0	0	0	0	0	0
SRR1310817	0	0	0	0	0	0	0	0	0	0	0	0	0	0	0	0	0	0	0	0	0	0	0	0	0	0	0	0	0
SRR1310836	0	0	0	0	0	0	0	0	0	0	0	0	0	0	0	0	0	0	0	0	0	0	0	0	0	0	0	0	0
SRR1310855	0	0	0	0	0	0	0	0	0	0	0	0	0	0	0	0	0	0	0	0	0	0	0	0	0	0	0	0	0
SRR1310876	0	0	0	0	0	0	0	0	0	0	0	0	0	0	0	0	0	0	0	0	0	0	0	0	0	0	0	0	0
SRR1310898	0	0	0	0	0	0	0	0	0	0	0	0	0	0	0	0	0	0	0	0	0	0	0	0	0	0	0	0	0
SRR1310920	0	0	0	0	0	0	0	0	0	0	0	0	0	0	0	0	0	0	0	0	0	0	0	0	0	0	0	0	0
SRR1310939	0	0	0	0	0	0	0	0	0	0	0	0	0	0	0	0	0	0	0	0	0	0	0	0	0	0	0	0	0
SRR1310975	0	0	0	0	0	0	0	0	0	0	0	0	0	0	0	0	0	0	0	0	0	0	0	0	0	0	0	0	0
SRR1310997	0	0	0	0	0	0	0	0	0	0	0	0	0	0	0	0	0	0	0	0	0	0	0	0	0	0	0	0	0
SRR1311018	0	0	0	0	0	0	0	0	0	0	0	0	0	0	0	0	0	0	0	0	0	0	0	0	0	0	0	0	0
SRR1311040	0	0	0	0	0	0	0	0	0	0	0	0	0.00360582	0	0	0	0	0	0	0	0	0	0	0	0	0	0	0	0
SRR1311062	0	0	0	0	0	0	0	0	0	0	0	0	0	0	0	0	0	0	0	0	0	0	0	0	0	0	0	0	0
SRR1311086	0	0	0	0	0	0	0	0	0	0	0	0	0	0	0	0.000178347	0	0	0	0	0	0	0	0	0	0	0	0	0
SRR1311109	0	0	0	0	0	0	0	0	0	0	0	0	0	0	0	0	0	0	0	0	0	0	0	0	0	0	0	0	0
SRR1311131	0	0	0	0	0	0	0	0	0	0	0	0	0	0	0	0	0	0	0	0	0	0	0	0	0	0	0	0	0
SRR1311153	0	0	0	0	0	0	0	0	0	0	0	0	0	0	0	0	0	0	0	0	0	0	0	0	0	0	0	0	0
SRR1311182	0	0	0	0	0	0	0	0	0	0	0	0	0	0	0	0.000184106	0	0	0	0	0	0	0	0	0	0	0	0	0
SRR1311205	0	0	0	0	0	0	0	0	0	0	0	0	0	0	0	0	0	0	0	0	0	0	0	0	0	0	0	0	0
SRR1311224	0	0	0	0	0	0	0	0	0	0	0	0	0	0	0	0	0	0	0	0	0	0	0	0	0	0.0724174	0	0	0
SRR1311243	0	0	0	0	0	0	0	0	0	0	0	0	0	0	0	0	0	0	0	0	0	0	0	0	0	0	0	0	0
SRR1311266	0	0	0	0	0	0	0	0	0	0	0	0	0	0	0	0	0	0	0	0	0	0	0	0	0	0	0	0	0
SRR1311285	0	0	0	0	0	0	0	0	0	0	0	0	0	0	0	0.000276468	0	0	0	0	0	0	0	0	0	0	0	0	0
SRR1311308	0	0	0	0	0	0	0	0	0	0	0	0	0	0	0	0	0	0	0	0	0	0	0	0	0	0	0	0	0
SRR1311329	0	0	0	0	0	0	0	0	0	0	0	0	0	0	0	0	0	0	0	0	0	0	0	0	0	0	0	0	0
SRR1311348	0	0	0	0	0	0	0	0	0	0	0	0	0	0	0	0	0	0	0	0	0	0	0	0	0	0	0	0	0
SRR1311400	0	0	0	0	0	0	0	0	0	0	0	0	0	0	0	0	0	0	0	0	0	0	0	0	0	0	0	0	0
SRR1311419	0	0	0	0	0	0	0	0	0	0	0	0	0	0	0	0	0	0	0	0	0	0	0	0	0	0	0	0.00257266	0
SRR1311441	0	0	0	0	0	0	0	0	0	0	0	0	0	0	0	0	0	0	0	0	0	0	0	0	0	0	0	0	0
SRR1311464	0	0	0	0	0	0	0	0	0	0	0	0	0	0	0	0	0	0	0	0	0	0	0	0	0	0.000932547	0	0	0
SRR1311486	0	0	0	0	0	0	0	0	0	0	0	0	0	0	0	0	0	0	0	0	0	0	0	0	0	0	0	0	0
SRR1311509	0	0	0	0	0	0	0	0	0	0	0	0	0	0	0	0	0	0	0	0	0	0	0	0	0	0	0	0	0
SRR1311531	0	0	0	0	0	0	0	0	0	0	0	0	0	0	0	0	0	0	0	0	0	0	0	0	0	0	0	0	0
SRR1311553	0	0	0	0	0	0	0	0	0	0	0	0	0	0	0	0	0	0	0	0	0	0	0	0	0	0	0	0	0
SRR1311575	0	0	0	0	0	0	0	0	0	0	0	0	0	0	0	0	0	0	0	0	0	0	0	0	0	0	0	0	0
SRR1311599	0	0	0	0	0	0	0	0	0	0	0	0	0	0	0	0	0	0	0	0	0	0	0	0	0	0	0	0	0
SRR1311622	0	0	0	0	0	0	0	0	0	0	0	0	0	0	0	0	0	0	0	0	0	0	0	0	0	0	0	0	0
SRR1311644	0	0	0	0	0	0	0	0	0	0	0	0	0	0	0	0	0	0	0	0	0	0	0	0	0	0	0	0	0
SRR1311666	0	0	0	0	0	0	0	0	0	0	0	0	0	0	0	0	0	0	0	0	0	0	0	0	0	0	0	0	0
SRR1311709	0	0	0	0	0	0	0	0	0	0	0	0	0	0	0	0	0	0	0	0	0	0	0	0	0	0	0	0	0
SRR1311731	0	0	0	0	0	0	0	0	0	0	0	0	0	0	0	0	0	0	0	0	0	0	0	0	0	0	0	0	0
SRR1311752	0	0	0	0	0	0	0	0	0	0	0	0	0	0	0	0	0	0	0	0	0	0	0	0	0	0	0	0	0
SRR1311771	0	0	0	0	0	0	0	0	0	0	0	0	0	0	0	0	0	0	0	0	0	0	0	0	0	0	0	0	0
SRR1311794	0	0	0	0	0	0	0	0	0	0	0	0	0	0	0	0	0	0	0	0	0	0	0	0	0	0	0	0	0
SRR1311833	0	0	0	0	0	0	0	0	0	0	0	0	0	0	0	0	0	0	0	0	0	0	0	0	0	0	0	0	0
SRR1311853	0	0	0	0	0	0	0	0	0	0	0	0	0	0	0	0	0	0	0	0	0	0	0	0	0	0	0	0	0
SRR1311877	0	0	0	0	0	0	0	0	0	0	0	0	0	0	0	0	0	0	0	0	0	0	0	0	0	0	0	0	0
SRR1311897	0	0	0	0	0	0	0	0	0	0	0	0	0	0	0	0	0	0	0	0	0	0	0	0	0	0	0	0	0
SRR1311916	0	0	0	0	0	0	0	0	0	0	0	0	0	0	0	0	0	0	0	0	0	0	0	0	0	0	0	0	0
SRR1311935	0	0	0	0	0	0	0	0	0	0	0	0	0	0	0	0	0	0	0	0	0	0	0	0	0	0	0	0	0
SRR1311958	0	0	0	0	0	0	0	0	0	0	0	0	0	0	0	0	0	0	0	0	0	0	0	0	0	0	0	0	0
SRR1311980	0	0	0	0	0	0	0	0	0	0	0	0	0	0	0	8.66258e-05	0	0	0	0	0	0	0	0	0	0	0	0	0
SRR1312002	0	0	0	0	0	0	0	0	0	0	0	0	0	0	0	0	0	0	0	0	0	0	0	0	0	0	0	0	0
SRR1312024	0	0	0	0	0	0	0	0	0	0	0	0	0	0	0	0	0	0	0	0	0	0	0	0	0	0	0	0	0
SRR1312103	0	0	0	0	0	0	0	0	0	0	0	0	0	0	0	0	0	0	0	0	0	0	0	0	0	0	0	0	0
SRR1312124	0	0	0	0	0	0	0	0	0	0	0	0	0	0	0	0	0	0	0	0	0	0	0	0	0	0	0	0	0
SRR1312147	0	0	0	0	0	0	0	0	0	0	0	0	0	0	0	0	0	0	0	0	0	0	0	0	0	0	0	0	0
SRR1312169	0	0	0	0	0	0	0	0	0	0	0	0	0	0	0	0	0	0	0	0	0	0	0	0	0	0	0	0	0
SRR1312187	0	0	0	0	0	0	0	0	0	0	0	0	0	0	0	0	0	0	0	0	0	0	0	0	0	0	0	0	0
SRR1312209	0	0	0	0	0	0	0	0	0	0	0	0	0	0	0	0	0	0	0	0	0	0	0	0	0	0	0	0	0
SRR1312226	0	0	0	0	0	0	0	0	0	0	0	0	0	0	0	0	0	0	0	0	0	0	0	0	0	0	0	0	0
SRR1312244	0	0	0	0	0	0	0	0	0	0	0	0	0	0	0	0	0	0	0	0	0	0	0	0	0	0	0	0	0
SRR1312266	0	0	0	0	0	0	0	0	0	0	0	0	0	0	0	0	0	0	0	0	0	0	0	0	0	0	0	0	0
SRR1312288	0	0	0	0	0	0	0	0	0	0	0	0	0	0	0	0	0	0	0	0	0	0	0	0	0	0	0	0	0
SRR1312310	0	0	0	0	0	0	0	0	0	0	0	0	0	0	0	0	0	0	0	0	0	0	0	0	0	0	0	0	0
SRR1312370	0	0	0	0	0	0	0	0	0	0	0	0	0	0	0	0	0	0	0	0	0	0	0	0	0	0	0	0	0
SRR1312388	0	0	0	0	0	0	0	0	0	0	0	0	0	0	0	0	0	0	0	0	0	0	0	0	0	0	0	0	0
SRR1312406	0	0	0	0	0	0	0	0	0	0	0	0	0	0	0	0	0	0	0	0	0	0	0	0	0	0	0	0	0
SRR1312428	0	0	0	0	0	0	0	0	0	0	0	0	0	0	0	0	0	0	0	0	0	0	0	0	0	0	0	0	0
SRR1312446	0	0	0	0	0	0	0	0	0	0	0	0	0	0	0	0	0	0	0	0	0	0	0	0	0	0	0	0	0
SRR1312464	0	0	0	0	0	0	0	0	0	0	0	0	0	0	0	0	0	0	0	0	0	0	0	0	0	0	0	0	0
SRR1312482	0	0	0	0	0	0	0	0	0	0	0	0	0	0	0	0	0	0	0	0	0	0	0	0	0	0	0	0	0
SRR1312501	0	0	0	0	0	0	0	0	0	0	0	0	0	0	0	0	0	0	0	0	0	0	0	0	0	0	0	0	0
SRR1312522	0	0	0	0	0	0	0	0	0	0	0	0	0	0	0	0	0	0	0.0192075	0	0	0	0	0	0	0	0	0	0
SRR1312540	0	0	0	0	0	0	0	0	0	0	0	0	0	0	0	0	0	0	0	0	0	0	0	0	0	0	0	0	0
SRR1312558	0	0	0	0	0	0	0	0	0	0	0	0	0	0	0	0	0	0	0	0	0	0	0	0	0	0	0	0	0
SRR1312577	0	0	0	0	0	0.000166875	0	0	0	0	0	0	0	0	0	0	0	0	0	0	0	0	0	0	0	0	0	0	0
SRR1312598	0	0	0	0	0	0	0	0	0	0	0	0	0	0	0	4.83684e-05	0	0	0	0	0	0	0	0	0	0	0	0	0
SRR1312622	0	0	0	0	0	0	0	0	0	0	0	0	0	0	0	0	0	0	0	0	0	0	0	0	0	0	0	0	0
SRR1312645	0	0	0	0	0	0	0	0	0	0	0	0	0	0	0	0	0	0	0	0	0	0	0	0	0	0	0	0	0
SRR1312666	0	0	0	0	0	0	0	0	0	0	0	0	0	0	0	0	0	0	0	0	0	0	0	0	0	0	0	0	0
SRR1312684	0	0	0	0	0	0	0	0	0	0	0	0	0	0	0	0	0	0	0	0	0	0	0	0	0	0	0	0	0
SRR1312702	0	0	0	0	0	0	0	0	0	0	0	0	0	0	0	0	0	0	0	0	0	0	0	0	0	0	0	0	0
SRR1312725	0	0	0	0	0	0	0	0	0	0	0	0	0	0	0	0	0	0	0	0	0	0	0	0	0	0	0	0	0
SRR1312743	0	0	0	0	0	0	0	0	0	0	0	0	0	0	0	0.000258102	0	0	0	0	0	0	0	0	0	0	0	0	0
SRR1312766	0	0	0	0	0	0	0	0	0	0	0	0	0	0	0	0	0	0	0	0	0	0	0	0	0	0	0	0	0
SRR1312784	0	0	0	0	0	0	0	0	0	0	0	0	0	0	0	0	0	0	0	0	0	0	0	0	0	0	0	0	0
SRR1312802	0	0	0	0	0	0	0	0	0	0	0	0	0	0	0	0	0	0	0	0	0	0	0	0	0	0.0011375	0	0	0
SRR1312822	0	0	0	0	0	0	0	0	0	0	0	0	0	0	0	0	0	0	0	0	0	0	0	0	0	0	0	0	0
SRR1312865	0	0	0	0	0	0	0	0	0	0	0	0	0	0	0	0	0	0	0	0	0	0	0	0	0	0	0	0	0
SRR1312906	0	0	0	0	0	0	0	0	0	0	0	0	0	0	0	0	0	0	0	0	0	0	0	0	0	0	0	0	0
SRR1312934	0	0	0	0	0	0	0	0	0	0	0	0	0	0	0	0	0	0	0	0	0	0	0	0	0	0	0	0	0
SRR1313343	0	0	0	0	0	0	0	0	0	0	0	0	0	0	0	0	0	0	0	0	0	0	0	0	0	0	0	0	0
SRR1313361	0	0	0	0	0	0	0	0	0	0	0	0	0	0	0	0	0	0	0	0	0	0	0	0	0	0	0	0	0
SRR1313384	0	0	0	0	0	0	0	0	0	0	0	0	0	0	0	0	0	0	0	0	0	0	0	0	0	0.000977164	0	0	0
SRR1313426	0	0	0	0	0	0	0	0	0	0	0	0	0	0	0	0.000117986	0	0	0	0	0	0	0	0	0	0	0	0	0
SRR1313449	0	0	0	0	0	0	0	0	0	0	0	0	0	0	0	0	0	0	0	0	0.0197462	0	0	0	0	0	0	0	0
SRR1313473	0	0	0	0	0	0	0	0	0	0	0	0	0	0	0	0	0	0	0	0	0	0	0	0	0	0	0	0	0
SRR1313494	0	0	0	0	0	0	0	0	0	0	0	0	0	0	0	0	0	0	0	0	0	0	0	0	0	0	0	0	0
SRR1313514	0	0	0	0	0	0	0	0	0	0	0	0	0	0	0	0	0	0	0	0	0	0	0	0	0	0	0	0	0
SRR1313536	0	0	0	0	0	0	0	0	0	0	0	0	0	0	0	0	0	0	0	0	0	0	0	0	0	0	0	0	0
SRR1313560	0	0	0	0	0	0	0	0	0	0	0	0	0	0	0	0	0	0	0	0	0	0	0	0	0	0	0	0	0
SRR1313583	0	0	0	0	0	0	0	0	0	0	0	0	0	0	0	0	0	0	0	0	0	0	0	0	0	0	0	0	0
SRR1313601	0	0	0	0	0	0	0	0	0	0	0	0	0	0	0	0	0	0	0	0	0	0	0	0	0	0	0	0	0
SRR1313625	0	0	0	0	0	0	0	0	0	0	0	0	0	0	0	0	0	0	0	0	0	0	0	0	0	0	0	0	0
SRR1313642	0	0	0	0	0	0	0	0	0	0	0	0	0	0	0	0	0	0	0	0	0	0	0	0	0	0	0	0	0
SRR1313664	0	0	0	0	0	0	0	0	0	0	0	0	0	0	0	0	0	0	0	0	0	0	0	0	0	0	0	0	0
SRR1313687	0	0	0	0	0	0	0	0	0	0	0	0	0	0	0	0	0	0	0	0	0	0	0	0	0	0	0	0	0
SRR1313747	0	0	0	0	0	0	0	0	0	0	0	0	0	0	0	0	0	0	0	0	0	0	0	0	0	0	0	0	0
SRR1313770	0	0	0	0	0	0	0	0	0	0	0	0	0	0	0	0	0	0	0	0	0	0	0	0	0	0	0	0	0
SRR1313789	0	0	0	0	0	0	0	0	0	0	0	0	0	0	0	0	0	0	0	0	0	0	0	0	0	0	0	0	0
SRR1313807	0	0	0	0	0	0	0	0	0	0	0	0	0	0	0	0	0	0	0	0	0	0	0	0	0	0	0	0	0
SRR1313831	0	0	0	0	0	0	0	0	0	0	0	0	0.00296098	0	0	0	0	0	0	0	0	0	0	0	0	0	0	0	0
SRR1313853	0	0	0	0	0	0	0	0	0	0	0	0	0	0	0	0	0	0	0	0	0	0	0	0	0	0	0	0	0
SRR1313872	0	0	0	0	0	0	0	0	0	0	0	0	0	0	0	0	0	0	0	0	0	0	0	0	0	0	0	0	0
SRR1313891	0	0	0	0	0	0	0	0	0	0	0	0	0	0	0	0	0	0	0	0	0	0	0	0	0	0	0	0	0
SRR1313910	0	0	0	0	0	0	0	0	0	0	0	0	0	0	0	3.54778e-05	0	0	0	0	0	0	0	0	0	0	0	0	0
SRR1313932	0	0	0	0	0	0	0	0	0	0	0	0	0	0	0	0	0	0	0	0	0	0	0	0	0	0	0	0	0
SRR1313951	0	0	0	0	0	0	0	0	0	0	0	0	0	0	0	0	0	0	0	0	0	0	0	0	0	0	0	0	0
SRR1313969	0	0	0	0	0	0	0	0	0	0	0	0	0	0	0	2.26131e-05	0	0	0	0	0	0	0	0	0	0	0	0	0
SRR1313991	0	0	0	0	0	0	0	0	0	0	0	0	0	0	0	0	0	0	0	0	0	0	0	0	0	0	0	0	0
SRR1314014	0	0	0	0	0	0	0	0	0	0	0	0	0	0	0	0	0	0	0	0	0	0	0	0	0	0	0	0	0
SRR1314036	0	0	0	0	0	0	0	0	0	0	0	0	0	0	0	0	0	0	0	0	0	0	0	0	0	0	0	0	0
SRR1314054	0	0	0	0	0	0	0	0	0	0	0	0	0	0	0	0	0	0	0	0	0	0	0	0	0	0	0	0	0
SRR1314071	0	0	0	0	0	0	0	0	0	0	0	0	0	0	0	0	0	0	0	0	0	0	0	0	0	0	0	0	0
SRR1314092	0	0	0	0	0	0	0	0	0	0	0	0	0	0	0	0	0	0	0	0	0	0	0	0	0	0	0	0	0
SRR1314113	0	0	0	0	0	0	0	0	0	0	0	0	0	0	0	0	0	0	0	0	0	0	0	0	0	0	0	0	0
SRR1314137	0	0	0	0	0	0	0	0	0	0	0	0	0	0	0	0	0	0	0	0	0	0	0	0	0	0	0	0	0
SRR1314163	0	0	0	0	0	0	0	0	0	0	0	0	0	0	0	0.000410334	0	0	0	0	0	0	0	0	0	0	0	0	0
SRR1314187	0	0	0	0	0	0	0	0	0	0	0	0	0	0	0	0	0	0	0	6.8347e-05	0	0	0	0	0	0	0	0	0
SRR1314707	0	0	0	0	0	0	0	0	0	0	0	0	0	0	0	0	0	0	0	0	0	0	0	0	0	0	0	0	0
SRR1314728	0	0	0	0	0	0	0	0	0	0	0	0	0	0	0	0	0	0	0	0	0	0	0	0	0	0	0	0	0
SRR1314749	0	0	0	0	0	0	0	0	0	0	0	0	0	0	0	0	0	0	0	0	0	0	0	0	0	0	0	0	0
SRR1314767	0	0	0	0	0	0	0	0	0	0	0	0	0	0	0	0	0	0	0	0	0	0	0	0	0	0	0	0	0
SRR1314788	0	0	0	0	0	0	0	0	0	0	0	0	0	0	0	0	0	0	0	0	0	0	0	0	0	0	0	0	0
SRR1314810	0	0	0	0	0	0	0	0	0	0	0	0	0	0	0	0.000274218	0	0	0	0	0	0	0	0	0	0	0	0	0
SRR1314832	0	0	0	0	0	0	0	0	0	0	0	0	0	0	0	0	0	0	0	0	0	0	0	0	0	0	0	0	0
SRR1314851	0	0	0	0	0	0	0	0	0	0	0	0	0	0	0	0	0	0	0	0	0	0	0	0	0	0	0	0	0
SRR1314873	0	0	0	0	0	0	0	0	0	0	0	0	0	0	0	0	0	0	0	0	0	0	0	0	0	0	0	0	0
SRR1314894	0	0	0	0	0	0	0	0	0	0	0	0	0	0	0	0.000116593	0	0	0	0	0	0	0	0	0	0	0	0	0
SRR1314916	0	0	0	0	0	0	0	0	0	0	0	0	0	0	0	0	0	0	0	0	0	0	0	0	0	0	0	0	0
SRR1314940	0	0	0	0	0	0	0	0	0	0	0	0	0	0	0	0	0	0	0	0	0	0	0	0	0	0	0	0	0
SRR1314958	0	0	0	0	0	0	0	0	0	0	0	0	0	0	0	0	0	0	0	0	0	0	0	0	0	0	0	0	0
SRR1314976	0	0	0	0	0	0	0	0	0	0	0	0	0	0	0	0	0	0	0	0	0	0	0	0	0	0	0	0	0
SRR1314998	0	0	0	0	0	0	0	0	0	0	0	0	0	0	0	0	0	0	0	0	0	0	0	0	0	0	0	0	0
SRR1315019	0	0	0	0	0	0	0	0	0	0	0	0	0	0	0	0	0	0	0	0	0	0	0	0	0	0	0	0	0
SRR1315041	0	0	0	0	0	0	0	0	0	0	0	0	0	0	0	0	0	0	0	0	0	0	0	0	0	0	0	0	0
SRR1315060	0	0	0	0	0	0	0	0	0	0	0	0	0	0	0	0	0	0	0	0	0	0	0	0	0	0	0	0	0
SRR1315081	0	0	0	0	0	0	0	0	0	0	0	0	0	0	0	0	0	0	0	0	0	0	0	0	0	0	0	0	0
SRR1315103	0	0	0	0	0	0	0	0	0	0	0	0	0	0	0	0	0	0	0	0	0	0	0	0	0	0	0	0	0
SRR1315124	0	0	0	0	0	0	0	0	0	0	0	0	0	0	0	0	0	0	0	0	0	0	0	0	0	0	0	0	0
SRR1315145	0	0	0	0	0	0	0	0	0	0	0	0	0	0	0	5.3222e-05	0	0	0	0	0	0	0	0	0	0	0	0	0
SRR1315165	0	0	0	0	0	0	0	0	0	0	0	0	0	0	0	0	0	0	0	0	0	0	0	0	0	0	0	0	0
SRR1315188	0	0	0	0	0	0	0	0	0	0	0	0	0	0	0	0	0	0	0	0	0	0	0	0	0	0	0	0	0
SRR1315225	0	0	0	0	0	0	0	0	0	0	0	0	0	0	0	0	0	0	0	0	0	0	0	0	0	0	0	0	0
SRR1315247	0	0	0	0	0	0	0	0	0	0	0	0	0	0	0	0	0	0	0	0	0	0	0	0	0	0	0	0	0
SRR1315269	0	0	0	0	0	0	0	0	0	0	0	0	0	0	0	0.000276242	0	0	0	0	0	0	0	0	0	0	0	0	0
SRR1315291	0	0	0	0	0	0	0	0	0	0	0	0	0	0	0	0	0	0	0	0	0	0	0	0	0	0	0	0	0
SRR1315309	0	0	0	0	0	0	0	0	0	0	0	0	0	0	0	0	0	0	0	0	0	0	0	0	0	0	0	0	0
SRR1315331	0	0	0	0	0	0	0	0	0	0	0	0	0	0	0	0	0	0	0	0	0	0	0	0	0	0	0	0	0
SRR1315353	0	0	0	0	0	0	0	0	0	0	0	0	0	0	0	0	0	0	0	0	0	0	0	0	0	0	0	0	0
SRR1315371	0	0	0	0	0	0	0	0	0	0	0	0	0	0	0	0	0	0	0	0	0	0	0	0	0	0	0	0	0
SRR1315393	0	0	0	0	0	0	0	0	0	0	0	0	0	0	0	0	0	0	0	0	0	0	0	0	0	0	0	0	0
SRR1315412	0	0	0	0	0	0	0	0	0	0	0	0	0	0	0	0	0	0	0	0	0	0	0	0	0	0	0	0	0
SRR1315434	0	0	0	0	0	0	0	0	0	0	0	0	0	0	0	0	0	0	0	0	0	0	0	0	0	0	0	0	0
SRR1315495	0	0	0	0	0	0	0	0	0	0	0	0	0	0	0	0	0	0	0	0	0	0	0	0	0	0.00116028	0	0.00506653	0
SRR1315517	0	0	0	0	0	0	0	0	0	0	0	0	0	0	0	0	0	0	0	0	0	0	0	0	0	0	0	0.031565	0
SRR1315721	0	0	0	0	0	0	0	0	0	0	0	0	0	0	0	0	0	0	0	0	0	0	0	0	0	0	0	0	0
SRR1315739	0	0	0	0	0	0	0	0	0	0	0	0	0	0	0	0	0	0	0	0	0	0	0	0	0	0	0	0	0
SRR1315761	0	0	0	0	0	0	0	0	0	0	0	0	0	0	0	0	0	0	0	0	0	0	0	0	0	0	0	0	0
SRR1315780	0	0	0	0	0	0	0	0	0	0	0	0	0	0	0	0	0	0	0	0	0	0	0	0	0	0	0	0	0
SRR1315799	0	0	0	0	0	0	0	0	0	0	0	0	0	0	0	0	0	0	0	0	0	0	0	0	0	0	0	0	0
SRR1315821	0	0	0	0	0	0	0	0	0	0	0	0	0	0	0	0	0	0	0	0	0	0	0	0	0	0	0	0	0
SRR1315842	0	0	0	0	0	0	0	0	0	0	0	0	0	0	0	0	0	0	0	0	0	0	0	0	0	0	0	0	0
SRR1315866	0	0	0	0	0	0	0	0	0	0	0	0	0	0	0	0	0	0	0	0	0	0	0	0	0	0	0	0	0
SRR1315890	0	0	0	0	0	0	0	0	0	0	0	0	0	0	0	0	0	0	0	0	0	0	0	0	0	0	0	0	0
SRR1315912	0	0	0	0	0	0	0	0	0	0	0	0	0	0	0	0	0	0	0	0	0	0	0	0	0	0	0	0	0
SRR1315931	0	0	0	0	0	0	0	0	0	0	0	0	0	0	0	0	0	0	0	0	0	0	0	0	0	0	0	0	0
SRR1315949	0	0	0	0	0	0	0	0	0	0	0	0	0	0	0	0	0	0	0	0	0	0	0	0	0	0	0	0	0
SRR1315970	0	0	0	0	0	0	0	0	0	0	0	0	0	0	0	0	0	0	0	0	0	0	0	0	0	0	0	0	0
SRR1315994	0	0	0	0	0	0	0	0	0	0	0	0	0	0	0	0	0	0	0	0	0	0	0	0	0	0	0	0	0
SRR1316015	0	0	0	0	0	0	0	0	0	0	0	0	0	0	0	0	0	0	0	0	0	0	0	0	0	0	0	0	0
SRR1316033	0	0	0	0	0	0	0	0	0	0	0	0	0	0	0	0	0	0	0	0	0	0	0	0	0	0	0	0	0
SRR1316055	0	0	0	0	0	0	0	0	0	0	0	0	0	0	0	0	0	0	0	0	0	0	0	0	0	0	0	0	0
SRR1316078	0	0	0	0	0	0	0	0	0	0	0	0	0	0	0	0	0	0	0	0	0	0	0	0	0	0	0	0	0
SRR1316096	0	0	0	0	0	0	0	0	0	0	0	0	0	0	0	0	0	0	0	0	0	0	0	0	0	0	0	0	0
SRR1316127	0	0	0	0	0	0	0	0	0	0	0	0	0	0	0	0	0	0	0	0	0	0	0	0	0	0	0	0	0
SRR1316151	0	0	0	0	0	0	0	0	0	0	0	0.0006026	0	0	0	0	0	0	0	0	0	0	0	0	0	0	0	0	0
SRR1316174	0	0	0	0	0	0	0	0	0	0	0	0	0	0	0	0	0	0	0	0	0	0	0	0	0	0	0	0	0
SRR1316214	0	0	0	0	0	0	0	0	0	0	0	0	0	0	0	0	0	0	0	0	0	0	0	0	0	0	0	0	0
SRR1316231	0	0	0	0	0	0	0	0	0	0	0	0	0	0	0	0	0	0	0	0	0	0	0	0	0	0	0.000300301	0	0
SRR1316254	0	0	0	0	0	0	0	0	0	0	0	0	0	0	0	0	0	0	0	0	0	0	0	0	0	0	0	0	0
SRR1316277	0	0	0	0	0	0	0	0	0	0	0	0	0	0	0	0	0	0	0	0	0	0	0	0	0	0	0	0	0
SRR1316297	0	0	0	0	0	0	0	0	0	0	0	0	0	0	0	0	0	0	0	0	0	0	0	0	0	0	0	0	0
SRR1316320	0	0	0	0	0	0	0	0	0	0	0	0	0	0	0	0	0	0	0	0	0	0	0	0	0	0	0	0	0
SRR1316343	0	0	0	0	0	0	0	0	0	0	0	0	0	0	0	8.3145e-05	0	0	0	0	0	0	0	0	0.00176704	0	0	0	0
SRR1316367	0	0	0	0	0	0	0	0	0	0	0	0	0	0	0	0	0	0	0	0	0	0	0	0	0	0	0	0	0
SRR1316392	0	0	0	0	0	0	0	0	0	0	0	0	0	0	0	0	0	0	0	0	0	0	0	0	0	0	0	0	0
SRR1316420	0	0	0	0	0	0	0	0	0	0	0	0	0	0	0	0	0	0	0	0	0	0	0	0	0	0	0	0	0
SRR1316438	0	0	0	0	0	0	0	0	0	0	0	0	0	0	0	0.000206501	0	0	0	0	0	0	0	0	0	0	0	0	0
SRR1316463	0	0	0	0	0	0	0	0	0	0	0	0	0	0	0	0	0	0	0	0	0	0	0	0	0	0	0	0	0
SRR1316483	0	0	0	0	0	0	0	0	0	0	0	0	0	0	0	0	0	0	0	0	0	0	0	0	0	0	0	0	0
SRR1316513	0	0	0	0	0	0	0	0	0	0	0	0	0	0	0	0	0	0	0	0	0	0	0	0	0	0	0	0	0
SRR1316535	0	0	0	0	0	0	0	0	0	0	0	0	0	0	0	0	0	0	0	0	0	0	0	0	0	0	0	0	0
SRR1316553	0	0	0	0	0	0	0	0	0	0.0372857	0	0	0	0	0	0	0	0	0	0	0	0	0	0	0	0	0	0	0
SRR1316624	0	0	0	0	0	0	0	0	0	0	0	0	0	0	0	0	0	0	0	0	0	0	0	0	0	0	0	0	0
SRR1316725	0	0	0	0	0	0	0	0	0	0	0	0	0	0	0	0	0	0	0	0	0	0	0	0	0	0	0	0	0
SRR1316747	0	0	0	0	0	0	0	0	0	0	0	0	0	0	0	0	0	0	0	0	0	0	0	0	0	0.00103814	0	0	0
SRR1316769	0	0	0	0	0	0	0	0	0	0	0	0	0	0	0	0	0	0	0	0	0	0	0	0	0	0	0	0	0
SRR1316793	0	0	0	0	0	0	0	0	0	0	0	0	0	0	0	0	0	0	0	0	0	0	0	0	0	0	0	0	0
SRR1316815	0	0	0	0	0	0	0	0	0	0	0	0	0	0	0	0	0	0	0	0	0	0	0	0	0	0	0	0	0
SRR1316833	0	0	0	0	0	0	0	0	0	0	0	0	0	0	0	0	0	0	0	0	0	0	0	0	0	0	0	0	0
SRR1316852	0	0	0	0	0	0	0	0	0	0	0	0	0	0	0	0	0	0	0	0	0	0	0	0	0	0	0	0	0
SRR1316874	0	0	0	0	0	0	0	0	0	0	0	0	0	0	0	0	0	0	0	0	0	0	0	0	0	0	0	0	0
SRR1316921	0	0	0	0	0	0	0	0	0	0	0	0	0	0	0	0	0	0	0	0	0	0	0	0	0	0	0	0	0
SRR1316940	0	0	0	0	0	0	0	0	0	0	0	0	0	0	0	0	0	0	0	0	0	0	0	0	0	0	0	0	0
SRR1316963	0	0	0	0	0	0	0	0	0	0	0	0	0	0	0	0	0	0	0	0	0	0	0	0	0	0	0	0	0
SRR1316982	0	0	0	0	0	0	0	0	0	0	0	0	0	0	0	0	0	0	0	0	0	0	0	0	0	0	0	0	0
SRR1317001	0	0	0	0	0	0	0	0	0	0	0	0	0	0	0	0	0	0	0	0	0	0	0	0	0	0	0	0	0
SRR1317022	0	0	0	0	0	0	0	0	0	0	0	0	0	0	0	0	0	0	0	0	0	0	0	0	0	0	0	0	0
SRR1317040	0	0	0	0	0	0	0	0	0	0	0	0	0	0	0	0	0	0	0	0	0	0	0	0	0	0	0	0	0
SRR1317064	0	0	0	0	0	0	0	0	0	0	0	0	0	0	0	2.75373e-05	0	0	0	0	0	0	0	0	0	0	0	0	0
SRR1317086	0	0	0	0	0	0	0	0	0	0	0	0	0	0	0	2.19087e-05	0	0	0	0	0	0	0	0	0	0	0	0	0
SRR1317110	0	0	0	0	0	0	0	0	0	0	0	0	0	0	0	2.35845e-05	0	0	0	0	0	0	0	0	0	0	0	0	0
SRR1317134	0	0	0	0	0	0	0	0	0	0	0	0	0	0	0	4.07653e-05	0	0	0	0	0	0	0	0	0	0	0	0	0
SRR1317155	0	0	0	0	0	0	0	0	0	0	0	0	0	0	0	0	0	0	0	0	0	0	0	0	0	0	0	0	0
SRR1317179	0	0	0	0	0	0	0	0	0	0	0	0	0	0	0	0	0	0	0	0	0	0	0	0	0	0	0	0	0
SRR1317201	0	0	0	0	0	0	0	0	0	0	0	0	0	0	0	0	0	0	0	0	0	0	0	0	0	0	0	0	0
SRR1317218	0	0	0	0	0	0	0	0	0	0	0	0	0	0	0	0	0	0	0	0	0	0	0	0	0	0	0	0	0
SRR1317238	0	0	0	0	0	0	0	0	0	0	0	0	0	0	0	0	0	0	0	0	0	0	0	0	0	0	0	0	0
SRR1317257	0	0	0	0	0	0	0	0	0	0	0	0	0	0	0	0	0	0	0	0	0	0	0	0	0	0	0	0	0
SRR1317282	0	0	0	0	0	0	0	0	0	0	0	0	0	0	0	0	0	0	0	0	0	0	0	0	0	0	0	0	0
SRR1317305	0	0	0	0	0	0	0	0	0	0	0	0	0	0	0	0	0	0	0	0	0	0	0	0	0	0	0	0	0
SRR1317323	0	0	0	0	0	0	0	0	0	0	0	0	0	0	0	0	0	0	0	0	0	0	0	0	0	0	0	0	0
SRR1317344	0	0	0	0	0	0	0	0	0	0.00340044	0	0	0	0	0	0	0	0	0	0	0	0	0	0	0	0	0	0	0
SRR1317365	0	0	0	0	0	0	0	0	0	0	0	0	0	0	0	0	0	0	0	0	0	0	0	0	0	0	0	0	0
SRR1317387	0	0	0	0	0	0	0	0	0	0	0	0	0	0	0	0	0	0	0	0	0	0	0	0	0	0	0	0	0
SRR1317410	0	0	0	0	0	0	0	0	0	0	0	0	0	0	0	0	0	0	0	0	0	0	0	0	0	0	0	0	0
SRR1317428	0	0	0	0	0	0	0	0	0	0	0	0	0	0	0	0	0	0	0	0	0	0	0	0	0	0	0	0	0
SRR1317446	0	0	0	0	0	0	0	0	0	0	0	0	0	0	0	0.000112201	0	0	0	0	0	0	0	0	0	0	0	0	0
SRR1317470	0	0	0	0	0	0	0	0	0	0	0	0	0	0	0	0	0	0	0	0	0	0	0	0	0	0	0	0	0
SRR1317494	0	0	0	0	0	0	0	0	0	0	0	0	0	0	0	0.00054406	0	0	0	0	0	0	0	0	0	0	0	0	0
SRR1317513	0	0	0	0	0	0	0	0	0	0	0	0	0	0	0	0	0	0	0	0	0	0	0	0	0	0	0	0	0
SRR1317532	0	0	0	0	0	0	0	0	0	0	0	0	0	0	0	0	0	0	0	0	0	0	0	0	0	0	0	0	0
SRR1317554	0	0	0	0	0	0	0	0	0	0	0	0	0	0	0	0	0	0	0	0	0	0	0	0	0	0	0	0	0
SRR1317596	0	0	0	0	0	0	0	0	0	0	0	0	0	0	0	0	0	0	0	0	0	0	0	0	0	0	0	0	0
SRR1317631	0	0	0	0	0	0	0	0	0	0	0	0	0	0	0	0	0	0	0	0	0	0	0	0	0	0	0	0	0
SRR1317653	0	0	0	0	0	0	0	0	0	0	0	0	0	0	0	1.7578e-05	0	0	0	0	0	0	0	0	0	0	0	0	0
SRR1317685	0	0	0	0	0	0	0	0	0	0	0	0	0	0	0	0	0	0	0	0	0	0	0	0	0	0	0	0	0
SRR1317707	0	0	0	0	0	0	0	0	0	0	0	0	0	0	0	0	0	0	0	0	0	0	0	0	0	0	0	0	0
SRR1317731	0	0	0	0	0	0	0	0	0	0	0	0	0	0	0	0	0	0	0	0	0	0	0	0	0	0	0	0	0
SRR1317751	0.00236962	0	0	0	0	0	0	0	0	0	0	0	0	0	0	0.00016308	0	0	0	0	0	0	0	0	0	0.00148172	0	0	0
SRR1317771	0	0	0	0	0	0	0	0	0	0	0	0	0	0	0	0	0	0	0	0	0	0	0	0	0	0	0	0	0
SRR1317790	0	0	0	0	0	0	0	0	0	0	0	0	0	0	0	0	0	0	0	0	0	0	0	0	0	0	0	0	0
SRR1317808	0	0	0	0	0	0	0	0	0	0	0	0	0	0	0	0.000260577	0	0	0	0	0	0	0	0	0	0	0	0	0
SRR1317832	0	0	0	0	0	0	0	0	0	0	0	0	0	0	0	0	0	0	0	0	0	0	0	0	0	0	0	0	0
SRR1317853	0	0	0	0	0	0	0	0	0	0	0	0	0	0	0	4.50434e-05	0	0	0	0.0001444	0	0	0	0	0	0	0	0	0
SRR1317877	0	0	0	0	0	0	0	0	0	0	0	0	0	0	0	0	0	0	0	0	0	0	0	0	0	0	0	0	0
SRR1317898	0	0	0	0	0	0	0	0	0	0	0	0	0	0	0	0	0	0	0	0	0	0	0	0	0	0	0	0	0
SRR1317920	0	0	0	0	0	0	0	0	0	0	0	0	0	0	0	0	0	0	0	0	0	0	0	0	0	0	0	0	0
SRR1317939	0	0	0	0	0	0	0	0	0	0	0	0	0	0	0	7.64582e-05	0	0	0	0	0	0	0	0	0	0	0	0	0
SRR1317963	0	0	0	0	0	0	0	0	0	0	0	0	0	0	0	0	0	0	0	0	0	0	0	0	0	0	0	0	0
SRR1317985	0	0	0	0	0	0	0	0	0	0	0	0	0	0	0	0	0	0	0	0	0	0	0	0	0	0	0	0	0
SRR1318005	0	0	0	0	0	0	0	0	0	0	0	0	0	0	0	0	0	0	0	0	0	0	0	0	0	0	0	0	0
SRR1318026	0	0	0	0	0	0	0	0	0	0	0	0	0	0	0	0	0	0	0	0	0	0	0	0	0	0	0	0	0
SRR1318046	0	0	0	0	0	0	0	0	0	0	0	0	0	0	0	0	0	0	0	0	0	0	0	0	0	0	0	0	0
SRR1318067	0	0	0	0	0	0	0	0	0	0	0	0	0	0	0	0	0	0	0	0	0	0	0	0	0	0	0	0	0
SRR1318089	0	0	0	0	0	0	0	0	0	0	0	0	0	0	0	0	0	0	0	0	0	0	0	0	0	0	0	0	0
SRR1318118	0	0	0	0	0	0	0	0	0	0	0	0	0	0	0	0	0	0	0	0	0	0	0	0	0	0	0	0	0
SRR1318140	0	0	0	0	0	0	0	0	0	0	0	0	0	0	0	0	0	0	0	0	0	0	0	0	0	0	0	0	0
SRR1318163	0	0	0	0	0	0	0	0	0	0	0	0	0	0	0	0	0	0	0	0	0	0	0	0	0	0	0	0	0
SRR1318184	0	0	0	0	0	0	0	0	0	0	0	0	0	0	0	0	0	0	0	0	0	0	0	0	0	0	0	0	0
SRR1318208	0	0	0	0	0	0	0	0	0	0	0	0	0	0	0	1.75375e-05	0	0	0	0	0	0	0	0	0	0	0	0	0
SRR1318241	0	0	0	0	0	0	0	0	0	0	0	0	0	0	0	0	0	0	0	0	0	0	0	0	0	0	0	0	0
SRR1318331	0	0	0	0	0	0	0	0	0	0	0	0	0	0	0	0	0	0	0	0	0	0	0	0	0	0	0	0	0
SRR1318354	0	0	0	0	0	0	0	0	0	0	0	0	0	0	0	0	0	0	0	0	0	0	0	0	0	0	0	0	0
SRR1318372	0	0	0	0	0	0	0	0	0	0	0	0	0	0	0	0	0	0	0	0	0	0	0	0	0	0	0	0	0
SRR1318390	0	0	0	0	0	0	0	0	0	0	0	0	0	0	0	0	0	0	0	0	0	0	0	0	0	0	0	0	0
SRR1318407	0	0	0	0	0	0	0	0	0	0	0	0	0	0	0	0	0	0	0	0	0	0	0	0	0	0	0	0	0
SRR1318426	0	0	0	0	0	0	0	0	0	0	0	0	0	0	0	0	0	0	0	0	0	0	0	0	0	0	0	0	0
SRR1318444	0	0	0	0	0	0	0	0	0	0	0	0	0	0	0	2.69887e-05	0	0	0	0	0	0	0	0	0	0	0	0	0
SRR1318465	0	0	0	0	0	0	0	0	0	0	0	0	0	0	0	0	0	0	0	0	6.08734e-05	0	0	0	0	0	0	0	0
SRR1318484	0	0	0	0	0	0	0	0	0	0	0	0	0	0	0	0	0	0	0	0	0	0	0	0	0	0	0	0	0
SRR1318503	0	0	0	0	0	0	0	0	0	0	0	0	0	0	0	0	0	0	0	0	0	0	0	0	0	0	0	0	0
SRR1318541	0	0	0	0	0	0	0	0	0	0	0	0	0	0	0	0	0	0	0	0	0	0	0	0	0	0	0	0	0
SRR1318560	0	0	0	0	0	0	0	0	0	0	0	0	0	0	0	0	0	0	0	0	0	0	0	0	0	0	0	0	0
SRR1318582	0	0	0	0	0	0	0	0	0	0	0	0	0	0	0	0	0	0	0	0	0	0	0	0	0	0	0	0	0
SRR1318605	0	0	0	0	0	0	0	0	0	0	0	0	0	0	0	0	0	0	0	0	0	0	0	0	0	0	0	0	0
SRR1318624	0	0	0	0	0	0	0	0	0	0	0	0	0	0	0	0	0	0	0	0	0	0	0	0	0	0	0	0	0
SRR1318644	0	0	0	0	0	0	0	0	0	0	0	0	0	0	0	0	0	0	0	0	0	0	0	0	0	0	0	0	0
SRR1318662	0	0	0	0	0	0	0	0	0	0	0	0	0	0	0	0.000159436	0	0	0	0	0	0	0	0	0	0	0	0	0
SRR1318732	0	0	0	0	0	0	0	0	0	0	0	0	0	0	0	0	0	0	0	0	0	0	0	0	0	0	0	0	0
SRR1318753	0	0	0	0	0	0	0	0	0	0	0	0	0	0	0	0	0	0	0	0	0	0	0	0	0	0	0	0	0
SRR1318774	0	0	0	0	0	0	0	0	0	0	0	0	0	0	0	4.95239e-05	0	0	0	0	0	0	0	0	0	0	0	0	0
SRR1318796	0	0	0	0	0	0	0	0	0	0	0	0	0	0	0	0	0	0	0	0	0	0	0	0	0	0	0	0	0
SRR1318815	0	0	0	0	0	0	0	0	0	0	0	0	0	0	0	3.56436e-05	0	0	0	0	0	0	0	0	0	0	0	0	0
SRR1318839	0	0	0	0	0	0	0	0	0	0	0	0	0	0	0	0	0	0	0	0	0	0	0	0	0	0	0	0	0
SRR1318857	0	0	0	0	0	0	0	0	0	0	0	0	0	0	0	0	0	0	0	0	0	0	0	0	0	0	0	0	0
SRR1318879	0	0	0	0	0	0	0	0	0	0	0	0	0	0	0	0	0	0	0	0	0	0	0	0	0	0	0	0	0
SRR1318898	0	0	0	0	0	0	0	0	0	0	0	0	0	0	0	0	0	0	0	0	0	0	0	0	0	0	0	0	0
SRR1318920	0	0	0	0	0	0	0	0	0	0	0	0	0	0	0	0	0	0	0	0	0	0	0	0	0	0	0	0	0
SRR1318998	0	0	0	0	0	0	0	0	0	0	0	0	0	0	0	0	0	0	0	0	0	0	0	0	0	0	0	0	0
SRR1319019	0	0	0	0	0	0	0	0	0	0	0	0	0	0	0	0	0	0	0	0	0	0	0	0	0	0	0	0	0
SRR1319038	0	0	0	0	0	0	0	0	0	0	0	0	0	0	0	0	0	0	0	0	0	0	0	0	0	0	0	0	0
SRR1319059	0	0	0	0	0	0	0	0	0	0	0	0	0	0	0	0	0	0	0	0	0	0	0	0	0	0	0	0	0
SRR1319078	0	0	0	0	0	0	0	0.000458452	0	0	0	0	0	0	0	0	0	0	0	0	0	0	0	0	0	0	0	0	0
SRR1319100	0	0	0	0	0	0	0	0	0	0	0	0	0	0	0	0	0	0	0	0	0	0	0	0	0	0	0	0	0
SRR1319118	0	0	0	0	0	0	0	0	0	0	0	0	0	0	0	0	0	0	0	0	0	0	0	0	0	0	0	0	0
SRR1319136	0	0	0	0	0	0	0	0	0	0	0	0	0	0	0	0	0	0	0	0	0	0	0	0	0	0	0	0	0
SRR1319158	0	0	0	0	0	0	0	0	0	0	0	0	0	0	0	0	0	0	0	0	0	0	0	0	0	0	0	0	0
SRR1319182	0	0	0	0	0	0	0	0	0	0	0	0	0	0	0	0	0	0	0	0	0	0	0	0	0	0	0	0	0
SRR1319204	0	0	0	0	0	0	0	0	0	0	0	0	0	0	0	0	0	0	0	0	0	0	0	0	0	0	0	0	0
SRR1319221	0	0	0	0	0	0	0	0	0	0	0	0	0	0	0	0	0	0	0	0	0	0	0	0	0	0	0	0	0
SRR1319242	0	0	0	0	0	0	0	0	0	0	0	0	0	0	0	0	0	0	0	0	0	0	0	0	0	0	0	0	0
SRR1319262	0	0	0	0	0	0	0	0	0	0	0	0	0	0	0	0	0	0	0	0	0	0	0	0	0	0	0	0	0
SRR1319283	0	0	0	0	0	0	0	0	0	0	0	0	0	0	0	0	0	0	0	0	0	0	0	0	0	0	0	0	0
SRR1319301	0	0	0	0	0	0	0	0	0	0	0	0	0	0	0	0	0	0	0	0	0	0	0	0	0	0	0	0	0
SRR1319322	0	0	0	0	0	0	0	0	0	0	0	0	0	0	0	0	0	0	0	0	0	0	0	0	0	0	0	0	0
SRR1319344	0	0	0	0	0	0	0	0	0	0	0	0	0	0	0	0	0	0	0	0	0	0	0	0	0	0	0	0	0
SRR1319363	0	0	0	0	0	0	0	0	0	0	0	0	0	0	0	1.76303e-05	0	0	0	0	0	0	0	0	0	0	0	0	0
SRR1319395	0	0	0	0	0	0	0	0	0	0	0	0	0	0	0	0	0	0	0	0	0	0	0	0	0	0	0	0	0
SRR1319419	0	0	0	0	0	0	0	0	0	0	0	0	0	0	0	9.55621e-05	0.00409859	0	0	0	0	0	0	0	0	0	0	0	0
SRR1319443	0	0	0	0	0	0	0	0	0	0	0	0	0	0	0	0	0	0	0	0	0	0	0	0	0	0	0	0	0
SRR1319461	0	0	0	0	0	0	0	0	0.0164066	0	0	0	0	0	0	4.98437e-05	0	0	0	0	0	0	0	0	0	0	0	0	0
SRR1319485	0	0	0	0	0	0	0	0	0	0	0	0	0	0	0	0	0	0	0	0	0	0	0	0	0	0	0	0	0
SRR1319502	0	0	0	0	0	0	0	0	0	0	0	0	0	0	0	0	0	0	0	0	0	0	0	0	0	0.00100664	0	0	0
SRR1319520	0	0	0	0	0	0	0	0	0	0	0	0	0	0	0	0	0	0	0	0	0	0	0	0	0	0	0	0	0
SRR1319539	0	0	0	0	0	0	0	0	0	0	0	0	0	0	0	0	0	0	0	0	0	0	0	0	0	0	0	0	0
SRR1319560	0	0	0	0	0	0	0	0	0	0	0	0	0	0	0	0.0002985	0	0	0	0	0	0	0	0	0	0	0	0	0
SRR1319584	0	0	0	0	0	0	0	0	0	0	0	0	0	0	0	0	0	0	0	0	0	0	0	0	0	0	0	0	0
SRR1319608	0	0	0	0	0	0	0	0	0	0	0	0	0	0	0	0	0	0	0	0	0	0	0	0	0	0	0	0	0
SRR1319626	0	0	0	0	0	0	0	0	0	0	0	0	0	0	0	0	0	0	0	0	0	0	0	0	0	0	0	0	0
SRR1319648	0	0	0	0	0	0	0	0	0	0	0	0	0	0	0	0	0	0	0	0	0	0	0	0	0	0	0	0	0
SRR1319672	0	0	0	0	0	0	0	0	0	0	0	0	0	0	0	0	0	0	0	0	0	0	0	0	0	0	0	0	0
SRR1319690	0	0	0	0	0	0	0	0	0	0	0	0	0	0	0	0.000212058	0	0	0	0	0	0	0	0	0	0	0	0	0
SRR1319710	0	0	0	0	0	0	0	0	0	0	0	0	0	0	0	0	0	0	0	0	0	0	0	0	0	0	0	0	0
SRR1319731	0	0	0	0	0	0	0	0	0	0	0	0	0	0	0	0	0	0	0	0	0	0	0	0	0	0	0	0	0
SRR1319753	0	0	0	0	0	0	0	0	0	0	0	0	0	0	0	0	0	0	0	0	0	0	0	0	0	0	0	0	0
SRR1319772	0	0	0	0	0	0	0	0	0	0	0	0	0	0	0	0	0	0	0	0	0	0	0	0	0	0	0	0	0
SRR1319793	0	0	0	0	0	0	0	0	0	0	0	0	0	0	0	0	0	0	0	0	0	0	0	0	0	0	0	0	0
SRR1319816	0	0	0	0	0	0	0	0	0	0	0	0	0	0	0	0	0	0	0	0	0	0	0	0	0	0	0	0	0
SRR1319837	0	0	0	0	0	0	0	0	0	0	0	0	0	0	0	0	0	0	0	0	0	0	0	0	0	0	0	0	0
SRR1319858	0	0	0	0	0	0	0	0	0	0.00275979	0	0	0	0	0	0	0	0	0	0	0	0	0	0	0	0	0	0	0
SRR1319882	0	0	0	0	0	0	0	0	0	0	0	0	0	0	0	0	0	0	0	0	0	0	0	0	0	0	0	0	0
SRR1319903	0	0	0	0	0	0	0	0	0	0	0	0	0	0	0	0	0	0	0	0	0	0	0	0	0	0	0	0	0
SRR1319924	0	0	0	0	0	0	0	0	0	0	0	0	0	0	0	0	0	0	0	0	0	0	0	0	0	0	0	0	0
SRR1319946	0	0	0	0	0	0	0	0	0	0	0	0	0	0	0	0.000259378	0.00327881	0	0	0	0	0	0	0	0	0	0	0	0
SRR1319970	0	0	0	0	0	0	0	0	0	0	0	0	0	0	0	0	0	0	0	0	0	0	0	0	0	0	0	0	0
SRR1319991	0	0	0	0	0	0	0	0	0	0	0	0	0	0	0	0	0	0	0	0	0	0	0	0	0	0	0	0	0
SRR1320012	0	0	0	0	0	0	0	0	0	0	0	0	0	0	0	0	0	0	0	0	0	0	0	0	0	0	0	0	0
SRR1320034	0	0	0	0	0	0	0	0	0	0	0	0	0	0	0	0	0	0	0	0	0	0	0	0	0	0	0	0	0
SRR1320053	0	0	0	0	0	0	0	0	0	0	0	0	0	0	0	0	0	0	0	0	0	0	0	0	0	0	0	0	0
SRR1320071	0	0	0	0	0	0	0	0	0	0	0	0	0	0	0	0	0	0	0	0	0	0	0	0	0	0	0	0	0
SRR1320093	0	0	0	0	0	0	0	0	0	0	0	0	0	0	0	0	0	0	0	0	0	0	0	0	0	0	0	0	0
SRR1320115	0	0	0	0	0	0	0	0	0	0	0	0	0	0	0	0	0	0	0	0	0	0	0	0	0	0	0	0	0
SRR1320137	0	0	0	0	0	0	0	0	0	0	0	0	0	0	0	2.23549e-05	0	0	0	0	0	0	0	0	0	0	0	0.0044346	0
SRR1320158	0	0	0	0	0	0	0	0	0	0	0	0	0	0	0	0	0	0	0	0	0	0	0	0	0	0	0	0	0
SRR1320180	0	0	0	0	0	0	0	0	0	0	0	0	0	0	0	0.000124029	0	0	0	0	0	0	0	0	0	0	0	0	0
SRR1320203	0	0	0	0	0	0	0	0	0	0	0	0	0	0	0	0	0	0	0	0	0	0	0	0	0	0	0	0	0
SRR1320225	0	0	0	0	0	0	0	0	0	0	0	0.000719242	0	0	0	8.00531e-05	0	0	0	0	0	0	0	0	0	0	0	0	0
SRR1320258	0	0	0	0	0	0	0	0	0	0	0	0	0	0	0	0	0	0	0	0	0	0	0	0	0	0	0	0	0
SRR1320280	0	0	0	0	0	0	0	0	0	0	0	0	0	0	0	0	0	0	0	0	0	0	0	0	0	0	0	0	0
SRR1320300	0	0	0	0	0	0	0	0	0	0	0	0	0	0	0	0.000129436	0	0	0	0	0	0	0	0	0	0	0	0	0
SRR1320321	0	0	0	0	0	0	0	0	0	0	0	0	0	0	0	0	0	0	0	0	0	0	0	0	0	0	0	0	0
SRR1320342	0	0	0	0	0	0	0	0	0	0	0	0	0	0	0	0	0	0	0	0	0	0	0	0	0	0	0	0	0
SRR1320363	0	0	0	0	0	0	0	0	0	0	0	0	0	0	0	0	0	0	0	0	0	0	0	0	0	0	0	0	0
SRR1320385	0	0	0	0	0	0	0	0	0	0	0	0	0	0	0	0	0	0	0	0	0	0	0	0	0	0	0	0	0
SRR1320403	0	0	0	0	0	0	0	0	0	0	0	0	0	0	0	0	0	0	0	0	0	0	0	0	0	0	0	0	0
SRR1320424	0	0	0	0	0	0	0	0	0	0	0	0	0	0	0	0	0	0	0	0	0	0	0	0	0	0	0	0	0
SRR1320445	0	0	0	0	0	0	0	0	0	0	0	0	0	0	0	0.000173369	0	0	0	0	0	0	0	0	0	0	0	0	0
SRR1320469	0	0	0	0	0	0	0	0	0	0	0	0	0	0	0	0	0	0	0	0	0	0	0	0	0	0	0	0	0
SRR1320490	0	0	0	0	0	0	0	0	0	0	0	0	0	0	0	0.000117919	0	0	0	0	0	0	0	0	0	0	0	0	0
SRR1320517	0	0	0	0	0	0	0	0	0	0	0	0	0	0	0	0	0	0	0	0	0	0	0	0	0	0	0	0	0
SRR1320536	0	0	0	0	0	0	0	0	0	0	0	0	0	0	0	0	0	0	0	0	0	0	0	0	0	0	0	0	0
SRR1320560	0	0	0	0	0	0	0	0	0	0	0	0	0	0	0	0	0	0	0	0	0	0	0	0	0	0	0	0	0
SRR1320579	0	0	0	0	0	0	0	0	0	0	0	0	0	0	0	0	0	0	0	0	0	0	0	0	0	0	0	0	0
SRR1320601	0	0	0	0	0	0	0	0	0	0	0	0	0	0	0	0	0	0	0	0	0	0	0	0	0	0	0	0	0
SRR1320624	0	0	0	0	0	0	0	0	0	0	0	0	0	0	0	0	0	0	0	0	0	0	0	0	0	0	0	0	0
SRR1320650	0	0	0	0	0	0	0	0	0	0	0	0	0	0	0	0.00283202	0	0	0	0	0	0	0	0	0	0	0	0	0
SRR1320712	0	0	0	0	0	0	0	0	0	0	0	0	0	0	0	0	0	0	0	0	0	0	0	0	0	0	0	0	0
SRR1320735	0	0	0	0	0	0	0	0	0	0	0	0	0	0	0	0	0	0	0	0	0	0	0	0	0	0	0	0	0
SRR1320761	0	0	0	0	0	0	0	0	0	0	0	0	0	0	0	1.95111e-05	0	0	0	0	0	0	0	0	0	0	0	0	0
SRR1320785	0	0	0	0	0	0	0	0	0	0	0	0	0	0	0	0	0	0	0	0	0	0	0	0	0	0	0	0	0
SRR1320806	0	0	0	0	0	0	0	0	0	0	0	0	0	0	0	7.79907e-05	0	0	0	0	0	0	0	0	0	0	0	0	0
SRR1320827	0	0	0	0	0	0	0	0	0	0	0	0	0	0	0	0.000100455	0	0	0	0	0	0	0	0	0	0	0	0	0
SRR1320873	0	0	0	0	0	0	0	0	0	0	0	0	0	0	0	0	0	0	0	0	0	0	0	0	0	0	0	0	0
SRR1320892	0	0	0	0	0	0	0	0	0	0	0	0	0	0	0	0	0	0	0	0	0	0	0	0	0	0	0	0	0
SRR1320916	0	0	0	0	0	0	0	0	0	0	0	0	0	0	0	0.000294937	0	0	0	0	0	0	0	0	0	0	0	0	0
SRR1320939	0	0	0	0	0	0	0	0	0	0	0	0	0	0	0	0.000638093	0	0	0	0	0	0	0	0	0	0	0	0	0
SRR1320963	0	0	0	0	0	0	0	0	0	0	0	0	0	0	0	0	0	0	0	0	0	0	0	0	0	0	0	0	0
SRR1320987	0	0	0	0	0	0	0	0	0	0	0	0	0	0	0	0.000181117	0.00374771	0	0	0	0	0	0	0	0	0	0	0	0
SRR1321011	0	0	0	0	0	0	0	0	0	0	0	0	0	0	0	0	0	0	0	0	0	0	0	0	0	0	0	0	0
SRR1321029	0	0	0	0	0	0	0	0	0	0	0	0	0	0	0	0	0	0	0	0	0	0	0	0	0	0	0	0	0
SRR1321046	0	0	0	0	0	0	0	0	0	0	0	0	0	0	0	0	0	0	0	0	0	0	0	0	0	0	0	0	0
SRR1321112	0	0	0	0	0	0	0	0	0	0	0	0	0	0	0	3.52901e-05	0	0	0	0	0	0	0	0	0	0	0	0	0
SRR1321144	0	0	0	0	0	0	0	0	0	0	0	0	0	0	0	0	0	0	0	0	0	0	0	0	0	0	0	0	0
SRR1321165	0	0	0	0	0	0	0	0	0	0	0	0	0	0	0	0	0	0	0	0	0	0	0	0	0	0	0	0	0
SRR1321183	0	0	0	0	0	0	0	0	0	0	0	0	0	0	0	0	0	0	0	0	0	0	0	0	0	0	0	0	0
SRR1321204	0	0	0	0	0	0	0	0	0	0	0	0	0	0	0	0	0	0	0	0	0	0	0	0	0	0	0	0	0
SRR1321225	0	0	0	0	0	0	0	0	0	0	0	0	0	0	0	0	0	0	0	0	0	0	0	0	0	0	0	0	0
SRR1321244	0	0	0	0	0	0	0	0	0	0	0	0	0	0	0	0.000791396	0	0	0	0	0	0	0	0	0	0	0	0	0
SRR1321283	0	0	0	0	0	0	0	0	0	0	0	0	0	0	0	0	0	0	0	0	0	0	0	0	0	0	0	0	0
SRR1321333	0	0	0	0	0	0	0	0	0	0	0	0	0	0	0	0	0	0	0	0	0	0	0	0	0	0	0	0	0
SRR1321351	0	0	0	0	0	0	0	0	0	0	0	0	0	0	0	0.000117826	0	0	0	0	0	0	0	0	0.00187807	0	0	0	0
SRR1321377	0	0	0	0	0	0	0	0	0	0	0	0	0	0	0	5.66331e-05	0	0	0	0	0	0	0	0	0	0	0	0	0
SRR1321401	0	0	0	0	0	0	0	0	0	0	0	0	0	0	0	0	0	0	0	0	0	0	0	0	0	0	0	0	0
SRR1321420	0	0	0	0	0	0	0	0	0	0	0	0	0	0	0	0	0	0	0	0	0	0	0	0	0	0	0	0	0
SRR1321444	0	0	0	0	0	0	0	0	0	0	0	0	0	0	0	0	0	0	0	0	0	0	0	0	0	0	0	0	0
SRR1321462	0	0	0	0	0	0	0	0	0	0.00417155	0	0	0	0	0	0	0	0	0	0	0	0	0	0	0	0	0	0	0
SRR1321483	0	0	0	0	0	0	0	0	0	0	0	0	0	0	0	0	0	0	0	0	0	0	0	0	0	0	0	0	0
SRR1321505	0	0	0	0	0	0	0	0	0	0	0	0	0	0	0	0.000245582	0	0	0	0	0	0	0	0	0	0	0	0	0
SRR1321528	0	0	0	0	0	0	0	0	0	0	0	0	0	0	0	2.93521e-05	0	0	0	0	0	0	0	0	0	0	0	0	0
SRR1321552	0	0	0	0	0	0	0	0	0	0	0	0	0	0	0	0	0	0	0	0	0	0	0	0	0	0	0	0	0
SRR1321570	0	0	0	0	0	0	0	0	0	0	0	0	0	0	0	2.96354e-05	0	0	0	0	0	0	0	0	0	0	0	0	0
SRR1321591	0	0	0	0	0	0	0	0	0	0	0	0	0	0	0	0	7.87827e-05	0	0	0	0	0	0	0	0	0	0	0	0
SRR1321608	0	0	0	0	0	0	0	0	0	0	0	0	0	0	0	8.74837e-05	0	0	0	0	0	0	0	0	0	0	0	0	0
SRR1321630	0	0	0	0	0	0	0	0	0	0	0	0	0	0	0	0	0	0	0	0	0	0	0	0	0	0	0	0	0
SRR1321650	0	0	0	0	0	0	0	0	0	0	0	0	0	0	0	0.000142603	0	0	0	0	0	0	0	0	0	0	0	0	0
SRR1321674	0	0	0	0	0	0	0	0	0	0	0	0	0	0	0	0	0	0	0	0	0	0	0	0	0	0	0	0	0
SRR1321696	0	0	0	0	0	0	0	0	0	0	0	0	0	0	0	0.00014853	0	0	0	0	0	0	0	0	0	0	0	0	0
SRR1321720	0	0	0	0	0	0	0	0	0	0	0	0	0	0	0	0.000251122	0	0	0	0	0	0	0	0	0	0	0	0	0
SRR1321744	0	0	0	0	0	0	0	0	0	0	0	0	0	0	0	0	0	0	0	0	0	0	0	0	0	0	0	0	0
SRR1321765	0	0	0	0	0	0	0	0	0	0	0	0	0	0	0	0	0	0	0	0	0	0	0	0	0	0	0	0	0
SRR1321786	0	0	0	0	0	0	0	0	0	0	0	0	0	0	0	0	0	0	0	0	0	0	0	0	0	0	0	0	0
SRR1321808	0	0	0	0	0	0	0	0	0	0	0	0	0	0	0	0	0	0	0	0	0	0	0	0	0	0	0	0	0
SRR1321829	0	0	0	0	0	0	0	0	0	0	0	0	0	0	0	4.64659e-05	0	0	0	0	0	0	0	0	0	0	0	0	0
SRR1321853	0	0	0	0	0	0	0	0	0	0	0	0	0.000793075	0	0	0	0	0	0	0	0	0	0	0	0	0	0	0	0
SRR1321877	0	0	0	0	0	0	0	0	0	0	0	0	0	0	0	0.000135788	0	0	0	0	0	0	0	0	0	0	0	0	0
SRR1321897	0	0	0	0	0	0	0	0	0	0	0	0	0	0	0	0	0	0	0	0	0	0	0	0	0	0	0	0	0
SRR1321921	0	0	0	0	0	0	0	0	0	0	0	0	0	0	0	0	0	0	0	0	0	0	0	0	0	0	0	0	0
SRR1321942	0	0	0	0	0	0	0	0	0	0	0	0	0	0	0	0.000115904	0	0	0	0	0	0	0	0	0	0	0	0	0
SRR1321966	0	0	0	0	0	0	0	0	0	0	0	0	0	0	0	0	0	0	0	0	0	0	0	0	0	0	0	0	0
SRR1321987	0	0	0	0	0	0	0	0	0	0	0	0	0	0	0	0	0	0	0	0	0	0	0	0	0	0	0	0	0
SRR1322010	0	0	0	0	0	0	0	0	0	0	0	0	0	0	0	0	0	0	0	0	0	0	0	0	0	0	0	0	0
SRR1322028	0	0	0	0	0	0	0	0	0	0	0	0	0	0	0	0	0	0	0	0	0	0	0	0	0	0	0	0	0
SRR1322046	0	0	0	0	0	0	0	0	0	0	0	0	0	0	0	0.000180753	0	0	0	0	0	0	0	0	0	0	0	0	0
SRR1322070	0	0	0	0	7.24982e-05	0	0	0	0	0	0	0	0	0	0	0.000230069	0	0	0	0	0	0	0	0	0	0	0	0	0
SRR1322093	0	0	0	0	0	0	0	0	0	0	0	0	0	0	0	0	0	0	0	0	0	0	0	0	0	0	0	0	0
SRR1322115	0	0	0	0	0	0	0	0	0	0	0	0	0	0	0	0	0	0	0	0	0	0	0	0	0	0	0	0	0
SRR1322163	0	0	0	0	0	0	0	0	0	0	0	0	0	0	0	0	0	0	0	0	0	0	0	0	0	0	0	0	0
SRR1322186	0	0	0	0	0	0	0	0	0	0	0	0	0	0	0	0	0	0	0	0	0	0	0	0	0	0	0	0	0
SRR1322227	0	0	0	0	0	0	0	0	0	0	0	0	0	0	0	0	0	0	0	0	0	0	0	0	0	0.00101976	0	0	0
SRR1322249	0	0	0	0	0	0	0	0	0	0	0	0	0	0	0	0	0	0	0	0	0	0	0	0	0	0	0	0	0
SRR1322270	0	0	0	0	0	0	0	0	0	0	0	0	0	0	0	0	0	0	0	0	0	0	0	0	0	0	0	0	0
SRR1322291	0	0	0	0	0	0	0	0	0	0	0	0	0	0	0	0	0	0	0	0	0	0	0	0	0	0	0	0	0
SRR1322312	0	0	0	0	0	0	0	0	0	0	0	0	0	0	0	0	0	0	0	0	0	0	0	0	0	0	0	0	0
SRR1322334	0	0	0	0	0	0	0	0	0	0	0	0	0	0	0	0.000127239	0	0	0	0	0	0	0	0	0	0	0	0	0
SRR1322355	0	0	0	0	0	0	0	0	0	0	0	0	0	0	0	0	0	0	0	0	0	0	0	0	0	0	0	0	0
SRR1322373	0	0	0	0	0	0	0	0	0	0	0	0	0	0	0	0	0	0	0	0	0	0	0	0	0	0	0	0	0
SRR1322395	0	0	0	0	0	0	0	0	0	0	0	0	0	0	0	0.000100603	0	0	0	0	0	0	0	0	0	0	0	0	0
SRR1322419	0	0	0	0	0	0	0	0	0	0	0	0	0	0	0	0	0	0	0	0	0	0	0	0	0	0	0	0	0
SRR1322437	0	0	0	0	0	0	0	0	0	0	0	0	0	0	0	0	0	0	0	0	0	0	0	0	0	0	0	0	0
SRR1322456	0	0	0	0	0	0	0	0	0	0	0	0	0	0	0	0	0	0	0	0	0	0	0	0	0	0	0	0	0
SRR1322477	0	0	0	0	0	0	0	0	0	0	0	0	0	0	0	0	0	0	0	0	0	0	0	0	0	0	0	0	0
SRR1322494	0	0	0	0	0	0	0	0	0	0	0	0	0	0	0	0	0	0	0	0	0	0	0	0	0	0	0	0	0
SRR1322512	0	0	0	0	0	0	0	0	0	0	0	0	0	0	0	0	0	0	0	0	0	0	0	0	0	0	0	0	0
SRR1322536	0	0	0	0	0	0	0	0	0	0	0	0	0	0	0	0	0	0	0	0	0	0	0	0	0	0	0	0	0
SRR1322555	0	0	0	0	0	0	0	0	0	0	0	0	0	0	0	0	0	0	0	0	0	0	0	0	0	0	0	0	0
SRR1322573	0	0	0	0	0	0	0	0	0	0	0	0	0	0	0	0.000426624	0	0	0	0	0	0	0	0	0	0	0	0	0
SRR1322595	0	0	0	0	0	0	0	0	0	0	0	0	0	0	0	0	0	0	0	0	0	0	0	0	0	0	0	0	0
SRR1322619	0	0	0	0	0	0	0	0	0	0	0	0	0	0	0	0	0	0	0	0	0	0	0	0	0	0	0	0	0
SRR1322643	0	0	0	0	0	0	0	0	0	0	0	0	0	0	0	0	0	0	0	0	0	0	0	0	0	0	0	0	0
SRR1322662	0	0	0	0	0	0	0	0	0	0	0	0	0	0	0	0	0	0	0	0	0	0	0	0	0	0	0	0	0
SRR1322683	0	0	0	0	0	0	0	0	0	0	0	0	0	0	0	0.00015763	0	0	0	0	0	0	0	0	0	0	0	0	0
SRR1322711	0	0	0	0	0	0	0	0	0	0	0	0	0	0	0	0	0	0	0	0	0	0	0	0	0	0	0	0	0
SRR1322730	0	0	0	0	0	0	0	0	0	0	0	0	0	0	0	0	0	0	0	0	0	0	0	0	0	0	0	0	0
SRR1322747	0	0	0	0	0	0	0	0	0	0	0	0	0	0	0	0	0	0	0	0	0	0	0	0	0	0	0	0	0
SRR1322768	0	0	0	0	0	0	0	0	0	0	0	0	0	0	0	0	0	0	0	0	0	0	0	0	0	0	0.000322064	0	0
SRR1322790	0	0	0	0	0	0	0	0	0	0	0	0	0	0	0	0.000141359	0	0	0	0	0	0	0	0	0	0	0	0	0
SRR1322816	0	0	0	0	0	0	0	0	0	0	0	0	0	0	0	7.32636e-05	0	0	0	0	0	0	0	0	0	0.00066566	0	0	0
SRR1322840	0	0	0	0	0	0	0	0	0	0	0	0	0	0	0	0	0	0	0	0	0	0	0	0	0	0	0	0	0
SRR1322864	0	0	0	0	0	0	0	0	0	0	0	0	0	0	0	0	0	0	0	0	0	0	0	0	0	0	0	0	0
SRR1322882	0	0	0	0	0	0	0	0	0	0	0	0	0	0	0	0	0	0	0	0	0	0	0	0	0	0	0	0	0
SRR1322900	0	0	0	0	0	0	0	0	0	0	0	0	0	0	0	0	0	0	0	0	0	0	0	0	0	0	0	0	0
SRR1322918	0	0	0	0	0	0	0	0	0	0	0	0	0	0	0	0	0	0	0	0	0	0	0	0	0	0	0	0	0
SRR1322936	0	0	0	0	0	0	0	0	0	0	0	0	0	0	0	7.35673e-05	0	0	0	0	0	0	0	0	0	0	0	0	0
SRR1322960	0	0	0	0	0	0	0	0	0	0	0	0	0	0	0	0	0	0	0	0	0	0	0	0	0	0	0	0	0
SRR1322981	0	0	0	0	0	0	0	0	0	0	0	0	0	0	0	0	0	0	0	0	0	0	0	0	0	0	0	0	0
SRR1323002	0	0	0	0	0	0	0	0	0	0	0	0	0	0	0	0	0	0	0	0	0	0	0	0	0	0	0	0	0
SRR1323043	0	0	0	0	0	0	0	0	0	0	0	0	0	0	0	0	0	0	0	0	0	0	0	0	0	0	0	0	0
SRR1323065	0	0	0	0	0	0	0	0	0	0	0	0	0	0	0	0	0	0	0	0	0	0	0	0	0	0	0	0	0
SRR1323087	0	0	0	0	0	0	0	0	0	0	0	0	0	0	0	0	0	0	0	0	0	0	0	0	0	0	0	0	0
SRR1323106	0	0	0	0	0	0	0	0	0	0	0	0	0	0	0	0.000275485	0	0	0	0	0	0	0	0	0.00125459	0	0	0	0
SRR1323130	0	0	0	0	0	0	0	0	0	0	0	0	0	0	0	0	0	0	0	0	0	0	0	0	0	0	0	0	0
SRR1323152	0	0	0	0	0	0	0	0	0	0	0	0	0	0	0	0	0	0	0	0	0	0	0	0	0	0	0	0	0
SRR1323174	0	0	0	0	0	0	0	0	0	0	0	0	0	0	0	0	0	0	0	0	0	0	0	0	0	0	0	0	0
SRR1323196	0	0	0	0	0	0	0	0	0	0	0	0	0	0	0	0	0	0	0	0	0	0	0	0	0	0	0	0	0
SRR1323215	0	0	0	0	0	0	0	0	0	0	0	0	0	4.52029e-05	0	0	0	0	0	0	0	0	0	0	0	0	0	0	0
SRR1323234	0	0	0	0	0	0	0	0	0	0	0	0	0	0	0	0	0	0	0	0	0	0	0	0	0	0	0	0	0
SRR1323252	0	0	0	0	0	0	0	0	0	0	0	0	0	0	0	0	0	0	0	0	0	0	0	0	0	0	0	0	0
SRR1323271	0	0	0	0	0	0	0	0	0	0	0	0	0	0	0	0	0	0	0	0	0	0	0	0	0	0	0	0	0
SRR1323289	0	0	0	0	0	0	0	0	0	0	0	0	0	0	0	0	0	0	0	0	0	0	0	0	0	0	0	0	0
SRR1323312	0	0	0	0	0	0	0	0	0	0	0	0	0	0	0	0	0	0	0	0	0	0	0	0	0	0	0	0	0
SRR1323336	0	0	0	0	0	0	0	0	0	0	0	0	0	0	0	0	0	0	0	0	0	0	0	0	0	0	0	0	0
SRR1323360	0	0	0	0	0	0	0	0	0	0	0	0	0	0	0	0	0	0	0	0	0	0	0	0	0	0	0	0	0
SRR1323382	0	0	0	0	0	0	0	0	0	0	0	0	0	0	0	0	0	0	0	0	0	0	0	0	0	0	0	0.00216039	0
SRR1323404	0	0	0	0	0	0	0	0	0	0	0	0	0	0	0	0	0	0	0	0	0	0	0	0	0	0	0	0	0
SRR1323446	0	0	0	0	0	0	0	0	0	0	0	0	0	0	0	0.000100683	0	0	0	0	0	0	0	0	0	0	0	0	0
SRR1323470	0	0	0	0	0	0	0	0	0	0	0	0	0	0	0	0	0	0	0	0	0	0	0	0	0	0	0	0	0
SRR1323491	0	0	0	0	0	0	0	0	0	0	0	0	0	0	0	0	0	0	0	0	0	0	0	0	0	0	0	0	0
SRR1323512	0	0	0.00237516	0	0	0	0	0	0	0	0	0	0	0	0	3.23569e-05	0	0	0	0	0	0	0	0	0	0	0	0	0
SRR1323536	0	0	0	0	0	0	0	0	0	0	0	0	0	0	0	0	0	0	0	5.3596e-05	0	0	0	0	0	0	0	0	0
SRR1323558	0	0	0	0	0	0	0	0	0	0	0	0	0	0	0	0	0	0	0	0	0	0	0	0	0	0	0	0	0
SRR1323577	0	0	0	0	0	0	0	0	0	0	0	0	0	0	0	3.6683e-05	0	0	0	0	0	0	0	0	0	0	0	0	0
SRR1323603	0	0	0	0	0	0	0	0	0	0	0	0	0	0	0	0	0	0	0	0	0	0	0	0	0	0	0	0	0
SRR1323628	0	0	0	0	0	0	0	0	0	0	0	0	0	0	0	0	0	0	0	0	0	0	0	0	0	0	0	0	0
SRR1323651	0	0	0	0	0	0	0	0	0	0	0	0	0	0	0	0.000354614	0.000160096	0	0	0	0	0	0	0	0	0	0	0	0
SRR1323699	0	0	0	0	0	0	0	0	0	0	0	0	0	0	0	2.16616e-05	0	0	0	0	0	0	0	0	0	0	0	0	0
SRR1323723	0	0	0	0	0	0	0	0	0	0	0	0	0	0	0	0	0	0	0	0	0	0	0	0	0	0	0	0	0
SRR1323746	0	0	0	0	0	0	0	0	0	0	0	0	0	0	0	0	0	0	0	0	0	0	0	0	0	0	0	0	0
SRR1323764	0	0	0	0	0	0	0	0	0	0	0	0	0	0	0	0	0	0	0	0	0	0	0	0	0	0	0	0	0
SRR1323788	0	0	0	0	0	0	0	0	0	0	0	0	0	0	0	0	0	0	0	0	0	0	0	0	0	0	0	0	0
SRR1323807	0	0	0	0	0	0	0	0	0	0	0	0	0	0	0	0	0	0	0	0	0	0	0	0	0	0	0	0	0
SRR1323829	0	0	0	0	0	0	0	0	0	0	0	0	0	0	0	0	0	0	0	0	0	0	0	0	0	0	0	0	0
SRR1323850	0	0	0	0	0	0	0	0	0	0	0	0	0	0	0	0.000162928	0	0	0	0	0	0	0	0	0	0	0	0	0
SRR1323873	0	0	0	0	0	0	0	0	0	0	0	0	0	0	0	0.000273216	0	0	0	0	0	0	0	0	0	0	0	0	0
SRR1323896	0	0	0	0	0	0	0	0	0	0	0	0	0	0	0	0	0	0	0	0	0	0	0	0	0	0	0	0	0
SRR1323914	0	0	0	0	0	0	0	0	0	0	0	0	0	0	0	0	0	0	0	0	0	0	0	0	0	0	0	0	0
SRR1323936	0	0	0	0	0	0	0	0	0	0	0	0	0	0	0	0	0	0	0	0	0	0	0	0	0	0	0	0	0
SRR1323957	0	0	0	0	0	0	0	0	0	0	0	0	0	0	0	0	0	0	0	0	0	0	0	0	0	0	0	0	0
SRR1323977	0	0	0	0	0	0	0	0	0	0	0	0	0	0	0	0	0	0	0	0	0	0	0	0	0	0	0	0	0
SRR1324004	0	0	0	0	0	0	0	0	0	0	0	0	0	0	0	0	0	0	0	0	0	0	0	0	0	0	0	0	0
SRR1324025	0	0	0	0	0	0	0	0	0	0	0	0	0	0	0	0	0	0	0	0	0	0	0	0	0	0	0	0	0
SRR1324043	0	0	0	0	0	0	0	0	0	0	0	0	0	0	0	0	0	0	0	0	0	0	0	0	0	0	0	0	0
SRR1324062	0	0	0	0	0	0	0	0	0	0	0	0	0	0	0	0	0	0	0	0	0	0	0	0	0	0	0	0	0
SRR1324085	0	0	0	0	0	0	0	0	0	0	0	0	0	0	0	1.81055e-05	0	0	0	0	0	0	0	0	0	0	0	0	0
SRR1324102	0	0	0	0	0	0	0	0	0	0	0	0	0	0	0	0	0	0	0	0	0	0	0	0	0	0	0	0	0
SRR1324119	0	0	0	0	0	0	0	0	0	0	0	0	0	0	0	0	0	0	0	0	0	0	0	0	0	0	0	0	0
SRR1324141	0	0	0	0	0	0	0	0	0	0	0	0	0	0	0	0	0	0	0	0	0	0	0	0	0	0	0	0	0
SRR1324165	0	0	0	0	0	0	0	0	0	0	0	0	0	0	0	0	0	0	0	0	0	0	0	0	0	0	0	0	0
SRR1324184	0	0	0	0	0	0	0	0	0	0	0	0	0	0	0	0	0	0	0	0	0	0	0	0	0	0	0	0	0
SRR1324206	0	0	0	0	0	0	0	0	0	0	0	0	0	0	0	8.16945e-05	0	0	0	0	0	0	0	0	0	0	0	0	0
SRR1324226	0	0	0	0	0	0	0	0	0	0	0	0	0	0	0	0.00037091	0	0	0	0	0	0	0	0	0	0	0	0	0
SRR1324250	0	0	0	0	0	0	0	0	0	0	0	0	0	0	0	0	0	0	0	0	0	0	0	0	0	0	0	0	0
SRR1324269	0	0	0	0	0	0	0	0	0	0	0	0	0	0	0	0.000149245	0	0	0	0	0	0	0	0	0	0	0	0	0
SRR1324295	0	0	0	0	0	0	0	0	0	0	0	0	0	0	0	0	0	0	0	0	0	0	0	0	0	0	0	0	0
SRR1324314	0	0	0	0	0	0	0	0	0	0	0	0	0	0	0	0	0	0	0	0	0	0	0	0	0	0	0	0	0
SRR1324331	0	0	0	0	0	0	0	0	0	0	0	0	0	0	0	0	0	0	0	0	0	0	0	0	0	0	0	0	0
SRR1324349	0	0	0	0	0	0	0	0	0	0	0	0	0	0	0	0	0	0	0	0	0	0	0	0	0	0	0	0	0
SRR1324371	0.051386	0	0	0	0	0	0	0	0	0	0	0	0	0	0	0	0	0	0	0	0	0	0	0	0	0	0	0	0
SRR1324390	0	0	0	0	0	0	0	0	0	0	0	0	0	0	0	0	0	0	0	0	0	0	0	0	0	0	0	0	0
SRR1324412	0	0	0	0	0	0	0	0	0	0	0	0	0	0	0	0	0	0	0	0	0	0	0	0	0	0	0	0	0
SRR1324431	0	0	0	0	0	0	0	0	0	0	0	0	0	0	0	0	0	0	0	0	0	0	0	0	0	0	0	0	0
SRR1324452	0	0	0	0	0	0	0	0	0	0	0	0	0	0	0	0	0	0	0	0	0	0	0	0	0	0	0	0	0
SRR1324473	0	0	0	0	0	0	0	0	0	0	0	0	0	0	0	0	0	0	0	0	0	0	0	0	0	0	0	0	0
SRR1324496	0	0	0	0	0	0	0	0	0	0	0	0	0	0	0	0	0	0	0	0	0	0	0	0	0	0	0	0	0
SRR1324519	0	0	0	0	0	0	0	0	0	0	0	0	0	0	0	4.54301e-05	0	0	0	0	0	0	0	0	0	0	0	0	0
SRR1324545	0	0	0	0	0	0	0	0	0	0	0	0	0	0	0	0	0	0	0	0	0	0	0	0	0	0	0	0	0
SRR1324564	0	0	0	0	0	0	0	0	0	0	0	0	0	0	0	0	0	0	0	0	0	0	0	0	0	0	0	0	0
SRR1325138	0	0	0	0	0	0	0	0	0	0	0	0	0	0	0	0	0	0	0	0	0	0	0	0	0	0	0.000317981	0	0
SRR1325161	0	0	0	0	0	0	0	0	0	0	0	0	0	0	0	2.81189e-05	0	0	0	0	0	0	0	0	0	0	0	0	0
SRR1325182	0	0	0	0	0	0	0	0	0	0	0	0	0	0	0	0	4.45229e-05	0	0	0	0	0	0	0	0	0	0	0	0
SRR1325201	0	0	0	0	0	0	0	0	0	0	0	0	0	0	0	0.000922453	0	0	0	0	0	0	0	0	0	0	0	0	0
SRR1325225	0	0	0	0	0	0	0	0	0	0	0	0	0	0	0	0	0	0	0	0	0	0	0	0	0	0	0	0	0
SRR1325247	0	0	0	0	0	0	0	0	0	0	0	0	0	0	0	0.000672223	0	0	0	0	0	0	0	0	0	0	0	0	0
SRR1325271	0	0	0	0	0	0	0	0	0	0	0	0	0	0	0	0	0	0	0	0	0	0	0	0	0	0	0	0	0
SRR1325290	0	0	0	0	0	0	0	0	0	0	0	0	0	0	0	0	0	0	0	0	0	0	0	0	0	0	0	0	0
SRR1325310	0	0	0	0	0	0	0	0	0	0	0	0	0	0	0	0	0	0	0	0	0	0	0	0	0	0	0	0	0
SRR1325332	0	0	0	0	0	0	0	0	0	0	0	0	0	0	0	0	0	0	0	0	0	0	0	0	0	0	0	0	0
SRR1325353	0	0	0	0	0	0	0	0	0	0	0	0	0	0	0	6.01435e-05	0	0	0	0	0	0	0	0	0	0	0	0	0
SRR1325377	0	0	0	0	0	0	0	0	0	0	0	0	0	0	0	0.000101405	0	0	0	0	0	0	0	0	0	0	0	0	0
SRR1325401	0	0	0	0	0	0	0	0	0	0	0	0	0	0	0	0	0	0	0	0	0	0	0	0	0	0	0	0	0
SRR1325423	0	0	0	0	0	0	0	0	0	0	0	0	0	0	0	0	0	0	0	0	0	0	0	0	0	0	0	0	0
SRR1325446	0	0	0	0	0	0	0	0	0	0	0	0	0	0	0	0	0	0	0	0	0	0	0	0	0	0	0	0	0
SRR1325464	0	0	0	0	0	0	0	0	0	0	0	0	0	0	0	0	0	0	0	0	0	0	0	0	0	0	0	0	0
SRR1325483	0	0	0	0	0	0	0	0	0	0	0	0	0	0	0	0	0	0	0	0	0	0	0	0	0	0	0	0	0
SRR1325504	0	0	0	0	0	0	0	0	0	0	0	0	0	0	0	0.000139012	0	0	0	0	0	0	0	0	0	0	0	0	0
SRR1325559	0	0	0	0	0	0	0	0	0	0	0	0	0	0	0	0	0	0	0	0	0	0	0	0	0	0	0	0	0
SRR1325578	0	0	0	0	0	0	0	0	0	0	0	0	0	0	0	0	0	0	0	0	0	0	0	0	0	0	0	0	0
SRR1325620	0	0	0	0	0	0	0	0	0	0	0	0	0	0	0	0	0	0	0	0	0	0	0	0	0	0	0	0	0
SRR1325642	0	0	0	0	0	0	0	0	0	0	0	0	0	0	0	0.000183197	0	0	0	0	0	0	0	0	0	0	0	0	0
SRR1325665	0	0	0	0	0	0	0	0	0	0	0	0	0	0	0	0	0	0	0	0	0	0	0	0	0	0	0	0	0
SRR1325690	0	0	0	0	0	0	0	0	0	0	0	0	0	0	0	0	0	0	0	0	0	0	0	0	0	0	0	0	0
SRR1325733	0	0	0	0	0	0	0	0	0	0	0	0	0	0	0	0	0	0	0	0	0	0	0	0	0	0	0	0	0
SRR1325752	0	0	0	0	0	0	0	0	0	0	0	0	0	0	0	0	0	0	0	0	0	0	0	0	0	0	0	0	0
SRR1325771	0	0	0	0	0	0	0	0	0	0	0	0	0	0	0	0	0	0	0	0	0	0	0	0	0	0	0	0	0
SRR1325794	0	0	0	0	0	0	0	0	0	0	0	0	0	0	0	4.61704e-05	0.000104222	0	0	0	0	0	0	0	0	0	0	0	0
SRR1325826	0	0	0	0	0	0	0	0	0	0	0	0	0	0	0	0	0	0	0	0	0	0	0	0	0	0	0	0	0
SRR1325871	0	0	0	0	0	0	0	0	0	0	0	0	0	0	0	0	0	0	0	0	0	0	0	0	0	0	0	0	0.00466249
SRR1325888	0	0	0	0	0	0	0	0	0	0	0	0	0	0	0	0	0	0	0	0	0	0	0	0	0	0.00126117	0	0	0
SRR1325906	0	0	0	0	0	0	0	0	0	0	0	0	0	0	0	0	0	0	0	0	0	0	0	0	0	0	0	0	0
SRR1325927	0	0	0	0	0	0	0	0	0	0	0	0	0	0	0	0	0	0	0	0	0	0	0	0	0	0	0	0	0
SRR1325944	0	0	0	0	0	0	0	0	0	0	0	0	0	0	0	0	0	0	0	0	0	0	0	0	0	0	0	0	0
SRR1325964	0	0	0	0	0	0	0	0	0	0	0	0	0	0	0	0	0	0	0	0	0	0	0	0	0	0	0	0	0
SRR1325986	0	0	0	0	0	0	0	0	0	0	0	0	0	0	0	0	0	0	0	0	0	0	0	0	0	0	0	0	0
SRR1326020	0	0	0	0	0	0	0	0	0	0	0	0	0	0	0	0	0	0	0	0	0	0	0	0	0	0	0	0	0
SRR1326040	0	0	0	0	0	0	0	0	0	0	0	0	0	0	0	0	0	0	0	0	0	0	0	0	0	0	0	0	0
SRR1326059	0	0	0	0	0	0	0	0	0	0	0	0	0	0	0	0	0	0	0	0	0	0	0	0	0	0	0	0	0
SRR1326078	0	0	0	0	0	0	0	0	0	0	0	0	0	0	0	0	0	0	0	0	0	0	0	0	0	0	0	0	0
SRR1326100	0	0	0	0	0	0	0	0	0	0	0	0	0	0	0	0	0	0	0	0	0	0	0	0	0	0	0	0	0
SRR1326143	0	0	0	0	0	0	0	0	0	0	0	0	0	0	0	0	0	0	0	0	0	0	0	0	0	0	0	0	0
SRR1326161	0	0	0	0	0	0	0	0	0	0	0	0	0	0	0	0	0	0	0	0	0	0	0	0	0	0	0	0	0
SRR1326179	0	0	0	0	0	0	0	0	0	0	0	0	0	0	0	0	0	0	0	0	0	0	0	0	0	0	0	0	0
SRR1326205	0	0	0	0	0	0	0	0	0	0	0	0	0	0	0	0	0	0	0	0	0	0	0	0	0	0	0	0	0
SRR1326225	0	0	0	0	0	0	0	0	0	0	0	0	0	0	0	3.53335e-05	0	0	0	7.55146e-05	0	0	0	0	0	0	0	0	0
SRR1326249	0	0	0	0	0	0	0	0	0	0	0	0	0	0	0	0	0	0	0	0	0	0	0	0	0	0	0	0	0
SRR1326270	0	0	0	0	0	0	0	0	0	0	0	0	0.0233875	0	0	0	0	0	0	0	0	0	0	0	0	0	0	0	0
SRR1326292	0	0	0	0	0	0	0	0	0	0	0	0	0.00133642	0	0	0	0	0	0	0	0	0	0	0	0	0	0	0	0
SRR1326317	0	0	0	0	0	0	0	0	0	0	0	0	0	0	0	0.000390072	0	0	0	0	0	0	0	0	0	0	0	0	0
SRR1326343	0	0	0	0	0	0	0	0	0	0	0	0	0	0	0	0	0	0	0	0	0	0	0	0	0	0	0	0	0
SRR1326366	0	0	0	0	0	0	0	0	0	0	0	0	0	0	0	0	0	0	0	0	0	0	0	0	0	0	0	0	0
SRR1326384	0	0	0	0	0	0	0	0	0	0	0	0	0	0	0	7.87741e-05	0.00337857	0	0	0	0	0	0	0	0	0	0	0	0
SRR1326408	0	0	0	0	0	0	0	0	0	0	0	0	0	0	0	0	0	0	0	0	0	0	0	0	0	0	0	0	0
SRR1326427	0	0	0	0	0	0	0	0	0	0	0	0	0	0	0	0	0	0	0	0	0	0	0	0	0	0	0	0	0
SRR1326449	0	0	0	0	0	0	0	0	0	0	0	0	0	0	0	0.00011921	0	0	0	0	0	0	0	0	0	0	0	0	0
SRR1326471	0	0	0	0	0	0	0	0	0	0	0	0	0	0	0	0	0	0	0	0	0	0	0	0	0	0	0	0	0
SRR1326496	0	0	0	0	0	0	0	0	0	0	0	0	0	0	0	7.3374e-05	0	0	0	0	0	0	0	0	0	0	0	0	0
SRR1326536	0	0	0	0	0	0	0	0	0	0	0	0	0	0	0	0.000552634	0	0	0	0	0	0	0	0	0	0	0	0	0
SRR1326560	0	0	0	0	0	0	0	0	0	0	0	0	0	0	0	0	0	0	0	0	0	0	0	0	0	0	0	0	0
SRR1326579	0	0	0	0	0	0	0	0	0	0	0	0	0	0	0	1.98196e-05	0	0	0	0	0	0	0	0	0	0	0	0	0
SRR1326604	0	0	0	0	0	0	0	0	0	0	0	0	0	0	0	0	0	0	0	0	0	0	0	0	0	0	0	0	0
SRR1326624	0	0	0	0	0	0	0	0	0	0	0	0	0	0	0	0	0	0	0	0	0	0	0	0	0	0	0	0	0
SRR1326647	0	0	0	0	0	0	0	0	0	0	0	0	0	0	0	0	0	0	0	0	0	0	0	0	0	0	0	0	0
SRR1326687	0	0	0	0	0	0	0	0	0	0	0	0	0	0	0	0	0	0	0	0	0	0	0	0	0	0	0	0	0
SRR1326708	0	0	0	0	0	0	0	0	0	0	0	0	0	0	0	0	0	0	0	0	0	0	0	0	0	0	0	0	0
SRR1326752	0	0	0	0	0	0	0	0	0	0	0	0	0	0	0	5.72106e-05	0	0	0	0	0	0	0	0	0	0	0	0	0
SRR1326773	0	0	0	0	0	0	0	0	0	0	0	0	0	0	0	0	0	0	0	0	0	0	0	0	0	0	0	0	0
SRR1326797	0	0	0	0	0	0	0	0	0	0	0	0	0	0	0	2.55627e-05	0	0	0	0	0	0	0	0	0	0	0	0	0
SRR1326821	0	0	0	0	0	0	0	0	0	0	0	0	0	0	0	9.80024e-05	0	0	0	0	0	0	0	0	0	0	0	0	0
SRR1326845	0	0	0	0	0	0	0	0	0	0	0	0	0	0	0	0	0	0	0	0	0	0	0	0	0	0	0	0	0
SRR1326868	0	0	0	0	0	0	0	0	0	0	0	0	0	0	0	0.000362698	0	0	0	0	0	0	0	0	0	0	0	0	0
SRR1327279	0	0	0	0	0	0	0	0	0	0	0	0	0	0	0	0.00014303	0	0	0	0	0	0	0	0	0	0	0	0	0
SRR1327303	0	0	0	0	0	0	0	0	0	0	0	0	0	0	0	0.00165939	0	0	0	0	0	0	0	0	0	0	0	0	0
SRR1327327	0	0	0	0	0	0	0	0	0	0	0	0	0	0	0	0	0	0	0	0	0	0	0	0	0	0	0	0	0
SRR1327349	0	0	0	0	0	0	0	0	0	0	0	0	0	0	0	0	0	0	0	0	0	0	0	0	0	0	0	0	0
SRR1327366	0	0	0	0	0	0	0	0	0	0	0	0	0	0	0	0.000143605	0	0	0	0	0	0	0	0	0	0	0	0	0
SRR1327386	0	0	0	0	0	0	0	0	0	0	0	0	0	0	0	2.35029e-05	0	0	0	0	0	0	0	0	0	0	0	0	0
SRR1327410	0	0	0	0	0	0	0	0	0	0	0	0	0	0	0	0	0	0	0	0	0	0	0	0	0	0	0	0	0
SRR1327430	0	0	0	0	0	0	0	0	0	0	0	0	0	0	0	0.00012825	0	0	0	0	0	0	0	0	0	0	0	0	0
SRR1327454	0	0	0	0	0	0	0	0	0	0	0	0	0	0	0	0	0	0	0	0	0	0	0	0	0	0	0	0	0
SRR1327473	0	0	0	0	0	0	0	0	0	0	0	0	0	0	0	2.11634e-05	0	0	0	0	0	0	0	0	0	0	0	0	0
SRR1327505	0	0	0	0	0	0	0	0	0	0	0	0	0	0	0	0	0	0	0	0	0	0	0	0	0	0	0	0	0
SRR1327527	0	0	0	0	0	0	0	0	0	0	0	0	0	0	0	0	0	0	0	0	0	0	0	0	0	0	0	0	0
SRR1327548	0	0	0	0	0	0	0	0	0	0	0	0	0	0	0	0	0	0	0	0	0	0	0	0	0	0	0	0	0
SRR1327570	0	0	0	0	0	0	0	0	0	0	0	0	0	0	0	0	0	0	0	0	0	0	0	0	0	0	0	0	0
SRR1327593	0	0	0	0	0	0	0	0	0	0	0	0	0	0	0	0	0	0	0	0	0	0	0	0	0	0	0	0	0
SRR1327614	0	0	0	0	0	0	0	0	0	0	0	0	0	0	0	0	0	0	0	0	0	0	0	0	0	0	0	0	0
SRR1327632	0	0	0	0	0	0	0	0	0	0	0	0	0	0	0	0.000791291	0	0	0	0	0	0	0	0	0	0	0	0	0
SRR1327654	0	0	0	0	0	0	0	0	0	0	0	0	0	0	0	0.000117969	0	0	0	0	0	0	0	0	0	0	0	0	0
SRR1327680	0	0	0	0	0	0	0	0	0	0	0	0	0	0	0	0	0	0	0	0	0	0	0	0	0	0	0	0	0
SRR1327702	0	0	0	0	0	0	0	0	0	0	0	0	0	0	0	0	0	0	0	0	0	0	0	0	0	0	0	0	0
SRR1327723	0	0	0	0	0	0	0	0	0	0	0	0	0	0	0	0.000100213	0	0	0	0	0	0	0	0	0	0	0	0	0
SRR1327747	0	0	0	0	0	0	0	0	0	0	0	0	0	0	0	0	0	0	0	0	0	0	0	0	0	0	0	0	0
SRR1327769	0	0	0	0	0	0	0	0	0	0	0	0	0	0	0	0	0	0	0	0	0	0	0	0	0	0	0	0	0
SRR1327793	0	0	0	0	0	0	0	0	0	0	0	0	0	0	0	0	0	0	0	0	0	0	0	0	0	0	0	0	0
SRR1327811	0	0	0	0	0	0	0	0	0	0	0	0	0	0	0	0.000466207	0	0	0	0	0	0	0	0	0	0	0	0	0
SRR1327834	0	0	0	0	0	0	0	0	0	0	0	0	0	0	0	9.07087e-05	0	0	0	0	0	0	0	0	0	0	0	0	0
SRR1327855	0	0	0	0	0	0	0	0	0	0	0	0	0	0	0	0	0	0	0	0	0	0	0	0	0	0	0	0	0
SRR1327872	0	0	0	0	0	0	0	0	0	0	0	0	0	0	0	9.09595e-05	0	0	0	0	0	0	0	0	0	0.00103305	0	0	0
SRR1327896	0	0	0	0	0	0	0	0	0	0	0	0	0	0	0	0	0	0	0	0	0	0	0	0	0	0	0	0	0
SRR1327914	0	0	0	0	0	0	0	0	0	0	0	0	0	0	0	0	0	0	0	0	0	0	0	0	0	0	0	0	0
SRR1327933	0	0	0	0	0	0	0	0	0	0	0	0	0	0	0	0	0	0	0	0	0	0	0	0	0	0	0	0	0
SRR1327975	0	0	0	0	0	0	0	0	0	0	0	0	0	0	0	0	0	0	0	0	0	0	0	0	0	0	0	0	0
SRR1328035	0	0	0	0	0	0	0	0	0	0	0	0	0	0	0	0	0	0	0	0	0	0	0	0	0	0	0	0	0
SRR1328073	0	0	0	0	0	0	0	0	0	0	0	0	0	0	0	0.00105916	0	0	0	0	0	0	0	0	0	0	0	0	0
SRR1328101	0	0	0	0	0	0	0	0	0	0	0	0	0	0	0	0.000191118	0	0	0	0	0	0	0	0	0	0	0	0	0
SRR1328125	0	0	0	0	0	0	0	0	0	0	0	0	0	0	0	0	0	0	0	0	0	0	0	0	0	0	0	0	0
SRR1328143	0	0	0	0	0	0	0	0	0	0	0	0	0	0	0	0	0	0	0	0	0	0	0	0	0	0	0	0	0
[truncated: 6,993 more rows]
