# Supplementary material for: A tissue level atlas of the healthy human virome
Source: BMC Biol. 2020 Jun 4;18:55. doi: 10.1186/s12915-020-00785-5 (PMC7269688; doi:10.1186/s12915-020-00785-5)
Supplement: Supplementary file 5 — Additional file 5: Table S4 List of the genomic positions of the masked regions in each viral genome. [file 12915_2020_785_MOESM5_ESM.xlsx]

## Sheet: Table S4
Additional file 5: Table S4. List of the genomic positions of masked regions in each viral genome
Refseq ID	name	ID	start	end
NC_002018.1	Influenza_A_virus_(A/Puerto_Rico/8/1934(H1N1))_segment_6,_complete_sequence	ID_106	1352	1399
NC_002210.1	Influenza_B_virus_(B/Lee/1940)_segment_7,_complete_sequence	ID_115	792	832
NC_001348.1	Human_herpesvirus_3,_complete_genome	ID_119	18788	18847
NC_001348.1	Human_herpesvirus_3,_complete_genome	ID_119	19028	19187
NC_001348.1	Human_herpesvirus_3,_complete_genome	ID_119	110186	110252
NC_001348.1	Human_herpesvirus_3,_complete_genome	ID_119	119644	119710
NC_001350.1	Saimiriine_herpesvirus_2_complete_genome	ID_120	3954	4520
NC_001350.1	Saimiriine_herpesvirus_2_complete_genome	ID_120	26656	26706
NC_001350.1	Saimiriine_herpesvirus_2_complete_genome	ID_120	26930	27172
NC_001350.1	Saimiriine_herpesvirus_2_complete_genome	ID_120	101686	102021
NC_001350.1	Saimiriine_herpesvirus_2_complete_genome	ID_120	102037	102100
NC_001352.1	Human_papillomavirus_-_2,_complete_genome	ID_121	7333	7386
NC_001355.1	Human_papillomavirus_type_6b,_complete_genome	ID_123	7477	7523
NC_001362.1	Friend_murine_leukemia_virus_FB29_complete_genome	ID_126	1381	1436
NC_001362.1	Friend_murine_leukemia_virus_FB29_complete_genome	ID_126	2858	3210
NC_001362.1	Friend_murine_leukemia_virus_FB29_complete_genome	ID_126	4236	4302
NC_001362.1	Friend_murine_leukemia_virus_FB29_complete_genome	ID_126	4333	4461
NC_001362.1	Friend_murine_leukemia_virus_FB29_complete_genome	ID_126	4971	5090
NC_001362.1	Friend_murine_leukemia_virus_FB29_complete_genome	ID_126	5640	5721
NC_001402.1	Avian_carcinoma_virus,_complete_genome	ID_129	679	897
NC_001402.1	Avian_carcinoma_virus,_complete_genome	ID_129	924	1080
NC_001402.1	Avian_carcinoma_virus,_complete_genome	ID_129	1215	1284
NC_001402.1	Avian_carcinoma_virus,_complete_genome	ID_129	1479	1929
NC_001403.1	Fujinami_sarcoma_virus,_complete_genome	ID_130	1696	1843
NC_001403.1	Fujinami_sarcoma_virus,_complete_genome	ID_130	1847	2090
NC_001403.1	Fujinami_sarcoma_virus,_complete_genome	ID_130	2265	2389
NC_001403.1	Fujinami_sarcoma_virus,_complete_genome	ID_130	2513	2682
NC_001403.1	Fujinami_sarcoma_virus,_complete_genome	ID_130	2797	2980
NC_001403.1	Fujinami_sarcoma_virus,_complete_genome	ID_130	2989	3772
NC_001405.1	Human_adenovirus_C,_complete_genome	ID_131	3776	3815
NC_001407.1	Rous_sarcoma_virus,_complete_genome	ID_132	7125	7350
NC_001407.1	Rous_sarcoma_virus,_complete_genome	ID_132	7365	7575
NC_001407.1	Rous_sarcoma_virus,_complete_genome	ID_132	7671	8670
NC_001436.1	Human_T-lymphotropic_virus_1,_complete_genome	ID_139	6634	6686
NC_001452.1	Visna/Maedi_virus_strain_kv1772,_complete_genome	ID_144	2290	2346
NC_001452.1	Visna/Maedi_virus_strain_kv1772,_complete_genome	ID_144	8784	8822
NC_001457.1	Human_papillomavirus_type_4,_complete_genome	ID_146	3371	3410
NC_001458.1	Human_papillomavirus_type_63,_complete_genome	ID_147	4683	4723
NC_001461.1	Bovine_viral_diarrhea_virus_1,_complete_genome	ID_149	5020	5265
NC_001461.1	Bovine_viral_diarrhea_virus_1,_complete_genome	ID_149	12358	12409
NC_001463.1	Caprine_arthritis-encephalitis_virus,_complete_genome	ID_150	2325	2389
NC_001480.1	Eggplant_mosaic_virus,_complete_genome	ID_154	1790	1825
NC_001494.1	Jaagsiekte_sheep_retrovirus,_complete_genome	ID_161	108	148
NC_001494.1	Jaagsiekte_sheep_retrovirus,_complete_genome	ID_161	2916	3331
NC_001494.1	Jaagsiekte_sheep_retrovirus,_complete_genome	ID_161	3590	3715
NC_001494.1	Jaagsiekte_sheep_retrovirus,_complete_genome	ID_161	4733	4846
NC_001494.1	Jaagsiekte_sheep_retrovirus,_complete_genome	ID_161	4955	5121
NC_001499.1	Abelson_murine_leukemia_virus,_complete_genome	ID_163	1325	1885
NC_001499.1	Abelson_murine_leukemia_virus,_complete_genome	ID_163	1888	2605
NC_001499.1	Abelson_murine_leukemia_virus,_complete_genome	ID_163	2610	2712
NC_001499.1	Abelson_murine_leukemia_virus,_complete_genome	ID_163	2761	3571
NC_001499.1	Abelson_murine_leukemia_virus,_complete_genome	ID_163	5217	5318
NC_001500.1	Spleen_focus-forming_virus,_complete_genome	ID_164	1677	1806
NC_001500.1	Spleen_focus-forming_virus,_complete_genome	ID_164	3668	3708
NC_001501.1	Moloney_murine_leukemia_virus,_complete_genome	ID_165	1040	1174
NC_001501.1	Moloney_murine_leukemia_virus,_complete_genome	ID_165	2875	2948
NC_001501.1	Moloney_murine_leukemia_virus,_complete_genome	ID_165	3987	4202
NC_001501.1	Moloney_murine_leukemia_virus,_complete_genome	ID_165	4750	4821
NC_001501.1	Moloney_murine_leukemia_virus,_complete_genome	ID_165	5378	5473
NC_001502.1	Moloney_murine_sarcoma_virus,_complete_genome	ID_166	1240	1374
NC_001502.1	Moloney_murine_sarcoma_virus,_complete_genome	ID_166	2403	2450
NC_001502.1	Moloney_murine_sarcoma_virus,_complete_genome	ID_166	3586	4364
NC_001503.1	Mouse_mammary_tumor_virus,_complete_genome	ID_167	1961	2046
NC_001503.1	Mouse_mammary_tumor_virus,_complete_genome	ID_167	2965	3180
NC_001503.1	Mouse_mammary_tumor_virus,_complete_genome	ID_167	3316	3463
NC_001503.1	Mouse_mammary_tumor_virus,_complete_genome	ID_167	3609	3693
NC_001503.1	Mouse_mammary_tumor_virus,_complete_genome	ID_167	4799	4881
NC_001503.1	Mouse_mammary_tumor_virus,_complete_genome	ID_167	4945	5097
NC_001506.1	Murine_osteosarcoma_virus,_complete_genome	ID_168	231	263
NC_001506.1	Murine_osteosarcoma_virus,_complete_genome	ID_168	1566	2230
NC_001506.1	Murine_osteosarcoma_virus,_complete_genome	ID_168	2295	2716
NC_001511.1	Ovine_lentivirus,_complete_genome	ID_170	2327	2398
NC_001514.1	Squirrel_monkey_retrovirus_-_HLB,_complete_genome	ID_173	3758	4004
NC_001514.1	Squirrel_monkey_retrovirus_-_HLB,_complete_genome	ID_173	4064	4129
NC_001514.1	Squirrel_monkey_retrovirus_-_HLB,_complete_genome	ID_173	4384	4460
NC_001514.1	Squirrel_monkey_retrovirus_-_HLB,_complete_genome	ID_173	5555	5700
NC_001514.1	Squirrel_monkey_retrovirus_-_HLB,_complete_genome	ID_173	7627	7758
NC_001522.1	Bovine_papillomavirus_-_1,_complete_genome	ID_174	7076	7111
NC_001539.1	Canine_parvovirus,_complete_genome	ID_179	1674	1707
NC_001550.1	Mason-Pfizer_monkey_virus,_complete_genome	ID_183	1999	2058
NC_001550.1	Mason-Pfizer_monkey_virus,_complete_genome	ID_183	2081	2125
NC_001550.1	Mason-Pfizer_monkey_virus,_complete_genome	ID_183	3169	3251
NC_001550.1	Mason-Pfizer_monkey_virus,_complete_genome	ID_183	3727	3805
NC_001550.1	Mason-Pfizer_monkey_virus,_complete_genome	ID_183	4900	4997
NC_001550.1	Mason-Pfizer_monkey_virus,_complete_genome	ID_183	5106	5250
NC_001550.1	Mason-Pfizer_monkey_virus,_complete_genome	ID_183	6958	7111
NC_001550.1	Mason-Pfizer_monkey_virus,_complete_genome	ID_183	8289	8353
NC_001576.1	Human_papillomavirus_type_10_genomic_DNA	ID_186	7338	7467
NC_001587.1	Human_papillomavirus_type_34,_complete_genome	ID_189	223	266
NC_001587.1	Human_papillomavirus_type_34,_complete_genome	ID_189	3866	3906
NC_001587.1	Human_papillomavirus_type_34,_complete_genome	ID_189	3963	4003
NC_001593.1	Human_papillomavirus_type_53,_complete_genome	ID_191	3887	3940
NC_001611.1	Variola_virus,_complete_genome	ID_196	13120	13170
NC_001611.1	Variola_virus,_complete_genome	ID_196	24119	24581
NC_001611.1	Variola_virus,_complete_genome	ID_196	52874	53031
NC_001611.1	Variola_virus,_complete_genome	ID_196	53152	53286
NC_001611.1	Variola_virus,_complete_genome	ID_196	53785	54652
NC_001611.1	Variola_virus,_complete_genome	ID_196	91486	91531
NC_001611.1	Variola_virus,_complete_genome	ID_196	164148	164196
NC_001618.1	UR2_sarcoma_virus,_complete_genome	ID_199	1062	1293
NC_001618.1	UR2_sarcoma_virus,_complete_genome	ID_199	1294	1404
NC_001618.1	UR2_sarcoma_virus,_complete_genome	ID_199	1515	1726
NC_001619.1	Lambdapapillomavirus_2,_complete_genome	ID_200	3881	3936
NC_001623.1	Autographa_californica_nucleopolyhedrovirus,_complete_genome	ID_201	29054	29173
NC_001623.1	Autographa_californica_nucleopolyhedrovirus,_complete_genome	ID_201	69908	69965
NC_001623.1	Autographa_californica_nucleopolyhedrovirus,_complete_genome	ID_201	78271	78542
NC_001623.1	Autographa_californica_nucleopolyhedrovirus,_complete_genome	ID_201	105902	106082
NC_001623.1	Autographa_californica_nucleopolyhedrovirus,_complete_genome	ID_201	110112	110145
NC_001655.1	Hepatitis_GB_virus_B,_complete_genome	ID_1	9051	9090
NC_001672.1	Tick-borne_encephalitis_virus,_complete_genome	ID_206	10475	10557
NC_001702.1	Murine_type_C_retrovirus,_complete_genome	ID_14	2866	2956
NC_001702.1	Murine_type_C_retrovirus,_complete_genome	ID_14	3001	3228
NC_001702.1	Murine_type_C_retrovirus,_complete_genome	ID_14	4214	4483
NC_001702.1	Murine_type_C_retrovirus,_complete_genome	ID_14	4990	5109
NC_001702.1	Murine_type_C_retrovirus,_complete_genome	ID_14	5652	5740
NC_001702.1	Murine_type_C_retrovirus,_complete_genome	ID_14	7355	7428
NC_001722.1	Human_immunodeficiency_virus_2,_complete_genome	ID_218	1749	1788
NC_001731.1	Molluscum_contagiosum_virus_subtype_1,_complete_genome	ID_221	780	821
NC_001731.1	Molluscum_contagiosum_virus_subtype_1,_complete_genome	ID_221	4453	4492
NC_001731.1	Molluscum_contagiosum_virus_subtype_1,_complete_genome	ID_221	26085	26159
NC_001731.1	Molluscum_contagiosum_virus_subtype_1,_complete_genome	ID_221	83056	83630
NC_001731.1	Molluscum_contagiosum_virus_subtype_1,_complete_genome	ID_221	89265	89411
NC_001731.1	Molluscum_contagiosum_virus_subtype_1,_complete_genome	ID_221	118714	118787
NC_001731.1	Molluscum_contagiosum_virus_subtype_1,_complete_genome	ID_221	185797	185836
NC_001731.1	Molluscum_contagiosum_virus_subtype_1,_complete_genome	ID_221	189468	189509
NC_001781.1	Human_orthopneumovirus_Subgroup_B,_complete_genome	ID_224	14721	14775
NC_001815.1	Simian_T-lymphotropic_virus_2,_complete_genome	ID_230	3000	3057
NC_001847.1	Bovine_herpesvirus_1,_complete_genome	ID_236	16129	16186
NC_001847.1	Bovine_herpesvirus_1,_complete_genome	ID_236	98215	98315
NC_001847.1	Bovine_herpesvirus_1,_complete_genome	ID_236	98405	98457
NC_001847.1	Bovine_herpesvirus_1,_complete_genome	ID_236	107249	107526
NC_001847.1	Bovine_herpesvirus_1,_complete_genome	ID_236	130691	130968
NC_001866.1	Avian_myelocytomatosis_virus,_complete_genome	ID_238	1685	1903
NC_001866.1	Avian_myelocytomatosis_virus,_complete_genome	ID_238	1930	2086
NC_001866.1	Avian_myelocytomatosis_virus,_complete_genome	ID_238	2221	2295
NC_001866.1	Avian_myelocytomatosis_virus,_complete_genome	ID_238	2497	2947
NC_001867.1	Walleye_dermal_sarcoma_virus,_complete_genome	ID_239	3421	3488
NC_001874.1	Rhopalosiphum_padi_virus,_complete_genome	ID_240	8622	8693
NC_001876.1	Bovine_adenovirus_3_complete_genome	ID_241	16346	16381
NC_001899.1	Diatraea_saccharalis_densovirus,_complete_genome	ID_243	27	70
NC_001899.1	Diatraea_saccharalis_densovirus,_complete_genome	ID_243	3300	3332
NC_001940.1	Feline_leukemia_virus,_complete_genome	ID_251	2661	2712
NC_001940.1	Feline_leukemia_virus,_complete_genome	ID_251	3036	3184
NC_001940.1	Feline_leukemia_virus,_complete_genome	ID_251	3906	4011
NC_001940.1	Feline_leukemia_virus,_complete_genome	ID_251	4524	4643
NC_001940.1	Feline_leukemia_virus,_complete_genome	ID_251	5827	5936
NC_001962.1	Bombyx_mori_NPV,_complete_genome	ID_255	25127	25246
NC_001962.1	Bombyx_mori_NPV,_complete_genome	ID_255	25265	25311
NC_001962.1	Bombyx_mori_NPV,_complete_genome	ID_255	47573	47616
NC_001962.1	Bombyx_mori_NPV,_complete_genome	ID_255	85311	85359
NC_001962.1	Bombyx_mori_NPV,_complete_genome	ID_255	97877	98170
NC_001962.1	Bombyx_mori_NPV,_complete_genome	ID_255	101775	101808
NC_001973.1	Lymantria_dispar_MNPV,_complete_genome	ID_256	40686	40905
NC_001973.1	Lymantria_dispar_MNPV,_complete_genome	ID_256	57306	57545
NC_001973.1	Lymantria_dispar_MNPV,_complete_genome	ID_256	64838	64903
NC_001973.1	Lymantria_dispar_MNPV,_complete_genome	ID_256	65097	66037
NC_001973.1	Lymantria_dispar_MNPV,_complete_genome	ID_256	116575	117213
NC_001987.1	Ateline_herpesvirus_3_complete_genome	ID_258	97137	97284
NC_001987.1	Ateline_herpesvirus_3_complete_genome	ID_258	97401	97463
NC_001993.1	Melanoplus_sanguinipes_entomopoxvirus,_complete_genome	ID_260	137	840
NC_001993.1	Melanoplus_sanguinipes_entomopoxvirus,_complete_genome	ID_260	1128	1591
NC_001993.1	Melanoplus_sanguinipes_entomopoxvirus,_complete_genome	ID_260	8186	8334
NC_001993.1	Melanoplus_sanguinipes_entomopoxvirus,_complete_genome	ID_260	14048	14343
NC_001993.1	Melanoplus_sanguinipes_entomopoxvirus,_complete_genome	ID_260	16253	16558
NC_001993.1	Melanoplus_sanguinipes_entomopoxvirus,_complete_genome	ID_260	18898	18972
NC_001993.1	Melanoplus_sanguinipes_entomopoxvirus,_complete_genome	ID_260	19054	19243
NC_001993.1	Melanoplus_sanguinipes_entomopoxvirus,_complete_genome	ID_260	19744	19860
NC_001993.1	Melanoplus_sanguinipes_entomopoxvirus,_complete_genome	ID_260	20140	20203
NC_001993.1	Melanoplus_sanguinipes_entomopoxvirus,_complete_genome	ID_260	20450	20722
NC_001993.1	Melanoplus_sanguinipes_entomopoxvirus,_complete_genome	ID_260	22900	23004
NC_001993.1	Melanoplus_sanguinipes_entomopoxvirus,_complete_genome	ID_260	24666	24783
NC_001993.1	Melanoplus_sanguinipes_entomopoxvirus,_complete_genome	ID_260	25662	25844
NC_001993.1	Melanoplus_sanguinipes_entomopoxvirus,_complete_genome	ID_260	26383	26770
NC_001993.1	Melanoplus_sanguinipes_entomopoxvirus,_complete_genome	ID_260	28328	28771
NC_001993.1	Melanoplus_sanguinipes_entomopoxvirus,_complete_genome	ID_260	33031	34000
NC_001993.1	Melanoplus_sanguinipes_entomopoxvirus,_complete_genome	ID_260	38670	38863
NC_001993.1	Melanoplus_sanguinipes_entomopoxvirus,_complete_genome	ID_260	40378	40585
NC_001993.1	Melanoplus_sanguinipes_entomopoxvirus,_complete_genome	ID_260	43343	43425
NC_001993.1	Melanoplus_sanguinipes_entomopoxvirus,_complete_genome	ID_260	47091	47142
NC_001993.1	Melanoplus_sanguinipes_entomopoxvirus,_complete_genome	ID_260	51136	51243
NC_001993.1	Melanoplus_sanguinipes_entomopoxvirus,_complete_genome	ID_260	51662	52120
NC_001993.1	Melanoplus_sanguinipes_entomopoxvirus,_complete_genome	ID_260	54300	54382
NC_001993.1	Melanoplus_sanguinipes_entomopoxvirus,_complete_genome	ID_260	54390	55070
NC_001993.1	Melanoplus_sanguinipes_entomopoxvirus,_complete_genome	ID_260	61907	61983
NC_001993.1	Melanoplus_sanguinipes_entomopoxvirus,_complete_genome	ID_260	65868	65978
NC_001993.1	Melanoplus_sanguinipes_entomopoxvirus,_complete_genome	ID_260	81003	81132
NC_001993.1	Melanoplus_sanguinipes_entomopoxvirus,_complete_genome	ID_260	90317	90478
NC_001993.1	Melanoplus_sanguinipes_entomopoxvirus,_complete_genome	ID_260	92961	93119
NC_001993.1	Melanoplus_sanguinipes_entomopoxvirus,_complete_genome	ID_260	93559	93747
NC_001993.1	Melanoplus_sanguinipes_entomopoxvirus,_complete_genome	ID_260	93778	94099
NC_001993.1	Melanoplus_sanguinipes_entomopoxvirus,_complete_genome	ID_260	95743	95848
NC_001993.1	Melanoplus_sanguinipes_entomopoxvirus,_complete_genome	ID_260	96949	97052
NC_001993.1	Melanoplus_sanguinipes_entomopoxvirus,_complete_genome	ID_260	98488	98639
NC_001993.1	Melanoplus_sanguinipes_entomopoxvirus,_complete_genome	ID_260	99045	99567
NC_001993.1	Melanoplus_sanguinipes_entomopoxvirus,_complete_genome	ID_260	104191	104320
NC_001993.1	Melanoplus_sanguinipes_entomopoxvirus,_complete_genome	ID_260	106514	106643
NC_001993.1	Melanoplus_sanguinipes_entomopoxvirus,_complete_genome	ID_260	107592	107642
NC_001993.1	Melanoplus_sanguinipes_entomopoxvirus,_complete_genome	ID_260	110637	110806
NC_001993.1	Melanoplus_sanguinipes_entomopoxvirus,_complete_genome	ID_260	120670	120817
NC_001993.1	Melanoplus_sanguinipes_entomopoxvirus,_complete_genome	ID_260	124959	125169
NC_001993.1	Melanoplus_sanguinipes_entomopoxvirus,_complete_genome	ID_260	125716	125822
NC_001993.1	Melanoplus_sanguinipes_entomopoxvirus,_complete_genome	ID_260	126376	126624
NC_001993.1	Melanoplus_sanguinipes_entomopoxvirus,_complete_genome	ID_260	132147	132245
NC_001993.1	Melanoplus_sanguinipes_entomopoxvirus,_complete_genome	ID_260	134358	134405
NC_001993.1	Melanoplus_sanguinipes_entomopoxvirus,_complete_genome	ID_260	140094	140524
NC_001993.1	Melanoplus_sanguinipes_entomopoxvirus,_complete_genome	ID_260	143389	143552
NC_001993.1	Melanoplus_sanguinipes_entomopoxvirus,_complete_genome	ID_260	152390	152463
NC_001993.1	Melanoplus_sanguinipes_entomopoxvirus,_complete_genome	ID_260	154836	154888
NC_001993.1	Melanoplus_sanguinipes_entomopoxvirus,_complete_genome	ID_260	166479	166849
NC_001993.1	Melanoplus_sanguinipes_entomopoxvirus,_complete_genome	ID_260	172098	172186
NC_001993.1	Melanoplus_sanguinipes_entomopoxvirus,_complete_genome	ID_260	177989	178203
NC_001993.1	Melanoplus_sanguinipes_entomopoxvirus,_complete_genome	ID_260	179290	179443
NC_001993.1	Melanoplus_sanguinipes_entomopoxvirus,_complete_genome	ID_260	183514	183739
NC_001993.1	Melanoplus_sanguinipes_entomopoxvirus,_complete_genome	ID_260	186153	186391
NC_001993.1	Melanoplus_sanguinipes_entomopoxvirus,_complete_genome	ID_260	189990	190294
NC_001993.1	Melanoplus_sanguinipes_entomopoxvirus,_complete_genome	ID_260	190408	190785
NC_001993.1	Melanoplus_sanguinipes_entomopoxvirus,_complete_genome	ID_260	192400	192528
NC_001993.1	Melanoplus_sanguinipes_entomopoxvirus,_complete_genome	ID_260	195627	195765
NC_001993.1	Melanoplus_sanguinipes_entomopoxvirus,_complete_genome	ID_260	199137	199257
NC_001993.1	Melanoplus_sanguinipes_entomopoxvirus,_complete_genome	ID_260	202406	202717
NC_001993.1	Melanoplus_sanguinipes_entomopoxvirus,_complete_genome	ID_260	205452	205633
NC_001993.1	Melanoplus_sanguinipes_entomopoxvirus,_complete_genome	ID_260	205697	205789
NC_001993.1	Melanoplus_sanguinipes_entomopoxvirus,_complete_genome	ID_260	206063	206607
NC_001993.1	Melanoplus_sanguinipes_entomopoxvirus,_complete_genome	ID_260	207253	207708
NC_001993.1	Melanoplus_sanguinipes_entomopoxvirus,_complete_genome	ID_260	208116	208618
NC_001993.1	Melanoplus_sanguinipes_entomopoxvirus,_complete_genome	ID_260	211123	211410
NC_001993.1	Melanoplus_sanguinipes_entomopoxvirus,_complete_genome	ID_260	216194	216341
NC_001993.1	Melanoplus_sanguinipes_entomopoxvirus,_complete_genome	ID_260	217649	217917
NC_001993.1	Melanoplus_sanguinipes_entomopoxvirus,_complete_genome	ID_260	218405	218529
NC_001993.1	Melanoplus_sanguinipes_entomopoxvirus,_complete_genome	ID_260	219106	219504
NC_001993.1	Melanoplus_sanguinipes_entomopoxvirus,_complete_genome	ID_260	221543	221750
NC_001993.1	Melanoplus_sanguinipes_entomopoxvirus,_complete_genome	ID_260	223686	223738
NC_001993.1	Melanoplus_sanguinipes_entomopoxvirus,_complete_genome	ID_260	223897	224112
NC_001993.1	Melanoplus_sanguinipes_entomopoxvirus,_complete_genome	ID_260	228279	228507
NC_001993.1	Melanoplus_sanguinipes_entomopoxvirus,_complete_genome	ID_260	235110	236105
NC_002050.1	Tomato_spotted_wilt_virus_RNA_M,_complete_sequence	ID_264	1098	1159
NC_002050.1	Tomato_spotted_wilt_virus_RNA_M,_complete_sequence	ID_264	2025	2066
NC_002051.1	Tomato_spotted_wilt_virus_RNA_S,_complete_sequence	ID_265	1702	1773
NC_000898.1	Human_herpesvirus_6B,_complete_genome	ID_270	58	405
NC_000898.1	Human_herpesvirus_6B,_complete_genome	ID_270	129043	129677
NC_000898.1	Human_herpesvirus_6B,_complete_genome	ID_270	133946	134025
NC_000898.1	Human_herpesvirus_6B,_complete_genome	ID_270	153379	153726
NC_000899.1	Fowl_adenovirus_D,_complete_genome	ID_271	25854	25956
NC_001266.1	Rabbit_fibroma_virus,_complete_genome	ID_276	15924	15990
NC_001266.1	Rabbit_fibroma_virus,_complete_genome	ID_276	16183	16626
NC_001266.1	Rabbit_fibroma_virus,_complete_genome	ID_276	16702	16776
NC_002161.1	Bovine_parainfluenza_virus_3,_complete_genome	ID_277	2795	2832
NC_002169.1	Spodoptera_exigua_nucleopolyhedrovirus_complete_genome	ID_278	21614	21954
NC_002169.1	Spodoptera_exigua_nucleopolyhedrovirus_complete_genome	ID_278	87738	87771
NC_002169.1	Spodoptera_exigua_nucleopolyhedrovirus_complete_genome	ID_278	93258	93293
NC_002169.1	Spodoptera_exigua_nucleopolyhedrovirus_complete_genome	ID_278	116544	116611
NC_002169.1	Spodoptera_exigua_nucleopolyhedrovirus_complete_genome	ID_278	118528	118738
NC_002188.1	Fowlpox_virus,_complete_genome	ID_279	52056	52187
NC_002188.1	Fowlpox_virus,_complete_genome	ID_279	73197	73395
NC_002188.1	Fowlpox_virus,_complete_genome	ID_279	98892	99064
NC_002188.1	Fowlpox_virus,_complete_genome	ID_279	135648	135733
NC_002188.1	Fowlpox_virus,_complete_genome	ID_279	268416	268468
NC_002201.1	Equine_foamy_virus,_complete_genome	ID_282	3677	3726
NC_002201.1	Equine_foamy_virus,_complete_genome	ID_282	9694	9727
NC_002324.1	Rice_grassy_stunt_virus_RNA_2,_complete_sequence	ID_286	324	362
NC_002324.1	Rice_grassy_stunt_virus_RNA_2,_complete_sequence	ID_286	1370	1410
NC_002325.1	Rice_grassy_stunt_virus_RNA_3,_complete_sequence	ID_287	1009	1086
NC_002327.1	Rice_grassy_stunt_virus_RNA_5,_complete_sequence	ID_289	790	897
NC_002327.1	Rice_grassy_stunt_virus_RNA_5,_complete_sequence	ID_289	1397	1454
NC_002328.1	Rice_grassy_stunt_virus_RNA_6,_complete_sequence	ID_290	907	960
NC_002331.1	Xestia_c-nigrum_granulovirus,_complete_genome	ID_291	42991	43183
NC_002331.1	Xestia_c-nigrum_granulovirus,_complete_genome	ID_291	60061	60141
NC_001824.1	Lymphocystis_disease_virus_1,_complete_genome	ID_296	16179	16646
NC_001824.1	Lymphocystis_disease_virus_1,_complete_genome	ID_296	63318	63370
NC_001824.1	Lymphocystis_disease_virus_1,_complete_genome	ID_296	74500	74559
NC_001824.1	Lymphocystis_disease_virus_1,_complete_genome	ID_296	90140	90188
NC_001824.1	Lymphocystis_disease_virus_1,_complete_genome	ID_296	90887	91385
NC_002520.1	Amsacta_moorei_entomopoxvirus_'L',_complete_genome	ID_302	525	686
NC_002520.1	Amsacta_moorei_entomopoxvirus_'L',_complete_genome	ID_302	1762	1940
NC_002520.1	Amsacta_moorei_entomopoxvirus_'L',_complete_genome	ID_302	2215	2352
NC_002520.1	Amsacta_moorei_entomopoxvirus_'L',_complete_genome	ID_302	4292	4445
NC_002520.1	Amsacta_moorei_entomopoxvirus_'L',_complete_genome	ID_302	7571	8031
NC_002520.1	Amsacta_moorei_entomopoxvirus_'L',_complete_genome	ID_302	8388	9022
NC_002520.1	Amsacta_moorei_entomopoxvirus_'L',_complete_genome	ID_302	10033	10225
NC_002520.1	Amsacta_moorei_entomopoxvirus_'L',_complete_genome	ID_302	10436	10553
NC_002520.1	Amsacta_moorei_entomopoxvirus_'L',_complete_genome	ID_302	10693	10886
NC_002520.1	Amsacta_moorei_entomopoxvirus_'L',_complete_genome	ID_302	13157	13327
NC_002520.1	Amsacta_moorei_entomopoxvirus_'L',_complete_genome	ID_302	15231	15334
NC_002520.1	Amsacta_moorei_entomopoxvirus_'L',_complete_genome	ID_302	15800	16013
NC_002520.1	Amsacta_moorei_entomopoxvirus_'L',_complete_genome	ID_302	16183	18368
NC_002520.1	Amsacta_moorei_entomopoxvirus_'L',_complete_genome	ID_302	18638	18719
NC_002520.1	Amsacta_moorei_entomopoxvirus_'L',_complete_genome	ID_302	18962	19010
NC_002520.1	Amsacta_moorei_entomopoxvirus_'L',_complete_genome	ID_302	20813	20887
NC_002520.1	Amsacta_moorei_entomopoxvirus_'L',_complete_genome	ID_302	28682	28729
NC_002520.1	Amsacta_moorei_entomopoxvirus_'L',_complete_genome	ID_302	29831	30946
NC_002520.1	Amsacta_moorei_entomopoxvirus_'L',_complete_genome	ID_302	31500	31630
NC_002520.1	Amsacta_moorei_entomopoxvirus_'L',_complete_genome	ID_302	32568	32854
NC_002520.1	Amsacta_moorei_entomopoxvirus_'L',_complete_genome	ID_302	32933	33054
NC_002520.1	Amsacta_moorei_entomopoxvirus_'L',_complete_genome	ID_302	33364	33592
NC_002520.1	Amsacta_moorei_entomopoxvirus_'L',_complete_genome	ID_302	34020	34124
NC_002520.1	Amsacta_moorei_entomopoxvirus_'L',_complete_genome	ID_302	38886	39005
NC_002520.1	Amsacta_moorei_entomopoxvirus_'L',_complete_genome	ID_302	40590	41041
NC_002520.1	Amsacta_moorei_entomopoxvirus_'L',_complete_genome	ID_302	42309	42688
NC_002520.1	Amsacta_moorei_entomopoxvirus_'L',_complete_genome	ID_302	52900	53005
NC_002520.1	Amsacta_moorei_entomopoxvirus_'L',_complete_genome	ID_302	56380	56417
NC_002520.1	Amsacta_moorei_entomopoxvirus_'L',_complete_genome	ID_302	56506	56831
NC_002520.1	Amsacta_moorei_entomopoxvirus_'L',_complete_genome	ID_302	59243	59510
NC_002520.1	Amsacta_moorei_entomopoxvirus_'L',_complete_genome	ID_302	60091	60251
NC_002520.1	Amsacta_moorei_entomopoxvirus_'L',_complete_genome	ID_302	70459	70580
NC_002520.1	Amsacta_moorei_entomopoxvirus_'L',_complete_genome	ID_302	73149	73339
NC_002520.1	Amsacta_moorei_entomopoxvirus_'L',_complete_genome	ID_302	73526	73693
NC_002520.1	Amsacta_moorei_entomopoxvirus_'L',_complete_genome	ID_302	76075	76625
NC_002520.1	Amsacta_moorei_entomopoxvirus_'L',_complete_genome	ID_302	77995	78054
NC_002520.1	Amsacta_moorei_entomopoxvirus_'L',_complete_genome	ID_302	81225	81370
NC_002520.1	Amsacta_moorei_entomopoxvirus_'L',_complete_genome	ID_302	82581	83008
NC_002520.1	Amsacta_moorei_entomopoxvirus_'L',_complete_genome	ID_302	83328	83388
NC_002520.1	Amsacta_moorei_entomopoxvirus_'L',_complete_genome	ID_302	83973	84197
NC_002520.1	Amsacta_moorei_entomopoxvirus_'L',_complete_genome	ID_302	90436	90566
NC_002520.1	Amsacta_moorei_entomopoxvirus_'L',_complete_genome	ID_302	93928	94073
NC_002520.1	Amsacta_moorei_entomopoxvirus_'L',_complete_genome	ID_302	97714	98131
NC_002520.1	Amsacta_moorei_entomopoxvirus_'L',_complete_genome	ID_302	98602	99612
NC_002520.1	Amsacta_moorei_entomopoxvirus_'L',_complete_genome	ID_302	102604	102899
NC_002520.1	Amsacta_moorei_entomopoxvirus_'L',_complete_genome	ID_302	103336	103737
NC_002520.1	Amsacta_moorei_entomopoxvirus_'L',_complete_genome	ID_302	105705	105961
NC_002520.1	Amsacta_moorei_entomopoxvirus_'L',_complete_genome	ID_302	107752	108039
NC_002520.1	Amsacta_moorei_entomopoxvirus_'L',_complete_genome	ID_302	109800	110038
NC_002520.1	Amsacta_moorei_entomopoxvirus_'L',_complete_genome	ID_302	110204	110695
NC_002520.1	Amsacta_moorei_entomopoxvirus_'L',_complete_genome	ID_302	111784	111835
NC_002520.1	Amsacta_moorei_entomopoxvirus_'L',_complete_genome	ID_302	112496	112894
NC_002520.1	Amsacta_moorei_entomopoxvirus_'L',_complete_genome	ID_302	114753	115396
NC_002520.1	Amsacta_moorei_entomopoxvirus_'L',_complete_genome	ID_302	115639	116047
NC_002520.1	Amsacta_moorei_entomopoxvirus_'L',_complete_genome	ID_302	116905	117011
NC_002520.1	Amsacta_moorei_entomopoxvirus_'L',_complete_genome	ID_302	117769	117815
NC_002520.1	Amsacta_moorei_entomopoxvirus_'L',_complete_genome	ID_302	121491	121668
NC_002520.1	Amsacta_moorei_entomopoxvirus_'L',_complete_genome	ID_302	121984	122282
NC_002520.1	Amsacta_moorei_entomopoxvirus_'L',_complete_genome	ID_302	123886	124113
NC_002520.1	Amsacta_moorei_entomopoxvirus_'L',_complete_genome	ID_302	127596	127731
NC_002520.1	Amsacta_moorei_entomopoxvirus_'L',_complete_genome	ID_302	129247	129532
NC_002520.1	Amsacta_moorei_entomopoxvirus_'L',_complete_genome	ID_302	130208	130516
NC_002520.1	Amsacta_moorei_entomopoxvirus_'L',_complete_genome	ID_302	133051	133407
NC_002520.1	Amsacta_moorei_entomopoxvirus_'L',_complete_genome	ID_302	135476	135614
NC_002520.1	Amsacta_moorei_entomopoxvirus_'L',_complete_genome	ID_302	136388	137045
NC_002520.1	Amsacta_moorei_entomopoxvirus_'L',_complete_genome	ID_302	141250	141811
NC_002520.1	Amsacta_moorei_entomopoxvirus_'L',_complete_genome	ID_302	142761	143148
NC_002520.1	Amsacta_moorei_entomopoxvirus_'L',_complete_genome	ID_302	143988	144188
NC_002520.1	Amsacta_moorei_entomopoxvirus_'L',_complete_genome	ID_302	146050	146280
NC_002520.1	Amsacta_moorei_entomopoxvirus_'L',_complete_genome	ID_302	147417	147570
NC_002520.1	Amsacta_moorei_entomopoxvirus_'L',_complete_genome	ID_302	148308	148381
NC_002520.1	Amsacta_moorei_entomopoxvirus_'L',_complete_genome	ID_302	148502	148733
NC_002520.1	Amsacta_moorei_entomopoxvirus_'L',_complete_genome	ID_302	149864	150067
NC_002520.1	Amsacta_moorei_entomopoxvirus_'L',_complete_genome	ID_302	150259	150678
NC_002520.1	Amsacta_moorei_entomopoxvirus_'L',_complete_genome	ID_302	151427	151486
NC_002520.1	Amsacta_moorei_entomopoxvirus_'L',_complete_genome	ID_302	154918	155112
NC_002520.1	Amsacta_moorei_entomopoxvirus_'L',_complete_genome	ID_302	156134	156433
NC_002520.1	Amsacta_moorei_entomopoxvirus_'L',_complete_genome	ID_302	165288	165743
NC_002520.1	Amsacta_moorei_entomopoxvirus_'L',_complete_genome	ID_302	168571	168705
NC_002520.1	Amsacta_moorei_entomopoxvirus_'L',_complete_genome	ID_302	168983	169245
NC_002520.1	Amsacta_moorei_entomopoxvirus_'L',_complete_genome	ID_302	169482	169804
NC_002520.1	Amsacta_moorei_entomopoxvirus_'L',_complete_genome	ID_302	174067	174527
NC_002520.1	Amsacta_moorei_entomopoxvirus_'L',_complete_genome	ID_302	176188	176403
NC_002520.1	Amsacta_moorei_entomopoxvirus_'L',_complete_genome	ID_302	180671	180818
NC_002520.1	Amsacta_moorei_entomopoxvirus_'L',_complete_genome	ID_302	181103	181426
NC_002520.1	Amsacta_moorei_entomopoxvirus_'L',_complete_genome	ID_302	184786	184881
NC_002520.1	Amsacta_moorei_entomopoxvirus_'L',_complete_genome	ID_302	186599	187025
NC_002520.1	Amsacta_moorei_entomopoxvirus_'L',_complete_genome	ID_302	187977	188077
NC_002520.1	Amsacta_moorei_entomopoxvirus_'L',_complete_genome	ID_302	190138	190221
NC_002520.1	Amsacta_moorei_entomopoxvirus_'L',_complete_genome	ID_302	190986	191254
NC_002520.1	Amsacta_moorei_entomopoxvirus_'L',_complete_genome	ID_302	192516	192680
NC_002520.1	Amsacta_moorei_entomopoxvirus_'L',_complete_genome	ID_302	192759	192907
NC_002520.1	Amsacta_moorei_entomopoxvirus_'L',_complete_genome	ID_302	198442	199136
NC_002520.1	Amsacta_moorei_entomopoxvirus_'L',_complete_genome	ID_302	199444	199974
NC_002520.1	Amsacta_moorei_entomopoxvirus_'L',_complete_genome	ID_302	200216	200879
NC_002520.1	Amsacta_moorei_entomopoxvirus_'L',_complete_genome	ID_302	201850	201995
NC_002520.1	Amsacta_moorei_entomopoxvirus_'L',_complete_genome	ID_302	207830	208546
NC_002520.1	Amsacta_moorei_entomopoxvirus_'L',_complete_genome	ID_302	209683	210680
NC_002520.1	Amsacta_moorei_entomopoxvirus_'L',_complete_genome	ID_302	210995	211348
NC_002520.1	Amsacta_moorei_entomopoxvirus_'L',_complete_genome	ID_302	212647	212778
NC_002520.1	Amsacta_moorei_entomopoxvirus_'L',_complete_genome	ID_302	213801	214537
NC_002520.1	Amsacta_moorei_entomopoxvirus_'L',_complete_genome	ID_302	215883	216174
NC_002520.1	Amsacta_moorei_entomopoxvirus_'L',_complete_genome	ID_302	216670	216760
NC_002520.1	Amsacta_moorei_entomopoxvirus_'L',_complete_genome	ID_302	216845	217240
NC_002520.1	Amsacta_moorei_entomopoxvirus_'L',_complete_genome	ID_302	219374	219870
NC_002520.1	Amsacta_moorei_entomopoxvirus_'L',_complete_genome	ID_302	220164	220835
NC_002520.1	Amsacta_moorei_entomopoxvirus_'L',_complete_genome	ID_302	223370	224004
NC_002520.1	Amsacta_moorei_entomopoxvirus_'L',_complete_genome	ID_302	224361	224821
NC_002520.1	Amsacta_moorei_entomopoxvirus_'L',_complete_genome	ID_302	227947	228100
NC_002520.1	Amsacta_moorei_entomopoxvirus_'L',_complete_genome	ID_302	230040	230177
NC_002520.1	Amsacta_moorei_entomopoxvirus_'L',_complete_genome	ID_302	230452	230630
NC_002520.1	Amsacta_moorei_entomopoxvirus_'L',_complete_genome	ID_302	231706	231867
NC_002531.1	Alcelaphine_herpesvirus_1,_complete_genome	ID_304	23552	23594
NC_002531.1	Alcelaphine_herpesvirus_1,_complete_genome	ID_304	103728	103826
NC_002548.1	Acute_bee_paralysis_virus,_complete_genome	ID_307	9457	9491
NC_002577.1	Gallid_herpesvirus_3,_complete_genome	ID_319	1989	2507
NC_002577.1	Gallid_herpesvirus_3,_complete_genome	ID_319	8442	8506
NC_002577.1	Gallid_herpesvirus_3,_complete_genome	ID_319	125076	125140
NC_002577.1	Gallid_herpesvirus_3,_complete_genome	ID_319	131075	131593
NC_001875.2	Orgyia_pseudotsugata_MNPV,_complete_genome	ID_320	20947	21180
NC_001875.2	Orgyia_pseudotsugata_MNPV,_complete_genome	ID_320	37650	37689
NC_001875.2	Orgyia_pseudotsugata_MNPV,_complete_genome	ID_320	102163	103027
NC_001875.2	Orgyia_pseudotsugata_MNPV,_complete_genome	ID_320	106630	106681
NC_001875.2	Orgyia_pseudotsugata_MNPV,_complete_genome	ID_320	107244	107437
NC_002593.1	Plutella_xylostella_granulovirus,_complete_genome	ID_322	34177	34390
NC_002593.1	Plutella_xylostella_granulovirus,_complete_genome	ID_322	57531	57830
NC_002640.1	Dengue_virus_4,_complete_genome	ID_325	8426	8460
NC_002642.1	Yaba-like_disease_virus,_complete_genome	ID_327	15942	16682
NC_002642.1	Yaba-like_disease_virus,_complete_genome	ID_327	30282	30336
NC_002642.1	Yaba-like_disease_virus,_complete_genome	ID_327	102125	102167
NC_002642.1	Yaba-like_disease_virus,_complete_genome	ID_327	106187	106220
NC_002642.1	Yaba-like_disease_virus,_complete_genome	ID_327	114996	115053
NC_002642.1	Yaba-like_disease_virus,_complete_genome	ID_327	118841	118905
NC_002642.1	Yaba-like_disease_virus,_complete_genome	ID_327	121476	121549
NC_002645.1	Human_coronavirus_229E,_complete_genome	ID_43	27265	27311
NC_002665.1	Bovine_herpesvirus_4_long_unique_region,_complete_sequence	ID_330	107134	108636
NC_001653.2	Hepatitis_delta_virus,_complete_genome	ID_333	166	196
NC_002794.1	Tupaiid_herpesvirus_1,_complete_genome	ID_337	3503	3591
NC_002794.1	Tupaiid_herpesvirus_1,_complete_genome	ID_337	52384	52441
NC_002794.1	Tupaiid_herpesvirus_1,_complete_genome	ID_337	86498	86543
NC_002794.1	Tupaiid_herpesvirus_1,_complete_genome	ID_337	94337	94388
NC_002794.1	Tupaiid_herpesvirus_1,_complete_genome	ID_337	111787	111829
NC_002794.1	Tupaiid_herpesvirus_1,_complete_genome	ID_337	113692	113733
NC_002794.1	Tupaiid_herpesvirus_1,_complete_genome	ID_337	168213	168266
NC_002794.1	Tupaiid_herpesvirus_1,_complete_genome	ID_337	175145	175274
NC_002816.1	Cydia_pomonella_granulovirus,_complete_genome	ID_340	6586	6740
NC_002816.1	Cydia_pomonella_granulovirus,_complete_genome	ID_340	45127	45344
NC_002816.1	Cydia_pomonella_granulovirus,_complete_genome	ID_340	94274	94307
NC_003027.1	Lumpy_skin_disease_virus_NI-2490,_complete_genome	ID_44	13911	14131
NC_003027.1	Lumpy_skin_disease_virus_NI-2490,_complete_genome	ID_44	14185	14730
NC_003027.1	Lumpy_skin_disease_virus_NI-2490,_complete_genome	ID_44	15275	15370
NC_003027.1	Lumpy_skin_disease_virus_NI-2490,_complete_genome	ID_44	26008	26054
NC_003027.1	Lumpy_skin_disease_virus_NI-2490,_complete_genome	ID_44	30921	30973
NC_003027.1	Lumpy_skin_disease_virus_NI-2490,_complete_genome	ID_44	91424	91467
NC_003027.1	Lumpy_skin_disease_virus_NI-2490,_complete_genome	ID_44	93191	93227
NC_003027.1	Lumpy_skin_disease_virus_NI-2490,_complete_genome	ID_44	111689	111732
NC_003027.1	Lumpy_skin_disease_virus_NI-2490,_complete_genome	ID_44	119743	119792
NC_003027.1	Lumpy_skin_disease_virus_NI-2490,_complete_genome	ID_44	122060	122097
NC_003027.1	Lumpy_skin_disease_virus_NI-2490,_complete_genome	ID_44	145157	145245
NC_003038.1	Invertebrate_iridescent_virus_6,_complete_genome	ID_362	36061	36134
NC_003038.1	Invertebrate_iridescent_virus_6,_complete_genome	ID_362	44342	44376
NC_003038.1	Invertebrate_iridescent_virus_6,_complete_genome	ID_362	57608	57680
NC_003038.1	Invertebrate_iridescent_virus_6,_complete_genome	ID_362	74044	74117
NC_003038.1	Invertebrate_iridescent_virus_6,_complete_genome	ID_362	104651	104739
NC_003038.1	Invertebrate_iridescent_virus_6,_complete_genome	ID_362	108538	108620
NC_003038.1	Invertebrate_iridescent_virus_6,_complete_genome	ID_362	140380	140425
NC_003038.1	Invertebrate_iridescent_virus_6,_complete_genome	ID_362	156390	156430
NC_003038.1	Invertebrate_iridescent_virus_6,_complete_genome	ID_362	157151	157204
NC_003038.1	Invertebrate_iridescent_virus_6,_complete_genome	ID_362	166794	166890
NC_003038.1	Invertebrate_iridescent_virus_6,_complete_genome	ID_362	172784	172826
NC_003038.1	Invertebrate_iridescent_virus_6,_complete_genome	ID_362	196128	196176
NC_003059.1	Porcine_endogenous_retrovirus_E,_complete_genome	ID_365	850	1016
NC_003059.1	Porcine_endogenous_retrovirus_E,_complete_genome	ID_365	1100	1149
NC_003059.1	Porcine_endogenous_retrovirus_E,_complete_genome	ID_365	1733	1916
NC_003059.1	Porcine_endogenous_retrovirus_E,_complete_genome	ID_365	2093	2233
NC_003059.1	Porcine_endogenous_retrovirus_E,_complete_genome	ID_365	2258	2326
NC_003059.1	Porcine_endogenous_retrovirus_E,_complete_genome	ID_365	2479	2542
NC_003059.1	Porcine_endogenous_retrovirus_E,_complete_genome	ID_365	2635	2741
NC_003059.1	Porcine_endogenous_retrovirus_E,_complete_genome	ID_365	3272	3626
NC_003059.1	Porcine_endogenous_retrovirus_E,_complete_genome	ID_365	4146	4470
NC_003059.1	Porcine_endogenous_retrovirus_E,_complete_genome	ID_365	4678	4938
NC_003059.1	Porcine_endogenous_retrovirus_E,_complete_genome	ID_365	5362	5721
NC_003059.1	Porcine_endogenous_retrovirus_E,_complete_genome	ID_365	6431	6506
NC_003059.1	Porcine_endogenous_retrovirus_E,_complete_genome	ID_365	6800	6924
NC_003059.1	Porcine_endogenous_retrovirus_E,_complete_genome	ID_365	6983	7456
NC_003083.1	Epiphyas_postvittana_NPV,_complete_genome	ID_366	13916	13956
NC_003083.1	Epiphyas_postvittana_NPV,_complete_genome	ID_366	18137	18232
NC_003083.1	Epiphyas_postvittana_NPV,_complete_genome	ID_366	64384	64677
NC_003083.1	Epiphyas_postvittana_NPV,_complete_genome	ID_366	118282	118367
NC_003084.1	Culex_nigripalpus_NPV,_complete_genome	ID_367	1969	2009
NC_003084.1	Culex_nigripalpus_NPV,_complete_genome	ID_367	2841	2884
NC_003084.1	Culex_nigripalpus_NPV,_complete_genome	ID_367	7435	7486
NC_003084.1	Culex_nigripalpus_NPV,_complete_genome	ID_367	18716	18757
NC_003084.1	Culex_nigripalpus_NPV,_complete_genome	ID_367	23439	23494
NC_003084.1	Culex_nigripalpus_NPV,_complete_genome	ID_367	27789	27835
NC_003084.1	Culex_nigripalpus_NPV,_complete_genome	ID_367	41600	41669
NC_003102.1	Spodoptera_litura_NPV,_complete_genome	ID_368	16572	16669
NC_003102.1	Spodoptera_litura_NPV,_complete_genome	ID_368	23047	23196
NC_003102.1	Spodoptera_litura_NPV,_complete_genome	ID_368	23593	23742
NC_003102.1	Spodoptera_litura_NPV,_complete_genome	ID_368	31192	31398
NC_003102.1	Spodoptera_litura_NPV,_complete_genome	ID_368	40798	40874
NC_003102.1	Spodoptera_litura_NPV,_complete_genome	ID_368	41072	41135
NC_003102.1	Spodoptera_litura_NPV,_complete_genome	ID_368	41514	41792
NC_003102.1	Spodoptera_litura_NPV,_complete_genome	ID_368	45725	45820
NC_003102.1	Spodoptera_litura_NPV,_complete_genome	ID_368	57675	57859
NC_003102.1	Spodoptera_litura_NPV,_complete_genome	ID_368	68677	68736
NC_003219.1	Planaria_asexual_strain-specific_virus-like_element_type_1_small_DNA_segment,_complete_genome	ID_371	150	189
NC_003219.1	Planaria_asexual_strain-specific_virus-like_element_type_1_small_DNA_segment,_complete_genome	ID_371	907	1028
NC_003219.1	Planaria_asexual_strain-specific_virus-like_element_type_1_small_DNA_segment,_complete_genome	ID_371	1722	1761
NC_003220.1	Planaria_asexual_strain-specific_virus-like_element_type_1_large_DNA_segment,_complete_genome	ID_372	54	104
NC_003220.1	Planaria_asexual_strain-specific_virus-like_element_type_1_large_DNA_segment,_complete_genome	ID_372	5606	5645
NC_003310.1	Monkeypox_virus_Zaire-96-I-16,_complete_genome	ID_374	10395	10518
NC_003310.1	Monkeypox_virus_Zaire-96-I-16,_complete_genome	ID_374	33305	33370
NC_003310.1	Monkeypox_virus_Zaire-96-I-16,_complete_genome	ID_374	33452	34162
NC_003310.1	Monkeypox_virus_Zaire-96-I-16,_complete_genome	ID_374	62112	62269
NC_003310.1	Monkeypox_virus_Zaire-96-I-16,_complete_genome	ID_374	62393	62524
NC_003310.1	Monkeypox_virus_Zaire-96-I-16,_complete_genome	ID_374	63026	63890
NC_003310.1	Monkeypox_virus_Zaire-96-I-16,_complete_genome	ID_374	178657	178699
NC_003310.1	Monkeypox_virus_Zaire-96-I-16,_complete_genome	ID_374	178732	178907
NC_003310.1	Monkeypox_virus_Zaire-96-I-16,_complete_genome	ID_374	188172	188241
NC_003310.1	Monkeypox_virus_Zaire-96-I-16,_complete_genome	ID_374	188375	188455
NC_003310.1	Monkeypox_virus_Zaire-96-I-16,_complete_genome	ID_374	188488	188607
NC_003346.1	Bombyx_mori_densovirus_1,_complete_genome	ID_80	4700	4762
NC_001132.2	Myxoma_virus,_complete_genome	ID_377	16924	17329
NC_003389.1	Swinepox_virus,_complete_genome	ID_378	11614	12210
NC_003389.1	Swinepox_virus,_complete_genome	ID_378	37137	37265
NC_003389.1	Swinepox_virus,_complete_genome	ID_378	43683	43729
NC_003389.1	Swinepox_virus,_complete_genome	ID_378	93441	93483
NC_003389.1	Swinepox_virus,_complete_genome	ID_378	116633	116736
NC_003389.1	Swinepox_virus,_complete_genome	ID_378	128301	128393
NC_003391.1	Camelpox_virus,_complete_genome	ID_379	9226	9385
NC_003391.1	Camelpox_virus,_complete_genome	ID_379	9479	9598
NC_003391.1	Camelpox_virus,_complete_genome	ID_379	9846	9915
NC_003391.1	Camelpox_virus,_complete_genome	ID_379	36142	36604
NC_003391.1	Camelpox_virus,_complete_genome	ID_379	64905	65062
NC_003391.1	Camelpox_virus,_complete_genome	ID_379	65183	65317
NC_003391.1	Camelpox_virus,_complete_genome	ID_379	65816	66683
NC_003391.1	Camelpox_virus,_complete_genome	ID_379	121745	121916
NC_003401.1	Macacine_herpesvirus_5,_genome	ID_380	20950	21196
NC_003401.1	Macacine_herpesvirus_5,_genome	ID_380	21441	21514
NC_003461.1	Human_parainfluenza_virus_1,_complete_genome	ID_387	4389	4441
NC_003461.1	Human_parainfluenza_virus_1,_complete_genome	ID_387	10120	10154
NC_003494.1	Infectious_spleen_and_kidney_necrosis_virus,_complete_genome	ID_389	22749	22922
NC_003494.1	Infectious_spleen_and_kidney_necrosis_virus,_complete_genome	ID_389	83802	83857
NC_003521.1	Panine_herpesvirus_2_strain_Heberling,_complete_genome	ID_390	17897	18036
NC_003521.1	Panine_herpesvirus_2_strain_Heberling,_complete_genome	ID_390	98702	98767
NC_003529.1	Mamestra_configurata_NPV-A,_complete_genome	ID_391	20795	21200
NC_003529.1	Mamestra_configurata_NPV-A,_complete_genome	ID_391	139567	139765
NC_003616.1	Impatiens_necrotic_spot_virus_segment_M,_complete_sequence	ID_392	1053	1130
NC_003624.1	Impatiens_necrotic_spot_virus_segment_S,_complete_sequence	ID_393	1686	1727
NC_003624.1	Impatiens_necrotic_spot_virus_segment_S,_complete_sequence	ID_393	1934	2001
NC_003661.1	Nilaparvata_lugens_reovirus_segment_9,_complete_sequence	ID_407	149	182
NC_003635.1	Modoc_virus,_complete_genome	ID_408	341	390
NC_003678.1	Pestivirus_giraffe-1_H138_complete_genome	ID_412	4964	5259
NC_002512.2	Rat_cytomegalovirus_Maastricht,_complete_genome	ID_413	84011	84049
NC_002512.2	Rat_cytomegalovirus_Maastricht,_complete_genome	ID_413	106932	107041
NC_002512.2	Rat_cytomegalovirus_Maastricht,_complete_genome	ID_413	129961	130011
NC_002512.2	Rat_cytomegalovirus_Maastricht,_complete_genome	ID_413	135942	136002
NC_002512.2	Rat_cytomegalovirus_Maastricht,_complete_genome	ID_413	169339	169601
NC_003679.1	Border_disease_virus_X818,_complete_genome	ID_414	12122	12203
NC_003697.1	Eyach_virus_segment_2,_complete_genome	ID_420	71	105
NC_003698.1	Eyach_virus_segment_3,_complete_genome	ID_421	2098	2135
NC_003729.1	Rice_black_streaked_dwarf_virus_segment_1,_complete_sequence	ID_432	4101	4144
NC_003730.1	Rice_black_streaked_dwarf_virus_segment_7,_complete_sequence	ID_433	759	795
NC_003773.1	Rice_dwarf_virus_segment_1,_complete_sequence	ID_451	665	708
NC_003776.1	Rice_stripe_virus_RNA_3,_complete_sequence	ID_456	1024	1098
NC_003776.1	Rice_stripe_virus_RNA_3,_complete_sequence	ID_456	1307	1355
NC_003780.1	Acyrthosiphon_pisum_virus_protein_P1_gene,_complete_cds;_and_protein_P2_gene,_partial_cds	ID_471	9979	10035
NC_003832.1	Watermelon_silver_mottle_virus_segment_L,_complete_sequence	ID_476	8842	8890
NC_003843.1	Watermelon_silver_mottle_virus_segment_S,_complete_sequence	ID_478	2382	2481
NC_004002.1	Sheeppox_virus_17077-99,_complete_genome	ID_44	13579	14398
NC_004002.1	Sheeppox_virus_17077-99,_complete_genome	ID_44	25527	25573
NC_004002.1	Sheeppox_virus_17077-99,_complete_genome	ID_44	30429	30481
NC_004002.1	Sheeppox_virus_17077-99,_complete_genome	ID_44	33063	33114
NC_004002.1	Sheeppox_virus_17077-99,_complete_genome	ID_44	101604	101665
NC_004002.1	Sheeppox_virus_17077-99,_complete_genome	ID_44	144594	144682
NC_004003.1	Goatpox_virus_Pellor,_complete_genome	ID_44	13367	13587
NC_004003.1	Goatpox_virus_Pellor,_complete_genome	ID_44	13641	14095
NC_004003.1	Goatpox_virus_Pellor,_complete_genome	ID_44	25400	25446
NC_004003.1	Goatpox_virus_Pellor,_complete_genome	ID_44	30322	30374
NC_004003.1	Goatpox_virus_Pellor,_complete_genome	ID_44	32960	33008
NC_004003.1	Goatpox_virus_Pellor,_complete_genome	ID_44	81821	81886
NC_004003.1	Goatpox_virus_Pellor,_complete_genome	ID_44	81945	82021
NC_004003.1	Goatpox_virus_Pellor,_complete_genome	ID_44	92557	92593
NC_004003.1	Goatpox_virus_Pellor,_complete_genome	ID_44	111030	111073
NC_004003.1	Goatpox_virus_Pellor,_complete_genome	ID_44	144261	144349
NC_004062.1	Phthorimaea_operculella_granulovirus,_complete_genome	ID_491	25246	25287
NC_004062.1	Phthorimaea_operculella_granulovirus,_complete_genome	ID_491	33853	33944
NC_004062.1	Phthorimaea_operculella_granulovirus,_complete_genome	ID_491	42885	42981
NC_004062.1	Phthorimaea_operculella_granulovirus,_complete_genome	ID_491	109284	109411
NC_004065.1	Murid_herpesvirus_1,_complete_genome	ID_494	48955	49004
NC_004065.1	Murid_herpesvirus_1,_complete_genome	ID_494	170048	170087
NC_004065.1	Murid_herpesvirus_1,_complete_genome	ID_494	213479	213566
NC_004102.1	Hepatitis_C_virus_genotype_1,_complete_genome	ID_51	9392	9484
NC_004105.1	Ectromelia_virus,_complete_genome	ID_498	41714	41853
NC_004105.1	Ectromelia_virus,_complete_genome	ID_498	42049	42652
NC_004105.1	Ectromelia_virus,_complete_genome	ID_498	70867	71024
NC_004105.1	Ectromelia_virus,_complete_genome	ID_498	71145	71278
NC_004105.1	Ectromelia_virus,_complete_genome	ID_498	71778	72645
NC_004105.1	Ectromelia_virus,_complete_genome	ID_498	177801	177847
NC_004105.1	Ectromelia_virus,_complete_genome	ID_498	187898	187934
NC_004117.1	Mamestra_configurata_NPV-B,_complete_genome	ID_55	19400	19805
NC_004117.1	Mamestra_configurata_NPV-B,_complete_genome	ID_55	157332	157398
NC_004183.1	Colorado_tick_fever_virus_segment_3,_complete_sequence	ID_520	127	161
NC_004287.1	Bombyx_mori_densovirus_5,_complete_genome	ID_80	4701	4773
NC_004289.1	Planococcus_citri_densovirus,_complete_genome	ID_561	1706	1745
NC_004367.1	Callitrichine_herpesvirus_3_strain_CJ0149,_complete_genome	ID_569	69845	69974
NC_004162.2	Chikungunya_virus,_complete_genome	ID_577	11420	11487
NC_001505.2	Murine_pneumotropic_virus,_complete_genome	ID_581	1304	1339
NC_004690.1	Adoxophyes_honmai_NPV,_complete_genome	ID_3	92276	92324
NC_003663.2	Cowpox_virus,_complete_genome	ID_588	49683	49748
NC_003663.2	Cowpox_virus,_complete_genome	ID_588	49944	50404
NC_003663.2	Cowpox_virus,_complete_genome	ID_588	50469	50540
NC_003663.2	Cowpox_virus,_complete_genome	ID_588	78784	78941
NC_003663.2	Cowpox_virus,_complete_genome	ID_588	79062	79196
NC_003663.2	Cowpox_virus,_complete_genome	ID_588	79694	80562
NC_004812.1	Macacine_herpesvirus_1,_complete_genome	ID_589	10067	10148
NC_004812.1	Macacine_herpesvirus_1,_complete_genome	ID_589	57879	57923
NC_004812.1	Macacine_herpesvirus_1,_complete_genome	ID_589	116770	116855
NC_004812.1	Macacine_herpesvirus_1,_complete_genome	ID_589	129261	129324
NC_004812.1	Macacine_herpesvirus_1,_complete_genome	ID_589	131801	132466
NC_004812.1	Macacine_herpesvirus_1,_complete_genome	ID_589	149957	150622
NC_004812.1	Macacine_herpesvirus_1,_complete_genome	ID_589	153099	153162
NC_004906.1	Influenza_A_virus_(A/Hong_Kong/1073/99(H9N2))_segment_8,_complete_sequence	ID_590	405	457
NC_005040.1	Myzus_persicae_densovirus,_complete_genome	ID_597	2655	2695
NC_004994.2	Enzootic_nasal_tumour_virus_of_goats,_complete_genome	ID_598	111	148
NC_004994.2	Enzootic_nasal_tumour_virus_of_goats,_complete_genome	ID_598	2911	3067
NC_004994.2	Enzootic_nasal_tumour_virus_of_goats,_complete_genome	ID_598	3154	3324
NC_004994.2	Enzootic_nasal_tumour_virus_of_goats,_complete_genome	ID_598	3592	3676
NC_004994.2	Enzootic_nasal_tumour_virus_of_goats,_complete_genome	ID_598	4738	4809
NC_004994.2	Enzootic_nasal_tumour_virus_of_goats,_complete_genome	ID_598	4948	5113
NC_005179.1	Yaba_monkey_tumor_virus,_complete_genome	ID_625	12858	13315
NC_005179.1	Yaba_monkey_tumor_virus,_complete_genome	ID_625	13420	13578
NC_005179.1	Yaba_monkey_tumor_virus,_complete_genome	ID_625	13650	13707
NC_005179.1	Yaba_monkey_tumor_virus,_complete_genome	ID_625	63169	63209
NC_005220.1	Uukuniemi_virus_chromosome_segment_M,_complete_genome	ID_627	3170	3204
NC_005264.1	Psittacid_herpesvirus_1,_complete_genome	ID_646	130328	130390
NC_005264.1	Psittacid_herpesvirus_1,_complete_genome	ID_646	130758	130811
NC_005264.1	Psittacid_herpesvirus_1,_complete_genome	ID_646	151360	151413
NC_005264.1	Psittacid_herpesvirus_1,_complete_genome	ID_646	151781	151843
NC_005309.1	Canarypox_virus,_complete_genome	ID_649	60946	60981
NC_005309.1	Canarypox_virus,_complete_genome	ID_649	65770	65859
NC_005309.1	Canarypox_virus,_complete_genome	ID_649	78493	78650
NC_005309.1	Canarypox_virus,_complete_genome	ID_649	99629	99684
NC_005309.1	Canarypox_virus,_complete_genome	ID_649	104350	104563
NC_005309.1	Canarypox_virus,_complete_genome	ID_649	193438	193598
NC_005309.1	Canarypox_virus,_complete_genome	ID_649	269133	269286
NC_005309.1	Canarypox_virus,_complete_genome	ID_649	269509	269592
NC_005309.1	Canarypox_virus,_complete_genome	ID_649	321170	321228
NC_005309.1	Canarypox_virus,_complete_genome	ID_649	334312	334362
NC_005336.1	Orf_virus,_complete_genome	ID_650	51875	51927
NC_005336.1	Orf_virus,_complete_genome	ID_650	128876	129004
NC_005336.1	Orf_virus,_complete_genome	ID_650	129103	129166
NC_005337.1	Bovine_papular_stomatitis_virus,_complete_genome	ID_651	127170	127289
NC_005337.1	Bovine_papular_stomatitis_virus,_complete_genome	ID_651	127378	127452
NC_005832.1	Ambystoma_tigrinum_virus,_complete_genome	ID_658	25443	25622
NC_005832.1	Ambystoma_tigrinum_virus,_complete_genome	ID_658	25780	25941
NC_005906.1	Neodiprion_lecontei_NPV,_complete_genome	ID_668	11445	11540
NC_005902.1	Lymphocystis_disease_virus_-_isolate_China,_complete_genome	ID_669	6836	7044
NC_005902.1	Lymphocystis_disease_virus_-_isolate_China,_complete_genome	ID_669	25283	25428
NC_005902.1	Lymphocystis_disease_virus_-_isolate_China,_complete_genome	ID_669	27160	27208
NC_005902.1	Lymphocystis_disease_virus_-_isolate_China,_complete_genome	ID_669	29987	30372
NC_005902.1	Lymphocystis_disease_virus_-_isolate_China,_complete_genome	ID_669	45820	45906
NC_005902.1	Lymphocystis_disease_virus_-_isolate_China,_complete_genome	ID_669	107613	107649
NC_005902.1	Lymphocystis_disease_virus_-_isolate_China,_complete_genome	ID_669	129320	129450
NC_005902.1	Lymphocystis_disease_virus_-_isolate_China,_complete_genome	ID_669	130062	130161
NC_005902.1	Lymphocystis_disease_virus_-_isolate_China,_complete_genome	ID_669	130348	130569
NC_005902.1	Lymphocystis_disease_virus_-_isolate_China,_complete_genome	ID_669	164394	164468
NC_005902.1	Lymphocystis_disease_virus_-_isolate_China,_complete_genome	ID_669	173511	173550
NC_005946.1	Frog_virus_3,_complete_genome	ID_77	80826	80921
NC_006007.1	Bluetongue_virus_segment_8,_complete_sequence	ID_680	1008	1057
NC_005987.1	Chuzan_virus_segment_6,_complete_sequence	ID_689	323	355
NC_005989.1	Chuzan_virus_segment_3,_complete_sequence	ID_691	270	313
NC_005989.1	Chuzan_virus_segment_3,_complete_sequence	ID_691	1215	1273
NC_006002.1	St_Croix_River_virus_chromosome_segment_6,_complete_genome	ID_697	687	721
NC_006019.1	African_horsesickness_virus_chromosome_segment_9,_complete_genome	ID_708	131	182
NC_001491.2	Equid_herpesvirus_1,_complete_genome	ID_4	113043	113333
NC_001491.2	Equid_herpesvirus_1,_complete_genome	ID_4	149826	150116
NC_003094.2	Helicoverpa_armigera_NPV,_complete_genome	ID_93	35671	35733
NC_003094.2	Helicoverpa_armigera_NPV,_complete_genome	ID_93	36369	36642
NC_003094.2	Helicoverpa_armigera_NPV,_complete_genome	ID_93	42380	42434
NC_006146.1	Macacine_herpesvirus_4,_complete_genome	ID_716	10139	10278
NC_006146.1	Macacine_herpesvirus_4,_complete_genome	ID_716	10300	10353
NC_006146.1	Macacine_herpesvirus_4,_complete_genome	ID_716	10355	10446
NC_006146.1	Macacine_herpesvirus_4,_complete_genome	ID_716	90080	90362
NC_006146.1	Macacine_herpesvirus_4,_complete_genome	ID_716	92020	92062
NC_006146.1	Macacine_herpesvirus_4,_complete_genome	ID_716	165150	165302
NC_006150.1	Macacine_herpesvirus_3,_complete_genome	ID_95	8584	8637
NC_006150.1	Macacine_herpesvirus_3,_complete_genome	ID_95	8689	8976
NC_006150.1	Macacine_herpesvirus_3,_complete_genome	ID_95	9633	9862
NC_006150.1	Macacine_herpesvirus_3,_complete_genome	ID_95	10027	10185
NC_006150.1	Macacine_herpesvirus_3,_complete_genome	ID_95	10286	10439
NC_006150.1	Macacine_herpesvirus_3,_complete_genome	ID_95	149966	150028
NC_006150.1	Macacine_herpesvirus_3,_complete_genome	ID_95	157648	157686
NC_006151.1	Suid_herpesvirus_1,_complete_genome	ID_719	35106	35168
NC_006151.1	Suid_herpesvirus_1,_complete_genome	ID_719	50117	50275
NC_006151.1	Suid_herpesvirus_1,_complete_genome	ID_719	56117	56170
NC_006151.1	Suid_herpesvirus_1,_complete_genome	ID_719	80324	80616
NC_006151.1	Suid_herpesvirus_1,_complete_genome	ID_719	82471	82525
NC_006151.1	Suid_herpesvirus_1,_complete_genome	ID_719	94157	94438
NC_006151.1	Suid_herpesvirus_1,_complete_genome	ID_719	111494	111617
NC_006151.1	Suid_herpesvirus_1,_complete_genome	ID_719	116870	117027
NC_006151.1	Suid_herpesvirus_1,_complete_genome	ID_719	127574	127731
NC_006151.1	Suid_herpesvirus_1,_complete_genome	ID_719	132984	133107
NC_006152.1	Adeno-associated_virus_5,_complete_genome	ID_720	1708	1739
NC_001716.2	Human_herpesvirus_7,_complete_genome	ID_722	4006	4123
NC_001716.2	Human_herpesvirus_7,_complete_genome	ID_722	8947	9960
NC_001716.2	Human_herpesvirus_7,_complete_genome	ID_722	127556	127851
NC_001716.2	Human_herpesvirus_7,_complete_genome	ID_722	128562	128677
NC_001716.2	Human_herpesvirus_7,_complete_genome	ID_722	137192	137252
NC_001716.2	Human_herpesvirus_7,_complete_genome	ID_722	147052	147169
NC_001716.2	Human_herpesvirus_7,_complete_genome	ID_722	151993	153006
NC_006259.1	Bovine_parvovirus_2,_complete_genome	ID_723	1114	1163
NC_006320.1	Toscana_virus_segment_M,_complete_sequence	ID_727	2646	2682
NC_006549.1	Singapore_grouper_iridovirus,_complete_genome	ID_758	94851	95011
NC_006549.1	Singapore_grouper_iridovirus,_complete_genome	ID_758	111354	111733
NC_006549.1	Singapore_grouper_iridovirus,_complete_genome	ID_758	115608	115646
NC_006553.1	Avian_sapelovirus,_complete_genome	ID_759	8207	8260
NC_006564.1	Canine_papillomavirus_2,_complete_genome	ID_761	7735	7777
NC_006560.1	Cercopithecine_herpesvirus_2,_complete_genome	ID_763	7676	7730
NC_006560.1	Cercopithecine_herpesvirus_2,_complete_genome	ID_763	10482	10558
NC_006560.1	Cercopithecine_herpesvirus_2,_complete_genome	ID_763	10647	10752
NC_006560.1	Cercopithecine_herpesvirus_2,_complete_genome	ID_763	115799	115853
NC_006563.1	Trichechus_manatus_latirostris_papillomavirus_1,_complete_genome	ID_766	207	260
NC_006575.1	Mopeia_virus_AN20410_segment_S,_complete_genome	ID_768	3189	3219
NC_006636.1	Cotesia_congregata_virus_complete_genome,_segment_Circle4	ID_770	2243	2285
NC_006637.1	Cotesia_congregata_virus_complete_genome,_segment_Circle5	ID_771	6577	6666
NC_006637.1	Cotesia_congregata_virus_complete_genome,_segment_Circle5	ID_771	6999	7081
NC_006637.1	Cotesia_congregata_virus_complete_genome,_segment_Circle5	ID_771	7287	7330
NC_006637.1	Cotesia_congregata_virus_complete_genome,_segment_Circle5	ID_771	11344	11395
NC_006637.1	Cotesia_congregata_virus_complete_genome,_segment_Circle5	ID_771	11791	11820
NC_006641.1	Cotesia_congregata_virus_complete_genome,_segment_Circle9	ID_772	185	267
NC_006641.1	Cotesia_congregata_virus_complete_genome,_segment_Circle9	ID_772	904	982
NC_006641.1	Cotesia_congregata_virus_complete_genome,_segment_Circle9	ID_772	994	1046
NC_006641.1	Cotesia_congregata_virus_complete_genome,_segment_Circle9	ID_772	11423	11462
NC_006643.1	Cotesia_congregata_virus_complete_genome,_segment_Circle11	ID_773	1827	1863
NC_006643.1	Cotesia_congregata_virus_complete_genome,_segment_Circle11	ID_773	11730	11766
NC_006645.1	Cotesia_congregata_virus_complete_genome,_segment_Circle13	ID_774	855	914
NC_006645.1	Cotesia_congregata_virus_complete_genome,_segment_Circle13	ID_774	1529	1576
NC_006645.1	Cotesia_congregata_virus_complete_genome,_segment_Circle13	ID_774	2292	2342
NC_006645.1	Cotesia_congregata_virus_complete_genome,_segment_Circle13	ID_774	14629	14691
NC_006647.1	Cotesia_congregata_virus_complete_genome,_segment_Circle15	ID_775	0	73
NC_006647.1	Cotesia_congregata_virus_complete_genome,_segment_Circle15	ID_775	976	1031
NC_006647.1	Cotesia_congregata_virus_complete_genome,_segment_Circle15	ID_775	7729	7763
NC_006648.1	Cotesia_congregata_virus_complete_genome,_segment_Circle17	ID_776	13638	13697
NC_006651.1	Cotesia_congregata_virus_complete_genome,_segment_Circle20	ID_777	3910	3969
NC_006651.1	Cotesia_congregata_virus_complete_genome,_segment_Circle20	ID_777	3988	4034
NC_006651.1	Cotesia_congregata_virus_complete_genome,_segment_Circle20	ID_777	14160	14199
NC_006651.1	Cotesia_congregata_virus_complete_genome,_segment_Circle20	ID_777	17123	17224
NC_006652.1	Cotesia_congregata_virus_complete_genome,_segment_Circle21	ID_778	3081	3136
NC_006653.1	Cotesia_congregata_virus_complete_genome,_segment_Circle22	ID_779	1739	1791
NC_006653.1	Cotesia_congregata_virus_complete_genome,_segment_Circle22	ID_779	3465	3495
NC_006653.1	Cotesia_congregata_virus_complete_genome,_segment_Circle22	ID_779	17591	17648
NC_006653.1	Cotesia_congregata_virus_complete_genome,_segment_Circle22	ID_779	20338	20397
NC_006653.1	Cotesia_congregata_virus_complete_genome,_segment_Circle22	ID_779	21672	21720
NC_006654.1	Cotesia_congregata_virus_complete_genome,_segment_Circle23	ID_780	4609	4643
NC_006655.1	Cotesia_congregata_virus_complete_genome,_segment_Circle25	ID_781	1921	1976
NC_006655.1	Cotesia_congregata_virus_complete_genome,_segment_Circle25	ID_781	9177	9237
NC_006655.1	Cotesia_congregata_virus_complete_genome,_segment_Circle25	ID_781	9500	9551
NC_006656.1	Cotesia_congregata_virus_complete_genome,_segment_Circle26	ID_782	3939	3985
NC_006656.1	Cotesia_congregata_virus_complete_genome,_segment_Circle26	ID_782	4023	4069
NC_006656.1	Cotesia_congregata_virus_complete_genome,_segment_Circle26	ID_782	8697	8761
NC_006657.1	Cotesia_congregata_virus_complete_genome,_segment_Circle30	ID_783	2723	2762
NC_006657.1	Cotesia_congregata_virus_complete_genome,_segment_Circle30	ID_783	3416	3444
NC_006657.1	Cotesia_congregata_virus_complete_genome,_segment_Circle30	ID_783	4266	4328
NC_006657.1	Cotesia_congregata_virus_complete_genome,_segment_Circle30	ID_783	14311	14344
NC_006657.1	Cotesia_congregata_virus_complete_genome,_segment_Circle30	ID_783	14764	14856
NC_006658.1	Cotesia_congregata_virus_complete_genome,_segment_Circle31	ID_784	12406	12447
NC_006658.1	Cotesia_congregata_virus_complete_genome,_segment_Circle31	ID_784	13685	13733
NC_006658.1	Cotesia_congregata_virus_complete_genome,_segment_Circle31	ID_784	18842	18892
NC_006658.1	Cotesia_congregata_virus_complete_genome,_segment_Circle31	ID_784	29568	29607
NC_006659.1	Cotesia_congregata_virus_complete_genome,_segment_Circle32	ID_785	10960	11025
NC_006659.1	Cotesia_congregata_virus_complete_genome,_segment_Circle32	ID_785	14396	14632
NC_006660.1	Cotesia_congregata_virus_complete_genome,_segment_Circle33	ID_786	6640	6691
NC_006660.1	Cotesia_congregata_virus_complete_genome,_segment_Circle33	ID_786	16273	16317
NC_006660.1	Cotesia_congregata_virus_complete_genome,_segment_Circle33	ID_786	18395	18434
NC_006662.1	Cotesia_congregata_virus_complete_genome,_segment_Circle36	ID_788	1088	1135
NC_006662.1	Cotesia_congregata_virus_complete_genome,_segment_Circle36	ID_788	3930	3971
NC_006662.1	Cotesia_congregata_virus_complete_genome,_segment_Circle36	ID_788	4313	4357
NC_006662.1	Cotesia_congregata_virus_complete_genome,_segment_Circle36	ID_788	6728	6758
NC_006662.1	Cotesia_congregata_virus_complete_genome,_segment_Circle36	ID_788	7111	7144
NC_006662.1	Cotesia_congregata_virus_complete_genome,_segment_Circle36	ID_788	8432	8484
NC_006662.1	Cotesia_congregata_virus_complete_genome,_segment_Circle36	ID_788	15778	15811
NC_006650.1	Cotesia_congregata_virus_complete_genome,_segment_Circle19	ID_790	12099	12146
NC_006650.1	Cotesia_congregata_virus_complete_genome,_segment_Circle19	ID_790	14483	14539
NC_006649.1	Cotesia_congregata_virus_complete_genome,_segment_Circle18	ID_791	3912	4134
NC_006649.1	Cotesia_congregata_virus_complete_genome,_segment_Circle18	ID_791	5110	5155
NC_006649.1	Cotesia_congregata_virus_complete_genome,_segment_Circle18	ID_791	9309	9393
NC_006646.1	Cotesia_congregata_virus_complete_genome,_segment_Circle14	ID_792	1953	2004
NC_006646.1	Cotesia_congregata_virus_complete_genome,_segment_Circle14	ID_792	13752	13807
NC_006646.1	Cotesia_congregata_virus_complete_genome,_segment_Circle14	ID_792	13919	14090
NC_006646.1	Cotesia_congregata_virus_complete_genome,_segment_Circle14	ID_792	30322	30377
NC_006644.1	Cotesia_congregata_virus_complete_genome,_segment_Circle12	ID_793	979	1032
NC_006644.1	Cotesia_congregata_virus_complete_genome,_segment_Circle12	ID_793	1129	1184
NC_006640.1	Cotesia_congregata_virus_complete_genome,_segment_Circle8	ID_795	3890	4061
NC_006639.1	Cotesia_congregata_virus_complete_genome,_segment_Circle7	ID_796	7098	7215
NC_006639.1	Cotesia_congregata_virus_complete_genome,_segment_Circle7	ID_796	16398	16674
NC_006639.1	Cotesia_congregata_virus_complete_genome,_segment_Circle7	ID_796	17236	17268
NC_006639.1	Cotesia_congregata_virus_complete_genome,_segment_Circle7	ID_796	24277	24433
NC_006638.1	Cotesia_congregata_virus_complete_genome,_segment_Circle6	ID_797	1254	1304
NC_006638.1	Cotesia_congregata_virus_complete_genome,_segment_Circle6	ID_797	1682	1740
NC_006638.1	Cotesia_congregata_virus_complete_genome,_segment_Circle6	ID_797	10511	10539
NC_006635.1	Cotesia_congregata_virus_complete_genome,_segment_Circle3	ID_798	3980	4020
NC_006635.1	Cotesia_congregata_virus_complete_genome,_segment_Circle3	ID_798	16198	16242
NC_006635.1	Cotesia_congregata_virus_complete_genome,_segment_Circle3	ID_798	24595	24630
NC_006633.1	Cotesia_congregata_virus_complete_genome,_segment_Circle1	ID_800	8280	8317
NC_006633.1	Cotesia_congregata_virus_complete_genome,_segment_Circle1	ID_800	12528	12576
NC_006623.1	Gallid_herpesvirus_1,_complete_genome	ID_801	115081	115133
NC_006623.1	Gallid_herpesvirus_1,_complete_genome	ID_801	118140	118178
NC_006623.1	Gallid_herpesvirus_1,_complete_genome	ID_801	143546	143584
NC_006623.1	Gallid_herpesvirus_1,_complete_genome	ID_801	146591	146643
NC_004778.3	Choristoneura_fumiferana_multiple_nucleopolyhedrovirus,_complete_genome	ID_802	12511	12589
NC_004778.3	Choristoneura_fumiferana_multiple_nucleopolyhedrovirus,_complete_genome	ID_802	71275	71573
NC_004778.3	Choristoneura_fumiferana_multiple_nucleopolyhedrovirus,_complete_genome	ID_802	100128	100170
NC_004778.3	Choristoneura_fumiferana_multiple_nucleopolyhedrovirus,_complete_genome	ID_802	100795	101271
NC_004778.3	Choristoneura_fumiferana_multiple_nucleopolyhedrovirus,_complete_genome	ID_802	102747	102792
NC_005137.2	Choristoneura_fumiferana_DEF_MNPV,_complete_genome	ID_803	52586	52715
NC_005137.2	Choristoneura_fumiferana_DEF_MNPV,_complete_genome	ID_803	70225	70473
NC_005137.2	Choristoneura_fumiferana_DEF_MNPV,_complete_genome	ID_803	89420	89459
NC_005137.2	Choristoneura_fumiferana_DEF_MNPV,_complete_genome	ID_803	101500	101775
NC_005137.2	Choristoneura_fumiferana_DEF_MNPV,_complete_genome	ID_803	101838	101958
NC_006875.1	Calicivirus_isolate_TCG,_complete_genome	ID_804	2965	3015
NC_006934.1	Reticuloendotheliosis_virus_strain_HA9901_from_China,_complete_genome	ID_806	1696	1734
NC_006934.1	Reticuloendotheliosis_virus_strain_HA9901_from_China,_complete_genome	ID_806	3132	3420
NC_006934.1	Reticuloendotheliosis_virus_strain_HA9901_from_China,_complete_genome	ID_806	3685	3776
NC_006934.1	Reticuloendotheliosis_virus_strain_HA9901_from_China,_complete_genome	ID_806	3934	4023
NC_006934.1	Reticuloendotheliosis_virus_strain_HA9901_from_China,_complete_genome	ID_806	4469	4728
NC_006934.1	Reticuloendotheliosis_virus_strain_HA9901_from_China,_complete_genome	ID_806	5195	5275
NC_006934.1	Reticuloendotheliosis_virus_strain_HA9901_from_China,_complete_genome	ID_806	5425	5493
NC_006966.1	Deerpox_virus_W-848-83,_complete_genome	ID_810	18518	18569
NC_006966.1	Deerpox_virus_W-848-83,_complete_genome	ID_810	21121	21343
NC_006966.1	Deerpox_virus_W-848-83,_complete_genome	ID_810	21460	21929
NC_006966.1	Deerpox_virus_W-848-83,_complete_genome	ID_810	72443	72503
NC_006966.1	Deerpox_virus_W-848-83,_complete_genome	ID_810	88993	89121
NC_006966.1	Deerpox_virus_W-848-83,_complete_genome	ID_810	142379	142432
NC_006966.1	Deerpox_virus_W-848-83,_complete_genome	ID_810	151308	151364
NC_006966.1	Deerpox_virus_W-848-83,_complete_genome	ID_810	152867	152913
NC_006966.1	Deerpox_virus_W-848-83,_complete_genome	ID_810	155028	155084
NC_006966.1	Deerpox_virus_W-848-83,_complete_genome	ID_810	159920	159963
NC_006998.1	Vaccinia_virus,_complete_genome	ID_811	3	88
NC_006998.1	Vaccinia_virus,_complete_genome	ID_811	33027	33092
NC_006998.1	Vaccinia_virus,_complete_genome	ID_811	33288	33750
NC_006998.1	Vaccinia_virus,_complete_genome	ID_811	33813	33884
NC_006998.1	Vaccinia_virus,_complete_genome	ID_811	62061	62218
NC_006998.1	Vaccinia_virus,_complete_genome	ID_811	62339	62473
NC_006998.1	Vaccinia_virus,_complete_genome	ID_811	62975	63839
NC_006998.1	Vaccinia_virus,_complete_genome	ID_811	194623	194708
NC_007029.1	Microplitis_demolitor_bracovirus_segment_B,_complete_genome	ID_813	6249	6290
NC_007031.1	Microplitis_demolitor_bracovirus_segment_C,_complete_genome	ID_814	4460	4519
NC_007033.1	Microplitis_demolitor_bracovirus_segment_D,_complete_genome	ID_816	2512	2547
NC_007033.1	Microplitis_demolitor_bracovirus_segment_D,_complete_genome	ID_816	5712	5750
NC_007034.1	Microplitis_demolitor_bracovirus_segment_G,_complete_genome	ID_817	8023	8062
NC_007035.1	Microplitis_demolitor_bracovirus_segment_H,_complete_genome	ID_818	3822	3857
NC_007037.1	Microplitis_demolitor_bracovirus_segment_K,_complete_genome	ID_820	3191	3233
NC_007037.1	Microplitis_demolitor_bracovirus_segment_K,_complete_genome	ID_820	5506	5544
NC_007039.1	Microplitis_demolitor_bracovirus_segment_N,_complete_genome	ID_822	8150	8203
NC_007041.1	Microplitis_demolitor_bracovirus_segment_I,_complete_sequence	ID_824	558	602
NC_007041.1	Microplitis_demolitor_bracovirus_segment_I,_complete_sequence	ID_824	4480	4517
NC_007044.1	Microplitis_demolitor_bracovirus_segment_O,_complete_genome	ID_831	6633	6665
NC_007044.1	Microplitis_demolitor_bracovirus_segment_O,_complete_genome	ID_831	14176	14303
NC_007044.1	Microplitis_demolitor_bracovirus_segment_O,_complete_genome	ID_831	21529	21561
NC_007044.1	Microplitis_demolitor_bracovirus_segment_O,_complete_genome	ID_831	29329	29456
NC_007044.1	Microplitis_demolitor_bracovirus_segment_O,_complete_genome	ID_831	33738	33770
NC_007015.1	Ovine_enzootic_nasal_tumour_virus,_complete_genome	ID_832	107	148
NC_007015.1	Ovine_enzootic_nasal_tumour_virus,_complete_genome	ID_832	1945	1992
NC_007015.1	Ovine_enzootic_nasal_tumour_virus,_complete_genome	ID_832	2912	3098
NC_007015.1	Ovine_enzootic_nasal_tumour_virus,_complete_genome	ID_832	3175	3338
NC_007015.1	Ovine_enzootic_nasal_tumour_virus,_complete_genome	ID_832	3595	3658
NC_007015.1	Ovine_enzootic_nasal_tumour_virus,_complete_genome	ID_832	4725	4846
NC_007015.1	Ovine_enzootic_nasal_tumour_virus,_complete_genome	ID_832	5012	5116
NC_007151.1	Chrysodeixis_chalcites_nucleopolyhedrovirus,_complete_genome	ID_833	5790	5840
NC_007151.1	Chrysodeixis_chalcites_nucleopolyhedrovirus,_complete_genome	ID_833	68965	69007
NC_007151.1	Chrysodeixis_chalcites_nucleopolyhedrovirus,_complete_genome	ID_833	71728	71774
NC_007151.1	Chrysodeixis_chalcites_nucleopolyhedrovirus,_complete_genome	ID_833	144609	144654
NC_007361.1	Influenza_A_virus_(A/Goose/Guangdong/1/96(H5N1))_neuraminidase_(NA)_gene,_complete_cds	ID_858	1371	1424
NC_007383.1	Trichoplusia_ni_SNPV,_complete_genome	ID_862	23990	24147
NC_007383.1	Trichoplusia_ni_SNPV,_complete_genome	ID_862	33593	33645
NC_007383.1	Trichoplusia_ni_SNPV,_complete_genome	ID_862	55892	56327
NC_007552.1	Adult_diarrheal_rotavirus_strain_J19,_complete_genome	ID_872	452	485
NC_007568.1	Operophtera_brumata_reovirus_segment_10,_complete_genome	ID_888	1059	1098
NC_007571.1	Rotavirus_C_segment_8,_complete_sequence	ID_902	85	125
NC_007574.1	Rotavirus_C_segment_4,_complete_sequence	ID_908	1525	1579
NC_007605.1	Human_gammaherpesvirus_4,_complete_genome	ID_2	9876	10015
NC_007605.1	Human_gammaherpesvirus_4,_complete_genome	ID_2	10095	10177
NC_007605.1	Human_gammaherpesvirus_4,_complete_genome	ID_2	96632	96705
NC_007605.1	Human_gammaherpesvirus_4,_complete_genome	ID_2	98489	98552
NC_007609.1	Dulcamara_mottle_virus,_complete_genome	ID_910	5961	6056
NC_007619.1	Kelp_fly_virus,_complete_genome	ID_913	10258	10295
NC_007646.1	Ovine_herpesvirus_2_strain_BJ1035,_complete_genome	ID_914	4002	4055
NC_007653.1	Papiine_herpesvirus_2,_complete_genome	ID_935	11391	11512
NC_007653.1	Papiine_herpesvirus_2,_complete_genome	ID_935	11586	11661
NC_007653.1	Papiine_herpesvirus_2,_complete_genome	ID_935	70612	70791
NC_007653.1	Papiine_herpesvirus_2,_complete_genome	ID_935	131760	131841
NC_007653.1	Papiine_herpesvirus_2,_complete_genome	ID_935	151461	151542
NC_007654.1	Atlantic_salmon_swim_bladder_sarcoma_virus,_complete_genome	ID_936	4686	4740
NC_006577.2	Human_coronavirus_HKU1,_complete_genome	ID_937	21767	21801
NC_006577.2	Human_coronavirus_HKU1,_complete_genome	ID_937	22703	22759
NC_007767.1	Hyphantria_cunea_nucleopolyhedrovirus,_complete_genome	ID_961	32377	32664
NC_007767.1	Hyphantria_cunea_nucleopolyhedrovirus,_complete_genome	ID_961	61656	61809
NC_007767.1	Hyphantria_cunea_nucleopolyhedrovirus,_complete_genome	ID_961	100805	100848
NC_007767.1	Hyphantria_cunea_nucleopolyhedrovirus,_complete_genome	ID_961	115398	115506
NC_007923.1	Finch_polyomavirus,_complete_genome	ID_88	2225	2268
NC_007921.1	Agrotis_segetum_nucleopolyhedrovirus,_complete_genome	ID_969	23600	24116
NC_007921.1	Agrotis_segetum_nucleopolyhedrovirus,_complete_genome	ID_969	48003	48067
NC_007921.1	Agrotis_segetum_nucleopolyhedrovirus,_complete_genome	ID_969	131007	131141
NC_007921.1	Agrotis_segetum_nucleopolyhedrovirus,_complete_genome	ID_969	145686	145767
NC_007989.1	Campoletis_sonorensis_ichnovirus_segment_G,_complete_genome	ID_974	7464	7535
NC_007993.1	Campoletis_sonorensis_ichnovirus_segment_J,_complete_genome	ID_978	7515	7561
NC_007996.1	Campoletis_sonorensis_ichnovirus_segment_M,_complete_genome	ID_981	6498	6560
NC_008000.1	Campoletis_sonorensis_ichnovirus_segment_T,_complete_genome	ID_984	11867	11907
NC_008002.1	Campoletis_sonorensis_ichnovirus_segment_Z,_complete_genome	ID_986	16019	16052
NC_008030.1	Nile_crocodilepox_virus,_complete_genome	ID_995	80637	80714
NC_008030.1	Nile_crocodilepox_virus,_complete_genome	ID_995	140515	140585
NC_008041.1	Redspotted_grouper_nervous_necrosis_virus_RNA_2,_complete_sequence	ID_103	1105	1149
NC_008094.1	Y73_sarcoma_virus,_complete_genome	ID_998	703	928
NC_008094.1	Y73_sarcoma_virus,_complete_genome	ID_998	943	1153
NC_008094.1	Y73_sarcoma_virus,_complete_genome	ID_998	1248	2311
NC_008168.1	Choristoneura_fumiferana_granulovirus,_complete_genome	ID_999	19935	20023
NC_008168.1	Choristoneura_fumiferana_granulovirus,_complete_genome	ID_999	25901	25991
NC_008168.1	Choristoneura_fumiferana_granulovirus,_complete_genome	ID_999	38104	38321
NC_008184.1	Tursiops_truncatus_papillomavirus_2,_complete_genome	ID_1001	3209	3278
NC_008211.1	Ranid_herpesvirus_1_strain_McKinnell,_complete_genome	ID_1004	2665	2732
NC_008210.1	Ranid_herpesvirus_2_strain_ATCC_VR-568,_complete_genome	ID_1005	127912	127945
NC_008210.1	Ranid_herpesvirus_2_strain_ATCC_VR-568,_complete_genome	ID_1005	178268	178348
NC_008252.1	Neodiprion_abietis_NPV,_complete_genome	ID_1006	7374	7433
NC_008252.1	Neodiprion_abietis_NPV,_complete_genome	ID_1006	36339	36402
NC_008291.1	Taterapox_virus,_complete_genome	ID_1008	7881	7944
NC_008291.1	Taterapox_virus,_complete_genome	ID_1008	32645	33107
NC_008291.1	Taterapox_virus,_complete_genome	ID_1008	61916	62073
NC_008291.1	Taterapox_virus,_complete_genome	ID_1008	62194	62328
NC_008291.1	Taterapox_virus,_complete_genome	ID_1008	62827	63694
NC_008291.1	Taterapox_virus,_complete_genome	ID_1008	138779	138854
NC_008291.1	Taterapox_virus,_complete_genome	ID_1008	149229	149284
NC_008293.1	Clanis_bilineata_nucleopolyhedrosis_virus,_complete_genome	ID_1009	9325	9491
NC_008293.1	Clanis_bilineata_nucleopolyhedrosis_virus,_complete_genome	ID_1009	12631	12709
NC_008293.1	Clanis_bilineata_nucleopolyhedrosis_virus,_complete_genome	ID_1009	24998	25225
NC_008293.1	Clanis_bilineata_nucleopolyhedrosis_virus,_complete_genome	ID_1009	46077	46120
NC_008293.1	Clanis_bilineata_nucleopolyhedrosis_virus,_complete_genome	ID_1009	51179	51218
NC_008293.1	Clanis_bilineata_nucleopolyhedrosis_virus,_complete_genome	ID_1009	57681	58073
NC_008293.1	Clanis_bilineata_nucleopolyhedrosis_virus,_complete_genome	ID_1009	70541	70739
NC_008293.1	Clanis_bilineata_nucleopolyhedrosis_virus,_complete_genome	ID_1009	88512	88624
NC_008293.1	Clanis_bilineata_nucleopolyhedrosis_virus,_complete_genome	ID_1009	91800	91838
NC_008293.1	Clanis_bilineata_nucleopolyhedrosis_virus,_complete_genome	ID_1009	119425	119509
NC_008300.1	Melon_yellow_spot_virus_segment_S,_complete_sequence	ID_1011	1641	1710
NC_008300.1	Melon_yellow_spot_virus_segment_S,_complete_sequence	ID_1011	2015	2068
NC_008300.1	Melon_yellow_spot_virus_segment_S,_complete_sequence	ID_1011	2071	2178
NC_008307.1	Melon_yellow_spot_virus_segment_M,_complete_sequence	ID_1013	4654	4688
NC_008301.1	Capsicum_chlorosis_virus_segment_S,_complete_sequence	ID_1014	1405	1625
NC_008301.1	Capsicum_chlorosis_virus_segment_S,_complete_sequence	ID_1014	2044	2102
NC_008301.1	Capsicum_chlorosis_virus_segment_S,_complete_sequence	ID_1014	2321	2436
NC_008301.1	Capsicum_chlorosis_virus_segment_S,_complete_sequence	ID_1014	2504	2576
NC_008303.1	Capsicum_chlorosis_virus_segment_M,_complete_sequence	ID_1016	1002	1140
NC_008348.1	Leucania_separata_nuclear_polyhedrosis_virus_strain_AH1,_complete_genome	ID_1019	9049	9107
NC_008348.1	Leucania_separata_nuclear_polyhedrosis_virus_strain_AH1,_complete_genome	ID_1019	49955	49995
NC_008348.1	Leucania_separata_nuclear_polyhedrosis_virus_strain_AH1,_complete_genome	ID_1019	51243	51352
NC_008348.1	Leucania_separata_nuclear_polyhedrosis_virus_strain_AH1,_complete_genome	ID_1019	51703	52543
NC_008348.1	Leucania_separata_nuclear_polyhedrosis_virus_strain_AH1,_complete_genome	ID_1019	89684	89726
NC_008348.1	Leucania_separata_nuclear_polyhedrosis_virus_strain_AH1,_complete_genome	ID_1019	121791	121830
NC_008348.1	Leucania_separata_nuclear_polyhedrosis_virus_strain_AH1,_complete_genome	ID_1019	150370	150404
NC_008361.1	Spodoptera_frugiperda_ascovirus_1a_complete_genome	ID_1020	25078	25128
NC_008361.1	Spodoptera_frugiperda_ascovirus_1a_complete_genome	ID_1020	62339	62382
NC_008361.1	Spodoptera_frugiperda_ascovirus_1a_complete_genome	ID_1020	94435	94480
NC_008361.1	Spodoptera_frugiperda_ascovirus_1a_complete_genome	ID_1020	116487	116523
NC_008361.1	Spodoptera_frugiperda_ascovirus_1a_complete_genome	ID_1020	122047	122092
NC_008361.1	Spodoptera_frugiperda_ascovirus_1a_complete_genome	ID_1020	141553	141675
NC_008361.1	Spodoptera_frugiperda_ascovirus_1a_complete_genome	ID_1020	155364	155417
NC_008518.1	Trichoplusia_ni_ascovirus_2c,_complete_genome	ID_1022	3733	3766
NC_008518.1	Trichoplusia_ni_ascovirus_2c,_complete_genome	ID_1022	3970	4012
NC_008518.1	Trichoplusia_ni_ascovirus_2c,_complete_genome	ID_1022	13911	13946
NC_008518.1	Trichoplusia_ni_ascovirus_2c,_complete_genome	ID_1022	66867	66942
NC_008518.1	Trichoplusia_ni_ascovirus_2c,_complete_genome	ID_1022	86573	86650
NC_008518.1	Trichoplusia_ni_ascovirus_2c,_complete_genome	ID_1022	86699	86750
NC_008518.1	Trichoplusia_ni_ascovirus_2c,_complete_genome	ID_1022	92785	92859
NC_008518.1	Trichoplusia_ni_ascovirus_2c,_complete_genome	ID_1022	93060	93546
NC_008518.1	Trichoplusia_ni_ascovirus_2c,_complete_genome	ID_1022	106381	106434
NC_008518.1	Trichoplusia_ni_ascovirus_2c,_complete_genome	ID_1022	107172	107213
NC_008518.1	Trichoplusia_ni_ascovirus_2c,_complete_genome	ID_1022	112931	112978
NC_008518.1	Trichoplusia_ni_ascovirus_2c,_complete_genome	ID_1022	115161	115204
NC_008518.1	Trichoplusia_ni_ascovirus_2c,_complete_genome	ID_1022	125229	125277
NC_008518.1	Trichoplusia_ni_ascovirus_2c,_complete_genome	ID_1022	126263	126348
NC_008518.1	Trichoplusia_ni_ascovirus_2c,_complete_genome	ID_1022	129405	129491
NC_008518.1	Trichoplusia_ni_ascovirus_2c,_complete_genome	ID_1022	142942	142994
NC_008519.1	Mastomys_coucha_papillomavirus_2,_complete_genome	ID_1024	3630	3696
NC_008516.1	White_bream_virus,_complete_genome	ID_1025	26616	26660
NC_008586.1	Ecotropis_obliqua_NPV,_complete_genome	ID_1029	22216	22416
NC_008586.1	Ecotropis_obliqua_NPV,_complete_genome	ID_1029	41733	41780
NC_008586.1	Ecotropis_obliqua_NPV,_complete_genome	ID_1029	49222	49495
NC_008586.1	Ecotropis_obliqua_NPV,_complete_genome	ID_1029	68728	68770
NC_008586.1	Ecotropis_obliqua_NPV,_complete_genome	ID_1029	119924	119983
NC_008586.1	Ecotropis_obliqua_NPV,_complete_genome	ID_1029	122558	122602
NC_008725.1	Maruca_vitrata_MNPV,_complete_genome	ID_1034	21953	22037
NC_008725.1	Maruca_vitrata_MNPV,_complete_genome	ID_1034	77852	77884
NC_008725.1	Maruca_vitrata_MNPV,_complete_genome	ID_1034	83554	83620
NC_008725.1	Maruca_vitrata_MNPV,_complete_genome	ID_1034	84080	84184
NC_008725.1	Maruca_vitrata_MNPV,_complete_genome	ID_1034	84250	84298
NC_008730.1	Mal_de_Rio_Cuarto_virus_segment_S2,_complete_sequence	ID_1037	821	862
NC_008837.1	Glypta_fumiferanae_ichnovirus_segment_A1,_complete_sequence	ID_1046	1375	1413
NC_008841.1	Glypta_fumiferanae_ichnovirus_segment_A5,_complete_sequence	ID_1050	307	349
NC_008845.1	Glypta_fumiferanae_ichnovirus_segment_A9,_complete_sequence	ID_1054	1003	1036
NC_008849.1	Glypta_fumiferanae_ichnovirus_segment_B4,_complete_sequence	ID_1058	135	166
NC_008857.1	Glypta_fumiferanae_ichnovirus_segment_B12,_complete_sequence	ID_1066	978	1021
NC_008857.1	Glypta_fumiferanae_ichnovirus_segment_B12,_complete_sequence	ID_1066	1119	1151
NC_008861.1	Glypta_fumiferanae_ichnovirus_segment_B16,_complete_sequence	ID_1070	580	693
NC_008862.1	Glypta_fumiferanae_ichnovirus_segment_B17,_complete_sequence	ID_1071	1256	1330
NC_008865.1	Glypta_fumiferanae_ichnovirus_segment_B21,_complete_sequence	ID_1074	1404	1438
NC_008867.1	Glypta_fumiferanae_ichnovirus_segment_B23,_complete_sequence	ID_1076	295	341
NC_008867.1	Glypta_fumiferanae_ichnovirus_segment_B23,_complete_sequence	ID_1076	2141	2181
NC_008872.1	Glypta_fumiferanae_ichnovirus_segment_B28,_complete_sequence	ID_1081	871	900
NC_008873.1	Glypta_fumiferanae_ichnovirus_segment_B29,_complete_sequence	ID_1082	752	831
NC_008875.1	Glypta_fumiferanae_ichnovirus_segment_B32,_complete_sequence	ID_1084	800	837
NC_008879.1	Glypta_fumiferanae_ichnovirus_segment_B37,_complete_sequence	ID_1088	1065	1101
NC_008884.1	Glypta_fumiferanae_ichnovirus_segment_B42,_complete_sequence	ID_1093	2294	2343
NC_008886.1	Glypta_fumiferanae_ichnovirus_segment_B44,_complete_sequence	ID_1095	1888	1935
NC_008889.1	Glypta_fumiferanae_ichnovirus_segment_B47,_complete_sequence	ID_1098	361	401
NC_008894.1	Glypta_fumiferanae_ichnovirus_segment_B53,_complete_sequence	ID_1103	201	359
NC_008895.1	Glypta_fumiferanae_ichnovirus_segment_B55,_complete_sequence	ID_1104	265	329
NC_008896.1	Glypta_fumiferanae_ichnovirus_segment_B56,_complete_sequence	ID_1105	2140	2184
NC_008903.1	Glypta_fumiferanae_ichnovirus_segment_B63,_complete_sequence	ID_1112	2753	2792
NC_008907.1	Glypta_fumiferanae_ichnovirus_segment_C3,_complete_sequence	ID_1116	2620	2667
NC_008908.1	Glypta_fumiferanae_ichnovirus_segment_C4,_complete_sequence	ID_1117	1567	1737
NC_008908.1	Glypta_fumiferanae_ichnovirus_segment_C4,_complete_sequence	ID_1117	2233	2267
NC_008912.1	Glypta_fumiferanae_ichnovirus_segment_C9,_complete_sequence	ID_1121	2	92
NC_008912.1	Glypta_fumiferanae_ichnovirus_segment_C9,_complete_sequence	ID_1121	2685	2780
NC_008913.1	Glypta_fumiferanae_ichnovirus_segment_C10,_complete_sequence	ID_1122	603	734
NC_008913.1	Glypta_fumiferanae_ichnovirus_segment_C10,_complete_sequence	ID_1122	738	794
NC_008913.1	Glypta_fumiferanae_ichnovirus_segment_C10,_complete_sequence	ID_1122	924	1153
NC_008914.1	Glypta_fumiferanae_ichnovirus_segment_C11,_complete_sequence	ID_1123	1779	1818
NC_008916.1	Glypta_fumiferanae_ichnovirus_segment_C13,_complete_sequence	ID_1125	878	916
NC_008917.1	Glypta_fumiferanae_ichnovirus_segment_C14,_complete_sequence	ID_1126	992	1052
NC_008919.1	Glypta_fumiferanae_ichnovirus_segment_C16,_complete_sequence	ID_1128	1186	1216
NC_008921.1	Glypta_fumiferanae_ichnovirus_segment_C18,_complete_sequence	ID_1130	3322	3357
NC_008925.1	Glypta_fumiferanae_ichnovirus_segment_C22,_complete_sequence	ID_1134	1401	1534
NC_008925.1	Glypta_fumiferanae_ichnovirus_segment_C22,_complete_sequence	ID_1134	2803	2862
NC_008928.1	Glypta_fumiferanae_ichnovirus_segment_D3,_complete_sequence	ID_1137	772	817
NC_008929.1	Glypta_fumiferanae_ichnovirus_segment_D5,_complete_sequence	ID_1138	914	1015
NC_008931.1	Glypta_fumiferanae_ichnovirus_segment_D7,_complete_sequence	ID_1140	645	700
NC_008931.1	Glypta_fumiferanae_ichnovirus_segment_D7,_complete_sequence	ID_1140	758	827
NC_008931.1	Glypta_fumiferanae_ichnovirus_segment_D7,_complete_sequence	ID_1140	883	913
NC_008932.1	Glypta_fumiferanae_ichnovirus_segment_E1,_complete_sequence	ID_1141	1323	1372
NC_008932.1	Glypta_fumiferanae_ichnovirus_segment_E1,_complete_sequence	ID_1141	3039	3078
NC_008932.1	Glypta_fumiferanae_ichnovirus_segment_E1,_complete_sequence	ID_1141	4741	4795
NC_008936.1	Glypta_fumiferanae_ichnovirus_segment_B36,_complete_sequence	ID_1145	1604	1637
NC_008937.1	Glypta_fumiferanae_ichnovirus_segment_B48,_complete_sequence	ID_1146	1962	2006
NC_008947.1	Hyposoter_fugitivus_ichnovirus_segment_A1,_complete_genome	ID_1152	2660	2696
NC_008952.1	Hyposoter_fugitivus_ichnovirus_segment_C2,_complete_genome	ID_1157	2995	3038
NC_008956.1	Hyposoter_fugitivus_ichnovirus_segment_B1,_complete_sequence	ID_1161	2522	2581
NC_008960.1	Hyposoter_fugitivus_ichnovirus_segment_B3,_complete_sequence	ID_1165	2391	2486
NC_008962.1	Hyposoter_fugitivus_ichnovirus_segment_B5,_complete_sequence	ID_1167	410	525
NC_008968.1	Hyposoter_fugitivus_ichnovirus_segment_B16,_complete_sequence	ID_1173	2203	2234
NC_008969.1	Hyposoter_fugitivus_ichnovirus_segment_B18,_complete_sequence	ID_1174	161	292
NC_008971.1	Hyposoter_fugitivus_ichnovirus_segment_C3,_complete_sequence	ID_1176	2156	2196
NC_008971.1	Hyposoter_fugitivus_ichnovirus_segment_C3,_complete_sequence	ID_1176	2350	2390
NC_008976.1	Hyposoter_fugitivus_ichnovirus_segment_C6,_complete_sequence	ID_1179	313	412
NC_008977.1	Hyposoter_fugitivus_ichnovirus_segment_C7,_complete_sequence	ID_1180	1307	1349
NC_008978.1	Hyposoter_fugitivus_ichnovirus_segment_C8,_complete_sequence	ID_1181	2514	2596
NC_008980.1	Hyposoter_fugitivus_ichnovirus_segment_C11,_complete_sequence	ID_1183	711	758
NC_008993.1	Hyposoter_fugitivus_ichnovirus_segment_D9,_complete_sequence	ID_1196	5090	5138
NC_008995.1	Hyposoter_fugitivus_ichnovirus_segment_D11,_complete_sequence	ID_1198	1078	1123
NC_008995.1	Hyposoter_fugitivus_ichnovirus_segment_D11,_complete_sequence	ID_1198	1832	1898
NC_008998.1	Hyposoter_fugitivus_ichnovirus_segment_G1,_complete_sequence	ID_1201	5946	6000
NC_009001.1	Hyposoter_fugitivus_ichnovirus_segment_C13,_complete_sequence	ID_1204	3127	3172
NC_002229.3	Gallid_herpesvirus_2,_complete_genome	ID_1207	147488	147584
NC_002229.3	Gallid_herpesvirus_2,_complete_genome	ID_1207	170859	170955
NC_009019.1	Bat_coronavirus_HKU4-1,_complete_genome	ID_1209	6735	6771
NC_002686.2	Cercopithecine_herpesvirus_9,_complete_genome	ID_1212	19949	20012
NC_002686.2	Cercopithecine_herpesvirus_9,_complete_genome	ID_1212	20386	20623
NC_002686.2	Cercopithecine_herpesvirus_9,_complete_genome	ID_1212	100835	100895
NC_009127.1	Cyprinid_herpesvirus_3,_complete_genome	ID_1213	16136	16214
NC_009127.1	Cyprinid_herpesvirus_3,_complete_genome	ID_1213	22123	22418
NC_009127.1	Cyprinid_herpesvirus_3,_complete_genome	ID_1213	32528	32578
NC_009127.1	Cyprinid_herpesvirus_3,_complete_genome	ID_1213	37863	37986
NC_009127.1	Cyprinid_herpesvirus_3,_complete_genome	ID_1213	42611	42832
NC_009127.1	Cyprinid_herpesvirus_3,_complete_genome	ID_1213	55071	55109
NC_009127.1	Cyprinid_herpesvirus_3,_complete_genome	ID_1213	122293	122496
NC_009127.1	Cyprinid_herpesvirus_3,_complete_genome	ID_1213	164739	164785
NC_009127.1	Cyprinid_herpesvirus_3,_complete_genome	ID_1213	177540	177629
NC_009127.1	Cyprinid_herpesvirus_3,_complete_genome	ID_1213	244688	244815
NC_009127.1	Cyprinid_herpesvirus_3,_complete_genome	ID_1213	288813	288891
NC_009127.1	Cyprinid_herpesvirus_3,_complete_genome	ID_1213	294800	295095
NC_009233.1	Heliothis_virescens_ascovirus_3e,_complete_genome	ID_1220	181220	181261
NC_009238.1	KI_polyomavirus_Stockholm_60,_complete_genome	ID_1221	4085	4129
NC_009240.1	Gryllus_bimaculatus_nudivirus,_complete_genome	ID_1229	18900	18961
NC_009240.1	Gryllus_bimaculatus_nudivirus,_complete_genome	ID_1229	47016	47067
NC_009240.1	Gryllus_bimaculatus_nudivirus,_complete_genome	ID_1229	55222	55535
NC_009240.1	Gryllus_bimaculatus_nudivirus,_complete_genome	ID_1229	65158	65224
NC_009240.1	Gryllus_bimaculatus_nudivirus,_complete_genome	ID_1229	66083	66170
NC_009334.1	Human_herpesvirus_4,_complete_genome	ID_2	9860	9999
NC_009334.1	Human_herpesvirus_4,_complete_genome	ID_2	10079	10161
NC_009334.1	Human_herpesvirus_4,_complete_genome	ID_2	85653	85945
NC_009334.1	Human_herpesvirus_4,_complete_genome	ID_2	97354	97546
NC_009334.1	Human_herpesvirus_4,_complete_genome	ID_2	99319	99382
NC_009333.1	Human_herpesvirus_8,_complete_genome	ID_1230	20176	20370
NC_009333.1	Human_herpesvirus_8,_complete_genome	ID_1230	68353	68408
NC_001826.2	Murine_herpesvirus_68_strain_WUMS,_complete_genome	ID_1231	3679	3737
NC_003976.2	Ljungan_virus,_complete_genome	ID_1232	5739	5773
NC_009503.1	Spodoptera_litura_granulovirus,_complete_genome	ID_1234	33900	34043
NC_009503.1	Spodoptera_litura_granulovirus,_complete_genome	ID_1234	40381	40417
NC_009503.1	Spodoptera_litura_granulovirus,_complete_genome	ID_1234	102655	102695
NC_009503.1	Spodoptera_litura_granulovirus,_complete_genome	ID_1234	109858	109899
NC_009503.1	Spodoptera_litura_granulovirus,_complete_genome	ID_1234	113316	113400
NC_009503.1	Spodoptera_litura_granulovirus,_complete_genome	ID_1234	114333	114415
NC_009503.1	Spodoptera_litura_granulovirus,_complete_genome	ID_1234	114513	114597
NC_009503.1	Spodoptera_litura_granulovirus,_complete_genome	ID_1234	115530	115612
NC_009503.1	Spodoptera_litura_granulovirus,_complete_genome	ID_1234	121159	121226
NC_009527.1	European_bat_lyssavirus_1,_complete_genome	ID_1236	8481	8545
NC_008035.3	Antheraea_pernyi_nucleopolyhedrovirus,_complete_genome	ID_1241	78776	79023
NC_008035.3	Antheraea_pernyi_nucleopolyhedrovirus,_complete_genome	ID_1241	96504	96754
NC_008035.3	Antheraea_pernyi_nucleopolyhedrovirus,_complete_genome	ID_1241	122226	122272
NC_006273.2	Human_herpesvirus_5_strain_Merlin,_complete_genome	ID_1242	119181	119222
NC_006273.2	Human_herpesvirus_5_strain_Merlin,_complete_genome	ID_1242	140838	140878
NC_006273.2	Human_herpesvirus_5_strain_Merlin,_complete_genome	ID_1242	155152	155184
NC_006273.2	Human_herpesvirus_5_strain_Merlin,_complete_genome	ID_1242	164402	164643
NC_009823.1	Hepatitis_C_virus_genotype_2,_complete_genome	ID_1245	9460	9565
NC_009827.1	Hepatitis_C_virus_genotype_6,_complete_genome	ID_1246	9414	9531
NC_009824.1	Hepatitis_C_virus_genotype_3,_genome	ID_1247	9412	9453
NC_009889.1	RD114_retrovirus,_complete_genome	ID_1249	1699	1836
NC_009889.1	RD114_retrovirus,_complete_genome	ID_1249	2477	2535
NC_009889.1	RD114_retrovirus,_complete_genome	ID_1249	3230	3574
NC_009889.1	RD114_retrovirus,_complete_genome	ID_1249	3844	3906
NC_009889.1	RD114_retrovirus,_complete_genome	ID_1249	4612	4721
NC_009889.1	RD114_retrovirus,_complete_genome	ID_1249	5305	5487
NC_009889.1	RD114_retrovirus,_complete_genome	ID_1249	5560	5678
NC_009889.1	RD114_retrovirus,_complete_genome	ID_1249	5971	6058
NC_009889.1	RD114_retrovirus,_complete_genome	ID_1249	7490	7623
NC_009895.1	Akabane_virus_segment_M,_complete_sequence	ID_1251	4183	4239
NC_009891.1	Seal_picornavirus_type_1,_complete_genome	ID_1252	6666	6716
NC_001608.3	Marburg_marburgvirus_isolate_Marburg_virus/H.sapiens-tc/KEN/1980/Mt._Elgon-Musoke,_complete_genome	ID_1254	8662	8702
NC_002654.2	Helicoverpa_armigera_nucleopolyhedrovirus_G4,_complete_genome	ID_93	35754	35816
NC_002654.2	Helicoverpa_armigera_nucleopolyhedrovirus_G4,_complete_genome	ID_93	36452	36725
NC_002654.2	Helicoverpa_armigera_nucleopolyhedrovirus_G4,_complete_genome	ID_93	42463	42517
NC_002654.2	Helicoverpa_armigera_nucleopolyhedrovirus_G4,_complete_genome	ID_93	44379	44455
NC_010226.1	Canine_papillomavirus_4,_complete_genome	ID_1262	5732	5770
NC_010240.1	Helicoverpa_armigera_granulovirus,_complete_genome	ID_1263	17090	17131
NC_010240.1	Helicoverpa_armigera_granulovirus,_complete_genome	ID_1263	42016	42208
NC_010240.1	Helicoverpa_armigera_granulovirus,_complete_genome	ID_1263	57002	57082
NC_010250.1	Oliveros_virus_segment_L,_complete_sequence	ID_1265	3782	3810
NC_010247.1	Amapari_virus_segment_S,_complete_sequence	ID_1272	929	968
NC_010276.1	Orgyia_leucostigma_NPV,_complete_genome	ID_1274	10833	10892
NC_010276.1	Orgyia_leucostigma_NPV,_complete_genome	ID_1274	27852	27945
NC_010276.1	Orgyia_leucostigma_NPV,_complete_genome	ID_1274	53856	53958
NC_010276.1	Orgyia_leucostigma_NPV,_complete_genome	ID_1274	61685	61734
NC_010276.1	Orgyia_leucostigma_NPV,_complete_genome	ID_1274	64214	64446
NC_010276.1	Orgyia_leucostigma_NPV,_complete_genome	ID_1274	105974	106036
NC_010276.1	Orgyia_leucostigma_NPV,_complete_genome	ID_1274	120433	120497
NC_010276.1	Orgyia_leucostigma_NPV,_complete_genome	ID_1274	156018	156098
NC_010356.1	Glossina_pallidipes_salivary_gland_hypertrophy_virus,_complete_genome	ID_1279	12685	12731
NC_010356.1	Glossina_pallidipes_salivary_gland_hypertrophy_virus,_complete_genome	ID_1279	23639	23686
NC_010356.1	Glossina_pallidipes_salivary_gland_hypertrophy_virus,_complete_genome	ID_1279	45613	45680
NC_010356.1	Glossina_pallidipes_salivary_gland_hypertrophy_virus,_complete_genome	ID_1279	61173	61229
NC_010356.1	Glossina_pallidipes_salivary_gland_hypertrophy_virus,_complete_genome	ID_1279	71294	71339
NC_010356.1	Glossina_pallidipes_salivary_gland_hypertrophy_virus,_complete_genome	ID_1279	72561	72604
NC_010356.1	Glossina_pallidipes_salivary_gland_hypertrophy_virus,_complete_genome	ID_1279	177415	177486
NC_010356.1	Glossina_pallidipes_salivary_gland_hypertrophy_virus,_complete_genome	ID_1279	178451	178560
NC_010356.1	Glossina_pallidipes_salivary_gland_hypertrophy_virus,_complete_genome	ID_1279	178631	178705
NC_010356.1	Glossina_pallidipes_salivary_gland_hypertrophy_virus,_complete_genome	ID_1279	179179	179232
NC_010356.1	Glossina_pallidipes_salivary_gland_hypertrophy_virus,_complete_genome	ID_1279	180250	180507
NC_010489.1	Tomato_zonate_spot_virus_segment_S,_complete_sequence	ID_1283	1876	1930
NC_010490.1	Tomato_zonate_spot_virus_segment_M,_complete_sequence	ID_1284	1101	1217
NC_009448.2	Saffold_virus,_complete_genome	ID_1288	8031	8110
NC_010584.1	American_grass_carp_reovirus_segment_1,_complete_sequence	ID_1289	2936	2969
NC_010663.1	Heliothis_armigera_cypovirus_5_segment_9,_complete_sequence	ID_1301	325	357
NC_010669.1	Heliothis_armigera_cypovirus_5_segment_2,_complete_sequence	ID_1305	602	634
NC_010667.1	Heliothis_armigera_cypovirus_5_segment_4,_complete_sequence	ID_1309	1860	1903
NC_010670.1	Heliothis_armigera_cypovirus_5_segment_1,_complete_sequence	ID_1310	2900	2930
NC_010671.1	Musca_domestica_salivary_gland_hypertrophy_virus,_complete_genome	ID_1311	9728	9789
NC_010671.1	Musca_domestica_salivary_gland_hypertrophy_virus,_complete_genome	ID_1311	34325	34381
NC_010671.1	Musca_domestica_salivary_gland_hypertrophy_virus,_complete_genome	ID_1311	53824	53860
NC_010671.1	Musca_domestica_salivary_gland_hypertrophy_virus,_complete_genome	ID_1311	61065	61157
NC_010671.1	Musca_domestica_salivary_gland_hypertrophy_virus,_complete_genome	ID_1311	61269	61376
NC_010671.1	Musca_domestica_salivary_gland_hypertrophy_virus,_complete_genome	ID_1311	61711	61913
NC_010671.1	Musca_domestica_salivary_gland_hypertrophy_virus,_complete_genome	ID_1311	66048	66192
NC_010701.1	Tamiami_virus_segment_S_(small),_complete_genome	ID_1317	1393	1435
NC_010955.1	Xenopus_laevis_endogenous_retrovirus_Xen1,_complete_genome	ID_1329	8733	8924
NC_011109.1	Tursiops_truncatus_papillomavirus_type_1,_complete_genome	ID_1333	3400	3564
NC_007030.2	Microplitis_demolitor_bracovirus_segment_E,_partial_sequence	ID_1334	248	289
NC_007030.2	Microplitis_demolitor_bracovirus_segment_E,_partial_sequence	ID_1334	2365	2399
NC_011310.1	Myotis_polyomavirus_VM-2008,_complete_genome	ID_1338	1644	1679
NC_011335.1	Diadromus_pulchellus_ascovirus_4a,_complete_genome	ID_1340	58958	59033
NC_011335.1	Diadromus_pulchellus_ascovirus_4a,_complete_genome	ID_1340	110745	110834
NC_011335.1	Diadromus_pulchellus_ascovirus_4a,_complete_genome	ID_1340	111245	111297
NC_011335.1	Diadromus_pulchellus_ascovirus_4a,_complete_genome	ID_1340	118178	118296
NC_011335.1	Diadromus_pulchellus_ascovirus_4a,_complete_genome	ID_1340	118692	118738
NC_011345.1	Agrotis_ipsilon_multiple_nucleopolyhedrovirus,_complete_genome	ID_1341	21812	21863
NC_011345.1	Agrotis_ipsilon_multiple_nucleopolyhedrovirus,_complete_genome	ID_1341	28006	28738
NC_011345.1	Agrotis_ipsilon_multiple_nucleopolyhedrovirus,_complete_genome	ID_1341	29131	29172
NC_011345.1	Agrotis_ipsilon_multiple_nucleopolyhedrovirus,_complete_genome	ID_1341	54376	54513
NC_011345.1	Agrotis_ipsilon_multiple_nucleopolyhedrovirus,_complete_genome	ID_1341	134913	134974
NC_011345.1	Agrotis_ipsilon_multiple_nucleopolyhedrovirus,_complete_genome	ID_1341	138420	138614
NC_011345.1	Agrotis_ipsilon_multiple_nucleopolyhedrovirus,_complete_genome	ID_1341	153639	153739
NC_011349.1	Seneca_valley_virus,_complete_genome	ID_1342	7268	7307
NC_011400.1	Astrovirus_MLB1,_complete_genome	ID_1343	2679	2723
NC_011423.1	Adoxophyes_orana_nucleopolyhedrovirus,_complete_genome	ID_3	42828	42875
NC_011550.1	Munia_coronavirus_HKU13-3514,_complete_genome	ID_1353	7940	7991
NC_011588.1	Oryctes_rhinoceros_virus,_complete_genome	ID_1354	45355	45388
NC_011588.1	Oryctes_rhinoceros_virus,_complete_genome	ID_1354	78789	78830
NC_011588.1	Oryctes_rhinoceros_virus,_complete_genome	ID_1354	86420	86450
NC_011588.1	Oryctes_rhinoceros_virus,_complete_genome	ID_1354	116854	116898
NC_011588.1	Oryctes_rhinoceros_virus,_complete_genome	ID_1354	116945	117015
NC_011588.1	Oryctes_rhinoceros_virus,_complete_genome	ID_1354	118826	118872
NC_011616.1	Spodoptera_litura_nucleopolyhedrovirus_II,_complete_genome	ID_1355	22327	22692
NC_011616.1	Spodoptera_litura_nucleopolyhedrovirus_II,_complete_genome	ID_1355	22999	23060
NC_011616.1	Spodoptera_litura_nucleopolyhedrovirus_II,_complete_genome	ID_1355	46126	46173
NC_011616.1	Spodoptera_litura_nucleopolyhedrovirus_II,_complete_genome	ID_1355	60802	60857
NC_011616.1	Spodoptera_litura_nucleopolyhedrovirus_II,_complete_genome	ID_1355	126897	127113
NC_011616.1	Spodoptera_litura_nucleopolyhedrovirus_II,_complete_genome	ID_1355	132498	132582
NC_011644.1	Equid_herpesvirus_9,_complete_genome	ID_4	112852	113016
NC_011644.1	Equid_herpesvirus_9,_complete_genome	ID_4	148068	148232
NC_011646.1	Abalone_shriveling_syndrome-associated_virus,_complete_genome	ID_1356	19532	19570
NC_011646.1	Abalone_shriveling_syndrome-associated_virus,_complete_genome	ID_1356	32637	32687
NC_011639.1	Wongabel_virus,_complete_genome	ID_1357	10857	10908
NC_011765.1	European_hedgehog_papillomavirus,_complete_genome	ID_1359	4244	4288
NC_012042.1	Human_bocavirus_2c_PK_isolate_PK-5510,_complete_genome	ID_1362	1098	1134
NC_012484.1	Grapevine_Syrah_Virus-1,_complete_genome	ID_1368	6451	6506
NC_012485.1	Human_papillomavirus_type_109,_complete_genome	ID_1369	81	126
NC_012531.1	Solenopsis_invicta_virus_3,_complete_genome	ID_1371	563	610
NC_012531.1	Solenopsis_invicta_virus_3,_complete_genome	ID_1371	10370	10411
NC_012535.1	Homalodisca_vitripennis_reovirus_segment_S1,_complete_genome	ID_1375	4075	4111
NC_012538.1	Homalodisca_vitripennis_reovirus_segment_S4,_complete_genome	ID_1378	2238	2289
NC_012564.1	Human_bocavirus_3,_complete_genome	ID_1388	3186	3229
NC_012639.1	Euproctis_pseudoconspersa_nucleopolyhedrovirus,_complete_genome	ID_1390	19262	19298
NC_012639.1	Euproctis_pseudoconspersa_nucleopolyhedrovirus,_complete_genome	ID_1390	50638	51034
NC_012639.1	Euproctis_pseudoconspersa_nucleopolyhedrovirus,_complete_genome	ID_1390	109937	109980
NC_012636.1	Aedes_aegypti_densovirus_2_strain_0814616,_complete_genome	ID_12	3635	3678
NC_012812.1	Bovine_viral_diarrhea_virus_3_Th/04_KhonKaen,_complete_genome	ID_1405	12090	12200
NC_012959.1	Human_adenovirus_54,_complete_genome	ID_8	17520	17574
NC_013237.1	Canine_papillomavirus_6_isolate_Zurich,_complete_genome	ID_1426	2316	2350
NC_013458.1	Barfin_flounder_nervous_necrosis_virus_RNA_1,_complete_genome	ID_9	2171	2210
NC_011545.2	Penaeus_monodon_hepandensovirus_4,_complete_genome	ID_1442	2827	2865
NC_013590.2	Felid_herpesvirus_1,_complete_genome	ID_1444	102535	102604
NC_013695.1	Enterovirus_J_strain_N203,_complete_genome	ID_1445	3835	3872
NC_013772.1	Pseudaletia_unipuncta_granulovirus,_complete_genome	ID_73	46366	46597
NC_013772.1	Pseudaletia_unipuncta_granulovirus,_complete_genome	ID_73	99171	99233
NC_013772.1	Pseudaletia_unipuncta_granulovirus,_complete_genome	ID_73	173792	173859
NC_013796.1	California_sea_lion_polyomavirus_1,_complete_genome	ID_1446	2752	2797
NC_013796.1	California_sea_lion_polyomavirus_1,_complete_genome	ID_1446	4248	4287
NC_013797.1	Artogeia_rapae_granulovirus_isolate_Wuhan,_complete_genome	ID_1447	79613	79673
NC_013804.1	Pseudocowpox_virus,_complete_genome	ID_1448	82045	82126
NC_012729.2	Human_bocavirus_4_NI_strain_HBoV4-NI-385,_complete_genome	ID_1450	3107	3150
NC_013920.1	Olive_latent_virus_3,_complete_genome	ID_1451	6279	6378
NC_013953.1	Lymantria_xylina_MNPV,_complete_genome	ID_1453	38240	38471
NC_013953.1	Lymantria_xylina_MNPV,_complete_genome	ID_1453	61519	61584
NC_013953.1	Lymantria_xylina_MNPV,_complete_genome	ID_1453	61778	62718
NC_013953.1	Lymantria_xylina_MNPV,_complete_genome	ID_1453	131570	131621
NC_013953.1	Lymantria_xylina_MNPV,_complete_genome	ID_1453	132870	133508
NC_009011.2	Spodoptera_frugiperda_MNPV_virus,_complete_genome	ID_1455	20649	20922
NC_009011.2	Spodoptera_frugiperda_MNPV_virus,_complete_genome	ID_1455	22464	22548
NC_009011.2	Spodoptera_frugiperda_MNPV_virus,_complete_genome	ID_1455	107274	107308
NC_009011.2	Spodoptera_frugiperda_MNPV_virus,_complete_genome	ID_1455	114154	114289
NC_014070.1	Torque_teno_sus_virus_1a,_complete_genome	ID_1464	209	262
NC_014080.1	Torque_teno_virus_7,_complete_genome	ID_1469	721	773
NC_014082.1	Torque_teno_mini_virus_7,_complete_genome	ID_1471	397	424
NC_014082.1	Torque_teno_mini_virus_7,_complete_genome	ID_1471	2647	2691
NC_014088.1	Torque_teno_mini_virus_3,_complete_genome	ID_1477	1506	1539
NC_014093.1	Torque_teno_midi_virus_2,_complete_genome	ID_1481	904	961
NC_014137.1	Slow_bee_paralysis_virus,_complete_genome	ID_1487	9468	9505
NC_014326.1	Mus_musculus_papillomavirus_type_1_isolate_MusPV,_complete_genome	ID_1501	1595	1631
NC_014373.1	Bundibugyo_ebolavirus,_complete_genome	ID_1508	8174	8211
NC_014411.1	Turdivirus_1,_complete_genome	ID_1516	8007	8035
NC_014474.1	Simian_retrovirus_4_strain_SRV4/TEX/2009/V1,_complete_genome	ID_1520	2202	2274
NC_014474.1	Simian_retrovirus_4_strain_SRV4/TEX/2009/V1,_complete_genome	ID_1520	2310	2350
NC_014474.1	Simian_retrovirus_4_strain_SRV4/TEX/2009/V1,_complete_genome	ID_1520	3394	3593
NC_014474.1	Simian_retrovirus_4_strain_SRV4/TEX/2009/V1,_complete_genome	ID_1520	3606	3796
NC_014474.1	Simian_retrovirus_4_strain_SRV4/TEX/2009/V1,_complete_genome	ID_1520	3941	4043
NC_014474.1	Simian_retrovirus_4_strain_SRV4/TEX/2009/V1,_complete_genome	ID_1520	5125	5230
NC_014474.1	Simian_retrovirus_4_strain_SRV4/TEX/2009/V1,_complete_genome	ID_1520	7169	7286
NC_014521.1	Rotavirus_D_chicken/05V0049/DEU/2005_segment_11,_complete_genome	ID_1521	598	642
NC_014516.1	Rotavirus_D_chicken/05V0049/DEU/2005_segment_6,_complete_genome	ID_1526	290	333
NC_014515.1	Rotavirus_D_chicken/05V0049/DEU/2005_segment_5,_complete_genome	ID_1527	1770	1842
NC_014511.1	Rotavirus_D_chicken/05V0049/DEU/2005_segment_1,_complete_genome	ID_1531	1069	1115
NC_014649.1	Acanthamoeba_polyphaga_mimivirus,_complete_genome	ID_1533	196183	196242
NC_014649.1	Acanthamoeba_polyphaga_mimivirus,_complete_genome	ID_1533	200572	200681
NC_014649.1	Acanthamoeba_polyphaga_mimivirus,_complete_genome	ID_1533	201203	201256
NC_014649.1	Acanthamoeba_polyphaga_mimivirus,_complete_genome	ID_1533	230894	230963
NC_014649.1	Acanthamoeba_polyphaga_mimivirus,_complete_genome	ID_1533	268832	268953
NC_014649.1	Acanthamoeba_polyphaga_mimivirus,_complete_genome	ID_1533	322236	322373
NC_014649.1	Acanthamoeba_polyphaga_mimivirus,_complete_genome	ID_1533	327850	327935
NC_014649.1	Acanthamoeba_polyphaga_mimivirus,_complete_genome	ID_1533	346378	346456
NC_014649.1	Acanthamoeba_polyphaga_mimivirus,_complete_genome	ID_1533	366921	367125
NC_014649.1	Acanthamoeba_polyphaga_mimivirus,_complete_genome	ID_1533	517139	517755
NC_014649.1	Acanthamoeba_polyphaga_mimivirus,_complete_genome	ID_1533	518107	518401
NC_014649.1	Acanthamoeba_polyphaga_mimivirus,_complete_genome	ID_1533	518494	518708
NC_014649.1	Acanthamoeba_polyphaga_mimivirus,_complete_genome	ID_1533	635440	635566
NC_014649.1	Acanthamoeba_polyphaga_mimivirus,_complete_genome	ID_1533	732745	732821
NC_014649.1	Acanthamoeba_polyphaga_mimivirus,_complete_genome	ID_1533	870789	870977
NC_014649.1	Acanthamoeba_polyphaga_mimivirus,_complete_genome	ID_1533	879146	879198
NC_014649.1	Acanthamoeba_polyphaga_mimivirus,_complete_genome	ID_1533	884979	885068
NC_014649.1	Acanthamoeba_polyphaga_mimivirus,_complete_genome	ID_1533	930177	930218
NC_014649.1	Acanthamoeba_polyphaga_mimivirus,_complete_genome	ID_1533	1041740	1041794
NC_014649.1	Acanthamoeba_polyphaga_mimivirus,_complete_genome	ID_1533	1167853	1167923
NC_014567.1	Saimiriine_herpesvirus_1,_complete_genome	ID_1535	42826	42885
NC_014567.1	Saimiriine_herpesvirus_1,_complete_genome	ID_1535	122891	122934
NC_014567.1	Saimiriine_herpesvirus_1,_complete_genome	ID_1535	155799	155842
NC_014899.1	Murine_adenovirus_2,_complete_genome	ID_1562	17828	17874
NC_014899.1	Murine_adenovirus_2,_complete_genome	ID_1562	25456	25488
NC_014954.1	Human_papillomavirus_type_131,_complete_genome	ID_1567	4900	4936
NC_014953.1	Human_papillomavirus_type_129,_complete_genome	ID_1568	2449	2490
NC_015049.1	Rodent_herpesvirus_Peru,_complete_genome	ID_1572	404	451
NC_015132.1	Avian_orthoreovirus_segment_S1,_complete_genome	ID_1583	175	217
NC_015323.1	Fowl_adenovirus_C,_complete_genome	ID_1591	38458	38525
NC_015373.1	Candiru_virus_segment_M,_complete_genome	ID_1593	3976	4019
NC_015396.1	Avian_gyrovirus_2,_complete_genome	ID_1596	28	69
NC_015411.1	Sandfly_Sicilian_Turkey_virus_segment_M,_complete_genome	ID_1597	4129	4173
NC_015455.1	Raptor_adenovirus_A,_complete_genome	ID_1603	16805	16845
NC_015467.1	Groundnut_ringspot_and_Tomato_chlorotic_spot_virus_reassortant_segment_S,_complete_genome	ID_1605	1531	1558
NC_015467.1	Groundnut_ringspot_and_Tomato_chlorotic_spot_virus_reassortant_segment_S,_complete_genome	ID_1605	1789	1869
NC_015469.1	Groundnut_ringspot_and_Tomato_chlorotic_spot_virus_reassortant_segment_L,_complete_genome	ID_1606	2307	2371
NC_015469.1	Groundnut_ringspot_and_Tomato_chlorotic_spot_virus_reassortant_segment_L,_complete_genome	ID_1606	3077	3111
NC_015398.1	Clostera_anachoreta_granulovirus,_complete_genome	ID_1607	5339	5408
NC_015398.1	Clostera_anachoreta_granulovirus,_complete_genome	ID_1607	6337	6523
NC_015398.1	Clostera_anachoreta_granulovirus,_complete_genome	ID_1607	25030	25107
NC_015398.1	Clostera_anachoreta_granulovirus,_complete_genome	ID_1607	34754	34984
NC_015691.1	Macaca_fascicularis_papillomavirus_type_2,_complete_genome	ID_1611	1182	1216
NC_015692.1	Colobus_guereza_papillomavirus_type_2,_complete_genome	ID_1612	6059	6095
NC_015692.1	Colobus_guereza_papillomavirus_type_2,_complete_genome	ID_1612	7585	7643
NC_007815.2	PreXMRV-1_provirus,_complete_genome	ID_14	220	263
NC_007815.2	PreXMRV-1_provirus,_complete_genome	ID_14	1321	1450
NC_007815.2	PreXMRV-1_provirus,_complete_genome	ID_14	3138	3211
NC_007815.2	PreXMRV-1_provirus,_complete_genome	ID_14	4275	4465
NC_007815.2	PreXMRV-1_provirus,_complete_genome	ID_14	4972	5091
NC_007815.2	PreXMRV-1_provirus,_complete_genome	ID_14	5221	5278
NC_015780.1	Wiseana_iridescent_virus,_complete_genome	ID_1618	79273	79318
NC_015780.1	Wiseana_iridescent_virus,_complete_genome	ID_1618	107410	107447
NC_015780.1	Wiseana_iridescent_virus,_complete_genome	ID_1618	133146	133213
NC_015780.1	Wiseana_iridescent_virus,_complete_genome	ID_1618	178926	178993
NC_015878.1	Baboon_orthoreovirus_segment_L2,_complete_genome	ID_1620	1326	1369
NC_015960.1	Yoka_poxvirus,_complete_genome	ID_1629	3053	3200
NC_015960.1	Yoka_poxvirus,_complete_genome	ID_1629	16485	16729
NC_015960.1	Yoka_poxvirus,_complete_genome	ID_1629	18611	19574
NC_015960.1	Yoka_poxvirus,_complete_genome	ID_1629	39382	39424
NC_015960.1	Yoka_poxvirus,_complete_genome	ID_1629	46981	47044
NC_015960.1	Yoka_poxvirus,_complete_genome	ID_1629	47049	47155
NC_015960.1	Yoka_poxvirus,_complete_genome	ID_1629	47327	47461
NC_015960.1	Yoka_poxvirus,_complete_genome	ID_1629	48128	48837
NC_015960.1	Yoka_poxvirus,_complete_genome	ID_1629	66157	66207
NC_015960.1	Yoka_poxvirus,_complete_genome	ID_1629	110564	110606
NC_015960.1	Yoka_poxvirus,_complete_genome	ID_1629	134840	134905
NC_015960.1	Yoka_poxvirus,_complete_genome	ID_1629	139264	139494
NC_015960.1	Yoka_poxvirus,_complete_genome	ID_1629	140279	140391
NC_015960.1	Yoka_poxvirus,_complete_genome	ID_1629	140616	140706
NC_015960.1	Yoka_poxvirus,_complete_genome	ID_1629	145219	145452
NC_015960.1	Yoka_poxvirus,_complete_genome	ID_1629	152076	152336
NC_015960.1	Yoka_poxvirus,_complete_genome	ID_1629	156700	156780
NC_015960.1	Yoka_poxvirus,_complete_genome	ID_1629	159613	159734
NC_015960.1	Yoka_poxvirus,_complete_genome	ID_1629	159847	159892
NC_015960.1	Yoka_poxvirus,_complete_genome	ID_1629	161354	161400
NC_015960.1	Yoka_poxvirus,_complete_genome	ID_1629	164411	164509
NC_015935.1	Mouse_astrovirus_M-52/USA/2008,_complete_genome	ID_1634	6504	6542
NC_011501.2	Rotavirus_A_segment_7,_complete_genome	ID_1642	624	657
NC_011508.2	Rotavirus_A_segment_3,_complete_genome	ID_1647	172	224
NC_012783.2	Cercopithecine_herpesvirus_5_strain_2715,_complete_genome	ID_1661	8890	9175
NC_012783.2	Cercopithecine_herpesvirus_5_strain_2715,_complete_genome	ID_1661	9738	9962
NC_012783.2	Cercopithecine_herpesvirus_5_strain_2715,_complete_genome	ID_1661	10120	10246
NC_012783.2	Cercopithecine_herpesvirus_5_strain_2715,_complete_genome	ID_1661	10386	10522
NC_012783.2	Cercopithecine_herpesvirus_5_strain_2715,_complete_genome	ID_1661	10862	10985
NC_012783.2	Cercopithecine_herpesvirus_5_strain_2715,_complete_genome	ID_1661	148585	148653
NC_012783.2	Cercopithecine_herpesvirus_5_strain_2715,_complete_genome	ID_1661	181670	181720
NC_016447.1	Aotine_herpesvirus_1_strain_S34E,_complete_genome	ID_1662	159429	159534
NC_016447.1	Aotine_herpesvirus_1_strain_S34E,_complete_genome	ID_1662	197397	197644
NC_016448.1	Saimiriine_herpesvirus_4_strain_SqSHV,_complete_genome	ID_1663	1883	2200
NC_016448.1	Saimiriine_herpesvirus_4_strain_SqSHV,_complete_genome	ID_1663	2202	2467
NC_016448.1	Saimiriine_herpesvirus_4_strain_SqSHV,_complete_genome	ID_1663	2660	2741
NC_016448.1	Saimiriine_herpesvirus_4_strain_SqSHV,_complete_genome	ID_1663	11901	11949
NC_016448.1	Saimiriine_herpesvirus_4_strain_SqSHV,_complete_genome	ID_1663	14177	14367
NC_016448.1	Saimiriine_herpesvirus_4_strain_SqSHV,_complete_genome	ID_1663	186278	186384
NC_016437.1	South_polar_skua_adenovirus-1,_complete_genome	ID_1666	11123	11208
NC_014564.2	Turkey_adenovirus_1,_complete_genome	ID_1667	7129	7173
NC_014564.2	Turkey_adenovirus_1,_complete_genome	ID_1667	13468	13600
NC_016418.1	Halastavi_arva_RNA_virus,_complete_genome	ID_1668	6325	6362
NC_004156.2	Helicoverpa_zea_nudivirus_2,_complete_genome	ID_1671	9395	9449
NC_004156.2	Helicoverpa_zea_nudivirus_2,_complete_genome	ID_1671	17226	17314
NC_004156.2	Helicoverpa_zea_nudivirus_2,_complete_genome	ID_1671	34143	34234
NC_004156.2	Helicoverpa_zea_nudivirus_2,_complete_genome	ID_1671	70333	70413
NC_004156.2	Helicoverpa_zea_nudivirus_2,_complete_genome	ID_1671	71366	71473
NC_004156.2	Helicoverpa_zea_nudivirus_2,_complete_genome	ID_1671	118854	118908
NC_004156.2	Helicoverpa_zea_nudivirus_2,_complete_genome	ID_1671	125444	125522
NC_004156.2	Helicoverpa_zea_nudivirus_2,_complete_genome	ID_1671	125656	125749
NC_004156.2	Helicoverpa_zea_nudivirus_2,_complete_genome	ID_1671	142425	142498
NC_004156.2	Helicoverpa_zea_nudivirus_2,_complete_genome	ID_1671	175499	175630
NC_004156.2	Helicoverpa_zea_nudivirus_2,_complete_genome	ID_1671	178101	178396
NC_004156.2	Helicoverpa_zea_nudivirus_2,_complete_genome	ID_1671	199187	199308
NC_016924.1	Cotia_virus_SPAn232,_complete_genome	ID_1686	1955	2005
NC_016924.1	Cotia_virus_SPAn232,_complete_genome	ID_1686	11472	11605
NC_016924.1	Cotia_virus_SPAn232,_complete_genome	ID_1686	18091	18145
NC_016924.1	Cotia_virus_SPAn232,_complete_genome	ID_1686	36867	36977
NC_016924.1	Cotia_virus_SPAn232,_complete_genome	ID_1686	37162	37759
NC_016924.1	Cotia_virus_SPAn232,_complete_genome	ID_1686	38002	38263
NC_016924.1	Cotia_virus_SPAn232,_complete_genome	ID_1686	39986	40034
NC_016924.1	Cotia_virus_SPAn232,_complete_genome	ID_1686	42264	42335
NC_016924.1	Cotia_virus_SPAn232,_complete_genome	ID_1686	44656	44698
NC_016924.1	Cotia_virus_SPAn232,_complete_genome	ID_1686	51576	51732
NC_016924.1	Cotia_virus_SPAn232,_complete_genome	ID_1686	70558	70776
NC_016924.1	Cotia_virus_SPAn232,_complete_genome	ID_1686	88191	88277
NC_016924.1	Cotia_virus_SPAn232,_complete_genome	ID_1686	135336	135438
NC_016924.1	Cotia_virus_SPAn232,_complete_genome	ID_1686	139535	139729
NC_016924.1	Cotia_virus_SPAn232,_complete_genome	ID_1686	140274	140465
NC_016924.1	Cotia_virus_SPAn232,_complete_genome	ID_1686	148762	148990
NC_016924.1	Cotia_virus_SPAn232,_complete_genome	ID_1686	150724	150755
NC_016924.1	Cotia_virus_SPAn232,_complete_genome	ID_1686	151278	151544
NC_016924.1	Cotia_virus_SPAn232,_complete_genome	ID_1686	163242	163424
NC_016924.1	Cotia_virus_SPAn232,_complete_genome	ID_1686	173534	173667
NC_016924.1	Cotia_virus_SPAn232,_complete_genome	ID_1686	183134	183184
NC_016896.1	Astrovirus_wild_boar/WBAstV-1/2011/HUN,_complete_genome	ID_1688	6357	6400
NC_016995.1	Wigeon_coronavirus_HKU20,_complete_genome	ID_1700	13476	13516
NC_017826.1	Equid_herpesvirus_8,_complete_genome	ID_4	112164	112418
NC_017826.1	Equid_herpesvirus_8,_complete_genome	ID_4	147649	147903
NC_017940.1	European_sheatfish_virus,_complete_genome	ID_1709	14478	14675
NC_017940.1	European_sheatfish_virus,_complete_genome	ID_1709	29821	30122
NC_017940.1	European_sheatfish_virus,_complete_genome	ID_1709	30157	30318
NC_017940.1	European_sheatfish_virus,_complete_genome	ID_1709	112079	112231
NC_013668.3	Anguillid_herpesvirus_1,_complete_genome	ID_1710	6649	6682
NC_013668.3	Anguillid_herpesvirus_1,_complete_genome	ID_1710	189793	190156
NC_013668.3	Anguillid_herpesvirus_1,_complete_genome	ID_1710	219055	219092
NC_013668.3	Anguillid_herpesvirus_1,_complete_genome	ID_1710	229511	229577
NC_013668.3	Anguillid_herpesvirus_1,_complete_genome	ID_1710	244541	244574
NC_017979.1	Goose_adenovirus_4,_complete_genome	ID_1711	957	1085
NC_017995.1	Human_papillomavirus_type_137,_complete_genome	ID_1715	1465	1509
NC_018072.1	Bean_necrotic_mosaic_virus_segment_M,_complete_sequence	ID_1720	1118	1203
NC_017714.1	Kotonkan_virus,_complete_genome	ID_1724	4872	4936
NC_017714.1	Kotonkan_virus,_complete_genome	ID_1724	14207	14253
NC_018401.1	Gyrovirus_4,_complete_genome	ID_1739	465	504
NC_018461.1	Sathuperi_virus_RdRp_gene_for_RNA-dependent_RNA_polymerase,_segment_L,_genomic_RNA	ID_1743	295	336
NC_018464.1	Shamonda_virus_N_and_NSs_genes,_segment_S,_genomic_RNA,_isolate_Ib_An_5550	ID_1746	836	927
NC_018466.1	Sathuperi_virus_Gn-Gc-NSm_gene_for_M_polyprotein,_segment_M,_genomic_RNA	ID_1748	737	788
NC_018476.1	Simbu_virus_RdRp_gene_for_RNA-dependent_RNA_polymerase,_segment_L,_genomic_RNA,_isolate_SA_Ar_53	ID_1750	2564	2601
NC_018476.1	Simbu_virus_RdRp_gene_for_RNA-dependent_RNA_polymerase,_segment_L,_genomic_RNA,_isolate_SA_Ar_53	ID_1750	6854	6895
NC_018504.1	Apocheima_cinerarium_nucleopolyhedrovirus,_complete_genome	ID_1757	43855	43919
NC_018504.1	Apocheima_cinerarium_nucleopolyhedrovirus,_complete_genome	ID_1757	45954	46023
NC_018504.1	Apocheima_cinerarium_nucleopolyhedrovirus,_complete_genome	ID_1757	101265	101469
NC_018504.1	Apocheima_cinerarium_nucleopolyhedrovirus,_complete_genome	ID_1757	119012	119097
NC_018702.1	Murine_astrovirus,_complete_genome	ID_1763	6805	6837
NC_018711.1	Lunk_virus_NKS-1_segment_L,_complete_genome	ID_1765	2322	2359
NC_018875.1	Epinotia_aporema_granulovirus,_complete_genome	ID_1768	28772	28849
NC_018875.1	Epinotia_aporema_granulovirus,_complete_genome	ID_1768	48553	48682
NC_018875.1	Epinotia_aporema_granulovirus,_complete_genome	ID_1768	82298	82335
NC_018874.1	Abalone_herpesvirus_Victoria/AUS/2009,_complete_genome	ID_1770	2397	2447
NC_018874.1	Abalone_herpesvirus_Victoria/AUS/2009,_complete_genome	ID_1770	89780	89822
NC_018874.1	Abalone_herpesvirus_Victoria/AUS/2009,_complete_genome	ID_1770	113016	113066
NC_018874.1	Abalone_herpesvirus_Victoria/AUS/2009,_complete_genome	ID_1770	174599	174661
NC_018874.1	Abalone_herpesvirus_Victoria/AUS/2009,_complete_genome	ID_1770	197205	197282
NC_018874.1	Abalone_herpesvirus_Victoria/AUS/2009,_complete_genome	ID_1770	199926	200053
NC_019026.1	Astrovirus_VA3_isolate_VA3/human/Vellore/28054/2005,_complete_genome	ID_1772	1530	1572
NC_019491.1	Cyprinid_herpesvirus_1_strain_NG-J1,_complete_genome	ID_1775	237	1843
NC_019491.1	Cyprinid_herpesvirus_1_strain_NG-J1,_complete_genome	ID_1775	23612	23756
NC_019491.1	Cyprinid_herpesvirus_1_strain_NG-J1,_complete_genome	ID_1775	29177	29548
NC_019491.1	Cyprinid_herpesvirus_1_strain_NG-J1,_complete_genome	ID_1775	30692	30865
NC_019491.1	Cyprinid_herpesvirus_1_strain_NG-J1,_complete_genome	ID_1775	31016	33129
NC_019491.1	Cyprinid_herpesvirus_1_strain_NG-J1,_complete_genome	ID_1775	33345	33412
NC_019491.1	Cyprinid_herpesvirus_1_strain_NG-J1,_complete_genome	ID_1775	48211	48375
NC_019491.1	Cyprinid_herpesvirus_1_strain_NG-J1,_complete_genome	ID_1775	110531	111077
NC_019491.1	Cyprinid_herpesvirus_1_strain_NG-J1,_complete_genome	ID_1775	210333	210385
NC_019491.1	Cyprinid_herpesvirus_1_strain_NG-J1,_complete_genome	ID_1775	213527	213630
NC_019491.1	Cyprinid_herpesvirus_1_strain_NG-J1,_complete_genome	ID_1775	221220	221288
NC_019491.1	Cyprinid_herpesvirus_1_strain_NG-J1,_complete_genome	ID_1775	232407	232447
NC_019491.1	Cyprinid_herpesvirus_1_strain_NG-J1,_complete_genome	ID_1775	234499	234606
NC_019491.1	Cyprinid_herpesvirus_1_strain_NG-J1,_complete_genome	ID_1775	238888	239032
NC_019491.1	Cyprinid_herpesvirus_1_strain_NG-J1,_complete_genome	ID_1775	241069	241188
NC_019491.1	Cyprinid_herpesvirus_1_strain_NG-J1,_complete_genome	ID_1775	241384	241627
NC_019491.1	Cyprinid_herpesvirus_1_strain_NG-J1,_complete_genome	ID_1775	245040	245087
NC_019491.1	Cyprinid_herpesvirus_1_strain_NG-J1,_complete_genome	ID_1775	251898	251946
NC_019491.1	Cyprinid_herpesvirus_1_strain_NG-J1,_complete_genome	ID_1775	256080	256136
NC_019491.1	Cyprinid_herpesvirus_1_strain_NG-J1,_complete_genome	ID_1775	258201	259807
NC_019491.1	Cyprinid_herpesvirus_1_strain_NG-J1,_complete_genome	ID_1775	281576	281720
NC_019491.1	Cyprinid_herpesvirus_1_strain_NG-J1,_complete_genome	ID_1775	287141	287512
NC_019491.1	Cyprinid_herpesvirus_1_strain_NG-J1,_complete_genome	ID_1775	288656	288829
NC_019491.1	Cyprinid_herpesvirus_1_strain_NG-J1,_complete_genome	ID_1775	288980	291093
NC_019495.1	Cyprinid_herpesvirus_2_strain_ST-J1,_complete_genome	ID_1778	27	168
NC_019495.1	Cyprinid_herpesvirus_2_strain_ST-J1,_complete_genome	ID_1778	14621	14977
NC_019495.1	Cyprinid_herpesvirus_2_strain_ST-J1,_complete_genome	ID_1778	25858	26034
NC_019495.1	Cyprinid_herpesvirus_2_strain_ST-J1,_complete_genome	ID_1778	26244	26321
NC_019495.1	Cyprinid_herpesvirus_2_strain_ST-J1,_complete_genome	ID_1778	31861	32046
NC_019495.1	Cyprinid_herpesvirus_2_strain_ST-J1,_complete_genome	ID_1778	34619	34743
NC_019495.1	Cyprinid_herpesvirus_2_strain_ST-J1,_complete_genome	ID_1778	37565	37788
NC_019495.1	Cyprinid_herpesvirus_2_strain_ST-J1,_complete_genome	ID_1778	38000	38283
NC_019495.1	Cyprinid_herpesvirus_2_strain_ST-J1,_complete_genome	ID_1778	39584	39630
NC_019495.1	Cyprinid_herpesvirus_2_strain_ST-J1,_complete_genome	ID_1778	162518	162569
NC_019495.1	Cyprinid_herpesvirus_2_strain_ST-J1,_complete_genome	ID_1778	275298	275439
NC_019495.1	Cyprinid_herpesvirus_2_strain_ST-J1,_complete_genome	ID_1778	289892	290248
NC_019559.1	Murid_herpesvirus_8_isolate_England,_complete_genome	ID_1780	153789	154011
NC_019559.1	Murid_herpesvirus_8_isolate_England,_complete_genome	ID_1780	195618	195674
NC_019844.1	Chlorocebus_pygerythrus_polyomavirus_1_DNA,_complete_genome,_isolate:_VMS96	ID_1782	360	390
NC_019844.1	Chlorocebus_pygerythrus_polyomavirus_1_DNA,_complete_genome,_isolate:_VMS96	ID_1782	3811	3839
NC_019850.1	Piliocolobus_rufomitratus_polyomavirus_1_isolate_4601,_complete_genome	ID_87	3287	3328
NC_019857.1	Pan_troglodytes_polyomavirus_6_isolate_5743,_complete_genome	ID_1788	3828	3867
NC_019945.1	Thysanoplusia_orichalcea_NPV_isolate_p2,_complete_genome	ID_1790	57709	57750
NC_019945.1	Thysanoplusia_orichalcea_NPV_isolate_p2,_complete_genome	ID_1790	68704	68754
NC_020067.1	Cardioderma_polyomavirus_isolate_KY336,_complete_genome	ID_1793	2345	2485
NC_020070.1	Pteronotus_davyi_polyomavirus_1_isolate_GTM203,_complete_genome	ID_1796	4123	4162
NC_020071.1	Otomops_polyomavirus_KY157,_complete_genome	ID_1797	420	466
NC_020104.1	Acanthamoeba_polyphaga_moumouvirus,_complete_genome	ID_1801	45	595
NC_020104.1	Acanthamoeba_polyphaga_moumouvirus,_complete_genome	ID_1801	2854	2899
NC_020104.1	Acanthamoeba_polyphaga_moumouvirus,_complete_genome	ID_1801	7946	8266
NC_020104.1	Acanthamoeba_polyphaga_moumouvirus,_complete_genome	ID_1801	8480	8578
NC_020104.1	Acanthamoeba_polyphaga_moumouvirus,_complete_genome	ID_1801	10090	10286
NC_020104.1	Acanthamoeba_polyphaga_moumouvirus,_complete_genome	ID_1801	59916	60022
NC_020104.1	Acanthamoeba_polyphaga_moumouvirus,_complete_genome	ID_1801	136489	136609
NC_020104.1	Acanthamoeba_polyphaga_moumouvirus,_complete_genome	ID_1801	145936	146047
NC_020104.1	Acanthamoeba_polyphaga_moumouvirus,_complete_genome	ID_1801	150781	150886
NC_020104.1	Acanthamoeba_polyphaga_moumouvirus,_complete_genome	ID_1801	155988	156165
NC_020104.1	Acanthamoeba_polyphaga_moumouvirus,_complete_genome	ID_1801	169696	169784
NC_020104.1	Acanthamoeba_polyphaga_moumouvirus,_complete_genome	ID_1801	194510	194585
NC_020104.1	Acanthamoeba_polyphaga_moumouvirus,_complete_genome	ID_1801	205267	205479
NC_020104.1	Acanthamoeba_polyphaga_moumouvirus,_complete_genome	ID_1801	248861	248922
NC_020104.1	Acanthamoeba_polyphaga_moumouvirus,_complete_genome	ID_1801	269144	269223
NC_020104.1	Acanthamoeba_polyphaga_moumouvirus,_complete_genome	ID_1801	290811	291046
NC_020104.1	Acanthamoeba_polyphaga_moumouvirus,_complete_genome	ID_1801	296078	296169
NC_020104.1	Acanthamoeba_polyphaga_moumouvirus,_complete_genome	ID_1801	297309	297387
NC_020104.1	Acanthamoeba_polyphaga_moumouvirus,_complete_genome	ID_1801	299105	299269
NC_020104.1	Acanthamoeba_polyphaga_moumouvirus,_complete_genome	ID_1801	360507	360603
NC_020104.1	Acanthamoeba_polyphaga_moumouvirus,_complete_genome	ID_1801	364160	364263
NC_020104.1	Acanthamoeba_polyphaga_moumouvirus,_complete_genome	ID_1801	474323	474588
NC_020104.1	Acanthamoeba_polyphaga_moumouvirus,_complete_genome	ID_1801	474688	474920
NC_020104.1	Acanthamoeba_polyphaga_moumouvirus,_complete_genome	ID_1801	475795	475839
NC_020104.1	Acanthamoeba_polyphaga_moumouvirus,_complete_genome	ID_1801	475871	476217
NC_020104.1	Acanthamoeba_polyphaga_moumouvirus,_complete_genome	ID_1801	480563	480769
NC_020104.1	Acanthamoeba_polyphaga_moumouvirus,_complete_genome	ID_1801	502461	502553
NC_020104.1	Acanthamoeba_polyphaga_moumouvirus,_complete_genome	ID_1801	520715	520858
NC_020104.1	Acanthamoeba_polyphaga_moumouvirus,_complete_genome	ID_1801	537488	537538
NC_020104.1	Acanthamoeba_polyphaga_moumouvirus,_complete_genome	ID_1801	589033	589234
NC_020104.1	Acanthamoeba_polyphaga_moumouvirus,_complete_genome	ID_1801	627761	627922
NC_020104.1	Acanthamoeba_polyphaga_moumouvirus,_complete_genome	ID_1801	664455	664630
NC_020104.1	Acanthamoeba_polyphaga_moumouvirus,_complete_genome	ID_1801	682948	682999
NC_020104.1	Acanthamoeba_polyphaga_moumouvirus,_complete_genome	ID_1801	741091	741401
NC_020104.1	Acanthamoeba_polyphaga_moumouvirus,_complete_genome	ID_1801	751916	752005
NC_020104.1	Acanthamoeba_polyphaga_moumouvirus,_complete_genome	ID_1801	753053	753231
NC_020104.1	Acanthamoeba_polyphaga_moumouvirus,_complete_genome	ID_1801	817084	817270
NC_020104.1	Acanthamoeba_polyphaga_moumouvirus,_complete_genome	ID_1801	825508	825560
NC_020104.1	Acanthamoeba_polyphaga_moumouvirus,_complete_genome	ID_1801	908816	908860
NC_020104.1	Acanthamoeba_polyphaga_moumouvirus,_complete_genome	ID_1801	1001362	1001515
NC_020104.1	Acanthamoeba_polyphaga_moumouvirus,_complete_genome	ID_1801	1007210	1007582
NC_020104.1	Acanthamoeba_polyphaga_moumouvirus,_complete_genome	ID_1801	1009736	1010056
NC_020104.1	Acanthamoeba_polyphaga_moumouvirus,_complete_genome	ID_1801	1010334	1010565
NC_020104.1	Acanthamoeba_polyphaga_moumouvirus,_complete_genome	ID_1801	1011740	1012440
NC_020104.1	Acanthamoeba_polyphaga_moumouvirus,_complete_genome	ID_1801	1015311	1016674
NC_020231.1	Caviid_herpesvirus_2_strain_21222,_complete_genome	ID_1806	14390	14446
NC_020231.1	Caviid_herpesvirus_2_strain_21222,_complete_genome	ID_1806	14756	14792
NC_020231.1	Caviid_herpesvirus_2_strain_21222,_complete_genome	ID_1806	44580	44621
NC_020231.1	Caviid_herpesvirus_2_strain_21222,_complete_genome	ID_1806	106622	107291
NC_020231.1	Caviid_herpesvirus_2_strain_21222,_complete_genome	ID_1806	170210	170259
NC_020231.1	Caviid_herpesvirus_2_strain_21222,_complete_genome	ID_1806	221160	221210
NC_020231.1	Caviid_herpesvirus_2_strain_21222,_complete_genome	ID_1806	223070	223145
NC_020231.1	Caviid_herpesvirus_2_strain_21222,_complete_genome	ID_1806	223308	223386
NC_020231.1	Caviid_herpesvirus_2_strain_21222,_complete_genome	ID_1806	231452	231522
NC_020890.1	Human_polyomavirus_12_strain_hu1403,_complete_genome	ID_1824	339	384
NC_020927.1	Bombyx_mori_densovirus_3_isolate_VD2,_complete_genome	ID_74	561	655
NC_020928.1	Bombyx_mori_densovirus_3_isolate_VD1,_complete_genome	ID_75	3098	3161
NC_020928.1	Bombyx_mori_densovirus_3_isolate_VD1,_complete_genome	ID_75	5235	5285
NC_020928.1	Bombyx_mori_densovirus_3_isolate_VD1,_complete_genome	ID_75	5300	5347
NC_021178.1	Canine_picodicistrovirus_strain_209,_complete_genome	ID_1835	8744	8779
NC_008250.2	Duck_hepatitis_A_virus_1_strain_R85952,_complete_genome	ID_1836	2043	2093
NC_008250.2	Duck_hepatitis_A_virus_1_strain_R85952,_complete_genome	ID_1836	4160	4209
NC_020474.2	Elephantid_herpesvirus_1,_complete_genome	ID_1838	400	764
NC_020474.2	Elephantid_herpesvirus_1,_complete_genome	ID_1838	132903	132983
NC_020474.2	Elephantid_herpesvirus_1,_complete_genome	ID_1838	160044	160276
NC_020474.2	Elephantid_herpesvirus_1,_complete_genome	ID_1838	160610	160960
NC_020474.2	Elephantid_herpesvirus_1,_complete_genome	ID_1838	167471	167508
NC_020474.2	Elephantid_herpesvirus_1,_complete_genome	ID_1838	168168	168358
NC_020474.2	Elephantid_herpesvirus_1,_complete_genome	ID_1838	168959	169031
NC_020474.2	Elephantid_herpesvirus_1,_complete_genome	ID_1838	169773	169872
NC_020474.2	Elephantid_herpesvirus_1,_complete_genome	ID_1838	171404	171448
NC_020474.2	Elephantid_herpesvirus_1,_complete_genome	ID_1838	173657	173697
NC_020474.2	Elephantid_herpesvirus_1,_complete_genome	ID_1838	177911	178275
NC_021246.1	Mythimna_separata_entomopoxvirus_'L',_complete_genome	ID_1843	11372	11514
NC_021246.1	Mythimna_separata_entomopoxvirus_'L',_complete_genome	ID_1843	15305	15467
NC_021246.1	Mythimna_separata_entomopoxvirus_'L',_complete_genome	ID_1843	17884	17928
NC_021246.1	Mythimna_separata_entomopoxvirus_'L',_complete_genome	ID_1843	19409	19715
NC_021246.1	Mythimna_separata_entomopoxvirus_'L',_complete_genome	ID_1843	19829	19978
NC_021246.1	Mythimna_separata_entomopoxvirus_'L',_complete_genome	ID_1843	23505	24057
NC_021246.1	Mythimna_separata_entomopoxvirus_'L',_complete_genome	ID_1843	27852	28660
NC_021246.1	Mythimna_separata_entomopoxvirus_'L',_complete_genome	ID_1843	31235	31434
NC_021246.1	Mythimna_separata_entomopoxvirus_'L',_complete_genome	ID_1843	32277	32469
NC_021246.1	Mythimna_separata_entomopoxvirus_'L',_complete_genome	ID_1843	36472	36743
NC_021246.1	Mythimna_separata_entomopoxvirus_'L',_complete_genome	ID_1843	36820	36955
NC_021246.1	Mythimna_separata_entomopoxvirus_'L',_complete_genome	ID_1843	40073	40715
NC_021246.1	Mythimna_separata_entomopoxvirus_'L',_complete_genome	ID_1843	41752	42115
NC_021246.1	Mythimna_separata_entomopoxvirus_'L',_complete_genome	ID_1843	42198	42544
NC_021246.1	Mythimna_separata_entomopoxvirus_'L',_complete_genome	ID_1843	42634	42745
NC_021246.1	Mythimna_separata_entomopoxvirus_'L',_complete_genome	ID_1843	42989	43465
NC_021246.1	Mythimna_separata_entomopoxvirus_'L',_complete_genome	ID_1843	44467	45165
NC_021246.1	Mythimna_separata_entomopoxvirus_'L',_complete_genome	ID_1843	46450	47258
NC_021246.1	Mythimna_separata_entomopoxvirus_'L',_complete_genome	ID_1843	53033	53257
NC_021246.1	Mythimna_separata_entomopoxvirus_'L',_complete_genome	ID_1843	54841	54977
NC_021246.1	Mythimna_separata_entomopoxvirus_'L',_complete_genome	ID_1843	57243	57666
NC_021246.1	Mythimna_separata_entomopoxvirus_'L',_complete_genome	ID_1843	61435	61635
NC_021246.1	Mythimna_separata_entomopoxvirus_'L',_complete_genome	ID_1843	62670	62783
NC_021246.1	Mythimna_separata_entomopoxvirus_'L',_complete_genome	ID_1843	63621	63787
NC_021246.1	Mythimna_separata_entomopoxvirus_'L',_complete_genome	ID_1843	64208	64310
NC_021246.1	Mythimna_separata_entomopoxvirus_'L',_complete_genome	ID_1843	71407	71627
NC_021246.1	Mythimna_separata_entomopoxvirus_'L',_complete_genome	ID_1843	71848	71919
NC_021246.1	Mythimna_separata_entomopoxvirus_'L',_complete_genome	ID_1843	75266	75531
NC_021246.1	Mythimna_separata_entomopoxvirus_'L',_complete_genome	ID_1843	76761	77027
NC_021246.1	Mythimna_separata_entomopoxvirus_'L',_complete_genome	ID_1843	79079	79261
NC_021246.1	Mythimna_separata_entomopoxvirus_'L',_complete_genome	ID_1843	82007	82137
NC_021246.1	Mythimna_separata_entomopoxvirus_'L',_complete_genome	ID_1843	93243	93306
NC_021246.1	Mythimna_separata_entomopoxvirus_'L',_complete_genome	ID_1843	101903	102057
NC_021246.1	Mythimna_separata_entomopoxvirus_'L',_complete_genome	ID_1843	104754	104998
NC_021246.1	Mythimna_separata_entomopoxvirus_'L',_complete_genome	ID_1843	106185	106301
NC_021246.1	Mythimna_separata_entomopoxvirus_'L',_complete_genome	ID_1843	112492	112634
NC_021246.1	Mythimna_separata_entomopoxvirus_'L',_complete_genome	ID_1843	128870	128994
NC_021246.1	Mythimna_separata_entomopoxvirus_'L',_complete_genome	ID_1843	130224	130579
NC_021246.1	Mythimna_separata_entomopoxvirus_'L',_complete_genome	ID_1843	130887	130967
NC_021246.1	Mythimna_separata_entomopoxvirus_'L',_complete_genome	ID_1843	131246	131545
NC_021246.1	Mythimna_separata_entomopoxvirus_'L',_complete_genome	ID_1843	131817	132097
NC_021246.1	Mythimna_separata_entomopoxvirus_'L',_complete_genome	ID_1843	146626	146878
NC_021246.1	Mythimna_separata_entomopoxvirus_'L',_complete_genome	ID_1843	162645	163163
NC_021246.1	Mythimna_separata_entomopoxvirus_'L',_complete_genome	ID_1843	176667	176857
NC_021246.1	Mythimna_separata_entomopoxvirus_'L',_complete_genome	ID_1843	176911	177130
NC_021246.1	Mythimna_separata_entomopoxvirus_'L',_complete_genome	ID_1843	186361	187812
NC_021246.1	Mythimna_separata_entomopoxvirus_'L',_complete_genome	ID_1843	188615	188832
NC_021246.1	Mythimna_separata_entomopoxvirus_'L',_complete_genome	ID_1843	192695	192815
NC_021246.1	Mythimna_separata_entomopoxvirus_'L',_complete_genome	ID_1843	193124	193363
NC_021246.1	Mythimna_separata_entomopoxvirus_'L',_complete_genome	ID_1843	193783	193933
NC_021246.1	Mythimna_separata_entomopoxvirus_'L',_complete_genome	ID_1843	194165	194724
NC_021246.1	Mythimna_separata_entomopoxvirus_'L',_complete_genome	ID_1843	197723	197918
NC_021246.1	Mythimna_separata_entomopoxvirus_'L',_complete_genome	ID_1843	199500	199540
NC_021246.1	Mythimna_separata_entomopoxvirus_'L',_complete_genome	ID_1843	200533	200643
NC_021246.1	Mythimna_separata_entomopoxvirus_'L',_complete_genome	ID_1843	203984	204243
NC_021246.1	Mythimna_separata_entomopoxvirus_'L',_complete_genome	ID_1843	213806	213876
NC_021246.1	Mythimna_separata_entomopoxvirus_'L',_complete_genome	ID_1843	216973	217034
NC_021246.1	Mythimna_separata_entomopoxvirus_'L',_complete_genome	ID_1843	226472	226547
NC_021246.1	Mythimna_separata_entomopoxvirus_'L',_complete_genome	ID_1843	230784	230911
NC_021246.1	Mythimna_separata_entomopoxvirus_'L',_complete_genome	ID_1843	232184	232370
NC_021246.1	Mythimna_separata_entomopoxvirus_'L',_complete_genome	ID_1843	232814	232981
NC_021246.1	Mythimna_separata_entomopoxvirus_'L',_complete_genome	ID_1843	234061	234365
NC_021246.1	Mythimna_separata_entomopoxvirus_'L',_complete_genome	ID_1843	234467	234611
NC_021246.1	Mythimna_separata_entomopoxvirus_'L',_complete_genome	ID_1843	235293	235754
NC_021246.1	Mythimna_separata_entomopoxvirus_'L',_complete_genome	ID_1843	241268	241586
NC_021246.1	Mythimna_separata_entomopoxvirus_'L',_complete_genome	ID_1843	242649	242959
NC_021246.1	Mythimna_separata_entomopoxvirus_'L',_complete_genome	ID_1843	245547	246189
NC_021246.1	Mythimna_separata_entomopoxvirus_'L',_complete_genome	ID_1843	246246	246356
NC_021246.1	Mythimna_separata_entomopoxvirus_'L',_complete_genome	ID_1843	248438	249865
NC_021246.1	Mythimna_separata_entomopoxvirus_'L',_complete_genome	ID_1843	250255	250564
NC_021246.1	Mythimna_separata_entomopoxvirus_'L',_complete_genome	ID_1843	253739	254538
NC_021246.1	Mythimna_separata_entomopoxvirus_'L',_complete_genome	ID_1843	258484	259223
NC_021246.1	Mythimna_separata_entomopoxvirus_'L',_complete_genome	ID_1843	263443	263794
NC_021246.1	Mythimna_separata_entomopoxvirus_'L',_complete_genome	ID_1843	267380	267530
NC_021247.1	Adoxophyes_honmai_enomopoxvirus_'L',_complete_genome	ID_1844	2381	2656
NC_021247.1	Adoxophyes_honmai_enomopoxvirus_'L',_complete_genome	ID_1844	8115	8414
NC_021247.1	Adoxophyes_honmai_enomopoxvirus_'L',_complete_genome	ID_1844	10665	10713
NC_021247.1	Adoxophyes_honmai_enomopoxvirus_'L',_complete_genome	ID_1844	13543	13888
NC_021247.1	Adoxophyes_honmai_enomopoxvirus_'L',_complete_genome	ID_1844	14994	15095
NC_021247.1	Adoxophyes_honmai_enomopoxvirus_'L',_complete_genome	ID_1844	15980	16154
NC_021247.1	Adoxophyes_honmai_enomopoxvirus_'L',_complete_genome	ID_1844	16187	16386
NC_021247.1	Adoxophyes_honmai_enomopoxvirus_'L',_complete_genome	ID_1844	17438	17549
NC_021247.1	Adoxophyes_honmai_enomopoxvirus_'L',_complete_genome	ID_1844	17860	18590
NC_021247.1	Adoxophyes_honmai_enomopoxvirus_'L',_complete_genome	ID_1844	18932	19136
NC_021247.1	Adoxophyes_honmai_enomopoxvirus_'L',_complete_genome	ID_1844	21414	21674
NC_021247.1	Adoxophyes_honmai_enomopoxvirus_'L',_complete_genome	ID_1844	22246	22526
NC_021247.1	Adoxophyes_honmai_enomopoxvirus_'L',_complete_genome	ID_1844	22666	22803
NC_021247.1	Adoxophyes_honmai_enomopoxvirus_'L',_complete_genome	ID_1844	27223	27879
NC_021247.1	Adoxophyes_honmai_enomopoxvirus_'L',_complete_genome	ID_1844	28070	28281
NC_021247.1	Adoxophyes_honmai_enomopoxvirus_'L',_complete_genome	ID_1844	42300	42657
NC_021247.1	Adoxophyes_honmai_enomopoxvirus_'L',_complete_genome	ID_1844	42956	43154
NC_021247.1	Adoxophyes_honmai_enomopoxvirus_'L',_complete_genome	ID_1844	43342	43431
NC_021247.1	Adoxophyes_honmai_enomopoxvirus_'L',_complete_genome	ID_1844	54167	54230
NC_021247.1	Adoxophyes_honmai_enomopoxvirus_'L',_complete_genome	ID_1844	56194	56445
NC_021247.1	Adoxophyes_honmai_enomopoxvirus_'L',_complete_genome	ID_1844	56808	56856
NC_021247.1	Adoxophyes_honmai_enomopoxvirus_'L',_complete_genome	ID_1844	61341	61597
NC_021247.1	Adoxophyes_honmai_enomopoxvirus_'L',_complete_genome	ID_1844	62913	63084
NC_021247.1	Adoxophyes_honmai_enomopoxvirus_'L',_complete_genome	ID_1844	74295	74338
NC_021247.1	Adoxophyes_honmai_enomopoxvirus_'L',_complete_genome	ID_1844	77407	77460
NC_021247.1	Adoxophyes_honmai_enomopoxvirus_'L',_complete_genome	ID_1844	79831	80094
NC_021247.1	Adoxophyes_honmai_enomopoxvirus_'L',_complete_genome	ID_1844	80896	81016
NC_021247.1	Adoxophyes_honmai_enomopoxvirus_'L',_complete_genome	ID_1844	82279	82331
NC_021247.1	Adoxophyes_honmai_enomopoxvirus_'L',_complete_genome	ID_1844	85502	85647
NC_021247.1	Adoxophyes_honmai_enomopoxvirus_'L',_complete_genome	ID_1844	85928	86081
NC_021247.1	Adoxophyes_honmai_enomopoxvirus_'L',_complete_genome	ID_1844	89881	89942
NC_021247.1	Adoxophyes_honmai_enomopoxvirus_'L',_complete_genome	ID_1844	90963	91041
NC_021247.1	Adoxophyes_honmai_enomopoxvirus_'L',_complete_genome	ID_1844	95482	95917
NC_021247.1	Adoxophyes_honmai_enomopoxvirus_'L',_complete_genome	ID_1844	96935	97217
NC_021247.1	Adoxophyes_honmai_enomopoxvirus_'L',_complete_genome	ID_1844	101153	101429
NC_021247.1	Adoxophyes_honmai_enomopoxvirus_'L',_complete_genome	ID_1844	102889	103095
NC_021247.1	Adoxophyes_honmai_enomopoxvirus_'L',_complete_genome	ID_1844	107146	107264
NC_021247.1	Adoxophyes_honmai_enomopoxvirus_'L',_complete_genome	ID_1844	136581	136736
NC_021247.1	Adoxophyes_honmai_enomopoxvirus_'L',_complete_genome	ID_1844	138364	138451
NC_021247.1	Adoxophyes_honmai_enomopoxvirus_'L',_complete_genome	ID_1844	140363	140471
NC_021247.1	Adoxophyes_honmai_enomopoxvirus_'L',_complete_genome	ID_1844	146983	147028
NC_021247.1	Adoxophyes_honmai_enomopoxvirus_'L',_complete_genome	ID_1844	153361	153535
NC_021247.1	Adoxophyes_honmai_enomopoxvirus_'L',_complete_genome	ID_1844	153597	153660
NC_021247.1	Adoxophyes_honmai_enomopoxvirus_'L',_complete_genome	ID_1844	160380	160530
NC_021247.1	Adoxophyes_honmai_enomopoxvirus_'L',_complete_genome	ID_1844	160811	160957
NC_021247.1	Adoxophyes_honmai_enomopoxvirus_'L',_complete_genome	ID_1844	161012	161054
NC_021247.1	Adoxophyes_honmai_enomopoxvirus_'L',_complete_genome	ID_1844	165481	165542
NC_021247.1	Adoxophyes_honmai_enomopoxvirus_'L',_complete_genome	ID_1844	168342	168656
NC_021247.1	Adoxophyes_honmai_enomopoxvirus_'L',_complete_genome	ID_1844	170632	170745
NC_021247.1	Adoxophyes_honmai_enomopoxvirus_'L',_complete_genome	ID_1844	171286	171600
NC_021247.1	Adoxophyes_honmai_enomopoxvirus_'L',_complete_genome	ID_1844	172267	172363
NC_021247.1	Adoxophyes_honmai_enomopoxvirus_'L',_complete_genome	ID_1844	179040	179257
NC_021247.1	Adoxophyes_honmai_enomopoxvirus_'L',_complete_genome	ID_1844	184387	184578
NC_021247.1	Adoxophyes_honmai_enomopoxvirus_'L',_complete_genome	ID_1844	195565	195995
NC_021247.1	Adoxophyes_honmai_enomopoxvirus_'L',_complete_genome	ID_1844	196927	197151
NC_021247.1	Adoxophyes_honmai_enomopoxvirus_'L',_complete_genome	ID_1844	197681	197740
NC_021247.1	Adoxophyes_honmai_enomopoxvirus_'L',_complete_genome	ID_1844	198070	198349
NC_021247.1	Adoxophyes_honmai_enomopoxvirus_'L',_complete_genome	ID_1844	202866	203137
NC_021247.1	Adoxophyes_honmai_enomopoxvirus_'L',_complete_genome	ID_1844	203455	203507
NC_021247.1	Adoxophyes_honmai_enomopoxvirus_'L',_complete_genome	ID_1844	207672	207831
NC_021247.1	Adoxophyes_honmai_enomopoxvirus_'L',_complete_genome	ID_1844	211487	211840
NC_021247.1	Adoxophyes_honmai_enomopoxvirus_'L',_complete_genome	ID_1844	211876	212050
NC_021247.1	Adoxophyes_honmai_enomopoxvirus_'L',_complete_genome	ID_1844	213708	214009
NC_021247.1	Adoxophyes_honmai_enomopoxvirus_'L',_complete_genome	ID_1844	214683	214968
NC_021247.1	Adoxophyes_honmai_enomopoxvirus_'L',_complete_genome	ID_1844	219832	219881
NC_021247.1	Adoxophyes_honmai_enomopoxvirus_'L',_complete_genome	ID_1844	220511	220551
NC_021247.1	Adoxophyes_honmai_enomopoxvirus_'L',_complete_genome	ID_1844	221253	221484
NC_021247.1	Adoxophyes_honmai_enomopoxvirus_'L',_complete_genome	ID_1844	226094	226369
NC_021248.1	Choristoneura_biennis_entomopoxvirus_'L',_complete_genome	ID_1845	344	687
NC_021248.1	Choristoneura_biennis_entomopoxvirus_'L',_complete_genome	ID_1845	2662	3106
NC_021248.1	Choristoneura_biennis_entomopoxvirus_'L',_complete_genome	ID_1845	7424	7630
NC_021248.1	Choristoneura_biennis_entomopoxvirus_'L',_complete_genome	ID_1845	9021	9178
NC_021248.1	Choristoneura_biennis_entomopoxvirus_'L',_complete_genome	ID_1845	14636	14740
NC_021248.1	Choristoneura_biennis_entomopoxvirus_'L',_complete_genome	ID_1845	17226	17270
NC_021248.1	Choristoneura_biennis_entomopoxvirus_'L',_complete_genome	ID_1845	31008	31428
NC_021248.1	Choristoneura_biennis_entomopoxvirus_'L',_complete_genome	ID_1845	33737	33890
NC_021248.1	Choristoneura_biennis_entomopoxvirus_'L',_complete_genome	ID_1845	35632	35973
NC_021248.1	Choristoneura_biennis_entomopoxvirus_'L',_complete_genome	ID_1845	36364	36777
NC_021248.1	Choristoneura_biennis_entomopoxvirus_'L',_complete_genome	ID_1845	40379	40822
NC_021248.1	Choristoneura_biennis_entomopoxvirus_'L',_complete_genome	ID_1845	44750	44816
NC_021248.1	Choristoneura_biennis_entomopoxvirus_'L',_complete_genome	ID_1845	45590	45693
NC_021248.1	Choristoneura_biennis_entomopoxvirus_'L',_complete_genome	ID_1845	45779	45914
NC_021248.1	Choristoneura_biennis_entomopoxvirus_'L',_complete_genome	ID_1845	46257	46683
NC_021248.1	Choristoneura_biennis_entomopoxvirus_'L',_complete_genome	ID_1845	47141	47774
NC_021248.1	Choristoneura_biennis_entomopoxvirus_'L',_complete_genome	ID_1845	48169	48594
NC_021248.1	Choristoneura_biennis_entomopoxvirus_'L',_complete_genome	ID_1845	49051	49276
NC_021248.1	Choristoneura_biennis_entomopoxvirus_'L',_complete_genome	ID_1845	49528	50271
NC_021248.1	Choristoneura_biennis_entomopoxvirus_'L',_complete_genome	ID_1845	51968	52855
NC_021248.1	Choristoneura_biennis_entomopoxvirus_'L',_complete_genome	ID_1845	53183	53476
NC_021248.1	Choristoneura_biennis_entomopoxvirus_'L',_complete_genome	ID_1845	55695	55759
NC_021248.1	Choristoneura_biennis_entomopoxvirus_'L',_complete_genome	ID_1845	57847	58032
NC_021248.1	Choristoneura_biennis_entomopoxvirus_'L',_complete_genome	ID_1845	68456	68586
NC_021248.1	Choristoneura_biennis_entomopoxvirus_'L',_complete_genome	ID_1845	84803	84878
NC_021248.1	Choristoneura_biennis_entomopoxvirus_'L',_complete_genome	ID_1845	95876	96089
NC_021248.1	Choristoneura_biennis_entomopoxvirus_'L',_complete_genome	ID_1845	98972	99017
NC_021248.1	Choristoneura_biennis_entomopoxvirus_'L',_complete_genome	ID_1845	112371	112499
NC_021248.1	Choristoneura_biennis_entomopoxvirus_'L',_complete_genome	ID_1845	113691	114035
NC_021248.1	Choristoneura_biennis_entomopoxvirus_'L',_complete_genome	ID_1845	119774	119954
NC_021248.1	Choristoneura_biennis_entomopoxvirus_'L',_complete_genome	ID_1845	128968	129212
NC_021248.1	Choristoneura_biennis_entomopoxvirus_'L',_complete_genome	ID_1845	130118	130256
NC_021248.1	Choristoneura_biennis_entomopoxvirus_'L',_complete_genome	ID_1845	133399	133537
NC_021248.1	Choristoneura_biennis_entomopoxvirus_'L',_complete_genome	ID_1845	135121	135346
NC_021248.1	Choristoneura_biennis_entomopoxvirus_'L',_complete_genome	ID_1845	142568	142820
NC_021248.1	Choristoneura_biennis_entomopoxvirus_'L',_complete_genome	ID_1845	143502	143623
NC_021248.1	Choristoneura_biennis_entomopoxvirus_'L',_complete_genome	ID_1845	145294	145551
NC_021248.1	Choristoneura_biennis_entomopoxvirus_'L',_complete_genome	ID_1845	147520	147775
NC_021248.1	Choristoneura_biennis_entomopoxvirus_'L',_complete_genome	ID_1845	148539	148784
NC_021248.1	Choristoneura_biennis_entomopoxvirus_'L',_complete_genome	ID_1845	154033	154085
NC_021248.1	Choristoneura_biennis_entomopoxvirus_'L',_complete_genome	ID_1845	156090	156522
NC_021248.1	Choristoneura_biennis_entomopoxvirus_'L',_complete_genome	ID_1845	156841	157255
NC_021248.1	Choristoneura_biennis_entomopoxvirus_'L',_complete_genome	ID_1845	157520	157633
NC_021248.1	Choristoneura_biennis_entomopoxvirus_'L',_complete_genome	ID_1845	158140	158318
NC_021248.1	Choristoneura_biennis_entomopoxvirus_'L',_complete_genome	ID_1845	160032	160126
NC_021248.1	Choristoneura_biennis_entomopoxvirus_'L',_complete_genome	ID_1845	164457	164591
NC_021248.1	Choristoneura_biennis_entomopoxvirus_'L',_complete_genome	ID_1845	164792	165019
NC_021248.1	Choristoneura_biennis_entomopoxvirus_'L',_complete_genome	ID_1845	166831	166879
NC_021248.1	Choristoneura_biennis_entomopoxvirus_'L',_complete_genome	ID_1845	168795	169031
NC_021248.1	Choristoneura_biennis_entomopoxvirus_'L',_complete_genome	ID_1845	182777	183667
NC_021248.1	Choristoneura_biennis_entomopoxvirus_'L',_complete_genome	ID_1845	187081	187144
NC_021248.1	Choristoneura_biennis_entomopoxvirus_'L',_complete_genome	ID_1845	187441	188216
NC_021248.1	Choristoneura_biennis_entomopoxvirus_'L',_complete_genome	ID_1845	192306	192539
NC_021248.1	Choristoneura_biennis_entomopoxvirus_'L',_complete_genome	ID_1845	192967	193270
NC_021248.1	Choristoneura_biennis_entomopoxvirus_'L',_complete_genome	ID_1845	193386	193646
NC_021248.1	Choristoneura_biennis_entomopoxvirus_'L',_complete_genome	ID_1845	193747	193915
NC_021248.1	Choristoneura_biennis_entomopoxvirus_'L',_complete_genome	ID_1845	195668	196109
NC_021248.1	Choristoneura_biennis_entomopoxvirus_'L',_complete_genome	ID_1845	215443	215670
NC_021248.1	Choristoneura_biennis_entomopoxvirus_'L',_complete_genome	ID_1845	215792	215881
NC_021248.1	Choristoneura_biennis_entomopoxvirus_'L',_complete_genome	ID_1845	218984	219285
NC_021248.1	Choristoneura_biennis_entomopoxvirus_'L',_complete_genome	ID_1845	224737	225084
NC_021248.1	Choristoneura_biennis_entomopoxvirus_'L',_complete_genome	ID_1845	230791	230853
NC_021248.1	Choristoneura_biennis_entomopoxvirus_'L',_complete_genome	ID_1845	237457	237524
NC_021248.1	Choristoneura_biennis_entomopoxvirus_'L',_complete_genome	ID_1845	253196	253379
NC_021248.1	Choristoneura_biennis_entomopoxvirus_'L',_complete_genome	ID_1845	253508	254355
NC_021248.1	Choristoneura_biennis_entomopoxvirus_'L',_complete_genome	ID_1845	254570	254650
NC_021248.1	Choristoneura_biennis_entomopoxvirus_'L',_complete_genome	ID_1845	258853	259232
NC_021248.1	Choristoneura_biennis_entomopoxvirus_'L',_complete_genome	ID_1845	262185	262270
NC_021248.1	Choristoneura_biennis_entomopoxvirus_'L',_complete_genome	ID_1845	262357	263010
NC_021248.1	Choristoneura_biennis_entomopoxvirus_'L',_complete_genome	ID_1845	263339	263561
NC_021248.1	Choristoneura_biennis_entomopoxvirus_'L',_complete_genome	ID_1845	264073	264120
NC_021248.1	Choristoneura_biennis_entomopoxvirus_'L',_complete_genome	ID_1845	264474	264692
NC_021248.1	Choristoneura_biennis_entomopoxvirus_'L',_complete_genome	ID_1845	266195	266447
NC_021248.1	Choristoneura_biennis_entomopoxvirus_'L',_complete_genome	ID_1845	268674	268831
NC_021248.1	Choristoneura_biennis_entomopoxvirus_'L',_complete_genome	ID_1845	270062	270232
NC_021248.1	Choristoneura_biennis_entomopoxvirus_'L',_complete_genome	ID_1845	272067	272636
NC_021248.1	Choristoneura_biennis_entomopoxvirus_'L',_complete_genome	ID_1845	272664	273169
NC_021248.1	Choristoneura_biennis_entomopoxvirus_'L',_complete_genome	ID_1845	273986	274255
NC_021248.1	Choristoneura_biennis_entomopoxvirus_'L',_complete_genome	ID_1845	274415	274834
NC_021248.1	Choristoneura_biennis_entomopoxvirus_'L',_complete_genome	ID_1845	277290	277403
NC_021248.1	Choristoneura_biennis_entomopoxvirus_'L',_complete_genome	ID_1845	280296	280475
NC_021248.1	Choristoneura_biennis_entomopoxvirus_'L',_complete_genome	ID_1845	290421	290465
NC_021248.1	Choristoneura_biennis_entomopoxvirus_'L',_complete_genome	ID_1845	292951	293055
NC_021248.1	Choristoneura_biennis_entomopoxvirus_'L',_complete_genome	ID_1845	298513	298670
NC_021248.1	Choristoneura_biennis_entomopoxvirus_'L',_complete_genome	ID_1845	300061	300267
NC_021248.1	Choristoneura_biennis_entomopoxvirus_'L',_complete_genome	ID_1845	304585	305029
NC_021248.1	Choristoneura_biennis_entomopoxvirus_'L',_complete_genome	ID_1845	307004	307347
NC_021249.1	Choristoneura_rosaceana_entomopoxvirus_'L',_complete_genome	ID_1846	2073	2311
NC_021249.1	Choristoneura_rosaceana_entomopoxvirus_'L',_complete_genome	ID_1846	4383	4602
NC_021249.1	Choristoneura_rosaceana_entomopoxvirus_'L',_complete_genome	ID_1846	8296	8339
NC_021249.1	Choristoneura_rosaceana_entomopoxvirus_'L',_complete_genome	ID_1846	14328	14468
NC_021249.1	Choristoneura_rosaceana_entomopoxvirus_'L',_complete_genome	ID_1846	18852	19028
NC_021249.1	Choristoneura_rosaceana_entomopoxvirus_'L',_complete_genome	ID_1846	25652	25898
NC_021249.1	Choristoneura_rosaceana_entomopoxvirus_'L',_complete_genome	ID_1846	26085	26887
NC_021249.1	Choristoneura_rosaceana_entomopoxvirus_'L',_complete_genome	ID_1846	30251	30517
NC_021249.1	Choristoneura_rosaceana_entomopoxvirus_'L',_complete_genome	ID_1846	35574	36000
NC_021249.1	Choristoneura_rosaceana_entomopoxvirus_'L',_complete_genome	ID_1846	36579	36894
NC_021249.1	Choristoneura_rosaceana_entomopoxvirus_'L',_complete_genome	ID_1846	37661	37906
NC_021249.1	Choristoneura_rosaceana_entomopoxvirus_'L',_complete_genome	ID_1846	38367	38579
NC_021249.1	Choristoneura_rosaceana_entomopoxvirus_'L',_complete_genome	ID_1846	38830	39433
NC_021249.1	Choristoneura_rosaceana_entomopoxvirus_'L',_complete_genome	ID_1846	40093	40255
NC_021249.1	Choristoneura_rosaceana_entomopoxvirus_'L',_complete_genome	ID_1846	41605	41813
NC_021249.1	Choristoneura_rosaceana_entomopoxvirus_'L',_complete_genome	ID_1846	42112	42583
NC_021249.1	Choristoneura_rosaceana_entomopoxvirus_'L',_complete_genome	ID_1846	46354	46557
NC_021249.1	Choristoneura_rosaceana_entomopoxvirus_'L',_complete_genome	ID_1846	46653	47295
NC_021249.1	Choristoneura_rosaceana_entomopoxvirus_'L',_complete_genome	ID_1846	47397	47563
NC_021249.1	Choristoneura_rosaceana_entomopoxvirus_'L',_complete_genome	ID_1846	54097	54479
NC_021249.1	Choristoneura_rosaceana_entomopoxvirus_'L',_complete_genome	ID_1846	69061	69156
NC_021249.1	Choristoneura_rosaceana_entomopoxvirus_'L',_complete_genome	ID_1846	69640	69832
NC_021249.1	Choristoneura_rosaceana_entomopoxvirus_'L',_complete_genome	ID_1846	70852	70927
NC_021249.1	Choristoneura_rosaceana_entomopoxvirus_'L',_complete_genome	ID_1846	90063	90180
NC_021249.1	Choristoneura_rosaceana_entomopoxvirus_'L',_complete_genome	ID_1846	90381	90808
NC_021249.1	Choristoneura_rosaceana_entomopoxvirus_'L',_complete_genome	ID_1846	93096	93444
NC_021249.1	Choristoneura_rosaceana_entomopoxvirus_'L',_complete_genome	ID_1846	101609	101826
NC_021249.1	Choristoneura_rosaceana_entomopoxvirus_'L',_complete_genome	ID_1846	104234	104472
NC_021249.1	Choristoneura_rosaceana_entomopoxvirus_'L',_complete_genome	ID_1846	107997	108232
NC_021249.1	Choristoneura_rosaceana_entomopoxvirus_'L',_complete_genome	ID_1846	122902	123166
NC_021249.1	Choristoneura_rosaceana_entomopoxvirus_'L',_complete_genome	ID_1846	124706	124936
NC_021249.1	Choristoneura_rosaceana_entomopoxvirus_'L',_complete_genome	ID_1846	126880	127276
NC_021249.1	Choristoneura_rosaceana_entomopoxvirus_'L',_complete_genome	ID_1846	127758	127886
NC_021249.1	Choristoneura_rosaceana_entomopoxvirus_'L',_complete_genome	ID_1846	127945	128163
NC_021249.1	Choristoneura_rosaceana_entomopoxvirus_'L',_complete_genome	ID_1846	135219	135300
NC_021249.1	Choristoneura_rosaceana_entomopoxvirus_'L',_complete_genome	ID_1846	135902	136032
NC_021249.1	Choristoneura_rosaceana_entomopoxvirus_'L',_complete_genome	ID_1846	136754	136957
NC_021249.1	Choristoneura_rosaceana_entomopoxvirus_'L',_complete_genome	ID_1846	137356	137475
NC_021249.1	Choristoneura_rosaceana_entomopoxvirus_'L',_complete_genome	ID_1846	137609	137794
NC_021249.1	Choristoneura_rosaceana_entomopoxvirus_'L',_complete_genome	ID_1846	139443	139789
NC_021249.1	Choristoneura_rosaceana_entomopoxvirus_'L',_complete_genome	ID_1846	142205	142300
NC_021249.1	Choristoneura_rosaceana_entomopoxvirus_'L',_complete_genome	ID_1846	143929	144063
NC_021249.1	Choristoneura_rosaceana_entomopoxvirus_'L',_complete_genome	ID_1846	144264	144491
NC_021249.1	Choristoneura_rosaceana_entomopoxvirus_'L',_complete_genome	ID_1846	146398	146454
NC_021249.1	Choristoneura_rosaceana_entomopoxvirus_'L',_complete_genome	ID_1846	148362	148598
NC_021249.1	Choristoneura_rosaceana_entomopoxvirus_'L',_complete_genome	ID_1846	155832	155884
NC_021249.1	Choristoneura_rosaceana_entomopoxvirus_'L',_complete_genome	ID_1846	161349	161753
NC_021249.1	Choristoneura_rosaceana_entomopoxvirus_'L',_complete_genome	ID_1846	162348	162746
NC_021249.1	Choristoneura_rosaceana_entomopoxvirus_'L',_complete_genome	ID_1846	162952	163139
NC_021249.1	Choristoneura_rosaceana_entomopoxvirus_'L',_complete_genome	ID_1846	166617	166680
NC_021249.1	Choristoneura_rosaceana_entomopoxvirus_'L',_complete_genome	ID_1846	167107	167378
NC_021249.1	Choristoneura_rosaceana_entomopoxvirus_'L',_complete_genome	ID_1846	167978	168286
NC_021249.1	Choristoneura_rosaceana_entomopoxvirus_'L',_complete_genome	ID_1846	170126	170177
NC_021249.1	Choristoneura_rosaceana_entomopoxvirus_'L',_complete_genome	ID_1846	171841	172072
NC_021249.1	Choristoneura_rosaceana_entomopoxvirus_'L',_complete_genome	ID_1846	172465	172806
NC_021249.1	Choristoneura_rosaceana_entomopoxvirus_'L',_complete_genome	ID_1846	172994	173182
NC_021249.1	Choristoneura_rosaceana_entomopoxvirus_'L',_complete_genome	ID_1846	174357	174433
NC_021249.1	Choristoneura_rosaceana_entomopoxvirus_'L',_complete_genome	ID_1846	175232	175637
NC_021249.1	Choristoneura_rosaceana_entomopoxvirus_'L',_complete_genome	ID_1846	175807	175928
NC_021249.1	Choristoneura_rosaceana_entomopoxvirus_'L',_complete_genome	ID_1846	180597	180669
NC_021249.1	Choristoneura_rosaceana_entomopoxvirus_'L',_complete_genome	ID_1846	194971	195233
NC_021249.1	Choristoneura_rosaceana_entomopoxvirus_'L',_complete_genome	ID_1846	195349	195446
NC_021249.1	Choristoneura_rosaceana_entomopoxvirus_'L',_complete_genome	ID_1846	198544	198923
NC_021249.1	Choristoneura_rosaceana_entomopoxvirus_'L',_complete_genome	ID_1846	203575	203922
NC_021249.1	Choristoneura_rosaceana_entomopoxvirus_'L',_complete_genome	ID_1846	207109	207559
NC_021249.1	Choristoneura_rosaceana_entomopoxvirus_'L',_complete_genome	ID_1846	220795	220927
NC_021249.1	Choristoneura_rosaceana_entomopoxvirus_'L',_complete_genome	ID_1846	228553	228895
NC_021249.1	Choristoneura_rosaceana_entomopoxvirus_'L',_complete_genome	ID_1846	229389	229633
NC_021249.1	Choristoneura_rosaceana_entomopoxvirus_'L',_complete_genome	ID_1846	231045	231316
NC_021249.1	Choristoneura_rosaceana_entomopoxvirus_'L',_complete_genome	ID_1846	235044	235352
NC_021249.1	Choristoneura_rosaceana_entomopoxvirus_'L',_complete_genome	ID_1846	235712	235814
NC_021249.1	Choristoneura_rosaceana_entomopoxvirus_'L',_complete_genome	ID_1846	237131	237543
NC_021249.1	Choristoneura_rosaceana_entomopoxvirus_'L',_complete_genome	ID_1846	238237	238392
NC_021249.1	Choristoneura_rosaceana_entomopoxvirus_'L',_complete_genome	ID_1846	238828	239025
NC_021249.1	Choristoneura_rosaceana_entomopoxvirus_'L',_complete_genome	ID_1846	239164	239338
NC_021249.1	Choristoneura_rosaceana_entomopoxvirus_'L',_complete_genome	ID_1846	240308	240731
NC_021249.1	Choristoneura_rosaceana_entomopoxvirus_'L',_complete_genome	ID_1846	246524	246654
NC_021249.1	Choristoneura_rosaceana_entomopoxvirus_'L',_complete_genome	ID_1846	247971	248501
NC_021249.1	Choristoneura_rosaceana_entomopoxvirus_'L',_complete_genome	ID_1846	249553	249772
NC_021249.1	Choristoneura_rosaceana_entomopoxvirus_'L',_complete_genome	ID_1846	250279	250698
NC_021249.1	Choristoneura_rosaceana_entomopoxvirus_'L',_complete_genome	ID_1846	255051	255262
NC_021249.1	Choristoneura_rosaceana_entomopoxvirus_'L',_complete_genome	ID_1846	267441	267757
NC_021249.1	Choristoneura_rosaceana_entomopoxvirus_'L',_complete_genome	ID_1846	267937	268412
NC_021249.1	Choristoneura_rosaceana_entomopoxvirus_'L',_complete_genome	ID_1846	274556	274599
NC_021249.1	Choristoneura_rosaceana_entomopoxvirus_'L',_complete_genome	ID_1846	278293	278512
NC_021249.1	Choristoneura_rosaceana_entomopoxvirus_'L',_complete_genome	ID_1846	280584	280822
NC_021581.1	Rotavirus_G_chicken/03V0567/DEU/2003_segment_3,_complete_sequence	ID_1868	1935	1971
NC_021583.1	Rotavirus_G_chicken/03V0567/DEU/2003_segment_5,_complete_sequence	ID_1870	1252	1295
NC_021587.1	Rotavirus_G_chicken/03V0567/DEU/2003_segment_11,_complete_sequence	ID_1874	429	496
NC_021589.1	Rotavirus_G_chicken/03V0567/DEU/2003_segment_4,_complete_sequence	ID_1876	691	749
NC_021590.1	Rotavirus_G_chicken/03V0567/DEU/2003_segment_1,_complete_sequence	ID_1877	613	646
NC_001493.2	Ictalurid_herpesvirus_1_strain_Auburn_1,_complete_genome	ID_1878	11734	11927
NC_001493.2	Ictalurid_herpesvirus_1_strain_Auburn_1,_complete_genome	ID_1878	60755	60795
NC_001493.2	Ictalurid_herpesvirus_1_strain_Auburn_1,_complete_genome	ID_1878	127404	127597
NC_018381.2	Persimmon_virus_A_viral_cRNA,_complete_genome,_clone:_Kaki13-14	ID_1890	76	113
NC_021901.1	Invertebrate_iridovirus_22_complete_genome	ID_1892	27097	27143
NC_021901.1	Invertebrate_iridovirus_22_complete_genome	ID_1892	52537	52598
NC_021901.1	Invertebrate_iridovirus_22_complete_genome	ID_1892	172177	172243
NC_021901.1	Invertebrate_iridovirus_22_complete_genome	ID_1892	182785	182829
NC_021924.1	Choristoneura_rosaceana_alphabaculovirus,_complete_genome	ID_1893	5641	5801
NC_021924.1	Choristoneura_rosaceana_alphabaculovirus,_complete_genome	ID_1893	29009	29281
NC_021924.1	Choristoneura_rosaceana_alphabaculovirus,_complete_genome	ID_1893	34737	34781
NC_021924.1	Choristoneura_rosaceana_alphabaculovirus,_complete_genome	ID_1893	95274	95318
NC_021923.1	Hemileuca_sp._nucleopolyhedrovirus,_complete_genome	ID_1896	16534	16586
NC_021923.1	Hemileuca_sp._nucleopolyhedrovirus,_complete_genome	ID_1896	24702	24942
NC_021923.1	Hemileuca_sp._nucleopolyhedrovirus,_complete_genome	ID_1896	41107	41220
NC_021923.1	Hemileuca_sp._nucleopolyhedrovirus,_complete_genome	ID_1896	56680	57089
NC_021923.1	Hemileuca_sp._nucleopolyhedrovirus,_complete_genome	ID_1896	58896	58990
NC_021923.1	Hemileuca_sp._nucleopolyhedrovirus,_complete_genome	ID_1896	81839	81873
NC_021923.1	Hemileuca_sp._nucleopolyhedrovirus,_complete_genome	ID_1896	126396	126471
NC_021923.1	Hemileuca_sp._nucleopolyhedrovirus,_complete_genome	ID_1896	139120	139233
NC_022037.1	Brazoran_virus_segment_S,_complete_sequence	ID_1898	1526	1581
NC_004763.2	African_green_monkey_polyomavirus,_complete_genome	ID_23	710	740
NC_005881.2	Ostreid_herpesvirus_1,_complete_genome	ID_1904	49759	49964
NC_005881.2	Ostreid_herpesvirus_1,_complete_genome	ID_1904	76715	76757
NC_022266.1	Simian_adenovirus_18,_complete_genome	ID_1908	25468	25511
NC_022518.1	Human_endogenous_retrovirus_K113_complete_genome	ID_1912	0	9472
NC_022562.1	Wallal_virus_isolate_927_segment_8,_complete_sequence	ID_1923	587	620
NC_022581.1	Eel_Virus_European_X_complete_genome,_viral_cRNA,_isolate_153311	ID_1926	5971	6006
NC_022629.1	Mobuck_virus_strain_12-2_segment_8,_complete_sequence	ID_1942	1773	1830
NC_022640.1	Changuinola_virus_isolate_CGLV/BE_AN_28873_segment_4,_complete_sequence	ID_1953	1137	1178
NC_022640.1	Changuinola_virus_isolate_CGLV/BE_AN_28873_segment_4,_complete_sequence	ID_1953	1205	1244
NC_022642.1	Changuinola_virus_isolate_CGLV/BE_AN_28873_segment_9,_complete_sequence	ID_1955	171	329
NC_022646.1	Clostera_anastomosis_granulovirus_Henan,_complete_genome	ID_1957	5326	5395
NC_022646.1	Clostera_anastomosis_granulovirus_Henan,_complete_genome	ID_1957	6045	6258
NC_022646.1	Clostera_anastomosis_granulovirus_Henan,_complete_genome	ID_1957	6324	6510
NC_022646.1	Clostera_anastomosis_granulovirus_Henan,_complete_genome	ID_1957	34753	34978
NC_023162.1	Carp_picornavirus_1_isolate_F37/06,_complete_genome	ID_1971	7612	7660
NC_023176.1	Porcine_pestivirus_isolate_Bungowannah,_complete_genome	ID_1972	9780	9830
NC_023021.1	Formica_exsecta_virus_1_isolate_Fex1,_complete_genome	ID_1974	9501	9553
NC_023177.1	Choristoneura_murinana_alphabaculovirus_strain_Darmstadt,_complete_genome	ID_1976	29087	29546
NC_023177.1	Choristoneura_murinana_alphabaculovirus_strain_Darmstadt,_complete_genome	ID_1976	43130	43187
NC_023177.1	Choristoneura_murinana_alphabaculovirus_strain_Darmstadt,_complete_genome	ID_1976	57503	57739
NC_023177.1	Choristoneura_murinana_alphabaculovirus_strain_Darmstadt,_complete_genome	ID_1976	62896	62979
NC_022563.1	Squirrel_poxvirus_strain_Red_squirrel_UK_complete_genome	ID_1977	6265	6326
NC_022563.1	Squirrel_poxvirus_strain_Red_squirrel_UK_complete_genome	ID_1977	6548	6611
NC_022563.1	Squirrel_poxvirus_strain_Red_squirrel_UK_complete_genome	ID_1977	43866	43942
NC_022563.1	Squirrel_poxvirus_strain_Red_squirrel_UK_complete_genome	ID_1977	47832	47873
NC_022563.1	Squirrel_poxvirus_strain_Red_squirrel_UK_complete_genome	ID_1977	89041	89084
NC_022563.1	Squirrel_poxvirus_strain_Red_squirrel_UK_complete_genome	ID_1977	144559	144640
NC_022563.1	Squirrel_poxvirus_strain_Red_squirrel_UK_complete_genome	ID_1977	146137	146207
NC_023426.1	Anomala_cuprea_entomopoxvirus_DNA,_complete_genome,_strain:_CV6M	ID_1982	2614	2799
NC_023426.1	Anomala_cuprea_entomopoxvirus_DNA,_complete_genome,_strain:_CV6M	ID_1982	3911	3963
NC_023426.1	Anomala_cuprea_entomopoxvirus_DNA,_complete_genome,_strain:_CV6M	ID_1982	10475	10672
NC_023426.1	Anomala_cuprea_entomopoxvirus_DNA,_complete_genome,_strain:_CV6M	ID_1982	11508	11580
NC_023426.1	Anomala_cuprea_entomopoxvirus_DNA,_complete_genome,_strain:_CV6M	ID_1982	12987	13033
NC_023426.1	Anomala_cuprea_entomopoxvirus_DNA,_complete_genome,_strain:_CV6M	ID_1982	29834	30075
NC_023426.1	Anomala_cuprea_entomopoxvirus_DNA,_complete_genome,_strain:_CV6M	ID_1982	32921	33030
NC_023426.1	Anomala_cuprea_entomopoxvirus_DNA,_complete_genome,_strain:_CV6M	ID_1982	34798	34928
NC_023426.1	Anomala_cuprea_entomopoxvirus_DNA,_complete_genome,_strain:_CV6M	ID_1982	35510	35693
NC_023426.1	Anomala_cuprea_entomopoxvirus_DNA,_complete_genome,_strain:_CV6M	ID_1982	37286	37510
NC_023426.1	Anomala_cuprea_entomopoxvirus_DNA,_complete_genome,_strain:_CV6M	ID_1982	39629	40056
NC_023426.1	Anomala_cuprea_entomopoxvirus_DNA,_complete_genome,_strain:_CV6M	ID_1982	40231	40274
NC_023426.1	Anomala_cuprea_entomopoxvirus_DNA,_complete_genome,_strain:_CV6M	ID_1982	41587	41726
NC_023426.1	Anomala_cuprea_entomopoxvirus_DNA,_complete_genome,_strain:_CV6M	ID_1982	43222	43616
NC_023426.1	Anomala_cuprea_entomopoxvirus_DNA,_complete_genome,_strain:_CV6M	ID_1982	43799	43935
NC_023426.1	Anomala_cuprea_entomopoxvirus_DNA,_complete_genome,_strain:_CV6M	ID_1982	44558	44877
NC_023426.1	Anomala_cuprea_entomopoxvirus_DNA,_complete_genome,_strain:_CV6M	ID_1982	49451	49951
NC_023426.1	Anomala_cuprea_entomopoxvirus_DNA,_complete_genome,_strain:_CV6M	ID_1982	50113	50275
NC_023426.1	Anomala_cuprea_entomopoxvirus_DNA,_complete_genome,_strain:_CV6M	ID_1982	50956	51153
NC_023426.1	Anomala_cuprea_entomopoxvirus_DNA,_complete_genome,_strain:_CV6M	ID_1982	51636	51740
NC_023426.1	Anomala_cuprea_entomopoxvirus_DNA,_complete_genome,_strain:_CV6M	ID_1982	59832	59890
NC_023426.1	Anomala_cuprea_entomopoxvirus_DNA,_complete_genome,_strain:_CV6M	ID_1982	60002	60154
NC_023426.1	Anomala_cuprea_entomopoxvirus_DNA,_complete_genome,_strain:_CV6M	ID_1982	62424	62872
NC_023426.1	Anomala_cuprea_entomopoxvirus_DNA,_complete_genome,_strain:_CV6M	ID_1982	63451	63691
NC_023426.1	Anomala_cuprea_entomopoxvirus_DNA,_complete_genome,_strain:_CV6M	ID_1982	68616	68806
NC_023426.1	Anomala_cuprea_entomopoxvirus_DNA,_complete_genome,_strain:_CV6M	ID_1982	82166	82219
NC_023426.1	Anomala_cuprea_entomopoxvirus_DNA,_complete_genome,_strain:_CV6M	ID_1982	84654	84801
NC_023426.1	Anomala_cuprea_entomopoxvirus_DNA,_complete_genome,_strain:_CV6M	ID_1982	85396	85578
NC_023426.1	Anomala_cuprea_entomopoxvirus_DNA,_complete_genome,_strain:_CV6M	ID_1982	86467	86564
NC_023426.1	Anomala_cuprea_entomopoxvirus_DNA,_complete_genome,_strain:_CV6M	ID_1982	87181	87863
NC_023426.1	Anomala_cuprea_entomopoxvirus_DNA,_complete_genome,_strain:_CV6M	ID_1982	88030	88260
NC_023426.1	Anomala_cuprea_entomopoxvirus_DNA,_complete_genome,_strain:_CV6M	ID_1982	95385	95620
NC_023426.1	Anomala_cuprea_entomopoxvirus_DNA,_complete_genome,_strain:_CV6M	ID_1982	98465	98750
NC_023426.1	Anomala_cuprea_entomopoxvirus_DNA,_complete_genome,_strain:_CV6M	ID_1982	105507	105656
NC_023426.1	Anomala_cuprea_entomopoxvirus_DNA,_complete_genome,_strain:_CV6M	ID_1982	106344	106549
NC_023426.1	Anomala_cuprea_entomopoxvirus_DNA,_complete_genome,_strain:_CV6M	ID_1982	107153	107578
NC_023426.1	Anomala_cuprea_entomopoxvirus_DNA,_complete_genome,_strain:_CV6M	ID_1982	107612	108000
NC_023426.1	Anomala_cuprea_entomopoxvirus_DNA,_complete_genome,_strain:_CV6M	ID_1982	114552	114676
NC_023426.1	Anomala_cuprea_entomopoxvirus_DNA,_complete_genome,_strain:_CV6M	ID_1982	116832	116942
NC_023426.1	Anomala_cuprea_entomopoxvirus_DNA,_complete_genome,_strain:_CV6M	ID_1982	118063	118183
NC_023426.1	Anomala_cuprea_entomopoxvirus_DNA,_complete_genome,_strain:_CV6M	ID_1982	121990	122100
NC_023426.1	Anomala_cuprea_entomopoxvirus_DNA,_complete_genome,_strain:_CV6M	ID_1982	123036	123144
NC_023426.1	Anomala_cuprea_entomopoxvirus_DNA,_complete_genome,_strain:_CV6M	ID_1982	128269	128440
NC_023426.1	Anomala_cuprea_entomopoxvirus_DNA,_complete_genome,_strain:_CV6M	ID_1982	130388	130580
NC_023426.1	Anomala_cuprea_entomopoxvirus_DNA,_complete_genome,_strain:_CV6M	ID_1982	132816	132945
NC_023426.1	Anomala_cuprea_entomopoxvirus_DNA,_complete_genome,_strain:_CV6M	ID_1982	141346	141569
NC_023426.1	Anomala_cuprea_entomopoxvirus_DNA,_complete_genome,_strain:_CV6M	ID_1982	141647	141861
NC_023426.1	Anomala_cuprea_entomopoxvirus_DNA,_complete_genome,_strain:_CV6M	ID_1982	144190	144364
NC_023426.1	Anomala_cuprea_entomopoxvirus_DNA,_complete_genome,_strain:_CV6M	ID_1982	147357	147671
NC_023426.1	Anomala_cuprea_entomopoxvirus_DNA,_complete_genome,_strain:_CV6M	ID_1982	152607	152725
NC_023426.1	Anomala_cuprea_entomopoxvirus_DNA,_complete_genome,_strain:_CV6M	ID_1982	154499	154639
NC_023426.1	Anomala_cuprea_entomopoxvirus_DNA,_complete_genome,_strain:_CV6M	ID_1982	155810	155912
NC_023426.1	Anomala_cuprea_entomopoxvirus_DNA,_complete_genome,_strain:_CV6M	ID_1982	158619	158689
NC_023426.1	Anomala_cuprea_entomopoxvirus_DNA,_complete_genome,_strain:_CV6M	ID_1982	163742	163839
NC_023426.1	Anomala_cuprea_entomopoxvirus_DNA,_complete_genome,_strain:_CV6M	ID_1982	165051	165211
NC_023426.1	Anomala_cuprea_entomopoxvirus_DNA,_complete_genome,_strain:_CV6M	ID_1982	166297	166469
NC_023426.1	Anomala_cuprea_entomopoxvirus_DNA,_complete_genome,_strain:_CV6M	ID_1982	166781	166864
NC_023426.1	Anomala_cuprea_entomopoxvirus_DNA,_complete_genome,_strain:_CV6M	ID_1982	167417	167704
NC_023426.1	Anomala_cuprea_entomopoxvirus_DNA,_complete_genome,_strain:_CV6M	ID_1982	169268	169574
NC_023426.1	Anomala_cuprea_entomopoxvirus_DNA,_complete_genome,_strain:_CV6M	ID_1982	171895	172070
NC_023426.1	Anomala_cuprea_entomopoxvirus_DNA,_complete_genome,_strain:_CV6M	ID_1982	172559	172874
NC_023426.1	Anomala_cuprea_entomopoxvirus_DNA,_complete_genome,_strain:_CV6M	ID_1982	173378	173673
NC_023426.1	Anomala_cuprea_entomopoxvirus_DNA,_complete_genome,_strain:_CV6M	ID_1982	175628	175706
NC_023426.1	Anomala_cuprea_entomopoxvirus_DNA,_complete_genome,_strain:_CV6M	ID_1982	182984	183172
NC_023426.1	Anomala_cuprea_entomopoxvirus_DNA,_complete_genome,_strain:_CV6M	ID_1982	183904	184040
NC_023426.1	Anomala_cuprea_entomopoxvirus_DNA,_complete_genome,_strain:_CV6M	ID_1982	187546	187697
NC_023426.1	Anomala_cuprea_entomopoxvirus_DNA,_complete_genome,_strain:_CV6M	ID_1982	187877	188084
NC_023426.1	Anomala_cuprea_entomopoxvirus_DNA,_complete_genome,_strain:_CV6M	ID_1982	190940	191034
NC_023426.1	Anomala_cuprea_entomopoxvirus_DNA,_complete_genome,_strain:_CV6M	ID_1982	192595	192823
NC_023426.1	Anomala_cuprea_entomopoxvirus_DNA,_complete_genome,_strain:_CV6M	ID_1982	196466	196563
NC_023426.1	Anomala_cuprea_entomopoxvirus_DNA,_complete_genome,_strain:_CV6M	ID_1982	198627	198760
NC_023426.1	Anomala_cuprea_entomopoxvirus_DNA,_complete_genome,_strain:_CV6M	ID_1982	199497	199624
NC_023426.1	Anomala_cuprea_entomopoxvirus_DNA,_complete_genome,_strain:_CV6M	ID_1982	200136	200285
NC_023426.1	Anomala_cuprea_entomopoxvirus_DNA,_complete_genome,_strain:_CV6M	ID_1982	204351	204487
NC_023426.1	Anomala_cuprea_entomopoxvirus_DNA,_complete_genome,_strain:_CV6M	ID_1982	204965	205155
NC_023426.1	Anomala_cuprea_entomopoxvirus_DNA,_complete_genome,_strain:_CV6M	ID_1982	206471	206575
NC_023426.1	Anomala_cuprea_entomopoxvirus_DNA,_complete_genome,_strain:_CV6M	ID_1982	207541	207662
NC_023426.1	Anomala_cuprea_entomopoxvirus_DNA,_complete_genome,_strain:_CV6M	ID_1982	208163	208391
NC_023426.1	Anomala_cuprea_entomopoxvirus_DNA,_complete_genome,_strain:_CV6M	ID_1982	209059	209347
NC_023426.1	Anomala_cuprea_entomopoxvirus_DNA,_complete_genome,_strain:_CV6M	ID_1982	211947	212219
NC_023426.1	Anomala_cuprea_entomopoxvirus_DNA,_complete_genome,_strain:_CV6M	ID_1982	216040	216178
NC_023426.1	Anomala_cuprea_entomopoxvirus_DNA,_complete_genome,_strain:_CV6M	ID_1982	216766	216995
NC_023426.1	Anomala_cuprea_entomopoxvirus_DNA,_complete_genome,_strain:_CV6M	ID_1982	217099	217320
NC_023426.1	Anomala_cuprea_entomopoxvirus_DNA,_complete_genome,_strain:_CV6M	ID_1982	218349	218475
NC_023426.1	Anomala_cuprea_entomopoxvirus_DNA,_complete_genome,_strain:_CV6M	ID_1982	221922	222103
NC_023426.1	Anomala_cuprea_entomopoxvirus_DNA,_complete_genome,_strain:_CV6M	ID_1982	232684	232730
NC_023426.1	Anomala_cuprea_entomopoxvirus_DNA,_complete_genome,_strain:_CV6M	ID_1982	234137	234209
NC_023426.1	Anomala_cuprea_entomopoxvirus_DNA,_complete_genome,_strain:_CV6M	ID_1982	235045	235242
NC_023426.1	Anomala_cuprea_entomopoxvirus_DNA,_complete_genome,_strain:_CV6M	ID_1982	241754	241806
NC_023426.1	Anomala_cuprea_entomopoxvirus_DNA,_complete_genome,_strain:_CV6M	ID_1982	242918	243103
NC_023433.1	Dragonfly_larvae_associated_circular_virus-7_isolate_DflaCV-7_NZ-PG5-LH,_complete_genome	ID_1989	165	217
NC_023440.1	Wallerfield_virus_strain_TR7904,_complete_genome	ID_1994	8973	9022
NC_023442.1	Buzura_suppressaria_nucleopolyhedrovirus_isolate_Hubei,_complete_genome	ID_1995	21190	21301
NC_023442.1	Buzura_suppressaria_nucleopolyhedrovirus_isolate_Hubei,_complete_genome	ID_1995	29579	29789
NC_023442.1	Buzura_suppressaria_nucleopolyhedrovirus_isolate_Hubei,_complete_genome	ID_1995	34485	34546
[truncated: 1,039 more rows]
