# Supplementary material for: A tissue level atlas of the healthy human virome
Source: BMC Biol. 2020 Jun 4;18:55. doi: 10.1186/s12915-020-00785-5 (PMC7269688; doi:10.1186/s12915-020-00785-5)
Supplement: Supplementary file 6 — Additional file 6: Table S5 Information on the GTEx samples. [file 12915_2020_785_MOESM6_ESM.xlsx]

## Sheet: Table S5
Additional file 6: Table S5. Information on the GTEx samples.
Subject ID	Sex	Age	Death Classification
GTEX-1117F	Female	60-69	Slow death
GTEX-111CU	Male	50-59	Ventilator
GTEX-111FC	Male	60-69	Violent and fast death
GTEX-111VG	Male	60-69	Intermediate
GTEX-111YS	Male	60-69	Ventilator
GTEX-1122O	Female	60-69	Ventilator
GTEX-1128S	Female	60-69	Fast death of natural causes
GTEX-113IC	Male	60-69	NA
GTEX-113JC	Female	50-59	Fast death of natural causes
GTEX-117XS	Male	60-69	Fast death of natural causes
GTEX-117YW	Male	50-59	Intermediate
GTEX-117YX	Male	50-59	Ventilator
GTEX-1192W	Male	60-69	Fast death of natural causes
GTEX-1192X	Male	50-59	Slow death
GTEX-11DXW	Male	40-49	Fast death of natural causes
GTEX-11DXX	Female	60-69	Ventilator
GTEX-11DXY	Male	60-69	Fast death of natural causes
GTEX-11DXZ	Male	50-59	Ventilator
GTEX-11DYG	Male	60-69	Fast death of natural causes
GTEX-11DZ1	Male	50-59	Slow death
GTEX-11EI6	Male	60-69	Slow death
GTEX-11EM3	Female	20-29	Ventilator
GTEX-11EMC	Female	60-69	Fast death of natural causes
GTEX-11EQ8	Male	60-69	Slow death
GTEX-11EQ9	Male	30-39	Fast death of natural causes
GTEX-11GS4	Male	60-69	Fast death of natural causes
GTEX-11GSO	Male	60-69	Fast death of natural causes
GTEX-11GSP	Female	60-69	Fast death of natural causes
GTEX-11H98	Male	50-59	Fast death of natural causes
GTEX-11I78	Female	50-59	Ventilator
GTEX-11ILO	Female	40-49	Ventilator
GTEX-11LCK	Male	30-39	Ventilator
GTEX-11NSD	Male	20-29	Ventilator
GTEX-11NUK	Male	50-59	Fast death of natural causes
GTEX-11NV4	Male	60-69	Fast death of natural causes
GTEX-11O72	Male	40-49	Fast death of natural causes
GTEX-11OC5	Male	60-69	Fast death of natural causes
GTEX-11OF3	Male	60-69	Fast death of natural causes
GTEX-11ONC	Male	60-69	Fast death of natural causes
GTEX-11P7K	Male	30-39	Ventilator
GTEX-11P81	Female	30-39	Ventilator
GTEX-11P82	Male	20-29	Violent and fast death
GTEX-11PRG	Male	50-59	Fast death of natural causes
GTEX-11TT1	Male	20-29	Ventilator
GTEX-11TTK	Female	60-69	Slow death
GTEX-11TUW	Male	60-69	Fast death of natural causes
GTEX-11UD1	Female	40-49	Intermediate
GTEX-11UD2	Male	50-59	Fast death of natural causes
GTEX-11VI4	Female	40-49	Ventilator
GTEX-11WQC	Male	60-69	Fast death of natural causes
GTEX-11WQK	Male	50-59	Fast death of natural causes
GTEX-11XUK	Female	40-49	Ventilator
GTEX-11ZTS	Female	60-69	Fast death of natural causes
GTEX-11ZTT	Female	60-69	Ventilator
GTEX-11ZU8	Male	60-69	Slow death
GTEX-11ZUS	Male	30-39	Violent and fast death
GTEX-11ZVC	Female	50-59	Fast death of natural causes
GTEX-1211K	Female	60-69	Ventilator
GTEX-12126	Male	20-29	Violent and fast death
GTEX-1212Z	Male	60-69	Fast death of natural causes
GTEX-12584	Male	40-49	Intermediate
GTEX-12696	Male	60-69	Intermediate
GTEX-1269C	Female	60-69	Fast death of natural causes
GTEX-12BJ1	Male	60-69	Ventilator
GTEX-12C56	Male	20-29	Ventilator
GTEX-12KS4	Male	30-39	Ventilator
GTEX-12WS9	Female	50-59	Intermediate
GTEX-12WSA	Male	60-69	Slow death
GTEX-12WSB	Female	60-69	Slow death
GTEX-12WSC	Male	50-59	Fast death of natural causes
GTEX-12WSD	Female	60-69	Fast death of natural causes
GTEX-12WSE	Male	20-29	Fast death of natural causes
GTEX-12WSF	Male	70-79	Slow death
GTEX-12WSG	Female	50-59	Ventilator
GTEX-12WSH	Male	50-59	Fast death of natural causes
GTEX-12WSI	Male	50-59	Fast death of natural causes
GTEX-12WSJ	Female	40-49	Ventilator
GTEX-12WSK	Female	40-49	Ventilator
GTEX-12WSL	Male	50-59	Ventilator
GTEX-12WSM	Male	60-69	Fast death of natural causes
GTEX-12WSN	Male	40-49	Ventilator
GTEX-12ZZW	Male	50-59	Slow death
GTEX-12ZZX	Female	40-49	Violent and fast death
GTEX-12ZZY	Male	60-69	Fast death of natural causes
GTEX-12ZZZ	Male	60-69	Fast death of natural causes
GTEX-13111	Male	50-59	Ventilator
GTEX-13112	Male	50-59	Fast death of natural causes
GTEX-13113	Female	60-69	Ventilator
GTEX-1313W	Female	50-59	Fast death of natural causes
GTEX-1314G	Male	30-39	Ventilator
GTEX-131XE	Male	50-59	Ventilator
GTEX-131XF	Male	60-69	Ventilator
GTEX-131XG	Female	50-59	Ventilator
GTEX-131XH	Male	50-59	Fast death of natural causes
GTEX-131XW	Female	50-59	Slow death
GTEX-131YS	Female	60-69	Fast death of natural causes
GTEX-132AR	Female	50-59	Ventilator
GTEX-132NY	Male	60-69	Violent and fast death
GTEX-132Q8	Male	60-69	Slow death
GTEX-132QS	Male	60-69	Ventilator
GTEX-1339X	Male	40-49	Ventilator
GTEX-133LE	Female	20-29	Ventilator
GTEX-1399Q	Male	40-49	Ventilator
GTEX-1399R	Male	30-39	Ventilator
GTEX-1399S	Female	30-39	Ventilator
GTEX-1399T	Male	60-69	Fast death of natural causes
GTEX-1399U	Female	50-59	Ventilator
GTEX-139D8	Female	30-39	Ventilator
GTEX-139T4	Female	50-59	Intermediate
GTEX-139T6	Male	50-59	Ventilator
GTEX-139T8	Male	60-69	Slow death
GTEX-139TS	Male	60-69	Fast death of natural causes
GTEX-139TT	Male	60-69	Fast death of natural causes
GTEX-139TU	Male	60-69	Intermediate
GTEX-139UC	Male	60-69	Fast death of natural causes
GTEX-139UW	Male	60-69	Fast death of natural causes
GTEX-139YR	Male	50-59	Ventilator
GTEX-13CF2	Male	60-69	Fast death of natural causes
GTEX-13CF3	Female	60-69	Ventilator
GTEX-13CIG	Male	50-59	Fast death of natural causes
GTEX-13CZU	Male	20-29	Ventilator
GTEX-13CZV	Male	60-69	Fast death of natural causes
GTEX-13D11	Female	50-59	Ventilator
GTEX-13FH7	Female	50-59	Ventilator
GTEX-13FHO	Male	60-69	Ventilator
GTEX-13FHP	Male	50-59	Slow death
GTEX-13FLV	Male	50-59	Fast death of natural causes
GTEX-13FLW	Male	50-59	Fast death of natural causes
GTEX-13FTW	Male	40-49	Ventilator
GTEX-13FTX	Female	20-29	Ventilator
GTEX-13FTY	Female	40-49	Fast death of natural causes
GTEX-13FTZ	Male	60-69	Fast death of natural causes
GTEX-13FXS	Male	50-59	Fast death of natural causes
GTEX-13G51	Male	60-69	Fast death of natural causes
GTEX-13IVO	Male	70-79	Slow death
GTEX-13JUV	Female	40-49	Ventilator
GTEX-13JVG	Male	60-69	Fast death of natural causes
GTEX-13N11	Female	50-59	Ventilator
GTEX-13N1W	Male	70-79	Ventilator
GTEX-13N2G	Male	60-69	Fast death of natural causes
GTEX-13NYB	Male	40-49	Fast death of natural causes
GTEX-13NYC	Male	60-69	Fast death of natural causes
GTEX-13NYS	Male	60-69	Slow death
GTEX-13NZ8	Female	60-69	Slow death
GTEX-13NZ9	Male	50-59	Ventilator
GTEX-13NZA	Male	60-69	Fast death of natural causes
GTEX-13NZB	Male	30-39	Ventilator
GTEX-13O1R	Male	60-69	Fast death of natural causes
GTEX-13O21	Male	50-59	Ventilator
GTEX-13O3O	Female	60-69	Intermediate
GTEX-13O3P	Male	50-59	Slow death
GTEX-13O3Q	Male	50-59	Fast death of natural causes
GTEX-13O61	Male	60-69	Ventilator
GTEX-13OVG	Male	60-69	Ventilator
GTEX-13OVH	Male	70-79	Fast death of natural causes
GTEX-13OVI	Female	60-69	Ventilator
GTEX-13OVJ	Female	50-59	Fast death of natural causes
GTEX-13OVK	Male	40-49	Ventilator
GTEX-13OVL	Male	50-59	Fast death of natural causes
GTEX-13OW5	Male	60-69	Intermediate
GTEX-13OW6	Male	50-59	Fast death of natural causes
GTEX-13OW7	Male	50-59	Fast death of natural causes
GTEX-13OW8	Male	60-69	Fast death of natural causes
GTEX-13PDP	Male	60-69	Slow death
GTEX-13PL6	Female	40-49	Intermediate
GTEX-13PL7	Female	60-69	Ventilator
GTEX-13PLJ	Female	60-69	Fast death of natural causes
GTEX-13PVQ	Male	50-59	Fast death of natural causes
GTEX-13PVR	Female	60-69	Ventilator
GTEX-13QBU	Female	40-49	Ventilator
GTEX-13QIC	Female	60-69	Fast death of natural causes
GTEX-13QJ3	Male	50-59	Ventilator
GTEX-13QJC	Female	60-69	Fast death of natural causes
GTEX-13RTJ	Male	60-69	Slow death
GTEX-13RTK	Male	20-29	Ventilator
GTEX-13RTL	Male	40-49	Slow death
GTEX-13S7M	Female	60-69	Fast death of natural causes
GTEX-13S86	Male	40-49	Ventilator
GTEX-13SLW	Male	70-79	Fast death of natural causes
GTEX-13SLX	Female	50-59	Fast death of natural causes
GTEX-13U4I	Female	40-49	Ventilator
GTEX-13VXT	Female	20-29	Ventilator
GTEX-13VXU	Male	50-59	Fast death of natural causes
GTEX-13W3W	Female	60-69	Ventilator
GTEX-13W46	Male	50-59	Ventilator
GTEX-13X6H	Female	50-59	Ventilator
GTEX-13X6I	Male	60-69	Slow death
GTEX-13X6J	Male	50-59	Fast death of natural causes
GTEX-13X6K	Female	60-69	Slow death
GTEX-13YAN	Male	60-69	Ventilator
GTEX-1445S	Male	60-69	Intermediate
GTEX-144FL	Male	50-59	Fast death of natural causes
GTEX-144GL	Male	50-59	Fast death of natural causes
GTEX-144GM	Male	20-29	Ventilator
GTEX-144GN	Male	50-59	Ventilator
GTEX-144GO	Male	60-69	Slow death
GTEX-145LS	Female	60-69	Slow death
GTEX-145LT	Male	40-49	Ventilator
GTEX-145LU	Male	50-59	Fast death of natural causes
GTEX-145LV	Male	50-59	Ventilator
GTEX-145ME	Female	40-49	Ventilator
GTEX-145MF	Male	50-59	Fast death of natural causes
GTEX-145MG	Male	50-59	Fast death of natural causes
GTEX-145MH	Male	50-59	Violent and fast death
GTEX-145MI	Female	60-69	Fast death of natural causes
GTEX-145MN	Male	30-39	Ventilator
GTEX-145MO	Male	60-69	Intermediate
GTEX-146FH	Female	50-59	Ventilator
GTEX-146FQ	Male	30-39	Ventilator
GTEX-146FR	Female	60-69	Ventilator
GTEX-14753	Male	60-69	Slow death
GTEX-1477Z	Male	60-69	Slow death
GTEX-147F3	Female	50-59	Ventilator
GTEX-147F4	Male	50-59	Fast death of natural causes
GTEX-147GR	Male	60-69	Fast death of natural causes
GTEX-147JS	Male	60-69	Fast death of natural causes
GTEX-148VI	Female	60-69	Ventilator
GTEX-148VJ	Male	70-79	Fast death of natural causes
GTEX-1497J	Male	60-69	Ventilator
GTEX-14A5H	Male	60-69	Fast death of natural causes
GTEX-14A5I	Female	50-59	Slow death
GTEX-14A6H	Male	30-39	Ventilator
GTEX-14ABY	Male	50-59	Fast death of natural causes
GTEX-14AS3	Female	40-49	Ventilator
GTEX-14ASI	Male	60-69	Fast death of natural causes
GTEX-14B4R	Male	30-39	Ventilator
GTEX-14BIL	Male	50-59	Fast death of natural causes
GTEX-14BIM	Female	60-69	Intermediate
GTEX-14BIN	Female	50-59	Fast death of natural causes
GTEX-14BMU	Female	20-29	Ventilator
GTEX-14BMV	Male	50-59	Fast death of natural causes
GTEX-14C38	Male	50-59	Ventilator
GTEX-14C39	Male	40-49	Fast death of natural causes
GTEX-14C5O	Male	60-69	Slow death
GTEX-14DAQ	Female	60-69	Slow death
GTEX-14DAR	Male	50-59	Ventilator
GTEX-14E1K	Male	50-59	Ventilator
GTEX-14E6C	Male	40-49	Slow death
GTEX-14E6D	Male	50-59	Fast death of natural causes
GTEX-14E6E	Male	30-39	Ventilator
GTEX-14E7W	Male	70-79	Fast death of natural causes
GTEX-14H4A	Female	40-49	Ventilator
GTEX-14ICK	Male	40-49	Ventilator
GTEX-14ICL	Male	30-39	Ventilator
GTEX-N7MS	Male	60-69	Fast death of natural causes
GTEX-N7MT	Female	60-69	Slow death
GTEX-NFK9	Male	40-49	Ventilator
GTEX-NL3G	Female	60-69	Fast death of natural causes
GTEX-NL3H	Male	60-69	Intermediate
GTEX-NL4W	Male	50-59	Slow death
GTEX-NPJ7	Female	60-69	Slow death
GTEX-NPJ8	Male	40-49	Slow death
GTEX-O5YT	Male	20-29	Ventilator
GTEX-O5YU	Male	60-69	Slow death
GTEX-O5YV	Female	60-69	Intermediate
GTEX-O5YW	Male	50-59	Ventilator
GTEX-OHPJ	Male	60-69	Ventilator
GTEX-OHPK	Female	50-59	Ventilator
GTEX-OHPL	Female	60-69	Ventilator
GTEX-OHPM	Male	50-59	Ventilator
GTEX-OHPN	Female	60-69	Ventilator
GTEX-OIZG	Male	50-59	Ventilator
GTEX-OIZH	Male	50-59	Ventilator
GTEX-OIZI	Male	40-49	Ventilator
GTEX-OOBJ	Male	60-69	Ventilator
GTEX-OOBK	Male	40-49	Ventilator
GTEX-OXRK	Female	50-59	Ventilator
GTEX-OXRL	Male	50-59	Ventilator
GTEX-OXRN	Male	50-59	Ventilator
GTEX-OXRO	Female	60-69	Slow death
GTEX-OXRP	Female	60-69	Intermediate
GTEX-P44G	Male	30-39	Ventilator
GTEX-P44H	Male	40-49	Slow death
GTEX-P4PP	Female	30-39	Ventilator
GTEX-P4PQ	Male	60-69	Ventilator
GTEX-P4QR	Male	60-69	NA
GTEX-P4QS	Male	60-69	Ventilator
GTEX-P4QT	Female	50-59	Ventilator
GTEX-P78B	Female	40-49	NA
GTEX-PLZ4	Female	50-59	NA
GTEX-PLZ5	Male	50-59	Ventilator
GTEX-PLZ6	Male	30-39	Ventilator
GTEX-POMQ	Female	20-29	Ventilator
GTEX-POYW	Male	60-69	Ventilator
GTEX-PSDG	Male	50-59	Ventilator
GTEX-PVOW	Male	40-49	Fast death of natural causes
GTEX-PW2O	Male	20-29	Ventilator
GTEX-PWCY	Female	20-29	Ventilator
GTEX-PWN1	Female	40-49	Ventilator
GTEX-PWO3	Female	60-69	Slow death
GTEX-PWOO	Female	40-49	Ventilator
GTEX-PX3G	Female	20-29	Ventilator
GTEX-Q2AG	Female	40-49	Fast death of natural causes
GTEX-Q2AH	Male	40-49	Ventilator
GTEX-Q2AI	Male	40-49	Ventilator
GTEX-Q734	Female	40-49	Ventilator
GTEX-QCQG	Female	50-59	Ventilator
GTEX-QDT8	Female	30-39	Slow death
GTEX-QDVJ	Male	50-59	Ventilator
GTEX-QDVN	Male	50-59	Ventilator
GTEX-QEG4	Male	30-39	Violent and fast death
GTEX-QEG5	Male	20-29	Ventilator
GTEX-QEL4	Male	50-59	Intermediate
GTEX-QESD	Male	20-29	Ventilator
GTEX-QLQ7	Male	60-69	Ventilator
GTEX-QLQW	Male	30-39	Ventilator
GTEX-QMR6	Male	50-59	Slow death
GTEX-QMRM	Male	50-59	Ventilator
GTEX-QV31	Male	30-39	Ventilator
GTEX-QV44	Male	50-59	Ventilator
GTEX-QVJO	Female	60-69	Slow death
GTEX-QVUS	Female	60-69	Slow death
GTEX-QXCU	Male	50-59	Violent and fast death
GTEX-R3RS	Female	40-49	Slow death
GTEX-R45C	Female	60-69	Ventilator
GTEX-R53T	Female	50-59	Ventilator
GTEX-R55C	Male	40-49	Ventilator
GTEX-R55D	Male	50-59	Ventilator
GTEX-R55E	Male	20-29	Violent and fast death
GTEX-R55F	Male	50-59	Slow death
GTEX-R55G	Female	40-49	Ventilator
GTEX-REY6	Male	60-69	Ventilator
GTEX-RM2N	Male	50-59	Ventilator
GTEX-RN64	Male	50-59	Violent and fast death
GTEX-RNOR	Female	50-59	Violent and fast death
GTEX-RTLS	Female	60-69	Slow death
GTEX-RU1J	Female	20-29	Ventilator
GTEX-RU72	Female	50-59	Fast death of natural causes
GTEX-RUSQ	Male	50-59	Ventilator
GTEX-RVPU	Male	50-59	Fast death of natural causes
GTEX-RVPV	Male	60-69	Intermediate
GTEX-RWS6	Female	60-69	Ventilator
GTEX-RWSA	Male	40-49	Violent and fast death
GTEX-S32W	Female	50-59	Ventilator
GTEX-S33H	Male	30-39	Fast death of natural causes
GTEX-S341	Female	40-49	Ventilator
GTEX-S3XE	Male	50-59	Ventilator
GTEX-S4P3	Female	50-59	Ventilator
GTEX-S4Q7	Male	20-29	Ventilator
GTEX-S4UY	Female	40-49	Ventilator
GTEX-S4Z8	Male	60-69	Ventilator
GTEX-S7PM	Male	60-69	Ventilator
GTEX-S7SE	Male	50-59	Fast death of natural causes
GTEX-S7SF	Female	20-29	Ventilator
GTEX-S95S	Male	60-69	Ventilator
GTEX-SE5C	Female	40-49	Ventilator
GTEX-SIU7	Male	50-59	Ventilator
GTEX-SIU8	Male	50-59	Fast death of natural causes
GTEX-SJXC	Male	60-69	Fast death of natural causes
GTEX-SN8G	Female	50-59	Fast death of natural causes
GTEX-SNMC	Male	20-29	Ventilator
GTEX-SSA3	Male	60-69	NA
GTEX-SUCS	Male	70-79	Ventilator
GTEX-T2IS	Female	20-29	Violent and fast death
GTEX-T2YK	Male	50-59	Slow death
GTEX-T5JC	Male	20-29	Fast death of natural causes
GTEX-T5JW	Female	20-29	Ventilator
GTEX-T6MN	Male	50-59	Fast death of natural causes
GTEX-T6MO	Female	40-49	Ventilator
GTEX-T8EM	Male	40-49	Ventilator
GTEX-TKQ1	Male	30-39	Ventilator
GTEX-TKQ2	Male	50-59	Ventilator
GTEX-TMKS	Male	50-59	NA
GTEX-TML8	Female	40-49	Ventilator
GTEX-TMMY	Female	40-49	Ventilator
GTEX-TMZS	Male	60-69	NA
GTEX-TSE9	Female	60-69	Ventilator
GTEX-U3ZG	Male	50-59	NA
GTEX-U3ZH	Male	30-39	Ventilator
GTEX-U3ZM	Male	40-49	Ventilator
GTEX-U3ZN	Female	30-39	Ventilator
GTEX-U412	Male	60-69	Intermediate
GTEX-U4B1	Male	40-49	Ventilator
GTEX-U8T8	Male	60-69	Ventilator
GTEX-U8XE	Male	30-39	Slow death
GTEX-UJHI	Female	50-59	Ventilator
GTEX-UJMC	Male	50-59	Ventilator
GTEX-UPIC	Female	20-29	Ventilator
GTEX-UPJH	Male	50-59	Fast death of natural causes
GTEX-UPK5	Male	40-49	Ventilator
GTEX-UTHO	Male	60-69	Intermediate
GTEX-V1D1	Male	50-59	Ventilator
GTEX-V955	Male	60-69	Ventilator
GTEX-VJWN	Female	50-59	Fast death of natural causes
GTEX-VJYA	Male	60-69	Ventilator
GTEX-VUSG	Male	50-59	Ventilator
GTEX-VUSH	Male	30-39	NA
GTEX-W5WG	Female	50-59	Ventilator
GTEX-W5X1	Female	40-49	Ventilator
GTEX-WCDI	Male	50-59	NA
GTEX-WEY5	Female	40-49	Ventilator
GTEX-WFG7	Male	20-29	Ventilator
GTEX-WFG8	Male	20-29	Ventilator
GTEX-WFJO	Male	30-39	Ventilator
GTEX-WFON	Male	40-49	Ventilator
GTEX-WH7G	Male	40-49	Ventilator
GTEX-WHPG	Male	50-59	Ventilator
GTEX-WHSB	Male	50-59	Ventilator
GTEX-WHSE	Male	20-29	Intermediate
GTEX-WHWD	Male	50-59	Ventilator
GTEX-WI4N	Female	40-49	Ventilator
GTEX-WK11	Male	50-59	Violent and fast death
GTEX-WL46	Male	50-59	Fast death of natural causes
GTEX-WOFL	Male	60-69	Ventilator
GTEX-WOFM	Male	20-29	Ventilator
GTEX-WQUQ	Male	60-69	Ventilator
GTEX-WRHK	Female	20-29	Ventilator
GTEX-WRHU	Female	50-59	Violent and fast death
GTEX-WVJS	Male	50-59	Ventilator
GTEX-WVLH	Male	50-59	Fast death of natural causes
GTEX-WWTW	Male	50-59	Ventilator
GTEX-WWYW	Female	50-59	Intermediate
GTEX-WXYG	Female	50-59	Ventilator
GTEX-WY7C	Male	50-59	Ventilator
GTEX-WYBS	Female	60-69	Ventilator
GTEX-WYJK	Male	50-59	Ventilator
GTEX-WYVS	Female	40-49	Ventilator
GTEX-WZTO	Male	40-49	Violent and fast death
GTEX-X15G	Female	50-59	Ventilator
GTEX-X261	Male	50-59	Slow death
GTEX-X3Y1	Male	40-49	Ventilator
GTEX-X4EO	Female	60-69	Intermediate
GTEX-X4EP	Female	60-69	Slow death
GTEX-X4LF	Male	50-59	Ventilator
GTEX-X4XX	Male	60-69	Slow death
GTEX-X4XY	Male	60-69	Ventilator
GTEX-X585	Male	50-59	Slow death
GTEX-X5EB	Male	40-49	Ventilator
GTEX-X62O	Male	50-59	Ventilator
GTEX-X638	Female	70-79	NA
GTEX-X88G	Male	30-39	NA
GTEX-X8HC	Female	50-59	Ventilator
GTEX-XAJ8	Male	40-49	Ventilator
GTEX-XBEC	Male	50-59	Fast death of natural causes
GTEX-XBED	Male	60-69	Ventilator
GTEX-XBEW	Male	40-49	Ventilator
GTEX-XGQ4	Male	50-59	Ventilator
GTEX-XK95	Male	40-49	Ventilator
GTEX-XLM4	Male	60-69	Intermediate
GTEX-XMD1	Male	60-69	Slow death
GTEX-XMD2	Female	60-69	Ventilator
GTEX-XMD3	Female	50-59	Ventilator
GTEX-XMK1	Male	40-49	Ventilator
GTEX-XOT4	Female	60-69	Fast death of natural causes
GTEX-XOTO	Male	50-59	Fast death of natural causes
GTEX-XPT6	Male	20-29	Ventilator
GTEX-XPVG	Male	50-59	Ventilator
GTEX-XQ3S	Male	20-29	Violent and fast death
GTEX-XQ8I	Male	50-59	Ventilator
GTEX-XUJ4	Female	60-69	Ventilator
GTEX-XUW1	Female	50-59	Ventilator
GTEX-XUYS	Male	50-59	NA
GTEX-XUZC	Female	30-39	Ventilator
GTEX-XV7Q	Female	40-49	Ventilator
GTEX-XXEK	Male	50-59	Ventilator
GTEX-XYKS	Female	60-69	Ventilator
GTEX-Y111	Male	50-59	Violent and fast death
GTEX-Y114	Female	50-59	Ventilator
GTEX-Y3I4	Male	50-59	Ventilator
GTEX-Y3IK	Female	50-59	Ventilator
GTEX-Y5LM	Female	40-49	Ventilator
GTEX-Y5V5	Female	60-69	Ventilator
GTEX-Y5V6	Male	60-69	Ventilator
GTEX-Y8DK	Male	60-69	Fast death of natural causes
GTEX-Y8E4	Male	40-49	Ventilator
GTEX-Y8E5	Male	60-69	NA
GTEX-Y8LW	Female	50-59	Ventilator
GTEX-Y9LG	Male	30-39	Ventilator
GTEX-YB5E	Male	40-49	Ventilator
GTEX-YB5K	Female	40-49	Ventilator
GTEX-YBZK	Female	50-59	NA
GTEX-YEC3	Male	50-59	Ventilator
GTEX-YEC4	Male	40-49	Ventilator
GTEX-YECK	Male	60-69	Intermediate
GTEX-YF7O	Male	50-59	Ventilator
GTEX-YFC4	Female	40-49	Violent and fast death
GTEX-YFCO	Male	40-49	Ventilator
GTEX-YJ89	Male	60-69	Fast death of natural causes
GTEX-YJ8A	Male	20-29	Ventilator
GTEX-YJ8O	Female	40-49	Violent and fast death
GTEX-Z93S	Male	50-59	Fast death of natural causes
GTEX-Z93T	Male	50-59	NA
GTEX-Z9EW	Male	40-49	Ventilator
GTEX-ZA64	Male	20-29	Ventilator
GTEX-ZAB4	Male	40-49	Slow death
GTEX-ZAB5	Male	50-59	Ventilator
GTEX-ZAJG	Female	50-59	Intermediate
GTEX-ZAK1	Female	50-59	Fast death of natural causes
GTEX-ZAKK	Male	70-79	NA
GTEX-ZC5H	Female	40-49	Ventilator
GTEX-ZDTS	Male	60-69	Fast death of natural causes
GTEX-ZDTT	Male	60-69	Ventilator
GTEX-ZDXO	Male	60-69	Fast death of natural causes
GTEX-ZDYS	Male	50-59	Ventilator
GTEX-ZE7O	Female	50-59	Fast death of natural causes
GTEX-ZE9C	Male	60-69	Fast death of natural causes
GTEX-ZEX8	Male	50-59	Ventilator
GTEX-ZF28	Male	60-69	Slow death
GTEX-ZF29	Female	60-69	Ventilator
GTEX-ZF2S	Female	50-59	Ventilator
GTEX-ZF3C	Female	50-59	Ventilator
GTEX-ZG7Y	Male	50-59	Ventilator
GTEX-ZGAY	Female	40-49	Ventilator
GTEX-ZLFU	Male	40-49	Ventilator
GTEX-ZLV1	Female	60-69	Ventilator
GTEX-ZLWG	Female	50-59	Ventilator
GTEX-ZP4G	Female	20-29	Ventilator
GTEX-ZPCL	Female	60-69	Ventilator
GTEX-ZPIC	Female	40-49	Ventilator
GTEX-ZPU1	Male	40-49	Ventilator
GTEX-ZQG8	Female	60-69	Ventilator
GTEX-ZQUD	Male	30-39	Ventilator
GTEX-ZT9W	Male	50-59	Ventilator
GTEX-ZT9X	Male	40-49	Ventilator
GTEX-ZTPG	Female	20-29	Ventilator
GTEX-ZTSS	Male	40-49	Ventilator
GTEX-ZTTD	Male	50-59	Intermediate
GTEX-ZTX8	Male	20-29	Ventilator
GTEX-ZU9S	Male	30-39	Fast death of natural causes
GTEX-ZUA1	Male	40-49	Fast death of natural causes
GTEX-ZV68	Female	50-59	Fast death of natural causes
GTEX-ZV6S	Female	40-49	Ventilator
GTEX-ZV7C	Male	50-59	Ventilator
GTEX-ZVE1	Female	50-59	Ventilator
GTEX-ZVE2	Male	50-59	Ventilator
GTEX-ZVP2	Male	50-59	Ventilator
GTEX-ZVT2	Female	50-59	Ventilator
GTEX-ZVT3	Female	60-69	Fast death of natural causes
GTEX-ZVT4	Female	50-59	Intermediate
GTEX-ZVTK	Male	20-29	Violent and fast death
GTEX-ZVZO	Male	40-49	NA
GTEX-ZVZP	Male	50-59	Ventilator
GTEX-ZVZQ	Female	60-69	Violent and fast death
GTEX-ZWKS	Male	30-39	Slow death
GTEX-ZXES	Female	30-39	Ventilator
GTEX-ZXG5	Male	60-69	Intermediate
GTEX-ZY6K	Male	50-59	Ventilator
GTEX-ZYFC	Male	50-59	Fast death of natural causes
GTEX-ZYFD	Male	50-59	Intermediate
GTEX-ZYFG	Female	60-69	Ventilator
GTEX-ZYT6	Male	30-39	Violent and fast death
GTEX-ZYVF	Female	50-59	Ventilator
GTEX-ZYW4	Male	60-69	Intermediate
GTEX-ZYWO	Female	40-49	Ventilator
GTEX-ZYY3	Female	60-69	Slow death
GTEX-ZZ64	Male	20-29	Ventilator
GTEX-ZZPT	Male	50-59	Slow death
GTEX-ZZPU	Female	50-59	Ventilator
K-562	Female	50-59	NA
