# Supplementary material for: A tissue level atlas of the healthy human virome
Source: BMC Biol. 2020 Jun 4;18:55. doi: 10.1186/s12915-020-00785-5 (PMC7269688; doi:10.1186/s12915-020-00785-5)
Supplement: Supplementary file 11 — Additional file 11: Table S6 Information on the viral genome sequences used in this study. [file 12915_2020_785_MOESM11_ESM.xlsx]

## Sheet: Table S6
Additional file 11: Table S6. Information on the viral genome sequences used in this study.
Refseq ID	Name	ID
NC_000942.1	Murine_adenovirus_A,_complete_genome	ID_104
NC_002016.1	Influenza_A_virus_(A/Puerto_Rico/8/1934(H1N1))_segment_7,_complete_sequence	ID_25
NC_002017.1	Influenza_A_virus_(A/Puerto_Rico/8/1934(H1N1))_segment_4,_complete_sequence	ID_105
NC_002018.1	Influenza_A_virus_(A/Puerto_Rico/8/1934(H1N1))_segment_6,_complete_sequence	ID_106
NC_002019.1	Influenza_A_virus_(A/Puerto_Rico/8/1934(H1N1))_segment_5,_complete_sequence	ID_107
NC_002020.1	Influenza_A_virus_(A/Puerto_Rico/8/1934(H1N1))_segment_8,_complete_sequence	ID_108
NC_002021.1	Influenza_A_virus_(A/Puerto_Rico/8/1934(H1N1))_segment_2,_complete_sequence	ID_109
NC_002022.1	Influenza_A_virus_(A/Puerto_Rico/8/1934(H1N1))_segment_3,_complete_sequence	ID_101
NC_002023.1	Influenza_A_virus_(A/Puerto_Rico/8/1934(H1N1))_segment_1,_complete_sequence	ID_102
NC_002205.1	Influenza_B_virus_(B/Lee/1940)_segment_2,_complete_sequence	ID_110
NC_002206.1	Influenza_B_virus_(B/Lee/1940)_segment_3,_complete_sequence	ID_111
NC_002207.1	Influenza_B_virus_(B/Lee/1940)_segment_4,_complete_sequence	ID_112
NC_002208.1	Influenza_B_virus_(B/Lee/1940)_segment_5,_complete_sequence	ID_113
NC_002209.1	Influenza_B_virus_(B/Lee/1940)_segment_6,_complete_sequence	ID_114
NC_002210.1	Influenza_B_virus_(B/Lee/1940)_segment_7,_complete_sequence	ID_115
NC_002211.1	Influenza_B_virus_(B/Lee/1940)_segment_8,_complete_sequence	ID_116
NC_002204.1	Influenza_B_virus_RNA_1,_complete_sequence	ID_117
NC_001344.1	Duck_hepatitis_B_virus,_complete_genome	ID_118
NC_001348.1	Human_herpesvirus_3,_complete_genome	ID_119
NC_001350.1	Saimiriine_herpesvirus_2_complete_genome	ID_120
NC_001352.1	Human_papillomavirus_-_2,_complete_genome	ID_121
NC_001354.1	Human_papillomavirus_type_41,_complete_genome	ID_122
NC_001355.1	Human_papillomavirus_type_6b,_complete_genome	ID_123
NC_001356.1	Human_papillomavirus_-_1,_complete_genome	ID_124
NC_001357.1	Human_papillomavirus_-_18,_complete_genome	ID_125
NC_001362.1	Friend_murine_leukemia_virus_FB29_complete_genome	ID_126
NC_001364.1	Simian_foamy_virus,_complete_genome	ID_127
NC_001366.1	Theilovirus,_complete_genome	ID_128
NC_001402.1	Avian_carcinoma_virus,_complete_genome	ID_129
NC_001403.1	Fujinami_sarcoma_virus,_complete_genome	ID_130
NC_001405.1	Human_adenovirus_C,_complete_genome	ID_131
NC_001407.1	Rous_sarcoma_virus,_complete_genome	ID_132
NC_001408.1	Avian_leukosis_virus_-_RSA,_complete_genome	ID_133
NC_001413.1	Bovine_immunodeficiency-like_virus,_complete_proviral_genome	ID_134
NC_001414.1	Bovine_leukemia_virus,_complete_genome	ID_135
NC_001427.1	Chicken_anemia_virus,_complete_genome	ID_136
NC_001430.1	Human_enterovirus_D,_complete_genome	ID_137
NC_001434.1	Hepatitis_E_virus,_complete_genome	ID_138
NC_001436.1	Human_T-lymphotropic_virus_1,_complete_genome	ID_139
NC_001437.1	Japanese_encephalitis_virus,_genome	ID_140
NC_001442.1	Bovine_polyomavirus,_complete_genome	ID_141
NC_001449.1	Venezuelan_equine_encephalitis_virus,_complete_genome	ID_142
NC_001451.1	Avian_infectious_bronchitis_virus,_complete_genome	ID_143
NC_001452.1	Visna/Maedi_virus_strain_kv1772,_complete_genome	ID_144
NC_001454.1	Human_adenovirus_F,_complete_genome	ID_145
NC_001457.1	Human_papillomavirus_type_4,_complete_genome	ID_146
NC_001458.1	Human_papillomavirus_type_63,_complete_genome	ID_147
NC_001460.1	Human_adenovirus_A,_complete_genome	ID_148
NC_001461.1	Bovine_viral_diarrhea_virus_1,_complete_genome	ID_149
NC_001463.1	Caprine_arthritis-encephalitis_virus,_complete_genome	ID_150
NC_001472.1	Human_enterovirus_B,_complete_genome	ID_151
NC_001477.1	Dengue_virus_1,_complete_genome	ID_152
NC_001479.1	Encephalomyocarditis_virus,_complete_genome	ID_153
NC_001480.1	Eggplant_mosaic_virus,_complete_genome	ID_154
NC_001482.1	Feline_immunodeficiency_virus_complete_genome	ID_155
NC_001484.1	Ground_squirrel_hepatitis_virus,_complete_genome	ID_156
NC_001486.1	Heron_hepatitis_B_virus,_complete_genome	ID_157
NC_001488.1	Human_T-lymphotropic_virus_2,_complete_proviral_genome	ID_158
NC_001489.1	Hepatitis_A_virus,_complete_genome	ID_159
NC_001490.1	Human_rhinovirus_14,_complete_genome	ID_160
NC_001494.1	Jaagsiekte_sheep_retrovirus,_complete_genome	ID_161
NC_001498.1	Measles_virus,_complete_genome	ID_162
NC_001499.1	Abelson_murine_leukemia_virus,_complete_genome	ID_163
NC_001500.1	Spleen_focus-forming_virus,_complete_genome	ID_164
NC_001501.1	Moloney_murine_leukemia_virus,_complete_genome	ID_165
NC_001502.1	Moloney_murine_sarcoma_virus,_complete_genome	ID_166
NC_001503.1	Mouse_mammary_tumor_virus,_complete_genome	ID_167
NC_001506.1	Murine_osteosarcoma_virus,_complete_genome	ID_168
NC_001510.1	Minute_virus_of_mice,_complete_genome	ID_169
NC_001511.1	Ovine_lentivirus,_complete_genome	ID_170
NC_001512.1	O'nyong-nyong_virus,_complete_genome	ID_171
NC_001513.1	Ononis_yellow_mosaic_virus,_complete_genome	ID_172
NC_001514.1	Squirrel_monkey_retrovirus_-_HLB,_complete_genome	ID_173
NC_001522.1	Bovine_papillomavirus_-_1,_complete_genome	ID_174
NC_001523.1	Deer_papillomavirus,_complete_genome	ID_175
NC_001524.1	European_elk_papillomavirus,_complete_genome	ID_176
NC_001531.1	Human_papillomoavirus_type_5,_complete_genome	ID_177
NC_001538.1	BK_polyomavirus,_complete_genome	ID_178
NC_001539.1	Canine_parvovirus,_complete_genome	ID_179
NC_001540.1	Bovine_parvovirus,_complete_genome	ID_100
NC_001541.1	Cottontail_rabbit_papillomavirus,_complete_genome	ID_180
NC_001542.1	Rabies_virus,_complete_genome	ID_181
NC_001549.1	Simian_immunodeficiency_virus,_complete_genome	ID_182
NC_001550.1	Mason-Pfizer_monkey_virus,_complete_genome	ID_183
NC_001552.1	Sendai_virus_genomic_RNA,_antisense,_complete_sequence	ID_184
NC_001560.1	Vesicular_stomatitis_Indiana_virus,_complete_genome	ID_68
NC_002031.1	Yellow_fever_virus,_complete_genome	ID_185
NC_001576.1	Human_papillomavirus_type_10_genomic_DNA	ID_186
NC_001583.1	Human_papillomavirus_type_26,_complete_genome	ID_187
NC_001586.1	Human_papillomavirus_type_32,_complete_genome	ID_188
NC_001587.1	Human_papillomavirus_type_34,_complete_genome	ID_189
NC_001591.1	Human_papillomavirus_type_49,_complete_genome	ID_190
NC_001593.1	Human_papillomavirus_type_53,_complete_genome	ID_191
NC_001595.1	Human_papillomavirus_type_7_genomic_DNA	ID_192
NC_001596.1	Human_papillomavirus_type_9,_complete_genome	ID_193
NC_001605.1	Mastomys_natalensis_papillomavirus,_complete_genome	ID_194
NC_001607.1	Borna_disease_virus_1,_complete_sequence	ID_195
NC_001611.1	Variola_virus,_complete_genome	ID_196
NC_001612.1	Human_enterovirus_A,_complete_genome	ID_197
NC_001617.1	Human_rhinovirus_89,_complete_genome	ID_198
NC_001618.1	UR2_sarcoma_virus,_complete_genome	ID_199
NC_001619.1	Lambdapapillomavirus_2,_complete_genome	ID_200
NC_001623.1	Autographa_californica_nucleopolyhedrovirus,_complete_genome	ID_201
NC_001639.1	Lactate_dehydrogenase-elevating_virus,_complete_genome	ID_202
NC_001652.1	Infectious_hematopoietic_necrosis_virus,_complete_genome	ID_203
NC_001655.1	Hepatitis_GB_virus_B,_complete_genome	ID_1
NC_001662.1	Aleutian_mink_disease_virus,_complete_genome	ID_204
NC_001669.1	Simian_virus_40,_complete_genome	ID_205
NC_001672.1	Tick-borne_encephalitis_virus,_complete_genome	ID_206
NC_001676.1	Human_papillomavirus_54,_complete_genome	ID_207
NC_001678.1	Rhesus_monkey_papillomavirus,_complete_genome	ID_208
NC_001690.1	Human_papillomavirus_type_48,_complete_genome	ID_209
NC_001691.1	Human_papillomavirus_type_50,_complete_genome	ID_210
NC_001693.1	Human_papillomavirus_type_60,_complete_genome	ID_211
NC_001694.1	Human_papillomavirus_-_61,_complete_genome	ID_212
NC_001699.1	JC_polyomavirus,_complete_genome	ID_213
NC_001701.1	Goose_parvovirus,_complete_genome	ID_214
NC_001702.1	Murine_type_C_retrovirus,_complete_genome	ID_14
NC_001710.1	GB_virus_C/Hepatitis_G_virus,_complete_genome	ID_215
NC_001718.1	Porcine_parvovirus,_complete_genome	ID_216
NC_001720.1	Fowl_adenovirus_A,_complete_genome	ID_217
NC_001722.1	Human_immunodeficiency_virus_2,_complete_genome	ID_218
NC_001724.1	Snakehead_retrovirus,_complete_genome	ID_219
NC_001729.1	Adeno-associated_virus_-_3,_complete_genome	ID_220
NC_001731.1	Molluscum_contagiosum_virus_subtype_1,_complete_genome	ID_221
NC_001734.1	Canine_adenovirus,_complete_genome	ID_222
NC_001746.1	Kennedya_yellow_mosaic_virus,_complete_genome	ID_223
NC_001781.1	Human_orthopneumovirus_Subgroup_B,_complete_genome	ID_224
NC_001786.1	Barmah_Forest_virus,_complete_genome	ID_225
NC_001789.1	Ovine_papillomavirus_-_1,_complete_genome	ID_226
NC_001793.1	Oat_blue_dwarf_virus_complete_genome	ID_227
NC_001802.1	Human_immunodeficiency_virus_1,_complete_genome	ID_228
NC_001803.1	Respiratory_syncytial_virus,_complete_genome	ID_67
NC_001809.1	Louping_ill_virus,_complete_genome	ID_5
NC_001813.1	Duck_adenovirus_A,_complete_genome	ID_229
NC_001815.1	Simian_T-lymphotropic_virus_2,_complete_genome	ID_230
NC_001829.1	Adeno-associated_virus_-_4,_complete_genome	ID_231
NC_001831.1	Bovine_foamy_virus,_complete_genome	ID_232
NC_001834.1	Drosophila_C_virus_strain_EB,_complete_genome	ID_233
NC_001837.1	Hepatitis_GB_virus_A,_complete_genome	ID_234
NC_001844.1	Equid_herpesvirus_4,_complete_genome	ID_235
NC_001846.1	Mouse_hepatitis_virus_strain_MHV-A59_C12_mutant,_complete_genome	ID_6
NC_001847.1	Bovine_herpesvirus_1,_complete_genome	ID_236
NC_001859.1	Bovine_enterovirus,_complete_genome	ID_237
NC_001866.1	Avian_myelocytomatosis_virus,_complete_genome	ID_238
NC_001867.1	Walleye_dermal_sarcoma_virus,_complete_genome	ID_239
NC_001874.1	Rhopalosiphum_padi_virus,_complete_genome	ID_240
NC_001876.1	Bovine_adenovirus_3_complete_genome	ID_241
NC_001897.1	Human_parechovirus,_genome	ID_242
NC_001899.1	Diatraea_saccharalis_densovirus,_complete_genome	ID_243
NC_001915.1	Infectious_pancreatic_necrosis_virus_segment_A,_complete_sequence	ID_244
NC_001916.1	Infectious_pancreatic_necrosis_virus_segment_B,_complete_sequence	ID_245
NC_001918.1	Aichi_virus,_complete_genome	ID_246
NC_001921.1	Canine_distemper_virus,_complete_genome	ID_247
NC_001925.1	Bunyamwera_virus_L_segment,_complete_sequence	ID_248
NC_001926.1	Bunyamwera_virus_M_segment,_complete_sequence	ID_249
NC_001927.1	Bunyamwera_virus_segment_S,_complete_sequence	ID_250
NC_001940.1	Feline_leukemia_virus,_complete_genome	ID_251
NC_001943.1	Human_astrovirus,_complete_genome	ID_252
NC_001944.1	Beak_and_feather_disease_virus,_complete_genome	ID_253
NC_001958.1	Hemorrhagic_enteritis_virus,_complete_genome	ID_254
NC_001961.1	Porcine_respiratory_and_reproductive_syndrome_virus,_complete_genome	ID_16
NC_001962.1	Bombyx_mori_NPV,_complete_genome	ID_255
NC_001973.1	Lymantria_dispar_MNPV,_complete_genome	ID_256
NC_001977.1	Erysimum_latent_virus,_complete_genome	ID_257
NC_001987.1	Ateline_herpesvirus_3_complete_genome	ID_258
NC_001989.1	Bovine_respiratory_syncytial_virus,_complete_genome	ID_17
NC_001990.1	Nudaurelia_capensis_beta_virus,_complete_genome	ID_259
NC_001993.1	Melanoplus_sanguinipes_entomopoxvirus,_complete_genome	ID_260
NC_001981.1	Helicoverpa_armigera_stunt_virus_RNA_1,_complete_sequence	ID_261
NC_001982.1	Helicoverpa_armigera_stunt_virus_RNA_2,_complete_sequence	ID_262
NC_002037.1	Black_beetle_virus_RNA_2,_complete_sequence	ID_263
NC_002050.1	Tomato_spotted_wilt_virus_RNA_M,_complete_sequence	ID_264
NC_002051.1	Tomato_spotted_wilt_virus_RNA_S,_complete_sequence	ID_265
NC_002052.1	Tomato_spotted_wilt_virus_RNA_L,_complete_sequence	ID_266
NC_002066.1	Sacbrood_virus_complete_genome	ID_267
NC_002077.1	Adeno-associated_virus_-_1,_complete_genome	ID_96
NC_000855.1	Viral_hemorrhagic_septicemia_virus_Fil3,_complete_genome	ID_268
NC_000858.1	Simian_T-lymphotropic_virus_1,_complete_genome	ID_269
NC_000898.1	Human_herpesvirus_6B,_complete_genome	ID_270
NC_000899.1	Fowl_adenovirus_D,_complete_genome	ID_271
NC_000903.1	Snakehead_rhabdovirus_complete_genome	ID_272
NC_000936.1	Periplaneta_fuliginosa_densovirus,_complete_genome	ID_273
NC_000940.1	Porcine_enteric_sapovirus,_complete_genome	ID_274
NC_000943.1	Murray_Valley_encephalitis_virus,_complete_genome	ID_275
NC_001266.1	Rabbit_fibroma_virus,_complete_genome	ID_276
NC_002161.1	Bovine_parainfluenza_virus_3,_complete_genome	ID_277
NC_002169.1	Spodoptera_exigua_nucleopolyhedrovirus_complete_genome	ID_278
NC_002188.1	Fowlpox_virus,_complete_genome	ID_279
NC_002195.1	Torque_teno_mini_virus_9,_complete_genome	ID_280
NC_002199.1	Tupaia_paramyxovirus,_complete_genome	ID_281
NC_002201.1	Equine_foamy_virus,_complete_genome	ID_282
NC_002232.1	Rabbit_oral_papillomavirus,_complete_genome	ID_283
NC_002251.1	Northern_cereal_mosaic_virus,_complete_genome	ID_284
NC_002323.1	Rice_grassy_stunt_virus_RNA_1,_complete_sequence	ID_285
NC_002324.1	Rice_grassy_stunt_virus_RNA_2,_complete_sequence	ID_286
NC_002325.1	Rice_grassy_stunt_virus_RNA_3,_complete_sequence	ID_287
NC_002326.1	Rice_grassy_stunt_virus_RNA_4,_complete_sequence	ID_288
NC_002327.1	Rice_grassy_stunt_virus_RNA_5,_complete_sequence	ID_289
NC_002328.1	Rice_grassy_stunt_virus_RNA_6,_complete_sequence	ID_290
NC_002331.1	Xestia_c-nigrum_granulovirus,_complete_genome	ID_291
NC_002361.1	Columbid_circovirus_(CoCV),_complete_genome	ID_292
NC_002469.1	Ovine_astrovirus,_complete_genome	ID_293
NC_002470.1	Turkey_astrovirus,_complete_genome	ID_294
NC_002501.1	Frog_adenovirus_1,_complete_genome	ID_295
NC_001824.1	Lymphocystis_disease_virus_1,_complete_genome	ID_296
NC_002200.1	Mumps_virus,_complete_genome	ID_297
NC_001543.1	Rabbit_hemorrhagic_disease_virus-FRG,_complete_genome	ID_298
NC_001544.1	Ross_River_virus,_complete_genome	ID_299
NC_001547.1	Sindbis_virus,_complete_genome	ID_300
NC_002513.1	Bovine_adenovirus_type_2,_complete_genome	ID_301
NC_002520.1	Amsacta_moorei_entomopoxvirus_'L',_complete_genome	ID_302
NC_002526.1	Bovine_ephemeral_fever_virus,_complete_genome	ID_303
NC_002531.1	Alcelaphine_herpesvirus_1,_complete_genome	ID_304
NC_002549.1	Zaire_ebolavirus_isolate_Ebola_virus/H.sapiens-tc/COD/1976/Yambuku-Mayinga,_complete_genome	ID_305
NC_002551.1	Vesicular_exanthema_of_swine_virus,_complete_genome	ID_306
NC_002548.1	Acute_bee_paralysis_virus,_complete_genome	ID_307
NC_002557.1	Trichoplusia_ni_cytoplasmic_polyhedrosis_virus_15_segment_1,_complete_sequence	ID_308
NC_002558.1	Trichoplusia_ni_cytoplasmic_polyhedrosis_virus_15_segment_2,_complete_sequence	ID_309
NC_002559.1	Trichoplusia_ni_cytoplasmic_polyhedrosis_virus_15_segment_3,_complete_sequence	ID_310
NC_002560.1	Trichoplusia_ni_cytoplasmic_polyhedrosis_virus_15_segment_5,_complete_sequence	ID_311
NC_002561.1	Trichoplusia_ni_cytoplasmic_polyhedrosis_virus_15_segment_6,_complete_sequence	ID_312
NC_002562.1	Trichoplusia_ni_cytoplasmic_polyhedrosis_virus_15_segment_7,_complete_sequence	ID_313
NC_002563.1	Trichoplusia_ni_cytoplasmic_polyhedrosis_virus_15_segment_8,_complete_sequence	ID_314
NC_002564.1	Trichoplusia_ni_cytoplasmic_polyhedrosis_virus_15_segment_9,_complete_sequence	ID_315
NC_002565.1	Trichoplusia_ni_cytoplasmic_polyhedrosis_virus_15_segment_10,_complete_sequence	ID_316
NC_002566.1	Trichoplusia_ni_cytoplasmic_polyhedrosis_virus_15_segment_11,_complete_sequence	ID_317
NC_002567.1	Trichoplusia_ni_cytoplasmic_polyhedrosis_virus_15_segment_4,_complete_sequence	ID_318
NC_002577.1	Gallid_herpesvirus_3,_complete_genome	ID_319
NC_001796.2	Human_parainfluenza_virus_3,_complete_genome	ID_69
NC_001875.2	Orgyia_pseudotsugata_MNPV,_complete_genome	ID_320
NC_002588.1	Chayote_mosaic_virus,_complete_genome	ID_321
NC_002593.1	Plutella_xylostella_granulovirus,_complete_genome	ID_322
NC_002615.1	European_brown_hare_syndrome_virus,_complete_genome	ID_323
NC_001563.2	West_Nile_virus_lineage_2,_complete_genome	ID_324
NC_002640.1	Dengue_virus_4,_complete_genome	ID_325
NC_002641.1	Meleagrid_herpesvirus_1,_complete_genome	ID_326
NC_002642.1	Yaba-like_disease_virus,_complete_genome	ID_327
NC_002645.1	Human_coronavirus_229E,_complete_genome	ID_43
NC_001792.2	Porcine_circovirus_1,_complete_genome	ID_328
NC_002058.3	Poliovirus,_complete_genome	ID_329
NC_002657.1	Classical_swine_fever_virus,_complete_genome	ID_38
NC_002665.1	Bovine_herpesvirus_4_long_unique_region,_complete_sequence	ID_330
NC_002690.1	Nodamura_virus_RNA1,_complete_sequence	ID_331
NC_002691.1	Nodamura_virus_RNA2,_complete_genome	ID_332
NC_001653.2	Hepatitis_delta_virus,_complete_genome	ID_333
NC_002702.1	Porcine_adenovirus_5,_complete_genome	ID_334
NC_002728.1	Nipah_virus,_complete_genome	ID_335
NC_002786.1	Maize_rayado_fino_virus_isolate_Costa_Rican,_complete_genome	ID_336
NC_002794.1	Tupaiid_herpesvirus_1,_complete_genome	ID_337
NC_002803.1	Spring_viraemia_of_carp_virus,_complete_genome	ID_338
NC_002532.2	Equine_arteritis_virus,_complete_genome	ID_339
NC_002816.1	Cydia_pomonella_granulovirus,_complete_genome	ID_340
NC_003005.1	Taura_syndrome_virus,_complete_genome	ID_341
NC_003006.1	Cypovirus_14_RNA_1,_complete_sequence	ID_342
NC_003007.1	Cypovirus_14_RNA_2,_complete_sequence	ID_343
NC_003008.1	Cypovirus_14_RNA_3,_complete_sequence	ID_344
NC_003009.1	Cypovirus_14_RNA_4,_complete_sequence	ID_345
NC_003010.1	Cypovirus_14_RNA_5,_complete_sequence	ID_346
NC_003011.1	Cypovirus_14_RNA_6,_complete_sequence	ID_347
NC_003012.1	Cypovirus_14_RNA_7,_complete_sequence	ID_348
NC_003013.1	Cypovirus_14_RNA_8,_complete_sequence	ID_349
NC_003014.1	Cypovirus_14_RNA_9,_complete_sequence	ID_350
NC_003015.1	Cypovirus_14_RNA_10,_complete_sequence	ID_351
NC_003016.1	Lymantria_dispar_cypovirus_1_segment_1,_complete_sequence	ID_352
NC_003017.1	Lymantria_dispar_cypovirus_1_segment_2,_complete_sequence	ID_353
NC_003018.1	Lymantria_dispar_cypovirus_1_segment_3,_complete_sequence	ID_354
NC_003019.1	Lymantria_dispar_cypovirus_1_segment_4,_complete_sequence	ID_355
NC_003020.1	Lymantria_dispar_cypovirus_1_segment_5,_complete_sequence	ID_356
NC_003021.1	Lymantria_dispar_cypovirus_1_segment_6,_complete_sequence	ID_357
NC_003022.1	Lymantria_dispar_cypovirus_1_segment_7,_complete_sequence	ID_358
NC_003023.1	Lymantria_dispar_cypovirus_1_segment_8,_complete_sequence	ID_359
NC_003024.1	Lymantria_dispar_cypovirus_1_segment_9,_complete_sequence	ID_360
NC_003025.1	Lymantria_dispar_cypovirus_1_segment_10,_complete_sequence	ID_361
NC_003027.1	Lumpy_skin_disease_virus_NI-2490,_complete_genome	ID_44
NC_003038.1	Invertebrate_iridescent_virus_6,_complete_genome	ID_362
NC_003045.1	Bovine_coronavirus,_complete_genome	ID_363
NC_003054.1	Goose_circovirus,_complete_genome	ID_364
NC_003059.1	Porcine_endogenous_retrovirus_E,_complete_genome	ID_365
NC_003083.1	Epiphyas_postvittana_NPV,_complete_genome	ID_366
NC_003084.1	Culex_nigripalpus_NPV,_complete_genome	ID_367
NC_003102.1	Spodoptera_litura_NPV,_complete_genome	ID_368
NC_003113.1	Perina_nuda_virus,_complete_genome	ID_369
NC_003215.1	Semliki_forest_virus,_complete_genome	ID_370
NC_003219.1	Planaria_asexual_strain-specific_virus-like_element_type_1_small_DNA_segment,_complete_genome	ID_371
NC_003220.1	Planaria_asexual_strain-specific_virus-like_element_type_1_large_DNA_segment,_complete_genome	ID_372
NC_003243.1	Australian_bat_lyssavirus,_complete_genome	ID_373
NC_003310.1	Monkeypox_virus_Zaire-96-I-16,_complete_genome	ID_374
NC_003323.1	Primate_T-lymphotropic_virus_3_long_terminal_repeat,_complete_sequence;_gag_polyprotein_(gag)_gene,_complete_cds;_protease_and_polymerase_(pol)_genes,_partial_cds;_and_rex_protein_(rex)_and_tax_protein_(tax)_genes,_complete_cds	ID_375
NC_003346.1	Bombyx_mori_densovirus_1,_complete_genome	ID_80
NC_003348.1	Phocoena_spinipinnis_papillomavirus_complete_genome	ID_376
NC_001132.2	Myxoma_virus,_complete_genome	ID_377
NC_003389.1	Swinepox_virus,_complete_genome	ID_378
NC_003391.1	Camelpox_virus,_complete_genome	ID_379
NC_003401.1	Macacine_herpesvirus_5,_genome	ID_380
NC_003410.1	Canary_circovirus,_complete_genome	ID_381
NC_003412.1	Euprosterna_elaeasa_virus,_complete_genome	ID_382
NC_003417.1	Mayaro_virus,_complete_genome	ID_383
NC_003433.1	Sleeping_disease_virus,_complete_genome	ID_48
NC_003436.1	Porcine_epidemic_diarrhea_virus,_complete_genome	ID_384
NC_003443.1	Human_rubulavirus_2,_complete_genome	ID_385
NC_003448.1	Striped_Jack_nervous_necrosis_virus_RNA1,_complete_sequence	ID_386
NC_003449.1	Striped_Jack_nervous_necrosis_virus,_complete_genome	ID_28
NC_003461.1	Human_parainfluenza_virus_1,_complete_genome	ID_387
NC_003466.1	Andes_virus_segment_S,_complete_sequence	ID_388
NC_003494.1	Infectious_spleen_and_kidney_necrosis_virus,_complete_genome	ID_389
NC_003521.1	Panine_herpesvirus_2_strain_Heberling,_complete_genome	ID_390
NC_003529.1	Mamestra_configurata_NPV-A,_complete_genome	ID_391
NC_003616.1	Impatiens_necrotic_spot_virus_segment_M,_complete_sequence	ID_392
NC_003624.1	Impatiens_necrotic_spot_virus_segment_S,_complete_sequence	ID_393
NC_003614.1	Peanut_bud_necrosis_virus_L_protein_(L)_gene,_complete_cds	ID_394
NC_003619.1	Groundnut_bud_necrosis_virus_segment_S,_complete_sequence	ID_395
NC_003620.1	Groundnut_bud_necrosis_virus_segment_M,_complete_sequence	ID_396
NC_003625.1	Impatiens_necrotic_spot_virus_segment_L,_complete_sequence	ID_397
NC_003652.1	Nilaparvata_lugens_reovirus_segment_10,_complete_sequence	ID_398
NC_003653.1	Nilaparvata_lugens_reovirus_segment_8,_complete_sequence	ID_399
NC_003654.1	Nilaparvata_lugens_reovirus_segment_1,_complete_sequence	ID_400
NC_003655.1	Nilaparvata_lugens_reovirus_segment_2,_complete_sequence	ID_401
NC_003656.1	Nilaparvata_lugens_reovirus_segment_3,_complete_sequence	ID_402
NC_003657.1	Nilaparvata_lugens_reovirus_segment_4,_complete_sequence	ID_403
NC_003658.1	Nilaparvata_lugens_reovirus_segment_5,_complete_sequence	ID_404
NC_003659.1	Nilaparvata_lugens_reovirus_segment_6,_complete_sequence	ID_405
NC_003660.1	Nilaparvata_lugens_reovirus_segment_7,_complete_sequence	ID_406
NC_003661.1	Nilaparvata_lugens_reovirus_segment_9,_complete_sequence	ID_407
NC_003635.1	Modoc_virus,_complete_genome	ID_408
NC_003634.1	Physalis_mottle_virus,_complete_genome	ID_409
NC_003676.1	Apoi_virus,_genome	ID_410
NC_003675.1	Rio_Bravo_virus,_genome	ID_411
NC_003678.1	Pestivirus_giraffe-1_H138_complete_genome	ID_412
NC_002512.2	Rat_cytomegalovirus_Maastricht,_complete_genome	ID_413
NC_003679.1	Border_disease_virus_X818,_complete_genome	ID_414
NC_003687.1	Powassan_virus,_complete_genome	ID_415
NC_003690.1	Langat_virus,_complete_genome	ID_416
NC_003691.1	Pariacato_virus_chromosome_RNA1,_complete_genome	ID_417
NC_003692.1	Pariacato_virus_chromosome_RNA2,_complete_genome	ID_418
NC_003696.1	Eyach_virus_segment_1,_complete_genome	ID_419
NC_003697.1	Eyach_virus_segment_2,_complete_genome	ID_420
NC_003698.1	Eyach_virus_segment_3,_complete_genome	ID_421
NC_003699.1	Eyach_virus_segment_4,_complete_genome	ID_422
NC_003700.1	Eyach_virus_segment_5,_complete_genome	ID_423
NC_003701.1	Eyach_virus_segment_6,_complete_genome	ID_424
NC_003702.1	Eyach_virus_segment_7,_complete_genome	ID_425
NC_003703.1	Eyach_virus_segment_8,_complete_genome	ID_426
NC_003704.1	Eyach_virus_segment_9,_complete_genome	ID_427
NC_003705.1	Eyach_virus_segment_10,_complete_genome	ID_428
NC_003706.1	Eyach_virus_segment_11,_complete_genome	ID_429
NC_003707.1	Eyach_virus_segment_12,_complete_genome	ID_430
NC_003728.1	Rice_black_streaked_dwarf_virus_segment_3,_complete_sequence	ID_431
NC_003729.1	Rice_black_streaked_dwarf_virus_segment_1,_complete_sequence	ID_432
NC_003730.1	Rice_black_streaked_dwarf_virus_segment_7,_complete_sequence	ID_433
NC_003731.1	Rice_black_streaked_dwarf_virus_segment_9,_complete_sequence	ID_434
NC_003732.1	Rice_black_streaked_dwarf_virus_segment_8,_complete_sequence	ID_435
NC_003733.1	Rice_black_streaked_dwarf_virus_segment_10,_complete_sequence	ID_436
NC_003734.1	Rice_black_streaked_dwarf_virus_segment_2,_complete_sequence	ID_437
NC_003735.1	Rice_black_streaked_dwarf_virus_segment_4,_complete_sequence	ID_438
NC_003736.1	Rice_black_streaked_dwarf_virus_segment_5,_complete_sequence	ID_439
NC_003737.1	Rice_black_streaked_dwarf_virus_segment_6,_complete_sequence	ID_440
NC_003760.1	Rice_dwarf_virus_segment_7,_complete_sequence	ID_441
NC_003761.1	Rice_dwarf_virus_segment_4,_complete_sequence	ID_442
NC_003762.1	Rice_dwarf_virus_segment_5,_complete_sequence	ID_443
NC_003763.1	Rice_dwarf_virus_segment_6,_complete_sequence	ID_444
NC_003764.1	Rice_dwarf_virus_segment_8,_complete_sequence	ID_445
NC_003765.1	Rice_dwarf_virus_segment_9,_complete_sequence	ID_446
NC_003766.1	Rice_dwarf_virus_segment_10,_complete_sequence	ID_447
NC_003767.1	Rice_dwarf_virus_segment_11,_complete_sequence	ID_448
NC_003768.1	Rice_dwarf_virus_segment_12,_complete_sequence	ID_449
NC_003772.1	Rice_dwarf_virus_segment_3,_complete_sequence	ID_450
NC_003773.1	Rice_dwarf_virus_segment_1,_complete_sequence	ID_451
NC_003774.1	Rice_dwarf_virus_segment_2,_complete_sequence	ID_452
NC_003753.1	Rice_stripe_virus_RNA_4,_complete_sequence	ID_453
NC_003754.1	Rice_stripe_virus_RNA_2,_complete_sequence	ID_454
NC_003755.1	Rice_stripe_virus_RNA_1,_complete_sequence	ID_455
NC_003776.1	Rice_stripe_virus_RNA_3,_complete_sequence	ID_456
NC_003749.1	Rice_ragged_stunt_virus_segment_S1_P1_gene,_complete_cds	ID_457
NC_003750.1	Rice_ragged_stunt_virus_segment_S2_P2_gene,_complete_cds	ID_458
NC_003751.1	Rice_ragged_stunt_virus_segment_S3_major_core_capsid_protein_gene,_complete_cds	ID_459
NC_003752.1	Rice_ragged_stunt_virus_segment_S6_P6_gene,_complete_cds	ID_460
NC_003757.1	Rice_ragged_stunt_virus_segment_9,_complete_sequence	ID_461
NC_003758.1	Rice_ragged_stunt_virus_autocatalytic_protease_precurser_gene,_complete_cds	ID_462
NC_003759.1	Rice_ragged_stunt_virus_segment_5,_complete_sequence	ID_463
NC_003769.1	Rice_ragged_stunt_virus_non-structural_protein_Pns10_gene,_complete_cds	ID_464
NC_003770.1	Rice_ragged_stunt_virus_non-structural_protein_Pns7_gene,_complete_cds	ID_465
NC_003771.1	Rice_ragged_stunt_virus_RNA-dependent_RNA_polymerase_and_P4b_genes,_complete_cds	ID_466
NC_003746.1	Rice_yellow_stunt_virus,_complete_genome	ID_467
NC_003748.1	Equus_caballus_papillomavirus_type_1,_complete_genome	ID_468
NC_003781.1	Infectious_flacherie_virus,_complete_genome	ID_469
NC_003779.1	Plautia_stali_intestine_virus_RNA_for_nonstructural_polyprotein,_capsid_protein_precursor,_complete_cds	ID_470
NC_003780.1	Acyrthosiphon_pisum_virus_protein_P1_gene,_complete_cds;_and_protein_P2_gene,_partial_cds	ID_471
NC_003782.1	Himetobi_P_virus_genomic_RNA,_complete_sequence	ID_472
NC_003784.1	Black_queen_cell_virus_nonstructural_polyprotein_(orf1)_and_structural_polyprotein_(orf2)_genes,_complete_cds	ID_473
NC_003783.1	Triatoma_virus_nonstructural_protein_precursor_and_capsid_protein_precursor,_genes,_partial_cds	ID_474
NC_003790.1	Chicken_astrovirus,_complete_genome	ID_475
NC_003832.1	Watermelon_silver_mottle_virus_segment_L,_complete_sequence	ID_476
NC_003841.1	Watermelon_silver_mottle_virus_segment_M,_complete_sequence	ID_477
NC_003843.1	Watermelon_silver_mottle_virus_segment_S,_complete_sequence	ID_478
NC_003874.1	Zygosaccharomyces_bailii_virus_Z,_complete_genome	ID_479
NC_003899.1	Eastern_equine_encephalitis_virus,_complete_genome	ID_480
NC_003900.1	Aura_virus,_complete_genome	ID_481
NC_003908.1	Western_equine_encephalomyelitis_virus,_complete_genome	ID_482
NC_003924.1	Cricket_paralysis_virus_nonstructural_polyprotein_and_structural_polyprotein_genes,_complete_cds	ID_483
NC_003930.1	Salmon_pancreas_disease_virus,_complete_genome	ID_48
NC_003973.1	Psittacus_erithacus_timneh_papillomavirus,_complete_genome	ID_484
NC_003983.1	Equine_rhinitis_B_virus_1,_complete_genome	ID_485
NC_003985.1	Porcine_teschovirus_1,_complete_genome	ID_486
NC_003987.1	Porcine_sapelovirus_1,_complete_genome	ID_487
NC_003990.1	Avian_encephalomyelitis_virus,_complete_genome	ID_488
NC_003988.1	Simian_enterovirus_A,_complete_genome	ID_489
NC_003996.1	Tamana_bat_virus,_genome	ID_490
NC_004002.1	Sheeppox_virus_17077-99,_complete_genome	ID_44
NC_004003.1	Goatpox_virus_Pellor,_complete_genome	ID_44
NC_004062.1	Phthorimaea_operculella_granulovirus,_complete_genome	ID_491
NC_004063.1	Turnip_yellow_mosaic_virus,_complete_genome	ID_492
NC_004064.1	Calicivirus_strain_NB,_complete_genome	ID_493
NC_004065.1	Murid_herpesvirus_1,_complete_genome	ID_494
NC_004068.1	Fringilla_coelebs_papillomavirus,_complete_genome	ID_495
NC_004074.1	Tioman_virus,_complete_genome	ID_496
NC_004102.1	Hepatitis_C_virus_genotype_1,_complete_genome	ID_51
NC_004104.1	Human_papillomavirus_type_90,_complete_genome	ID_497
NC_004105.1	Ectromelia_virus,_complete_genome	ID_498
NC_004108.1	La_Crosse_virus_segment_L,_complete_genome	ID_499
NC_004109.1	La_Crosse_virus_segment_M,_complete_genome	ID_500
NC_004110.1	La_Crosse_virus_segment_S,_complete_genome	ID_501
NC_004107.1	Woodchuck_hepatitis_virus,_complete_genome	ID_502
NC_004117.1	Mamestra_configurata_NPV-B,_complete_genome	ID_55
NC_004119.1	Montana_myotis_leukoencephalitis_virus,_complete_genome	ID_503
NC_004142.1	Boolarra_virus_RNA_1,_complete_sequence	ID_504
NC_004146.1	Flock_house_virus_RNA_1,_complete_sequence	ID_56
NC_004136.1	Epinephelus_tauvina_nervous_necrosis_virus_RNA_2,_complete_sequence	ID_103
NC_004137.1	Epinephelus_tauvina_nervous_necrosis_virus_RNA_1,_complete_sequence	ID_27
NC_004145.1	Boolarra_virus_RNA_2,_complete_sequence	ID_505
NC_004144.1	Flock_house_virus,_complete_genome	ID_506
NC_004157.1	Dugbe_virus_segment_S,_complete_sequence	ID_507
NC_004158.1	Dugbe_virus_segment_M,_complete_sequence	ID_508
NC_004159.1	Dugbe_virus_segment_L,_complete_sequence	ID_509
NC_004161.1	Reston_ebolavirus_isolate_Reston_virus/M.fascicularis-tc/USA/1989/Philippines89-Pennsylvania,_complete_genome	ID_510
NC_004178.1	Infectious_bursal_disease_virus_segment_A,_complete_sequence	ID_511
NC_004179.1	Infectious_bursal_disease_virus_segment_B,_complete_sequence	ID_512
NC_004169.1	Drosophila_x_virus_segment_B,_complete_sequence	ID_513
NC_004177.1	Drosophila_x_virus_segment_A,_complete_sequence	ID_514
NC_004168.1	Yellowtail_ascites_virus_segment_A,_complete_sequence	ID_515
NC_004176.1	Yellowtail_ascites_virus_segment_B,_complete_sequence	ID_516
NC_004180.1	Colorado_tick_fever_virus_segment_9,_complete_sequence	ID_517
NC_004181.1	Colorado_tick_fever_virus_segment_1,_complete_sequence	ID_518
NC_004182.1	Colorado_tick_fever_virus_segment_2,_complete_sequence	ID_519
NC_004183.1	Colorado_tick_fever_virus_segment_3,_complete_sequence	ID_520
NC_004184.1	Colorado_tick_fever_virus_segment_4,_complete_sequence	ID_521
NC_004185.1	Colorado_tick_fever_virus_segment_5,_complete_sequence	ID_522
NC_004186.1	Colorado_tick_fever_virus_segment_6,_complete_sequence	ID_523
NC_004187.1	Colorado_tick_fever_virus_segment_7,_complete_sequence	ID_524
NC_004188.1	Colorado_tick_fever_virus_segment_8,_complete_sequence	ID_525
NC_004189.1	Colorado_tick_fever_virus_segment_10,_complete_sequence	ID_526
NC_004190.1	Colorado_tick_fever_virus_segment_12,_complete_sequence	ID_527
NC_004191.1	Colorado_tick_fever_virus_segment_11,_complete_sequence	ID_528
NC_004197.1	Bovine_papillomavirus_3,_complete_genome	ID_529
NC_004195.1	Bovine_papillomavirus_type_5,_complete_genome	ID_530
NC_004198.1	Banna_virus_segment_12,_complete_sequence	ID_531
NC_004200.1	Banna_virus_segment_11,_complete_sequence	ID_532
NC_004201.1	Banna_virus_strain_JKT-6423_segment_10,_complete_sequence	ID_533
NC_004202.1	Banna_virus_segment_9,_complete_sequence	ID_534
NC_004203.1	Banna_virus_segment_8,_complete_sequence	ID_535
NC_004204.1	Banna_virus_segment_7,_complete_sequence	ID_536
NC_004211.1	Banna_virus_strain_JKT-6423_segment_1,_complete_sequence	ID_537
NC_004217.1	Banna_virus_strain_JKT-6423_segment_2,_complete_sequence	ID_538
NC_004218.1	Banna_virus_strain_JKT-6423_segment_3,_complete_sequence	ID_539
NC_004219.1	Banna_virus_strain_JKT-6423_segment_4,_complete_sequence	ID_540
NC_004220.1	Banna_virus_strain_JKT-6423_segment_5,_complete_sequence	ID_541
NC_004221.1	Banna_virus_strain_JKT-6423_segment_6,_complete_sequence	ID_542
NC_004199.1	Kadipiro_virus_chromosome_segment_12,_complete_genome	ID_543
NC_004205.1	Kadipiro_virus_segment_11,_complete_sequence	ID_544
NC_004206.1	Kadipiro_virus_chromosome_segment_10,_complete_genome	ID_545
NC_004207.1	Kadipiro_virus_chromosome_segment_9,_complete_genome	ID_546
NC_004208.1	Kadipiro_virus_chromosome_segment_8,_complete_genome	ID_547
NC_004209.1	Kadipiro_virus_segment_7,_complete_genome	ID_548
NC_004210.1	Kadipiro_virus_chromosome_segment_1,_complete_genome	ID_549
NC_004212.1	Kadipiro_virus_chromosome_segment_2,_complete_genome	ID_550
NC_004213.1	Kadipiro_virus_chromosome_segment_3,_complete_genome	ID_551
NC_004214.1	Kadipiro_virus_chromosome_segment_4,_complete_genome	ID_552
NC_004215.1	Kadipiro_virus_chromosome_segment_5,_complete_genome	ID_553
NC_004216.1	Kadipiro_virus_chromosome_segment_6,_complete_genome	ID_554
NC_004291.1	Lymphocytic_choriomeningitis_virus_segment_L,_complete_sequence	ID_555
NC_004294.1	Lymphocytic_choriomeningitis_virus_segment_S,_complete_sequence	ID_556
NC_004292.1	Tacaribe_virus_segment_L,_complete_sequence	ID_557
NC_004293.1	Tacaribe_virus_segment_S,_complete_sequence	ID_558
NC_004284.1	Junonia_coenia_densovirus,_complete_genome	ID_559
NC_004285.1	Aedes_albopictus_densovirus_2_DNA	ID_560
NC_004286.1	Galleria_mellonella_densovirus,_complete_genome	ID_79
NC_004287.1	Bombyx_mori_densovirus_5,_complete_genome	ID_80
NC_004289.1	Planococcus_citri_densovirus,_complete_genome	ID_561
NC_004288.1	Casphalia_extranea_densovirus,_complete_genome	ID_562
NC_004290.1	Acheta_domesticus_densovirus,_complete_genome	ID_563
NC_004296.1	Lassa_virus_segment_S,_complete_sequence	ID_564
NC_004297.1	Lassa_virus_segment_L,_complete_sequence	ID_565
NC_004295.1	Human_erythrovirus_V9,_complete_genome	ID_566
NC_003467.2	Andes_virus_segment_M,_complete_genome	ID_567
NC_003468.2	Andes_virus_segment_L,_complete_genome	ID_568
NC_004367.1	Callitrichine_herpesvirus_3_strain_CJ0149,_complete_genome	ID_569
NC_004365.1	Aphid_lethal_paralysis_virus,_complete_genome	ID_570
NC_004421.1	Aichivirus_B_genomic_RNA,_complete_genome,_strain:U-1	ID_571
NC_004441.1	Porcine_enterovirus_9_strain_UKG/410/73_polyprotein_gene,_complete_cds	ID_572
NC_004442.1	Canine_minute_virus,_complete_genome	ID_573
NC_004451.1	Simian_sapelovirus_1,_complete_genome	ID_574
NC_004455.1	Simian_immunodeficiency_virus_2_isolate_SIVmnd-2,_complete_genome	ID_575
NC_004500.1	Human_papillomavirus_type_92,_complete_genome	ID_576
NC_004162.2	Chikungunya_virus,_complete_genome	ID_577
NC_004542.1	Canine_calicivirus,_complete_genome	ID_578
NC_004541.1	Walrus_calicivirus_non-structural_polyprotein,_capsid,_and_putative_nucleic-acid_binding_protein_genes,_complete_cds	ID_579
NC_001481.2	Feline_calicivirus,_complete_genome	ID_580
NC_001505.2	Murine_pneumotropic_virus,_complete_genome	ID_581
NC_004579.1	Mink_astrovirus,_complete_genome	ID_582
NC_002076.2	Torque_teno_virus_1,_complete_genome	ID_583
NC_004690.1	Adoxophyes_honmai_NPV,_complete_genome	ID_3
NC_004718.3	SARS_coronavirus,_complete_genome	ID_584
NC_004765.1	Felis_domesticus_papillomavirus_type_1,_complete_genome	ID_585
NC_004800.1	Goose_hemorrhagic_polyomavirus,_complete_genome	ID_586
NC_004807.1	Kashmir_bee_virus,_complete_genome	ID_587
NC_003663.2	Cowpox_virus,_complete_genome	ID_588
NC_004812.1	Macacine_herpesvirus_1,_complete_genome	ID_589
NC_004828.1	Avian_adeno-associated_virus_ATCC_VR-865,_complete_genome	ID_97
NC_004906.1	Influenza_A_virus_(A/Hong_Kong/1073/99(H9N2))_segment_8,_complete_sequence	ID_590
NC_004908.1	Influenza_A_virus_ha_gene_for_Hemagglutinin,_genomic_RNA,_strain_A/Hong_Kong/1073/99(H9N2)	ID_591
NC_004909.1	Influenza_A_virus_na_gene_for_neuraminidase,_genomic_RNA,_strain_A/Hong_Kong/1073/99(H9N2)	ID_592
NC_004910.1	Influenza_A_virus_pb2_gene_for_polymerase_Pb2,_genomic_RNA,_strain_A/Hong_Kong/1073/99(H9N2)	ID_593
NC_004911.1	Influenza_A_virus_pb1_gene_for_polymerase_Pb1,_genomic_RNA,_strain_A/Hong_Kong/1073/99(H9N2)	ID_36
NC_004912.1	Influenza_A_virus_pa_gene_for_polymerase_PA,_genomic_RNA,_strain_A/Hong_Kong/1073/99(H9N2)	ID_594
NC_004907.1	Influenza_A_virus_(A/Hong_Kong/1073/99(H9N2))_segment_7,_complete_sequence	ID_25
NC_005036.1	Goose_paramyxovirus_SF02,_complete_genome	ID_91
NC_005038.1	Adoxophyes_orana_granulovirus,_complete_genome	ID_595
NC_005039.1	Yokose_virus,_complete_genome	ID_596
NC_005040.1	Myzus_persicae_densovirus,_complete_genome	ID_597
NC_004994.2	Enzootic_nasal_tumour_virus_of_goats,_complete_genome	ID_598
NC_005053.1	Mulard_duck_circovirus,_complete_genome	ID_92
NC_005062.1	Omsk_hemorrhagic_fever_virus,_complete_genome	ID_599
NC_005064.1	Kamiti_River_virus,_complete_genome	ID_600
NC_005068.1	Cryptophlebia_leucotreta_granulovirus,_complete_genome	ID_601
NC_002685.2	Bovine_adenovirus_D,_complete_genome	ID_602
NC_005080.1	Junin_virus_segment_L,_complete_genome	ID_603
NC_005081.1	Junin_virus_segment_S,_complete_genome	ID_604
NC_005078.1	Machupo_virus_segment_S,_complete_genome	ID_605
NC_005079.1	Machupo_virus_segment_L,_complete_genome	ID_606
NC_005077.1	Guanarito_virus_segment_S,_complete_genome	ID_607
NC_005082.1	Guanarito_virus_segment_L,_complete_genome	ID_608
NC_005093.1	Hirame_rhabdovirus,_complete_genome	ID_609
NC_005094.1	Macrobrachium_rosenbergii_nodavirus_RNA-1,_complete_genome	ID_610
NC_005095.1	Macrobrachium_rosenbergii_nodavirus_RNA-2,_complete_genome	ID_611
NC_005092.1	Ectropis_obliqua_picorna-like_virus,_complete_genome	ID_612
NC_005148.1	Porcine_circovirus_2,_complete_genome	ID_613
NC_005166.1	Golden_shiner_reovirus_segment_1,_complete_sequence	ID_614
NC_005167.1	Golden_shiner_reovirus_segment_2,_complete_sequence	ID_615
NC_005168.1	Golden_shiner_reovirus_segment_3,_complete_sequence	ID_616
NC_005169.1	Golden_shiner_reovirus_segment_4,_complete_sequence	ID_617
NC_005170.1	Golden_shiner_reovirus_segment_5,_complete_sequence	ID_618
NC_005171.1	Golden_shiner_reovirus_segment_6,_complete_sequence	ID_619
NC_005172.1	Golden_shiner_reovirus_segment_7,_complete_sequence	ID_620
NC_005173.1	Golden_shiner_reovirus_segment_8,_complete_sequence	ID_621
NC_005174.1	Golden_shiner_reovirus_segment_9,_complete_sequence	ID_622
NC_005175.1	Golden_shiner_reovirus_segment_10,_complete_sequence	ID_623
NC_005176.1	Golden_shiner_reovirus_segment_11,_complete_sequence	ID_624
NC_005179.1	Yaba_monkey_tumor_virus,_complete_genome	ID_625
NC_005214.1	Uukuniemi_virus_segment_L,_complete_sequence	ID_626
NC_005220.1	Uukuniemi_virus_chromosome_segment_M,_complete_genome	ID_627
NC_005221.1	Uukuniemi_virus,_complete_genome	ID_628
NC_005218.1	Hantaan_virus,_complete_genome	ID_629
NC_005219.1	Hantaan_virus,_complete_genome	ID_630
NC_005222.1	Hantaan_virus_segment_L,_complete_genome	ID_631
NC_005223.1	Puumala_virus_segment_M,_complete_sequence	ID_632
NC_005224.1	Puumala_virus_segment_S,_complete_sequence	ID_633
NC_005225.1	Puumala_virus_segment_L,_complete_genome	ID_634
NC_005215.1	Sin_Nombre_virus_segment_M,_complete_genome	ID_635
NC_005216.1	Sin_Nombre_virus_segment_S,_complete_sequence	ID_636
NC_005217.1	Sin_Nombre_virus_map_viral_genome_L_segment	ID_637
NC_005226.1	Tula_virus_segment_L,_complete_sequence	ID_638
NC_005228.1	Tula_virus_segment_M,_complete_sequence	ID_639
NC_005233.1	Dobrava_virus_complete_S_segment_gene_for_nucleocapsid_protein,_strain_DOBV/Ano-Poroia/Afl9/1999	ID_640
NC_005234.1	Dobrava_virus_complete_M_segment_gene_for_glycoprotein_precursor_(G1-G2),_strain_DOBV/Ano-Poroia/Afl9/1999)	ID_641
NC_005235.1	Dobrava_virus_complete_L_segment_gene_for_polymerase_protein,_strain_DOBV/Ano-Poroia/Afl9/1999)	ID_642
NC_005236.1	Seoul_virus_strain_80-39_segment_S,_complete_sequence	ID_643
NC_005237.1	Seoul_virus_segment_M,_complete_sequence	ID_644
NC_005238.1	Seoul_virus_strain_Seoul_80-39_clone_1	ID_645
NC_005264.1	Psittacid_herpesvirus_1,_complete_genome	ID_646
NC_005283.1	Dolphin_morbillivirus,_complete_genome	ID_647
NC_005302.1	Crimean-Congo_hemorrhagic_fever_virus_segment_S,_complete_sequence	ID_648
NC_005309.1	Canarypox_virus,_complete_genome	ID_649
NC_005336.1	Orf_virus,_complete_genome	ID_650
NC_005337.1	Bovine_papular_stomatitis_virus,_complete_genome	ID_651
NC_005341.1	Mythimna_loreyi_densovirus,_complete_genome	ID_79
NC_005339.1	Mossman_virus,_complete_genome	ID_652
NC_005084.2	Fer-de-lance_virus,_complete_genome	ID_653
NC_005775.1	Oropouche_virus_segment_M,_complete_sequence	ID_654
NC_005776.1	Oropouche_virus_segment_L,_complete_genome	ID_655
NC_005777.1	Oropouche_virus_segment_S,_complete_genome	ID_656
NC_005790.1	Turkey_astrovirus_2,_complete_genome	ID_657
NC_005832.1	Ambystoma_tigrinum_virus,_complete_genome	ID_658
NC_010624.1	Sapovirus_Mc10,_complete_genome	ID_659
NC_005894.1	Pirital_virus_segment_S,_complete_sequence	ID_660
NC_005897.1	Pirital_virus_segment_L,_complete_genome	ID_661
NC_005889.1	Bovine_adeno-associated_virus,_complete_genome	ID_662
NC_005890.1	Sheldgoose_hepatitis_B_virus,_complete_genome	ID_663
NC_005888.1	Ross's_goose_hepatitis_B_virus,_complete_genome	ID_664
NC_005898.1	Dendrolimus_punctatus_tetravirus_RNA1,_complete_genome	ID_665
NC_005899.1	Dendrolimus_punctatus_tetravirus_RNA2,_complete_genome	ID_666
NC_005905.1	Neodiprion_sertifer_NPV,_complete_genome	ID_667
NC_005906.1	Neodiprion_lecontei_NPV,_complete_genome	ID_668
NC_005902.1	Lymphocystis_disease_virus_-_isolate_China,_complete_genome	ID_669
NC_005831.2	Human_Coronavirus_NL63,_complete_genome	ID_670
NC_005946.1	Frog_virus_3,_complete_genome	ID_77
NC_005950.1	Snow_goose_hepatitis_B_virus,_complete_genome	ID_671
NC_005947.1	Avian_endogenous_retrovirus_EAV-HP,_complete_genome	ID_672
NC_005982.1	Blotched_snakehead_virus,_complete_genome	ID_673
NC_005983.1	Blotched_snakehead_virus,_complete_genome	ID_674
NC_005974.1	Maize_fine_streak_virus,_complete_genome	ID_675
NC_005975.1	Maize_mosaic_virus,_complete_genome	ID_676
NC_006011.1	African_horsesickness_virus_segment_7,_complete_sequence	ID_677
NC_006020.1	African_horsesickness_virus	ID_678
NC_006021.1	African_horsesickness_virus_segment_1,_complete_genome	ID_679
NC_006007.1	Bluetongue_virus_segment_8,_complete_sequence	ID_680
NC_006008.1	Bluetongue_virus_segment_9,_complete_sequence	ID_681
NC_006010.1	Bluetongue_virus_segment_6,_complete_sequence	ID_682
NC_006014.1	Bluetongue_virus_segment_3,_complete_sequence	ID_683
NC_006015.1	Bluetongue_virus_segment_10,_complete_sequence	ID_684
NC_006022.1	Bluetongue_virus_segment_7,_complete_sequence	ID_685
NC_006023.1	Bluetongue_virus_segment_1,_complete_sequence	ID_686
NC_006025.1	Bluetongue_virus_segment_5,_complete_sequence	ID_687
NC_005986.1	Chuzan_virus_segment_2,_complete_sequence	ID_688
NC_005987.1	Chuzan_virus_segment_6,_complete_sequence	ID_689
NC_005988.1	Chuzan_virus_segment_7,_complete_sequence	ID_690
NC_005989.1	Chuzan_virus_segment_3,_complete_sequence	ID_691
NC_005997.1	St_Croix_river_virus_segment_1_putative_RNA-dependent_RNA_polymerase_VP1_gene,_complete_cds	ID_692
NC_005998.1	St_Croix_River_virus_chromosome_segment_2,_complete_genome	ID_693
NC_005999.1	St_Croix_River_virus_chromosome_segment_3,_complete_genome	ID_694
NC_006000.1	St_Croix_River_virus_chromosome_segment_4,_complete_genome	ID_695
NC_006001.1	St_Croix_River_virus_chromosome_segment_5,_complete_genome	ID_696
NC_006002.1	St_Croix_River_virus_chromosome_segment_6,_complete_genome	ID_697
NC_006003.1	St_Croix_River_virus_chromosome_segment_7,_complete_genome	ID_698
NC_006004.1	St_Croix_River_virus_chromosome_segment_8,_complete_genome	ID_699
NC_006005.1	St_Croix_River_virus_chromosome_segment_9,_complete_genome	ID_700
NC_006006.1	St_Croix_River_virus_chromosome_segment_10,_complete_genome	ID_701
NC_005134.2	Human_papillomavirus_type_96,_complete_genome	ID_702
NC_006012.1	African_horsesickness_virus_segment_4,_complete_sequence	ID_703
NC_005996.1	African_horsesickness_virus_segment_2,_complete_genome	ID_704
NC_006016.1	African_horsesickness_virus_segment_8,_complete_sequence	ID_705
NC_006017.1	African_horsesickness_virus_segment_3,_complete_sequence	ID_706
NC_006018.1	African_horsesickness_virus_segment_6,_complete_sequence	ID_707
NC_006019.1	African_horsesickness_virus_chromosome_segment_9,_complete_genome	ID_708
NC_005990.1	Palyam_virus_segment_1,_complete_sequence	ID_709
NC_005991.1	Chuzan_virus_segment_4,_complete_sequence	ID_710
NC_005992.1	Chuzan_virus_segment_9,_complete_sequence	ID_711
NC_005993.1	Chuzan_virus_segment_5,_complete_sequence	ID_712
NC_005994.1	Chuzan_virus_segment_8,_complete_sequence	ID_713
NC_005995.1	Chuzan_virus_segment_10,_complete_sequence	ID_714
NC_006009.1	African_horsesickness_virus_segment_10,_complete_sequence	ID_715
NC_001491.2	Equid_herpesvirus_1,_complete_genome	ID_4
NC_003094.2	Helicoverpa_armigera_NPV,_complete_genome	ID_93
NC_001411.2	Black_beetle_virus,_complete_genome	ID_56
NC_006146.1	Macacine_herpesvirus_4,_complete_genome	ID_716
NC_006144.1	Simian_adenovirus_3,_complete_genome	ID_717
NC_003266.2	Human_adenovirus_E,_complete_genome	ID_94
NC_006148.1	Snake_parvovirus_1,_complete_genome	ID_718
NC_006150.1	Macacine_herpesvirus_3,_complete_genome	ID_95
NC_006151.1	Suid_herpesvirus_1,_complete_genome	ID_719
NC_006152.1	Adeno-associated_virus_5,_complete_genome	ID_720
NC_006147.2	Muscovy_duck_parvovirus,_complete_genome	ID_721
NC_001716.2	Human_herpesvirus_7,_complete_genome	ID_722
NC_006259.1	Bovine_parvovirus_2,_complete_genome	ID_723
NC_006260.1	Adeno-associated_virus_-_7,_complete_genome	ID_96
NC_006261.1	Adeno-associated_virus_-_8,_complete_genome	ID_724
NC_006263.1	Avian_adeno-associated_virus_strain_DA-1,_complete_genome	ID_97
NC_006269.1	Sapovirus_Hu/Dresden/pJG-Sap01/DE,_complete_genome	ID_725
NC_006318.1	Toscana_virus_segment_S,_complete_sequence	ID_726
NC_006320.1	Toscana_virus_segment_M,_complete_sequence	ID_727
NC_006313.1	Sabia_virus_segment_L,_complete_genome	ID_728
NC_006317.1	Sabia_virus,_complete_genome	ID_729
NC_006311.1	Influenza_C_virus_(C/Ann_Arbor/1/50)_segment_5,_complete_sequence	ID_730
NC_006319.1	Toscana_virus_segment_L,_complete_sequence	ID_731
NC_006447.1	Pichinde_mammarenavirus_segment_S,_complete_sequence	ID_732
NC_006433.1	Hantavirus_Z10_chromosome_S_segment,_complete_genome	ID_733
NC_006435.1	Hantavirus_Z10_chromosome_L,_complete_genome	ID_734
NC_006437.1	Hantavirus_Z10_segment_M,_complete_genome	ID_735
NC_006429.1	Mokola_virus,_complete_genome	ID_736
NC_006432.1	Sudan_ebolavirus_isolate_Sudan_virus/H.sapiens-tc/UGA/2000/Gulu-808892,_complete_genome	ID_737
NC_006428.1	Simian_virus_41,_complete_genome	ID_738
NC_006430.1	Parainfluenza_virus_5,_complete_genome	ID_739
NC_006439.1	Cali_mammarenavirus_segment_L,_complete_sequence	ID_740
NC_006494.1	Varroa_destructor_virus-1,_complete_genome	ID_741
NC_006495.1	Thogoto_virus_segment_2,_complete_sequence	ID_742
NC_006496.1	Thogoto_virus_segment_3,_complete_sequence	ID_743
NC_006504.1	Thogoto_virus_segment_6,_complete_sequence	ID_744
NC_006506.1	Thogoto_virus_segment_4,_complete_sequence	ID_745
NC_006507.1	Thogoto_virus_segment_5,_complete_sequence	ID_746
NC_006508.1	Thogoto_virus_segment_1,_complete_sequence	ID_747
NC_006497.1	Infectious_salmon_anemia_virus_segment_8,_complete_sequence	ID_748
NC_006498.1	Infectious_salmon_anemia_virus_segment_7,_complete_sequence	ID_749
NC_006499.1	Infectious_salmon_anemia_virus_segment_6,_complete_sequence	ID_750
NC_006502.1	Infectious_salmon_anemia_virus_segment_3,_complete_sequence	ID_751
NC_006503.1	Infectious_salmon_anemia_virus_segment_2,_complete_sequence	ID_752
NC_006505.1	Infectious_salmon_anemia_virus_segment_1,_complete_sequence	ID_753
NC_006296.2	Rinderpest_virus_(strain_Kabete_O),_complete_genome	ID_754
NC_006501.1	Infectious_salmon_anemia_virus_segment_4,_complete_sequence	ID_755
NC_006558.1	Getah_virus,_complete_genome	ID_756
NC_006551.1	Usutu_virus,_complete_cds	ID_757
NC_006549.1	Singapore_grouper_iridovirus,_complete_genome	ID_758
NC_006553.1	Avian_sapelovirus,_complete_genome	ID_759
NC_006554.1	Sapovirus_C12_strain_C12	ID_760
NC_006564.1	Canine_papillomavirus_2,_complete_genome	ID_761
NC_006559.1	Solenopsis_invicta_virus_1,_complete_genome	ID_762
NC_006560.1	Cercopithecine_herpesvirus_2,_complete_genome	ID_763
NC_006555.1	Dendrolimus_punctatus_densovirus,_complete_genome	ID_764
NC_006561.1	Muscovy_duck_circovirus,_complete_genome	ID_765
NC_006563.1	Trichechus_manatus_latirostris_papillomavirus_1,_complete_genome	ID_766
NC_006572.1	Mopeia_Lassa_reassortant_29_segment_L,_complete_genome	ID_98
NC_006573.1	Mopeia_Lassa_reassortant_29_segment_S,_complete_genome	ID_767
NC_006574.1	Mopeia_virus_AN20410_segment_L,_complete_genome	ID_98
NC_006575.1	Mopeia_virus_AN20410_segment_S,_complete_genome	ID_768
NC_006579.1	Pneumonia_virus_of_mice_J3666,_complete_genome	ID_769
NC_006636.1	Cotesia_congregata_virus_complete_genome,_segment_Circle4	ID_770
NC_006637.1	Cotesia_congregata_virus_complete_genome,_segment_Circle5	ID_771
NC_006641.1	Cotesia_congregata_virus_complete_genome,_segment_Circle9	ID_772
NC_006643.1	Cotesia_congregata_virus_complete_genome,_segment_Circle11	ID_773
NC_006645.1	Cotesia_congregata_virus_complete_genome,_segment_Circle13	ID_774
NC_006647.1	Cotesia_congregata_virus_complete_genome,_segment_Circle15	ID_775
NC_006648.1	Cotesia_congregata_virus_complete_genome,_segment_Circle17	ID_776
NC_006651.1	Cotesia_congregata_virus_complete_genome,_segment_Circle20	ID_777
NC_006652.1	Cotesia_congregata_virus_complete_genome,_segment_Circle21	ID_778
NC_006653.1	Cotesia_congregata_virus_complete_genome,_segment_Circle22	ID_779
NC_006654.1	Cotesia_congregata_virus_complete_genome,_segment_Circle23	ID_780
NC_006655.1	Cotesia_congregata_virus_complete_genome,_segment_Circle25	ID_781
NC_006656.1	Cotesia_congregata_virus_complete_genome,_segment_Circle26	ID_782
NC_006657.1	Cotesia_congregata_virus_complete_genome,_segment_Circle30	ID_783
NC_006658.1	Cotesia_congregata_virus_complete_genome,_segment_Circle31	ID_784
NC_006659.1	Cotesia_congregata_virus_complete_genome,_segment_Circle32	ID_785
NC_006660.1	Cotesia_congregata_virus_complete_genome,_segment_Circle33	ID_786
NC_006661.1	Cotesia_congregata_virus_complete_genome,_segment_Circle35	ID_787
NC_006662.1	Cotesia_congregata_virus_complete_genome,_segment_Circle36	ID_788
NC_006630.1	Bombyx_mori_cypovirus_1_satellite_RNA,_complete_genome	ID_789
NC_006650.1	Cotesia_congregata_virus_complete_genome,_segment_Circle19	ID_790
NC_006649.1	Cotesia_congregata_virus_complete_genome,_segment_Circle18	ID_791
NC_006646.1	Cotesia_congregata_virus_complete_genome,_segment_Circle14	ID_792
NC_006644.1	Cotesia_congregata_virus_complete_genome,_segment_Circle12	ID_793
NC_006642.1	Cotesia_congregata_virus_complete_genome,_segment_Circle10	ID_794
NC_006640.1	Cotesia_congregata_virus_complete_genome,_segment_Circle8	ID_795
NC_006639.1	Cotesia_congregata_virus_complete_genome,_segment_Circle7	ID_796
NC_006638.1	Cotesia_congregata_virus_complete_genome,_segment_Circle6	ID_797
NC_006635.1	Cotesia_congregata_virus_complete_genome,_segment_Circle3	ID_798
NC_006634.1	Cotesia_congregata_virus_complete_genome,_segment_Circle2	ID_799
NC_006633.1	Cotesia_congregata_virus_complete_genome,_segment_Circle1	ID_800
NC_006623.1	Gallid_herpesvirus_1,_complete_genome	ID_801
NC_004778.3	Choristoneura_fumiferana_multiple_nucleopolyhedrovirus,_complete_genome	ID_802
NC_005137.2	Choristoneura_fumiferana_DEF_MNPV,_complete_genome	ID_803
NC_006875.1	Calicivirus_isolate_TCG,_complete_genome	ID_804
NC_006879.1	Simian_adenovirus_1,_complete_genome	ID_805
NC_006934.1	Reticuloendotheliosis_virus_strain_HA9901_from_China,_complete_genome	ID_806
NC_006942.1	Taro_vein_chlorosis_virus,_complete_genome	ID_807
NC_006950.1	Citrus_sudden_death-associated_virus,_complete_genome	ID_808
NC_006951.1	Erethizon_dorsatum_papillomavirus_type_1,_complete_genome	ID_809
NC_006966.1	Deerpox_virus_W-848-83,_complete_genome	ID_810
NC_006998.1	Vaccinia_virus,_complete_genome	ID_811
NC_007028.1	Microplitis_demolitor_bracovirus_segment_A,_complete_genome	ID_812
NC_007029.1	Microplitis_demolitor_bracovirus_segment_B,_complete_genome	ID_813
NC_007031.1	Microplitis_demolitor_bracovirus_segment_C,_complete_genome	ID_814
NC_007032.1	Microplitis_demolitor_bracovirus_segment_F,_complete_genome	ID_815
NC_007033.1	Microplitis_demolitor_bracovirus_segment_D,_complete_genome	ID_816
NC_007034.1	Microplitis_demolitor_bracovirus_segment_G,_complete_genome	ID_817
NC_007035.1	Microplitis_demolitor_bracovirus_segment_H,_complete_genome	ID_818
NC_007036.1	Microplitis_demolitor_bracovirus_segment_J,_complete_genome	ID_819
NC_007037.1	Microplitis_demolitor_bracovirus_segment_K,_complete_genome	ID_820
NC_007038.1	Microplitis_demolitor_bracovirus_segment_M,_complete_genome	ID_821
NC_007039.1	Microplitis_demolitor_bracovirus_segment_N,_complete_genome	ID_822
NC_007040.1	Microplitis_demolitor_bracovirus_segment_L,_complete_genome	ID_823
NC_007041.1	Microplitis_demolitor_bracovirus_segment_I,_complete_sequence	ID_824
NC_007026.1	Human_picobirnavirus_RNA_segment_1,_complete_sequence	ID_825
NC_007027.1	Human_picobirnavirus_RNA_segment_2,_complete_sequence	ID_826
NC_007013.1	Small_anellovirus_1,_complete_genome	ID_827
NC_007014.1	Small_anellovirus_2,_complete_genome	ID_828
NC_007018.1	Human_parvovirus_4_G1,_complete_genome	ID_829
NC_007020.1	Tupaia_virus,_complete_genome	ID_830
NC_007044.1	Microplitis_demolitor_bracovirus_segment_O,_complete_genome	ID_831
NC_007015.1	Ovine_enzootic_nasal_tumour_virus,_complete_genome	ID_832
NC_007151.1	Chrysodeixis_chalcites_nucleopolyhedrovirus,_complete_genome	ID_833
NC_007150.1	Procyon_lotor_papillomavirus_1,_complete_genome	ID_834
NC_007154.1	Fiji_disease_virus_segment_2,_complete_genome	ID_835
NC_007155.1	Fiji_disease_virus_chromosome_segment_4,_complete_genome	ID_836
NC_007156.1	Fiji_disease_virus_segment_9,_complete_sequence	ID_837
NC_007157.1	Fiji_disease_virus_segment_6,_complete_genome	ID_838
NC_007158.1	Fiji_disease_virus_segment_3,_complete_genome	ID_839
NC_007159.1	Fiji_disease_virus_segment_1,_complete_genome	ID_840
NC_007160.1	Fiji_disease_virus_segment_5,_complete_genome	ID_841
NC_007161.1	Fiji_disease_virus_segment_8,_complete_genome	ID_842
NC_007162.1	Fiji_disease_virus_segment_10,_complete_genome	ID_843
NC_007163.1	Fiji_disease_virus_segment_7,_complete_sequence	ID_844
NC_006383.2	Peste_des_petits_ruminants_virus_complete_genome	ID_845
NC_004830.2	Deformed_wing_virus,_complete_genome	ID_846
NC_007218.1	Penaeus_monodon_hepandensovirus_1,_complete_sequence	ID_847
NC_007220.1	Duck_circovirus,_complete_genome	ID_92
NC_007364.1	Influenza_A_virus_(A/goose/Guangdong/1/1996(H5N1))_segment_8,_complete_sequence	ID_848
NC_007357.1	Influenza_A_virus_(A/Goose/Guangdong/1/96(H5N1))_polymerase_(PB2)_gene,_complete_cds	ID_849
NC_007358.1	Influenza_A_virus_(A/goose/Guangdong/1/1996(H5N1))_polymerase_(PB1)_and_PB1-F2_protein_(PB1-F2)_genes,_complete_cds	ID_36
NC_007359.1	Influenza_A_virus_(A/goose/Guangdong/1/1996(H5N1))_polymerase_(PA)_and_PA-X_protein_(PA-X)_genes,_complete_cds	ID_850
NC_007360.1	Influenza_A_virus_(A/Goose/Guangdong/1/96(H5N1))_nucleocapsid_protein_(NP)_gene,_complete_cds	ID_99
NC_007362.1	Influenza_A_virus_(A/goose/Guangdong/1/1996(H5N1))_hemagglutinin_(HA)_gene,_complete_cds	ID_851
NC_007363.1	Influenza_A_virus_(A/goose/Guangdong/1/1996(H5N1))_segment_7,_complete_sequence	ID_25
NC_007375.1	Influenza_A_virus_(A/Korea/426/1968(H2N2))_segment_2,_complete_sequence	ID_852
NC_007376.1	Influenza_A_virus_(A/Korea/426/1968(H2N2))_segment_3,_complete_sequence	ID_101
NC_007377.1	Influenza_A_virus_(A/Korea/426/1968(H2N2))_segment_7,_complete_sequence	ID_25
NC_007378.1	Influenza_A_virus_(A/Korea/426/1968(H2N2))_segment_1,_complete_sequence	ID_102
NC_007373.1	Influenza_A_virus_(A/New_York/392/2004(H3N2))_segment_1,_complete_sequence	ID_102
NC_007371.1	Influenza_A_virus_(A/New_York/392/2004(H3N2))_segment_3,_complete_sequence	ID_101
NC_007368.1	Influenza_A_virus_(A/New_York/392/2004(H3N2))_segment_6,_complete_sequence	ID_853
NC_007374.1	Influenza_A_virus_(A/Korea/426/1968(H2N2))_segment_4,_complete_sequence	ID_854
NC_007369.1	Influenza_A_virus_(A/New_York/392/2004(H3N2))_segment_5,_complete_sequence	ID_855
NC_007372.1	Influenza_A_virus_(A/New_York/392/2004(H3N2))_segment_2,_complete_sequence	ID_37
NC_007367.1	Influenza_A_virus_(A/New_York/392/2004(H3N2))_segment_7,_complete_sequence	ID_25
NC_007366.1	Influenza_A_virus_(A/New_York/392/2004(H3N2))_segment_4,_complete_sequence	ID_856
NC_007370.1	Influenza_A_virus_(A/New_York/392/2004(H3N2))_segment_8,_complete_sequence	ID_857
NC_007361.1	Influenza_A_virus_(A/Goose/Guangdong/1/96(H5N1))_neuraminidase_(NA)_gene,_complete_cds	ID_858
NC_007382.1	Influenza_A_virus_(A/Korea/426/1968(H2N2))_segment_6,_complete_sequence	ID_859
NC_007381.1	Influenza_A_virus_(A/Korea/426/1968(H2N2))_segment_5,_complete_sequence	ID_860
NC_007380.1	Influenza_A_virus_(A/Korea/426/1968(H2N2))_segment_8,_complete_sequence	ID_861
NC_007383.1	Trichoplusia_ni_SNPV,_complete_genome	ID_862
NC_005300.2	Crimean-Congo_hemorrhagic_fever_virus_segment_M,_complete_sequence	ID_863
NC_005301.3	Crimean-Congo_hemorrhagic_fever_virus_segment_L,_complete_sequence	ID_864
NC_007447.1	Breda_virus,_complete_genome	ID_61
NC_007454.1	J-virus,_complete_genome	ID_865
NC_007455.1	Primate_bocaparvovirus_1_isolate_st2,_complete_genome	ID_866
NC_007573.1	Rotavirus_C_segment_11,_complete_sequence	ID_867
NC_007548.1	Adult_diarrheal_rotavirus_strain_J19,_complete_genome	ID_868
NC_007549.1	Adult_diarrheal_rotavirus_strain_J19,_complete_genome	ID_869
NC_007550.1	Adult_diarrheal_rotavirus_strain_J19,_complete_genome	ID_870
NC_007551.1	Adult_diarrheal_rotavirus_strain_J19,_complete_genome	ID_871
NC_007552.1	Adult_diarrheal_rotavirus_strain_J19,_complete_genome	ID_872
NC_007553.1	Adult_diarrheal_rotavirus_strain_J19,_complete_genome	ID_873
NC_007554.1	Adult_diarrheal_rotavirus_strain_J19,_complete_genome	ID_874
NC_007555.1	Adult_diarrheal_rotavirus_strain_J19,_complete_genome	ID_875
NC_007556.1	Adult_diarrheal_rotavirus_strain_J19,_complete_genome	ID_876
NC_007557.1	Adult_diarrheal_rotavirus_strain_J19,_complete_genome	ID_877
NC_007558.1	Adult_diarrheal_rotavirus_strain_J19,_complete_genome	ID_878
NC_007559.1	Operophtera_brumata_reovirus_segment_1,_complete_genome	ID_879
NC_007560.1	Operophtera_brumata_reovirus_segment_2,_complete_genome	ID_880
NC_007561.1	Operophtera_brumata_reovirus_segment_3,_complete_genome	ID_881
NC_007562.1	Operophtera_brumata_reovirus_segment_4,_complete_genome	ID_882
NC_007563.1	Operophtera_brumata_reovirus_segment_5,_complete_genome	ID_883
NC_007564.1	Operophtera_brumata_reovirus_segment_6,_complete_genome	ID_884
NC_007565.1	Operophtera_brumata_reovirus_segment_7,_complete_genome	ID_885
NC_007566.1	Operophtera_brumata_reovirus_segment_8,_complete_genome	ID_886
NC_007567.1	Operophtera_brumata_reovirus_segment_9,_complete_genome	ID_887
NC_007568.1	Operophtera_brumata_reovirus_segment_10,_complete_genome	ID_888
NC_007585.1	Chum_salmon_reovirus_CS_segment_4,_complete_genome	ID_889
NC_007586.1	Chum_salmon_reovirus_CS_segment_5,_complete_genome	ID_890
NC_007587.1	Chum_salmon_reovirus_CS_segment_7,_complete_genome	ID_891
NC_007588.1	Chum_salmon_reovirus_CS_segment_8,_complete_genome	ID_892
NC_007589.1	Chum_salmon_reovirus_CS_segment_9,_complete_genome	ID_893
NC_007590.1	Chum_salmon_reovirus_CS_segment_10,_complete_genome	ID_894
NC_007591.1	Chum_salmon_reovirus_CS_segment_11,_complete_genome	ID_895
NC_007592.1	Chum_salmon_reovirus_CS_segment_6,_complete_genome	ID_896
NC_007546.1	Rotavirus_C_segment_2,_complete_sequence	ID_897
NC_007545.1	Rotavirus_C_segment_9,_complete_sequence	ID_898
NC_007544.1	Rotavirus_C_segment_7,_complete_sequence	ID_899
NC_007543.1	Rotavirus_C_segment_6,_complete_sequence	ID_900
NC_007570.1	Rotavirus_C_segment_5,_complete_sequence	ID_901
NC_007571.1	Rotavirus_C_segment_8,_complete_sequence	ID_902
NC_007582.1	Chum_salmon_reovirus_CS_segment_1,_complete_sequence	ID_903
NC_007583.1	Chum_salmon_reovirus_CS_segment_2,_complete_sequence	ID_904
NC_007584.1	Chum_salmon_reovirus_CS_segment_3,_complete_sequence	ID_905
NC_007547.1	Rotavirus_C_segment_1,_complete_sequence	ID_906
NC_007572.1	Rotavirus_C_segment_3,_complete_sequence	ID_907
NC_007574.1	Rotavirus_C_segment_4,_complete_sequence	ID_908
NC_007569.1	Rotavirus_C_segment_10,_complete_sequence	ID_909
NC_007605.1	Human_gammaherpesvirus_4,_complete_genome	ID_2
NC_007609.1	Dulcamara_mottle_virus,_complete_genome	ID_910
NC_007611.1	Simian_virus_12,_complete_genome	ID_911
NC_007612.1	Bovine_papillomavirus_7,_complete_genome	ID_912
NC_007619.1	Kelp_fly_virus,_complete_genome	ID_913
NC_007646.1	Ovine_herpesvirus_2_strain_BJ1035,_complete_genome	ID_914
NC_007642.1	Lettuce_necrotic_yellows_virus,_complete_genome	ID_915
NC_007656.1	Yunnan_orbivirus_segment_1,_complete_sequence	ID_916
NC_007657.1	Yunnan_orbivirus_segment_2,_complete_sequence	ID_917
NC_007658.1	Yunnan_orbivirus_segment_3,_complete_sequence	ID_918
NC_007659.1	Yunnan_orbivirus_segment_4,_complete_sequence	ID_919
NC_007660.1	Yunnan_orbivirus_segment_5,_complete_sequence	ID_920
NC_007661.1	Yunnan_orbivirus_segment_6,_complete_sequence	ID_921
NC_007662.1	Yunnan_orbivirus_segment_7,_complete_sequence	ID_922
NC_007663.1	Yunnan_orbivirus_segment_8,_complete_sequence	ID_923
NC_007664.1	Yunnan_orbivirus_segment_9,_complete_sequence	ID_924
NC_007665.1	Yunnan_orbivirus_segment_10,_complete_sequence	ID_925
NC_007666.1	Aedes_pseudoscutellaris_reovirus_segment_1,_complete_sequence	ID_926
NC_007667.1	Aedes_pseudoscutellaris_reovirus_segment_2,_complete_sequence	ID_927
NC_007668.1	Aedes_pseudoscutellaris_reovirus_segment_3,_complete_sequence	ID_928
NC_007669.1	Aedes_pseudoscutellaris_reovirus_segment_4,_complete_sequence	ID_929
NC_007670.1	Aedes_pseudoscutellaris_reovirus_segment_5,_complete_sequence	ID_930
NC_007671.1	Aedes_pseudoscutellaris_reovirus_segment_6,_complete_sequence	ID_931
NC_007672.1	Aedes_pseudoscutellaris_reovirus_segment_7,_complete_sequence	ID_932
NC_007673.1	Aedes_pseudoscutellaris_reovirus_segment_8,_complete_sequence	ID_933
NC_007674.1	Aedes_pseudoscutellaris_reovirus_segment_9,_complete_sequence	ID_934
NC_007653.1	Papiine_herpesvirus_2,_complete_genome	ID_935
NC_007654.1	Atlantic_salmon_swim_bladder_sarcoma_virus,_complete_genome	ID_936
NC_006577.2	Human_coronavirus_HKU1,_complete_genome	ID_937
NC_007742.1	Liao_ning_virus_segment_7,_complete_genome	ID_938
NC_007743.1	Liao_ning_virus_segment_8,_complete_genome	ID_939
NC_007744.1	Liao_ning_virus_segment_9,_complete_genome	ID_940
NC_007745.1	Liao_ning_virus_segment_10,_complete_genome	ID_941
NC_007746.1	Liao_ning_virus_segment_11,_complete_genome	ID_942
NC_007747.1	Liao_ning_virus_segment_12,_complete_genome	ID_943
NC_007748.1	Peruvian_horse_sickness_virus_segment_1,_complete_genome	ID_944
NC_007749.1	Peruvian_horse_sickness_virus_segment_2,_complete_genome	ID_945
NC_007750.1	Peruvian_horse_sickness_virus_segment_3,_complete_genome	ID_946
NC_007751.1	Peruvian_horse_sickness_virus_segment_4,_complete_genome	ID_947
NC_007752.1	Peruvian_horse_sickness_virus_segment_6,_complete_genome	ID_948
NC_007753.1	Peruvian_horse_sickness_virus_segment_9,_complete_genome	ID_949
NC_007754.1	Peruvian_horse_sickness_virus_segment_8,_complete_genome	ID_950
NC_007755.1	Peruvian_horse_sickness_virus_segment_5,_complete_genome	ID_951
NC_007756.1	Peruvian_horse_sickness_virus_segment_7,_complete_genome	ID_952
NC_007757.1	Peruvian_horse_sickness_virus_segment_10,_complete_genome	ID_953
NC_007736.1	Liao_ning_virus_segment_1,_complete_genome	ID_954
NC_007737.1	Liao_ning_virus_segment_2,_complete_genome	ID_955
NC_007738.1	Liao_ning_virus_segment_3,_complete_genome	ID_956
NC_007739.1	Liao_ning_virus_segment_4,_complete_genome	ID_957
NC_007740.1	Liao_ning_virus_segment_5,_complete_genome	ID_958
NC_007741.1	Liao_ning_virus_segment_6,_complete_genome	ID_959
NC_006024.2	Bluetongue_virus_segment_4,_complete_sequence	ID_960
NC_007767.1	Hyphantria_cunea_nucleopolyhedrovirus,_complete_genome	ID_961
NC_007903.1	Mobala_virus_segment_S,_complete_sequence	ID_962
NC_007803.1	Beilong_virus,_complete_genome	ID_963
NC_007906.1	Ippy_virus_segment_L,_complete_sequence	ID_964
NC_007905.1	Ippy_virus_segment_S,_complete_sequence	ID_965
NC_007904.1	Mobala_virus_segment_L,_complete_sequence	ID_966
NC_007916.1	Newbury_agent_1_virus,_complete_genome	ID_967
NC_007922.1	Crow_polyomavirus,_complete_genome	ID_968
NC_007923.1	Finch_polyomavirus,_complete_genome	ID_88
NC_007921.1	Agrotis_segetum_nucleopolyhedrovirus,_complete_genome	ID_969
NC_004905.2	Influenza_A_virus_(A/Hong_Kong/1073/99(H9N2))_segment_5,_complete_sequence	ID_99
NC_007985.1	Campoletis_sonorensis_ichnovirus_segment_Q,_complete_genome	ID_970
NC_007986.1	Campoletis_sonorensis_ichnovirus_segment_C,_complete_genome	ID_971
NC_007987.1	Campoletis_sonorensis_ichnovirus_segment_B,_complete_genome	ID_972
NC_007988.1	Campoletis_sonorensis_ichnovirus_segment_E,_complete_genome	ID_973
NC_007989.1	Campoletis_sonorensis_ichnovirus_segment_G,_complete_genome	ID_974
NC_007990.1	Campoletis_sonorensis_ichnovirus_segment_G2,_complete_genome	ID_975
NC_007991.1	Campoletis_sonorensis_ichnovirus_segment_H,_complete_genome	ID_976
NC_007992.1	Campoletis_sonorensis_ichnovirus_segment_I,_complete_genome	ID_977
NC_007993.1	Campoletis_sonorensis_ichnovirus_segment_J,_complete_genome	ID_978
NC_007994.1	Campoletis_sonorensis_ichnovirus_segment_L,_complete_genome	ID_979
NC_007995.1	Campoletis_sonorensis_ichnovirus_segment_I2,_complete_genome	ID_980
NC_007996.1	Campoletis_sonorensis_ichnovirus_segment_M,_complete_genome	ID_981
NC_007998.1	Campoletis_sonorensis_ichnovirus_segment_O1,_complete_genome	ID_982
NC_007999.1	Campoletis_sonorensis_ichnovirus_segment_P,_complete_genome	ID_983
NC_008000.1	Campoletis_sonorensis_ichnovirus_segment_T,_complete_genome	ID_984
NC_008001.1	Campoletis_sonorensis_ichnovirus_segment_U,_complete_genome	ID_985
NC_008002.1	Campoletis_sonorensis_ichnovirus_segment_Z,_complete_genome	ID_986
NC_008004.1	Campoletis_sonorensis_ichnovirus_segment_F,_complete_genome	ID_987
NC_008005.1	Campoletis_sonorensis_ichnovirus_segment_A2,_complete_sequence	ID_988
NC_008006.1	Campoletis_sonorensis_ichnovirus_segment_N,_complete_genome	ID_989
NC_008008.1	Campoletis_sonorensis_ichnovirus_segment_D,_complete_genome	ID_990
NC_008003.1	Campoletis_sonorensis_ichnovirus_segment_V,_complete_genome	ID_991
NC_008007.1	Campoletis_sonorensis_ichnovirus_chromosome_segment_W,_complete_genome	ID_992
NC_008033.1	Starling_circovirus,_complete_genome	ID_993
NC_008029.1	Homalodisca_coagulata_virus-1,_complete_genome	ID_994
NC_008030.1	Nile_crocodilepox_virus,_complete_genome	ID_995
NC_008032.1	Capra_hircus_papillomavirus_type_1,_complete_genome	ID_996
NC_008040.1	Redspotted_grouper_nervous_necrosis_virus_RNA_1,_complete_sequence	ID_27
NC_008041.1	Redspotted_grouper_nervous_necrosis_virus_RNA_2,_complete_sequence	ID_103
NC_001959.2	Norovirus_GI,_complete_genome	ID_997
NC_008094.1	Y73_sarcoma_virus,_complete_genome	ID_998
NC_008168.1	Choristoneura_fumiferana_granulovirus,_complete_genome	ID_999
NC_008187.1	Aedes_taeniorhynchus_iridescent_virus,_complete_genome	ID_1000
NC_008184.1	Tursiops_truncatus_papillomavirus_2,_complete_genome	ID_1001
NC_008188.1	Human_papillomavirus_type_103,_complete_genome	ID_1002
NC_008189.1	Human_papillomavirus_type_101,_complete_genome	ID_1003
NC_008211.1	Ranid_herpesvirus_1_strain_McKinnell,_complete_genome	ID_1004
NC_008210.1	Ranid_herpesvirus_2_strain_ATCC_VR-568,_complete_genome	ID_1005
NC_008252.1	Neodiprion_abietis_NPV,_complete_genome	ID_1006
NC_001401.2	Adeno-associated_virus_-_2,_complete_genome	ID_1007
NC_008291.1	Taterapox_virus,_complete_genome	ID_1008
NC_008293.1	Clanis_bilineata_nucleopolyhedrosis_virus,_complete_genome	ID_1009
NC_008297.1	Canine_papillomavirus_3,_complete_genome	ID_1010
NC_008300.1	Melon_yellow_spot_virus_segment_S,_complete_sequence	ID_1011
NC_008306.1	Melon_yellow_spot_virus_segment_L,_complete_sequence	ID_1012
NC_008307.1	Melon_yellow_spot_virus_segment_M,_complete_sequence	ID_1013
NC_008301.1	Capsicum_chlorosis_virus_segment_S,_complete_sequence	ID_1014
NC_008302.1	Capsicum_chlorosis_virus_segment_L,_complete_sequence	ID_1015
NC_008303.1	Capsicum_chlorosis_virus_segment_M,_complete_sequence	ID_1016
NC_008298.1	Rousettus_aegyptiacus_papillomavirus_type_1,_complete_genome	ID_1017
NC_008311.1	Norovirus_GV,_complete_genome	ID_1018
NC_008348.1	Leucania_separata_nuclear_polyhedrosis_virus_strain_AH1,_complete_genome	ID_1019
NC_008361.1	Spodoptera_frugiperda_ascovirus_1a_complete_genome	ID_1020
NC_008375.1	Raven_circovirus_isolate_4-1131,_complete_genome	ID_1021
NC_008518.1	Trichoplusia_ni_ascovirus_2c,_complete_genome	ID_1022
NC_008514.1	Siniperca_chuatsi_rhabdovirus,_complete_genome	ID_1023
NC_008519.1	Mastomys_coucha_papillomavirus_2,_complete_genome	ID_1024
NC_008516.1	White_bream_virus,_complete_genome	ID_1025
NC_008521.1	Gull_circovirus,_complete_genome	ID_1026
NC_008522.1	Finch_circovirus,_complete_genome	ID_1027
NC_008582.1	Old_World_harvest_mouse_papillomavirus,_complete_genome	ID_1028
NC_008586.1	Ecotropis_obliqua_NPV,_complete_genome	ID_1029
NC_008580.1	Rabbit_vesivirus,_complete_genome	ID_1030
NC_008719.1	Sepik_virus,_complete_genome	ID_1031
NC_008718.1	Entebbe_bat_virus,_complete_genome	ID_1032
NC_008714.1	Possum_enterovirus_W1,_complete_genome	ID_1033
NC_008725.1	Maruca_vitrata_MNPV,_complete_genome	ID_1034
NC_008728.1	Mal_de_Rio_Cuarto_virus_segment_S8,_complete_sequence	ID_1035
NC_008729.1	Mal_de_Rio_Cuarto_virus_segment_S4,_complete_sequence	ID_1036
NC_008730.1	Mal_de_Rio_Cuarto_virus_segment_S2,_complete_sequence	ID_1037
NC_008731.1	Mal_de_Rio_Cuarto_virus_segment_S6,_complete_sequence	ID_1038
NC_008732.1	Mal_de_Rio_Cuarto_virus_segment_S3,_complete_sequence	ID_1039
NC_008733.1	Mal_de_Rio_Cuarto_virus_segment_S1,_complete_sequence	ID_1040
NC_008734.1	Mal_de_Rio_Cuarto_virus_segment_S10,_complete_genome	ID_1041
NC_008735.1	Mal_de_Rio_Cuarto_virus_segment_S5,_complete_genome	ID_1042
NC_008736.1	Mal_de_Rio_Cuarto_virus_segment_S7,_complete_sequence	ID_1043
NC_008737.1	Mal_de_Rio_Cuarto_virus_segment_9,_complete_sequence	ID_1044
NC_007580.2	St._Louis_encephalitis_virus,_complete_genome	ID_1045
NC_008837.1	Glypta_fumiferanae_ichnovirus_segment_A1,_complete_sequence	ID_1046
NC_008838.1	Glypta_fumiferanae_ichnovirus_segment_A2,_complete_sequence	ID_1047
NC_008839.1	Glypta_fumiferanae_ichnovirus_segment_A3,_complete_sequence	ID_1048
NC_008840.1	Glypta_fumiferanae_ichnovirus_segment_A4,_complete_sequence	ID_1049
NC_008841.1	Glypta_fumiferanae_ichnovirus_segment_A5,_complete_sequence	ID_1050
NC_008842.1	Glypta_fumiferanae_ichnovirus_segment_A6,_complete_sequence	ID_1051
NC_008843.1	Glypta_fumiferanae_ichnovirus_segment_A7,_complete_sequence	ID_1052
NC_008844.1	Glypta_fumiferanae_ichnovirus_segment_A8,_complete_sequence	ID_1053
NC_008845.1	Glypta_fumiferanae_ichnovirus_segment_A9,_complete_sequence	ID_1054
NC_008846.1	Glypta_fumiferanae_ichnovirus_segment_A10,_complete_sequence	ID_1055
NC_008847.1	Glypta_fumiferanae_ichnovirus_segment_B1,_complete_sequence	ID_1056
NC_008848.1	Glypta_fumiferanae_ichnovirus_segment_B3,_complete_sequence	ID_1057
NC_008849.1	Glypta_fumiferanae_ichnovirus_segment_B4,_complete_sequence	ID_1058
NC_008850.1	Glypta_fumiferanae_ichnovirus_segment_B5,_complete_sequence	ID_1059
NC_008851.1	Glypta_fumiferanae_ichnovirus_segment_B6,_complete_sequence	ID_1060
NC_008852.1	Glypta_fumiferanae_ichnovirus_segment_B7,_complete_sequence	ID_1061
NC_008853.1	Glypta_fumiferanae_ichnovirus_segment_B8,_complete_sequence	ID_1062
NC_008854.1	Glypta_fumiferanae_ichnovirus_segment_B9,_complete_sequence	ID_1063
NC_008855.1	Glypta_fumiferanae_ichnovirus_segment_B10,_complete_sequence	ID_1064
NC_008856.1	Glypta_fumiferanae_ichnovirus_segment_B11,_complete_sequence	ID_1065
NC_008857.1	Glypta_fumiferanae_ichnovirus_segment_B12,_complete_sequence	ID_1066
NC_008858.1	Glypta_fumiferanae_ichnovirus_segment_B13,_complete_sequence	ID_1067
NC_008859.1	Glypta_fumiferanae_ichnovirus_segment_B14,_complete_sequence	ID_1068
NC_008860.1	Glypta_fumiferanae_ichnovirus_segment_B15,_complete_sequence	ID_1069
NC_008861.1	Glypta_fumiferanae_ichnovirus_segment_B16,_complete_sequence	ID_1070
NC_008862.1	Glypta_fumiferanae_ichnovirus_segment_B17,_complete_sequence	ID_1071
NC_008863.1	Glypta_fumiferanae_ichnovirus_segment_B19,_complete_sequence	ID_1072
NC_008864.1	Glypta_fumiferanae_ichnovirus_segment_B20,_complete_sequence	ID_1073
NC_008865.1	Glypta_fumiferanae_ichnovirus_segment_B21,_complete_sequence	ID_1074
NC_008866.1	Glypta_fumiferanae_ichnovirus_segment_B22,_complete_sequence	ID_1075
NC_008867.1	Glypta_fumiferanae_ichnovirus_segment_B23,_complete_sequence	ID_1076
NC_008868.1	Glypta_fumiferanae_ichnovirus_segment_B24,_complete_sequence	ID_1077
NC_008869.1	Glypta_fumiferanae_ichnovirus_segment_B25,_complete_sequence	ID_1078
NC_008870.1	Glypta_fumiferanae_ichnovirus_segment_B26,_complete_sequence	ID_1079
NC_008871.1	Glypta_fumiferanae_ichnovirus_segment_B27,_complete_sequence	ID_1080
NC_008872.1	Glypta_fumiferanae_ichnovirus_segment_B28,_complete_sequence	ID_1081
NC_008873.1	Glypta_fumiferanae_ichnovirus_segment_B29,_complete_sequence	ID_1082
NC_008874.1	Glypta_fumiferanae_ichnovirus_segment_B31,_complete_sequence	ID_1083
NC_008875.1	Glypta_fumiferanae_ichnovirus_segment_B32,_complete_sequence	ID_1084
NC_008876.1	Glypta_fumiferanae_ichnovirus_segment_B33,_complete_sequence	ID_1085
NC_008877.1	Glypta_fumiferanae_ichnovirus_segment_B34,_complete_sequence	ID_1086
NC_008878.1	Glypta_fumiferanae_ichnovirus_segment_B35,_complete_sequence	ID_1087
NC_008879.1	Glypta_fumiferanae_ichnovirus_segment_B37,_complete_sequence	ID_1088
NC_008880.1	Glypta_fumiferanae_ichnovirus_segment_B38,_complete_sequence	ID_1089
NC_008881.1	Glypta_fumiferanae_ichnovirus_segment_B39,_complete_sequence	ID_1090
NC_008882.1	Glypta_fumiferanae_ichnovirus_segment_B40,_complete_sequence	ID_1091
NC_008883.1	Glypta_fumiferanae_ichnovirus_segment_B41,_complete_sequence	ID_1092
NC_008884.1	Glypta_fumiferanae_ichnovirus_segment_B42,_complete_sequence	ID_1093
NC_008885.1	Glypta_fumiferanae_ichnovirus_segment_B43,_complete_sequence	ID_1094
NC_008886.1	Glypta_fumiferanae_ichnovirus_segment_B44,_complete_sequence	ID_1095
NC_008887.1	Glypta_fumiferanae_ichnovirus_segment_B45,_complete_sequence	ID_1096
NC_008888.1	Glypta_fumiferanae_ichnovirus_segment_B46,_complete_sequence	ID_1097
NC_008889.1	Glypta_fumiferanae_ichnovirus_segment_B47,_complete_sequence	ID_1098
NC_008890.1	Glypta_fumiferanae_ichnovirus_segment_B49,_complete_sequence	ID_1099
NC_008891.1	Glypta_fumiferanae_ichnovirus_segment_B50,_complete_sequence	ID_1100
NC_008892.1	Glypta_fumiferanae_ichnovirus_segment_B51,_complete_sequence	ID_1101
NC_008893.1	Glypta_fumiferanae_ichnovirus_segment_B52,_complete_sequence	ID_1102
NC_008894.1	Glypta_fumiferanae_ichnovirus_segment_B53,_complete_sequence	ID_1103
NC_008895.1	Glypta_fumiferanae_ichnovirus_segment_B55,_complete_sequence	ID_1104
NC_008896.1	Glypta_fumiferanae_ichnovirus_segment_B56,_complete_sequence	ID_1105
NC_008897.1	Glypta_fumiferanae_ichnovirus_segment_B57,_complete_sequence	ID_1106
NC_008898.1	Glypta_fumiferanae_ichnovirus_segment_B58,_complete_sequence	ID_1107
NC_008899.1	Glypta_fumiferanae_ichnovirus_segment_B59,_complete_sequence	ID_1108
NC_008900.1	Glypta_fumiferanae_ichnovirus_segment_B60,_complete_sequence	ID_1109
NC_008901.1	Glypta_fumiferanae_ichnovirus_segment_B61,_complete_sequence	ID_1110
NC_008902.1	Glypta_fumiferanae_ichnovirus_segment_B62,_complete_sequence	ID_1111
NC_008903.1	Glypta_fumiferanae_ichnovirus_segment_B63,_complete_sequence	ID_1112
NC_008904.1	Glypta_fumiferanae_ichnovirus_segment_B64,_complete_sequence	ID_1113
NC_008905.1	Glypta_fumiferanae_ichnovirus_segment_B65,_complete_sequence	ID_1114
NC_008906.1	Glypta_fumiferanae_ichnovirus_segment_C2,_complete_sequence	ID_1115
NC_008907.1	Glypta_fumiferanae_ichnovirus_segment_C3,_complete_sequence	ID_1116
NC_008908.1	Glypta_fumiferanae_ichnovirus_segment_C4,_complete_sequence	ID_1117
NC_008909.1	Glypta_fumiferanae_ichnovirus_segment_C5,_complete_sequence	ID_1118
NC_008910.1	Glypta_fumiferanae_ichnovirus_segment_C6,_complete_sequence	ID_1119
NC_008911.1	Glypta_fumiferanae_ichnovirus_segment_C7,_complete_sequence	ID_1120
NC_008912.1	Glypta_fumiferanae_ichnovirus_segment_C9,_complete_sequence	ID_1121
NC_008913.1	Glypta_fumiferanae_ichnovirus_segment_C10,_complete_sequence	ID_1122
NC_008914.1	Glypta_fumiferanae_ichnovirus_segment_C11,_complete_sequence	ID_1123
NC_008915.1	Glypta_fumiferanae_ichnovirus_segment_C12,_complete_sequence	ID_1124
NC_008916.1	Glypta_fumiferanae_ichnovirus_segment_C13,_complete_sequence	ID_1125
NC_008917.1	Glypta_fumiferanae_ichnovirus_segment_C14,_complete_sequence	ID_1126
NC_008918.1	Glypta_fumiferanae_ichnovirus_segment_C15,_complete_sequence	ID_1127
NC_008919.1	Glypta_fumiferanae_ichnovirus_segment_C16,_complete_sequence	ID_1128
NC_008920.1	Glypta_fumiferanae_ichnovirus_segment_C17,_complete_sequence	ID_1129
NC_008921.1	Glypta_fumiferanae_ichnovirus_segment_C18,_complete_sequence	ID_1130
NC_008922.1	Glypta_fumiferanae_ichnovirus_segment_C19,_complete_sequence	ID_1131
NC_008923.1	Glypta_fumiferanae_ichnovirus_segment_C20,_complete_sequence	ID_1132
NC_008924.1	Glypta_fumiferanae_ichnovirus_segment_C21,_complete_sequence	ID_1133
NC_008925.1	Glypta_fumiferanae_ichnovirus_segment_C22,_complete_sequence	ID_1134
NC_008926.1	Glypta_fumiferanae_ichnovirus_segment_D1,_complete_sequence	ID_1135
NC_008927.1	Glypta_fumiferanae_ichnovirus_segment_D2,_complete_sequence	ID_1136
NC_008928.1	Glypta_fumiferanae_ichnovirus_segment_D3,_complete_sequence	ID_1137
NC_008929.1	Glypta_fumiferanae_ichnovirus_segment_D5,_complete_sequence	ID_1138
NC_008930.1	Glypta_fumiferanae_ichnovirus_segment_D6,_complete_sequence	ID_1139
NC_008931.1	Glypta_fumiferanae_ichnovirus_segment_D7,_complete_sequence	ID_1140
NC_008932.1	Glypta_fumiferanae_ichnovirus_segment_E1,_complete_sequence	ID_1141
NC_008933.1	Glypta_fumiferanae_ichnovirus_segment_B2,_complete_sequence	ID_1142
NC_008934.1	Glypta_fumiferanae_ichnovirus_segment_B18,_complete_sequence	ID_1143
NC_008935.1	Glypta_fumiferanae_ichnovirus_segment_B30,_complete_sequence	ID_1144
NC_008936.1	Glypta_fumiferanae_ichnovirus_segment_B36,_complete_sequence	ID_1145
NC_008937.1	Glypta_fumiferanae_ichnovirus_segment_B48,_complete_sequence	ID_1146
NC_008938.1	Glypta_fumiferanae_ichnovirus_segment_B54,_complete_sequence	ID_1147
NC_008939.1	Glypta_fumiferanae_ichnovirus_segment_C1,_complete_sequence	ID_1148
NC_008940.1	Glypta_fumiferanae_ichnovirus_segment_C8,_complete_sequence	ID_1149
NC_008941.1	Glypta_fumiferanae_ichnovirus_segment_D4,_complete_sequence	ID_1150
NC_008946.1	Hyposoter_fugitivus_ichnovirus_segment_C16,_complete_genome	ID_1151
NC_008947.1	Hyposoter_fugitivus_ichnovirus_segment_A1,_complete_genome	ID_1152
NC_008948.1	Hyposoter_fugitivus_ichnovirus_segment_C12,_complete_sequence	ID_1153
NC_008949.1	Hyposoter_fugitivus_ichnovirus_segment_B7,_complete_sequence	ID_1154
NC_008950.1	Hyposoter_fugitivus_ichnovirus_segment_D5,_complete_genome	ID_1155
NC_008951.1	Hyposoter_fugitivus_ichnovirus_segment_B11,_complete_genome	ID_1156
NC_008952.1	Hyposoter_fugitivus_ichnovirus_segment_C2,_complete_genome	ID_1157
NC_008953.1	Hyposoter_fugitivus_ichnovirus_segment_B17,_complete_genome	ID_1158
NC_008954.1	Hyposoter_fugitivus_ichnovirus_segment_C10,_complete_sequence	ID_1159
NC_008955.1	Hyposoter_fugitivus_ichnovirus_segment_B8,_complete_sequence	ID_1160
NC_008956.1	Hyposoter_fugitivus_ichnovirus_segment_B1,_complete_sequence	ID_1161
NC_008957.1	Hyposoter_fugitivus_ichnovirus_segment_A2,_complete_sequence	ID_1162
NC_008958.1	Hyposoter_fugitivus_ichnovirus_segment_A3,_complete_sequence	ID_1163
NC_008959.1	Hyposoter_fugitivus_ichnovirus_segment_B2,_complete_sequence	ID_1164
NC_008960.1	Hyposoter_fugitivus_ichnovirus_segment_B3,_complete_sequence	ID_1165
NC_008961.1	Hyposoter_fugitivus_ichnovirus_segment_B4,_complete_sequence	ID_1166
NC_008962.1	Hyposoter_fugitivus_ichnovirus_segment_B5,_complete_sequence	ID_1167
NC_008963.1	Hyposoter_fugitivus_ichnovirus_segment_B9,_complete_sequence	ID_1168
NC_008964.1	Hyposoter_fugitivus_ichnovirus_segment_B10,_complete_sequence	ID_1169
NC_008965.1	Hyposoter_fugitivus_ichnovirus_segment_B12,_complete_sequence	ID_1170
NC_008966.1	Hyposoter_fugitivus_ichnovirus_segment_B13,_complete_sequence	ID_1171
NC_008967.1	Hyposoter_fugitivus_ichnovirus_segment_B15,_complete_sequence	ID_1172
NC_008968.1	Hyposoter_fugitivus_ichnovirus_segment_B16,_complete_sequence	ID_1173
NC_008969.1	Hyposoter_fugitivus_ichnovirus_segment_B18,_complete_sequence	ID_1174
NC_008970.1	Hyposoter_fugitivus_ichnovirus_segment_C1,_complete_sequence	ID_1175
NC_008971.1	Hyposoter_fugitivus_ichnovirus_segment_C3,_complete_sequence	ID_1176
NC_008972.1	Hyposoter_fugitivus_ichnovirus_segment_C4,_complete_sequence	ID_1177
NC_008973.1	Hyposoter_fugitivus_ichnovirus_segment_C5,_complete_sequence	ID_1178
NC_008976.1	Hyposoter_fugitivus_ichnovirus_segment_C6,_complete_sequence	ID_1179
NC_008977.1	Hyposoter_fugitivus_ichnovirus_segment_C7,_complete_sequence	ID_1180
NC_008978.1	Hyposoter_fugitivus_ichnovirus_segment_C8,_complete_sequence	ID_1181
NC_008979.1	Hyposoter_fugitivus_ichnovirus_segment_C9,_complete_sequence	ID_1182
NC_008980.1	Hyposoter_fugitivus_ichnovirus_segment_C11,_complete_sequence	ID_1183
NC_008981.1	Hyposoter_fugitivus_ichnovirus_segment_C14,_complete_sequence	ID_1184
NC_008982.1	Hyposoter_fugitivus_ichnovirus_segment_C15,_complete_sequence	ID_1185
NC_008983.1	Hyposoter_fugitivus_ichnovirus_segment_C17,_complete_sequence	ID_1186
NC_008984.1	Hyposoter_fugitivus_ichnovirus_segment_C18,_complete_sequence	ID_1187
NC_008985.1	Hyposoter_fugitivus_ichnovirus_segment_C20,_complete_sequence	ID_1188
NC_008986.1	Hyposoter_fugitivus_ichnovirus_segment_D1,_complete_sequence	ID_1189
NC_008987.1	Hyposoter_fugitivus_ichnovirus_DNA,_segment_D2,_complete_sequence	ID_1190
NC_008988.1	Hyposoter_fugitivus_ichnovirus_segment_D3,_complete_sequence	ID_1191
NC_008989.1	Hyposoter_fugitivus_ichnovirus_segment_D4,_complete_sequence	ID_1192
NC_008990.1	Hyposoter_fugitivus_ichnovirus_segment_D6,_complete_sequence	ID_1193
NC_008991.1	Hyposoter_fugitivus_ichnovirus_segment_D7,_complete_sequence	ID_1194
NC_008992.1	Hyposoter_fugitivus_ichnovirus_segment_D8,_complete_sequence	ID_1195
NC_008993.1	Hyposoter_fugitivus_ichnovirus_segment_D9,_complete_sequence	ID_1196
NC_008994.1	Hyposoter_fugitivus_ichnovirus_segment_D10,_complete_sequence	ID_1197
NC_008995.1	Hyposoter_fugitivus_ichnovirus_segment_D11,_complete_sequence	ID_1198
NC_008996.1	Hyposoter_fugitivus_ichnovirus_segment_D12,_complete_sequence	ID_1199
NC_008997.1	Hyposoter_fugitivus_ichnovirus_segment_E2,_complete_sequence	ID_1200
NC_008998.1	Hyposoter_fugitivus_ichnovirus_segment_G1,_complete_sequence	ID_1201
NC_008999.1	Hyposoter_fugitivus_ichnovirus_segment_B6,_complete_sequence	ID_1202
NC_009000.1	Hyposoter_fugitivus_ichnovirus_segment_B14,_complete_sequence	ID_1203
NC_009001.1	Hyposoter_fugitivus_ichnovirus_segment_C13,_complete_sequence	ID_1204
NC_009002.1	Hyposoter_fugitivus_ichnovirus_segment_C19,_complete_sequence	ID_1205
NC_009003.1	Hyposoter_fugitivus_ichnovirus_segment_E1,_complete_sequence	ID_1206
NC_002229.3	Gallid_herpesvirus_2,_complete_genome	ID_1207
NC_009025.1	Israel_acute_paralysis_virus_of_bees	ID_1208
NC_009019.1	Bat_coronavirus_HKU4-1,_complete_genome	ID_1209
NC_009020.1	Bat_coronavirus_HKU5-1,_complete_genome	ID_1210
NC_009021.1	Bat_coronavirus_HKU9-1,_complete_genome	ID_1211
NC_002686.2	Cercopithecine_herpesvirus_9,_complete_genome	ID_1212
NC_009127.1	Cyprinid_herpesvirus_3,_complete_genome	ID_1213
NC_009225.1	Torque_teno_midi_virus_1,_complete_genome	ID_1214
NC_009241.1	Rice_gall_dwarf_virus_segment_S8,_complete_sequence	ID_1215
NC_009242.1	Rice_gall_dwarf_virus_segment_S10,_complete_sequence	ID_1216
NC_009244.1	Rice_gall_dwarf_virus_segment_S2,_complete_sequence	ID_1217
NC_009246.1	Rice_gall_dwarf_virus_segment_S9,_complete_sequence	ID_1218
NC_009247.1	Rice_gall_dwarf_virus_segment_S5,_complete_sequence	ID_1219
NC_009233.1	Heliothis_virescens_ascovirus_3e,_complete_genome	ID_1220
NC_009238.1	KI_polyomavirus_Stockholm_60,_complete_genome	ID_1221
NC_009243.1	Rice_gall_dwarf_virus_segment_S3,_complete_sequence	ID_1222
NC_009245.1	Rice_gall_dwarf_virus_segment_S11,_complete_sequence	ID_1223
NC_009248.1	Rice_gall_dwarf_virus_segment_S1,_complete_sequence	ID_1224
NC_009249.1	Rice_gall_dwarf_virus_segment_S4,_complete_sequence	ID_1225
NC_009250.1	Rice_gall_dwarf_virus_segment_S6,_complete_sequence	ID_1226
NC_009251.1	Rice_gall_dwarf_virus_segment_S7,_complete_sequence	ID_1227
NC_009252.1	Rice_gall_dwarf_virus_segment_S12,_complete_sequence	ID_1228
NC_009240.1	Gryllus_bimaculatus_nudivirus,_complete_genome	ID_1229
NC_009334.1	Human_herpesvirus_4,_complete_genome	ID_2
NC_009333.1	Human_herpesvirus_8,_complete_genome	ID_1230
NC_001826.2	Murine_herpesvirus_68_strain_WUMS,_complete_genome	ID_1231
NC_003976.2	Ljungan_virus,_complete_genome	ID_1232
NC_009489.1	Mapuera_virus,_complete_genome	ID_1233
NC_009503.1	Spodoptera_litura_granulovirus,_complete_genome	ID_1234
NC_009530.1	Brevicoryne_brassicae_picorna-like_virus,_complete_genome	ID_1235
NC_009527.1	European_bat_lyssavirus_1,_complete_genome	ID_1236
NC_009532.1	Okra_mosaic_virus,_complete_genome	ID_1237
NC_009539.1	WU_Polyomavirus,_complete_genome	ID_1238
NC_009640.1	Porcine_rubulavirus,_complete_genome	ID_1239
NC_009657.1	Scotophilus_bat_coronavirus_512,_complete_genome	ID_1240
NC_008035.3	Antheraea_pernyi_nucleopolyhedrovirus,_complete_genome	ID_1241
NC_006273.2	Human_herpesvirus_5_strain_Merlin,_complete_genome	ID_1242
NC_009825.1	Hepatitis_C_virus_genotype_4,_genome	ID_1243
NC_009826.1	Hepatitis_C_virus_genotype_5,_genome	ID_1244
NC_009823.1	Hepatitis_C_virus_genotype_2,_complete_genome	ID_1245
NC_009827.1	Hepatitis_C_virus_genotype_6,_complete_genome	ID_1246
NC_009824.1	Hepatitis_C_virus_genotype_3,_genome	ID_1247
NC_009896.1	Akabane_virus_segment_S,_complete_sequence	ID_1248
NC_009889.1	RD114_retrovirus,_complete_genome	ID_1249
NC_009894.1	Akabane_virus_segment_L,_complete_sequence	ID_1250
NC_009895.1	Akabane_virus_segment_M,_complete_sequence	ID_1251
NC_009891.1	Seal_picornavirus_type_1,_complete_genome	ID_1252
NC_009942.1	West_Nile_virus_lineage_1,_complete_genome	ID_1253
NC_001608.3	Marburg_marburgvirus_isolate_Marburg_virus/H.sapiens-tc/KEN/1980/Mt._Elgon-Musoke,_complete_genome	ID_1254
NC_001474.2	Dengue_virus_2,_complete_genome	ID_1255
NC_009951.1	Squirrel_monkey_polyomavirus,_complete_genome	ID_78
NC_002654.2	Helicoverpa_armigera_nucleopolyhedrovirus_G4,_complete_genome	ID_93
NC_009989.1	Snake_adenovirus,_complete_genome	ID_1256
NC_009996.1	Human_rhinovirus_C,_complete_genome	ID_1257
NC_009988.1	Bat_coronavirus_HKU2,_complete_genome	ID_1258
NC_010107.1	Bandicoot_papillomatosis_carcinomatosis_virus_type_1,_complete_genome	ID_1259
NC_001475.2	Dengue_virus_3,_complete_genome	ID_1260
NC_004037.2	Ovine_adenovirus_7,_complete_genome	ID_1261
NC_010226.1	Canine_papillomavirus_4,_complete_genome	ID_1262
NC_010240.1	Helicoverpa_armigera_granulovirus,_complete_genome	ID_1263
NC_010248.1	Oliveros_virus_segment_S,_complete_sequence	ID_1264
NC_010250.1	Oliveros_virus_segment_L,_complete_sequence	ID_1265
NC_010251.1	Amapari_virus_segment_L,_complete_sequence	ID_1266
NC_010249.1	Allpahuayo_virus_segment_L,_complete_sequence	ID_1267
NC_010255.1	Bear_Canyon_virus_segment_L,_complete_sequence	ID_1268
NC_010256.1	Bear_Canyon_virus_segment_S,_complete_sequence	ID_1269
NC_010252.1	Cupixi_virus_segment_L,_complete_sequence	ID_1270
NC_010254.1	Cupixi_virus_segment_S,_complete_sequence	ID_1271
NC_010247.1	Amapari_virus_segment_S,_complete_sequence	ID_1272
NC_010253.1	Allpahuayo_virus_segment_S,_complete_sequence	ID_1273
NC_010276.1	Orgyia_leucostigma_NPV,_complete_genome	ID_1274
NC_008604.2	Culex_flavivirus,_complete_genome	ID_1275
NC_010306.1	Gill-associated_virus,_complete_genome	ID_1276
NC_010329.1	Human_papillomavirus_type_88,_complete_genome	ID_1277
NC_010354.1	Bovine_rhinitis_B_virus,_complete_genome	ID_1278
NC_010356.1	Glossina_pallidipes_salivary_gland_hypertrophy_virus,_complete_genome	ID_1279
NC_010415.1	Enterovirus_J_strain_1631,_complete_genome	ID_1280
NC_010437.1	Bat_coronavirus_1A,_complete_genome	ID_1281
NC_010438.1	Bat_coronavirus_HKU8,_complete_genome	ID_1282
NC_010489.1	Tomato_zonate_spot_virus_segment_S,_complete_sequence	ID_1283
NC_010490.1	Tomato_zonate_spot_virus_segment_M,_complete_sequence	ID_1284
NC_010491.1	Tomato_zonate_spot_virus_segment_L,_complete_sequence	ID_1285
NC_010562.1	Chapare_virus_segment_S,_complete_sequence	ID_1286
NC_010563.1	Chapare_virus_segment_L,_complete_sequence	ID_1287
NC_009448.2	Saffold_virus,_complete_genome	ID_1288
NC_010584.1	American_grass_carp_reovirus_segment_1,_complete_sequence	ID_1289
NC_010585.1	American_grass_carp_reovirus_segment_2,_complete_sequence	ID_1290
NC_010586.1	American_grass_carp_reovirus_segment_3,_complete_sequence	ID_1291
NC_010587.1	American_grass_carp_reovirus_segment_4,_complete_sequence	ID_1292
NC_010588.1	American_grass_carp_reovirus_segment_5,_complete_sequence	ID_1293
NC_010589.1	American_grass_carp_reovirus_segment_6,_complete_sequence	ID_1294
NC_010590.1	American_grass_carp_reovirus_segment_7,_complete_sequence	ID_1295
NC_010591.1	American_grass_carp_reovirus_segment_8,_complete_sequence	ID_1296
NC_010592.1	American_grass_carp_reovirus_segment_9,_complete_sequence	ID_1297
NC_010593.1	American_grass_carp_reovirus_segment_10,_complete_sequence	ID_1298
NC_010594.1	American_grass_carp_reovirus_segment_11,_complete_sequence	ID_1299
NC_010646.1	Beluga_Whale_coronavirus_SW1,_complete_genome	ID_1300
NC_010663.1	Heliothis_armigera_cypovirus_5_segment_9,_complete_sequence	ID_1301
NC_010662.1	Heliothis_armigera_cypovirus_5_segment_7,_complete_sequence	ID_1302
NC_010666.1	Heliothis_armigera_cypovirus_5_segment_5,_complete_sequence	ID_1303
NC_010668.1	Heliothis_armigera_cypovirus_5_segment_3,_complete_sequence	ID_1304
NC_010669.1	Heliothis_armigera_cypovirus_5_segment_2,_complete_sequence	ID_1305
NC_010661.1	Heliothis_armigera_cypovirus_5_segment_10,_complete_sequence	ID_1306
NC_010665.1	Heliothis_armigera_cypovirus_5_segment_6,_complete_sequence	ID_1307
NC_010664.1	Heliothis_armigera_cypovirus_5_segment_8,_complete_sequence	ID_1308
NC_010667.1	Heliothis_armigera_cypovirus_5_segment_4,_complete_sequence	ID_1309
NC_010670.1	Heliothis_armigera_cypovirus_5_segment_1,_complete_sequence	ID_1310
NC_010671.1	Musca_domestica_salivary_gland_hypertrophy_virus,_complete_genome	ID_1311
NC_010702.1	Tamiami_virus_segment_L,_complete_sequence	ID_1312
NC_010700.1	Whitewater_Arroyo_virus_segment_S,_complete_sequence	ID_1313
NC_010703.1	Whitewater_Arroyo_virus_segment_L,_complete_sequence	ID_1314
NC_010711.1	Chronic_bee_paralysis_virus_RNA_1,_complete_genome	ID_1315
NC_010712.1	Chronic_bee_paralysis_virus_RNA_2,_complete_genome	ID_1316
NC_010701.1	Tamiami_virus_segment_S_(small),_complete_genome	ID_1317
NC_010757.1	Flexal_virus_segment_S,_complete_sequence	ID_1318
NC_010759.1	Flexal_virus_segment_L,_complete_sequence	ID_1319
NC_010758.1	Latino_virus_segment_S,_complete_sequence	ID_1320
NC_010760.1	Latino_virus_segment_L,_complete_sequence	ID_1321
NC_010761.1	Parana_virus_segment_L,_complete_sequence	ID_1322
NC_010756.1	Parana_virus_segment_S_(small),_complete_genome	ID_1323
NC_010739.1	Ursus_maritimus_papillomavirus_1,_complete_genome	ID_1324
NC_010800.1	Turkey_coronavirus,_complete_genome	ID_1325
NC_010810.1	Human_TMEV-like_cardiovirus,_complete_genome	ID_1326
NC_010817.1	Bandicoot_papillomatosis_carcinomatosis_virus_type_2,_complete_genome	ID_1327
NC_010820.1	Simian_foamy_virus_3,_complete_genome	ID_1328
NC_010955.1	Xenopus_laevis_endogenous_retrovirus_Xen1,_complete_genome	ID_1329
NC_010956.1	Human_adenovirus_D,_complete_genome	ID_8
NC_011050.1	Steller_sea_lion_vesivirus,_complete_genome	ID_1330
NC_011051.1	Capreolus_capreolus_papillomavirus_1,_complete_genome	ID_1331
NC_011086.1	Diascia_yellow_mottle_virus,_complete_genome	ID_1332
NC_011109.1	Tursiops_truncatus_papillomavirus_type_1,_complete_genome	ID_1333
NC_007030.2	Microplitis_demolitor_bracovirus_segment_E,_partial_sequence	ID_1334
NC_011203.1	Human_adenovirus_B1,_complete_genome	ID_1335
NC_011202.1	Human_adenovirus_B2,_complete_genome	ID_1336
NC_011280.1	Sus_scrofa_papillomavirus_type_1,_complete_genome	ID_1337
NC_011310.1	Myotis_polyomavirus_VM-2008,_complete_genome	ID_1338
NC_011317.1	Anopheles_gambiae_densonucleosis_virus,_complete_genome	ID_1339
NC_011335.1	Diadromus_pulchellus_ascovirus_4a,_complete_genome	ID_1340
NC_011345.1	Agrotis_ipsilon_multiple_nucleopolyhedrovirus,_complete_genome	ID_1341
NC_011349.1	Seneca_valley_virus,_complete_genome	ID_1342
NC_011400.1	Astrovirus_MLB1,_complete_genome	ID_1343
NC_011423.1	Adoxophyes_orana_nucleopolyhedrovirus,_complete_genome	ID_3
NC_006306.2	Influenza_C_virus_(C/Ann_Arbor/1/50)_segment_7,_complete_sequence	ID_1344
NC_011530.1	Caretta_caretta_papillomavirus_1,_complete_genome	ID_1345
NC_011532.1	Lettuce_yellow_mottle_virus,_complete_genome	ID_1346
NC_011537.1	Scrophularia_mottle_virus,_complete_genome	ID_1347
NC_011538.1	Nemesia_ring_necrosis_virus,_complete_genome	ID_1348
NC_011539.1	Plantago_mottle_virus,_complete_genome	ID_1349
NC_011546.1	Simian_T-cell_lymphotropic_virus_6_strain_Cmo8699AB,_complete_genome	ID_1350
NC_011559.1	Anagyris_vein_yellowing_virus,_complete_genome	ID_1351
NC_011549.1	Thrush_coronavirus_HKU12-600,_complete_genome	ID_1352
NC_011550.1	Munia_coronavirus_HKU13-3514,_complete_genome	ID_1353
NC_011588.1	Oryctes_rhinoceros_virus,_complete_genome	ID_1354
NC_011616.1	Spodoptera_litura_nucleopolyhedrovirus_II,_complete_genome	ID_1355
NC_011644.1	Equid_herpesvirus_9,_complete_genome	ID_4
NC_011646.1	Abalone_shriveling_syndrome-associated_virus,_complete_genome	ID_1356
NC_011639.1	Wongabel_virus,_complete_genome	ID_1357
NC_011704.1	Rabbit_calicivirus_Australia_1_MIC-07,_complete_genome	ID_1358
NC_011765.1	European_hedgehog_papillomavirus,_complete_genome	ID_1359
NC_011829.1	Porcine_kobuvirus_swine/S-1-HUN/2007/Hungary,_complete_genome	ID_1360
NC_011800.1	Human_T-lymphotropic_virus_4,_complete_genome	ID_1361
NC_012042.1	Human_bocavirus_2c_PK_isolate_PK-5510,_complete_genome	ID_1362
NC_012094.1	Sea_Turtle_Tornovirus_1_pop-variant_STTV1-GA1,_complete_genome	ID_1363
NC_012123.1	Equine_papillomavirus_2,_complete_genome	ID_1364
NC_012126.1	California_sea_lion_anellovirus,_complete_genome	ID_1365
NC_012213.1	Human_papillomavirus_type_108,_complete_genome	ID_1366
NC_012437.1	Duck_astrovirus_C-NGB,_complete_genome	ID_1367
NC_012484.1	Grapevine_Syrah_Virus-1,_complete_genome	ID_1368
NC_012485.1	Human_papillomavirus_type_109,_complete_genome	ID_1369
NC_012486.1	Human_papillomavirus_type_112,_complete_genome	ID_1370
NC_012531.1	Solenopsis_invicta_virus_3,_complete_genome	ID_1371
NC_012532.1	Zika_virus_isolate_ZIKV/Monkey/Uganda/MR766/1947,_complete_genome	ID_1372
NC_012533.1	Kedougou_virus,_complete_genome	ID_1373
NC_012534.1	Bagaza_virus,_complete_genome	ID_1374
NC_012535.1	Homalodisca_vitripennis_reovirus_segment_S1,_complete_genome	ID_1375
NC_012536.1	Homalodisca_vitripennis_reovirus_segment_S2,_complete_genome	ID_1376
NC_012537.1	Homalodisca_vitripennis_reovirus_segment_S3,_complete_genome	ID_1377
NC_012538.1	Homalodisca_vitripennis_reovirus_segment_S4,_complete_genome	ID_1378
NC_012539.1	Homalodisca_vitripennis_reovirus_segment_S5,_complete_genome	ID_1379
NC_012540.1	Homalodisca_vitripennis_reovirus_segment_S6,_complete_genome	ID_1380
NC_012541.1	Homalodisca_vitripennis_reovirus_segment_S7,_complete_genome	ID_1381
NC_012542.1	Homalodisca_vitripennis_reovirus_segment_S8,_complete_genome	ID_1382
NC_012543.1	Homalodisca_vitripennis_reovirus_segment_S9,_complete_genome	ID_1383
NC_012544.1	Homalodisca_vitripennis_reovirus_segment_S10,_complete_genome	ID_1384
NC_012545.1	Homalodisca_vitripennis_reovirus_segment_S11,_complete_genome	ID_1385
NC_012546.1	Homalodisca_vitripennis_reovirus_segment_S12,_complete_genome	ID_1386
NC_012561.1	Highlands_J_virus,_complete_genome	ID_1387
NC_012564.1	Human_bocavirus_3,_complete_genome	ID_1388
NC_012584.1	Murine_adenovirus_3,_complete_genome	ID_1389
NC_012639.1	Euproctis_pseudoconspersa_nucleopolyhedrovirus,_complete_genome	ID_1390
NC_012636.1	Aedes_aegypti_densovirus_2_strain_0814616,_complete_genome	ID_12
NC_012671.1	Quang_Binh_virus,_complete_genome	ID_1391
NC_012685.1	Culex_pipiens_densovirus,_complete_genome	ID_1392
NC_012699.1	Calicivirus_pig/AB90/CAN,_complete_genome	ID_1393
NC_012702.1	Midway_virus,_complete_genome	ID_1394
NC_012703.1	Nyamanini_virus,_complete_genome	ID_1395
NC_012735.1	Wesselsbron_virus,_complete_genome	ID_1396
NC_012754.1	Stretch_Lagoon_orbivirus_segment_1,_complete_genome	ID_1397
NC_012755.1	Stretch_Lagoon_orbivirus_segment_2,_complete_genome	ID_1398
NC_012776.1	Lujo_virus_segment_S,_complete_genome	ID_1399
NC_012777.1	Lujo_virus_segment_L,_complete_genome	ID_1400
NC_012798.1	Human_cosavirus_E1,_complete_genome	ID_1401
NC_012800.1	Cosavirus_A_strain_HCoSV-A1_polyprotein_gene,_complete_cds	ID_1402
NC_012801.1	Human_cosavirus_B1,_complete_genome	ID_1403
NC_012802.1	Human_cosavirus_D1,_complete_genome	ID_1404
NC_012812.1	Bovine_viral_diarrhea_virus_3_Th/04_KhonKaen,_complete_genome	ID_1405
NC_012936.1	Rat_coronavirus_Parker,_complete_genome	ID_6
NC_012957.1	Salivirus_NG-J1,_complete_genome	ID_7
NC_012958.1	Drosophila_A_virus,_complete_genome	ID_1406
NC_012959.1	Human_adenovirus_54,_complete_genome	ID_8
NC_012986.1	Salivirus_A_isolate_02394-01,_complete_genome	ID_7
NC_012932.1	Aedes_flavivirus_genomic_RNA,_complete_genome,_strain:_Narita-21	ID_1407
NC_013035.1	Human_papillomavirus_116,_complete_genome	ID_1408
NC_013057.1	Morogoro_virus_segment_S,_complete_genome	ID_1409
NC_013058.1	Morogoro_virus_segment_L,_complete_genome	ID_1410
NC_013060.1	Astrovirus_VA1,_complete_genome	ID_1411
NC_009026.2	Bussuquara_virus,_complete_genome	ID_1412
NC_013036.1	Anatid_herpesvirus_1,_complete_genome	ID_1413
NC_013117.1	Francolinus_leucoscepus_papillomavirus_1,_complete_genome	ID_1414
NC_013135.1	Drosophila_melanogaster_sigma_virus_AP30_N,_P,_X,_M,_G_and_L_genes,_genomic_RNA,_isolate_AP30	ID_1415
NC_013225.1	Mammalian_orthoreovirus_3_segment_L1,_complete_genome	ID_1416
NC_013226.1	Mammalian_orthoreovirus_3_segment_L2,_complete_genome	ID_1417
NC_013227.1	Mammalian_orthoreovirus_3_segment_M1,_complete_genome	ID_1418
NC_013228.1	Mammalian_orthoreovirus_3_segment_M2,_complete_genome	ID_1419
NC_013229.1	Mammalian_orthoreovirus_3_segment_L3,_complete_genome	ID_1420
NC_013230.1	Mammalian_orthoreovirus_3_segment_M3,_complete_genome	ID_1421
NC_013231.1	Mammalian_orthoreovirus_3_segment_S1,_complete_genome	ID_1422
NC_013232.1	Mammalian_orthoreovirus_3_segment_S2,_complete_genome	ID_1423
NC_013233.1	Mammalian_orthoreovirus_3_segment_S3,_complete_genome	ID_1424
NC_013234.1	Mammalian_orthoreovirus_3_segment_S4,_complete_genome	ID_1425
NC_013237.1	Canine_papillomavirus_6_isolate_Zurich,_complete_genome	ID_1426
NC_013396.1	Epizootic_hemorrhagic_disease_virus_(serotype_1_/_strain_New_Jersey)_segment_1	ID_1427
NC_013397.1	Epizootic_hemorrhagic_disease_virus_(serotype_1_/_strain_New_Jersey)_segment_2	ID_1428
NC_013398.1	Epizootic_hemorrhagic_disease_virus_(serotype_1_/_strain_New_Jersey)_segment_3	ID_1429
NC_013399.1	Epizootic_hemorrhagic_disease_virus_(serotype_1_/_strain_New_Jersey)_segment_4	ID_1430
NC_013400.1	Epizootic_hemorrhagic_disease_virus_(serotype_1_/_strain_New_Jersey)_segment_5	ID_1431
NC_013401.1	Epizootic_hemorrhagic_disease_virus_(serotype_1_/_strain_New_Jersey)_segment_6	ID_1432
NC_013402.1	Epizootic_hemorrhagic_disease_virus_(serotype_1_/_strain_New_Jersey)_segment_7	ID_1433
NC_013403.1	Epizootic_hemorrhagic_disease_virus_(serotype_1_/_strain_New_Jersey)_segment_8	ID_1434
NC_013404.1	Epizootic_hemorrhagic_disease_virus_(serotype_1_/_strain_New_Jersey)_segment_9	ID_1435
NC_013405.1	Epizootic_hemorrhagic_disease_virus_(serotype_1_/_strain_New_Jersey)_segment_10	ID_1436
NC_013443.1	HMO_Astrovirus_A,_complete_genome	ID_1437
NC_013439.1	Bornean_orang-utan_polyomavirus_complete_genome,_isolate_Bo	ID_1438
NC_013458.1	Barfin_flounder_nervous_necrosis_virus_RNA_1,_complete_genome	ID_9
NC_013459.1	Barfin_flounder_nervous_necrosis_virus_RNA_2,_complete_genome	ID_1439
NC_013460.1	Tiger_puffer_nervous_necrosis_virus_RNA_1,_complete_genome	ID_9
NC_013461.1	Tiger_puffer_nervous_necrosis_virus_RNA2,_complete_genome	ID_1440
NC_013499.1	Drosophila_melanogaster_totivirus_SW-2009a,_complete_genome	ID_1441
NC_011545.2	Penaeus_monodon_hepandensovirus_4,_complete_genome	ID_1442
NC_013528.1	Fort_Morgan_virus,_complete_genome	ID_1443
NC_013590.2	Felid_herpesvirus_1,_complete_genome	ID_1444
NC_013695.1	Enterovirus_J_strain_N203,_complete_genome	ID_1445
NC_013772.1	Pseudaletia_unipuncta_granulovirus,_complete_genome	ID_73
NC_013796.1	California_sea_lion_polyomavirus_1,_complete_genome	ID_1446
NC_013797.1	Artogeia_rapae_granulovirus_isolate_Wuhan,_complete_genome	ID_1447
NC_013804.1	Pseudocowpox_virus,_complete_genome	ID_1448
NC_013774.1	Porcine_circovirus_type_1/2a,_complete_genome	ID_1449
NC_012729.2	Human_bocavirus_4_NI_strain_HBoV4-NI-385,_complete_genome	ID_1450
NC_013920.1	Olive_latent_virus_3,_complete_genome	ID_1451
NC_013955.1	Ngaingan_virus,_complete_genome	ID_1452
NC_013953.1	Lymantria_xylina_MNPV,_complete_genome	ID_1453
NC_002190.2	Infectious_hypodermal_and_hematopoietic_necrosis_virus,_complete_genome	ID_86
NC_009029.2	Kokobera_virus,_complete_genome	ID_1454
NC_009011.2	Spodoptera_frugiperda_MNPV_virus,_complete_genome	ID_1455
NC_009028.2	Ilheus_virus,_complete_genome	ID_1456
NC_014072.1	Torque_teno_felis_virus,_complete_genome	ID_1457
NC_014073.1	Torque_teno_virus_28,_complete_genome	ID_1458
NC_014068.1	Torque_teno_mini_virus_8,_complete_genome	ID_1459
NC_014074.1	Torque_teno_virus_27,_complete_genome	ID_1460
NC_014075.1	Torque_teno_virus_12,_complete_genome	ID_1461
NC_014076.1	Torque_teno_virus_10,_complete_genome	ID_1462
NC_014069.1	Torque_teno_virus_4,_complete_genome	ID_1463
NC_014070.1	Torque_teno_sus_virus_1a,_complete_genome	ID_1464
NC_014071.1	Torque_teno_canis_virus,_complete_genome	ID_1465
NC_014077.1	Torque_teno_virus_14,_complete_genome	ID_1466
NC_014078.1	Torque_teno_virus_19,_complete_genome	ID_1467
NC_014079.1	Torque_teno_virus_26,_complete_genome	ID_1468
NC_014080.1	Torque_teno_virus_7,_complete_genome	ID_1469
NC_014081.1	Torque_teno_virus_3,_complete_genome	ID_1470
NC_014082.1	Torque_teno_mini_virus_7,_complete_genome	ID_1471
NC_014083.1	Torque_teno_virus_25,_complete_genome	ID_1472
NC_014084.1	Torque_teno_virus_8,_complete_genome	ID_1473
NC_014085.1	Torque_teno_tamarin_virus,_complete_genome	ID_1474
NC_014086.1	Torque_teno_mini_virus_2,_complete_genome	ID_1475
NC_014087.1	Torque_teno_douroucouli_virus,_complete_genome	ID_1476
NC_014088.1	Torque_teno_mini_virus_3,_complete_genome	ID_1477
NC_014089.1	Torque_teno_mini_virus_5,_complete_genome	ID_1478
NC_014090.1	Torque_teno_mini_virus_4,_complete_genome	ID_1479
NC_014091.1	Torque_teno_virus_16,_complete_genome	ID_1480
NC_014093.1	Torque_teno_midi_virus_2,_complete_genome	ID_1481
NC_014094.1	Torque_teno_virus_6,_complete_genome	ID_1482
NC_014095.1	Torque_teno_mini_virus_6,_complete_genome	ID_1483
NC_014096.1	Torque_teno_virus_15,_complete_genome	ID_1484
NC_014097.1	Torque_teno_mini_virus_1,_complete_genome	ID_1485
NC_014126.1	Providence_virus,_complete_genome	ID_1486
NC_014137.1	Slow_bee_paralysis_virus,_complete_genome	ID_1487
NC_014127.1	Chiltepin_yellow_mosaic_virus,_complete_genome	ID_1488
NC_014143.1	Bettongia_penicillata_papillomavirus,_complete_genome	ID_1489
NC_014185.1	Human_papillomavirus_type_121,_complete_genome	ID_1490
NC_014244.1	Broome_virus_segment_S3,_complete_genome	ID_1491
NC_014245.1	Broome_virus_segment_S4,_complete_genome	ID_1492
NC_014243.1	Broome_virus_segment_S2,_complete_genome	ID_1493
NC_014242.1	Broome_virus_segment_S1,_complete_genome	ID_1494
NC_014241.1	Broome_virus_segment_M3,_complete_genome	ID_1495
NC_014240.1	Broome_virus_segment_M2,_complete_genome	ID_1496
NC_014239.1	Broome_virus_segment_M1,_complete_genome	ID_1497
NC_014238.1	Broome_virus_segment_L3,_complete_genome	ID_1498
NC_014237.1	Broome_virus_segment_L2,_complete_genome	ID_1499
NC_014236.1	Broome_virus_segment_L1,_complete_genome	ID_1500
NC_014326.1	Mus_musculus_papillomavirus_type_1_isolate_MusPV,_complete_genome	ID_1501
NC_014372.1	Tai_Forest_ebolavirus_isolate_Tai_Forest_virus/H.sapiens-tc/CIV/1994/Pauleoula-CI,_complete_genome	ID_1502
NC_014361.1	Trichodysplasia_spinulosa-associated_polyomavirus,_complete_genome	ID_1503
NC_014360.1	Circulifer_tenellus_virus_1,_complete_genome	ID_1504
NC_014359.1	Spissistilus_festinus_virus_1,_complete_genome	ID_1505
NC_014357.1	Fenneropenaeus_chinensis_hepatopancreatic_densovirus,_complete_genome	ID_1506
NC_014358.1	Bocavirus_gorilla/GBoV1/2009,_complete_genome	ID_1507
NC_014373.1	Bundibugyo_ebolavirus,_complete_genome	ID_1508
NC_014397.1	Rift_Valley_fever_virus_segment_L,_complete_genome	ID_1509
NC_014396.1	Rift_Valley_fever_virus_segment_M,_complete_genome	ID_1510
NC_014395.1	Rift_Valley_fever_virus_segment_S,_complete_genome	ID_1511
NC_014407.1	Human_polyomavirus_7,_complete_genome	ID_1512
NC_014406.1	Human_polyomavirus_6,_complete_genome	ID_1513
NC_014413.1	Turdivirus_3,_complete_genome	ID_1514
NC_014412.1	Turdivirus_2,_complete_genome	ID_1515
NC_014411.1	Turdivirus_1,_complete_genome	ID_1516
NC_014468.1	Bat_adeno-associated_virus_YNM,_complete_genome	ID_1517
NC_014469.1	Gammapapillomavirus_HPV127,_complete_genome	ID_1518
NC_014470.1	Bat_coronavirus_BM48-31/BGR/2008,_complete_genome	ID_1519
NC_014474.1	Simian_retrovirus_4_strain_SRV4/TEX/2009/V1,_complete_genome	ID_1520
NC_014521.1	Rotavirus_D_chicken/05V0049/DEU/2005_segment_11,_complete_genome	ID_1521
NC_014520.1	Rotavirus_D_chicken/05V0049/DEU/2005_segment_10,_complete_genome	ID_1522
NC_014519.1	Rotavirus_D_chicken/05V0049/DEU/2005_segment_9,_complete_genome	ID_1523
NC_014518.1	Rotavirus_D_chicken/05V0049/DEU/2005_segment_8,_complete_genome	ID_1524
NC_014517.1	Rotavirus_D_chicken/05V0049/DEU/2005_segment_7,_complete_genome	ID_1525
NC_014516.1	Rotavirus_D_chicken/05V0049/DEU/2005_segment_6,_complete_genome	ID_1526
NC_014515.1	Rotavirus_D_chicken/05V0049/DEU/2005_segment_5,_complete_genome	ID_1527
NC_014514.1	Rotavirus_D_chicken/05V0049/DEU/2005_segment_4,_complete_genome	ID_1528
NC_014513.1	Rotavirus_D_chicken/05V0049/DEU/2005_segment_3,_complete_genome	ID_1529
NC_014512.1	Rotavirus_D_chicken/05V0049/DEU/2005_segment_2,_complete_genome	ID_1530
NC_014511.1	Rotavirus_D_chicken/05V0049/DEU/2005_segment_1,_complete_genome	ID_1531
NC_014609.1	Armigeres_subalbatus_virus_SaX06-AK20,_complete_genome	ID_1532
NC_014649.1	Acanthamoeba_polyphaga_mimivirus,_complete_genome	ID_1533
NC_014665.1	Porcine_parvovirus_4,_complete_genome	ID_1534
NC_014567.1	Saimiriine_herpesvirus_1,_complete_genome	ID_1535
NC_014523.1	Great_Island_virus_segment_2,_complete_genome	ID_1536
NC_014522.1	Great_Island_virus_segment_1,_complete_genome	ID_1537
NC_014525.1	Great_Island_virus_segment_4,_complete_genome	ID_1538
NC_014526.1	Great_Island_virus_segment_5,_complete_genome	ID_1539
NC_014527.1	Great_Island_virus_segment_6,_complete_genome	ID_1540
NC_014528.1	Great_Island_virus_segment_7,_complete_genome	ID_1541
NC_014531.1	Great_Island_virus_segment_10,_complete_genome	ID_1542
NC_014530.1	Great_Island_virus_segment_9,_complete_genome	ID_1543
NC_014529.1	UNVERIFIED:_Great_Island_virus_isolate_CanAr_42_segment_8,_complete_sequence	ID_1544
NC_014524.1	Great_Island_virus_segment_3,_complete_genome	ID_1545
NC_014480.2	Torque_teno_virus_2,_complete_genome	ID_1546
NC_014092.2	Torque_teno_sus_virus_k2a_isolate_2p,_complete_genome	ID_1547
NC_014717.1	Southern_rice_black-streaked_dwarf_virus_segment_4,_complete_genome	ID_1548
NC_014716.1	Southern_rice_black-streaked_dwarf_virus_segment_3,_complete_genome	ID_1549
NC_014715.1	Southern_rice_black-streaked_dwarf_virus_segment_2,_complete_genome	ID_1550
NC_014714.1	Southern_rice_black-streaked_dwarf_virus_segment_1,_complete_genome	ID_1551
NC_014713.1	Southern_rice_black-streaked_dwarf_virus_segment_10,_complete_genome	ID_1552
NC_014712.1	Southern_rice_black-streaked_dwarf_virus_segment_9,_complete_genome	ID_1553
NC_014710.1	Southern_rice_black-streaked_dwarf_virus_segment_7,_complete_genome	ID_1554
NC_014711.1	Southern_rice_black-streaked_dwarf_virus_segment_8,_complete_genome	ID_1555
NC_014709.1	Southern_rice_black-streaked_dwarf_virus_segment_6,_complete_genome	ID_1556
NC_014708.1	Southern_rice_black-streaked_dwarf_virus_segment_5,_complete_genome	ID_1557
NC_014743.1	Chimpanzee_polyomavirus_Bob_complete_genome,_isolate_Bob	ID_1558
NC_004764.2	Budgerigar_fledgling_disease_virus_-_1,_complete_genome	ID_1559
NC_014793.1	Mud_crab_dicistrovirus,_complete_genome	ID_1560
NC_002306.3	Feline_infectious_peritonitis_virus,_complete_genome	ID_1561
NC_014899.1	Murine_adenovirus_2,_complete_genome	ID_1562
NC_014927.1	Cyclovirus_PKgoat21/PAK/2009,_complete_genome	ID_10
NC_014928.1	Cyclovirus_PKgoat11/PAK/2009,_complete_genome	ID_1563
NC_014929.1	Cyclovirus_bat/USA/2009,_complete_genome	ID_1564
NC_014930.1	Cyclovirus_NGchicken15/NGA/2009,_complete_genome	ID_11
NC_014956.1	Human_papillomavirus_type_134,_complete_genome	ID_1565
NC_014955.1	Human_papillomavirus_type_132,_complete_genome	ID_1566
NC_014954.1	Human_papillomavirus_type_131,_complete_genome	ID_1567
NC_014953.1	Human_papillomavirus_type_129,_complete_genome	ID_1568
NC_014952.1	Human_papillomavirus_type_128,_complete_genome	ID_1569
NC_014969.1	Fowl_adenovirus_E,_complete_genome	ID_72
NC_014977.1	Penaeus_vannamei_nodavirus_RNA-2,_complete_genome	ID_1570
NC_014978.1	Penaeus_vannamei_nodavirus_RNA-1,_complete_genome	ID_1571
NC_015049.1	Rodent_herpesvirus_Peru,_complete_genome	ID_1572
NC_015115.1	Mosquito_densovirus_BR/07,_complete_genome	ID_12
NC_015069.1	Santeuil_nodavirus_RNA_1,_complete_genome	ID_1573
NC_015070.1	Santeuil_nodavirus_RNA_2,_complete_genome	ID_1574
NC_015123.1	Japanese_eel_endothelial_cells-infecting_virus,_complete_genome	ID_1575
NC_015116.1	Avian_leukemia_virus_isolate_SCDY1,_complete_genome	ID_1576
NC_015126.1	Avian_orthoreovirus_segment_L1,_complete_genome	ID_1577
NC_015127.1	Avian_orthoreovirus_segment_L2,_complete_genome	ID_1578
NC_015128.1	Avian_orthoreovirus_segment_L3,_complete_genome	ID_1579
NC_015129.1	Avian_orthoreovirus_segment_M1,_complete_genome	ID_1580
NC_015130.1	Avian_orthoreovirus_segment_M2,_complete_genome	ID_1581
NC_015131.1	Avian_orthoreovirus_segment_M3,_complete_genome	ID_1582
NC_015132.1	Avian_orthoreovirus_segment_S1,_complete_genome	ID_1583
NC_015133.1	Avian_orthoreovirus_segment_S2,_complete_genome	ID_1584
NC_015134.1	Avian_orthoreovirus_segment_S3,_complete_genome	ID_1585
NC_015135.1	Avian_orthoreovirus_segment_S4,_complete_genome	ID_1586
NC_015212.1	Seal_anellovirus_TFFN/USA/2006,_complete_genome	ID_1587
NC_015267.1	Camelus_dromedarius_papillomavirus_type_1,_complete_genome	ID_1588
NC_015268.1	Camelus_dromedarius_papillomavirus_type_2,_complete_genome	ID_1589
NC_015150.1	Human_polyomavirus_9,_complete_genome	ID_1590
NC_015323.1	Fowl_adenovirus_C,_complete_genome	ID_1591
NC_015225.1	Simian_adenovirus_49,_complete_genome	ID_13
NC_015375.1	Candiru_virus_segment_S,_complete_genome	ID_1592
NC_015373.1	Candiru_virus_segment_M,_complete_genome	ID_1593
NC_015374.1	Candiru_virus_segment_L,_complete_genome	ID_1594
NC_015399.1	Barbel_circovirus,_complete_genome	ID_1595
NC_015396.1	Avian_gyrovirus_2,_complete_genome	ID_1596
NC_015411.1	Sandfly_Sicilian_Turkey_virus_segment_M,_complete_genome	ID_1597
NC_015412.1	Sandfly_Sicilian_Turkey_virus_segment_L,_complete_genome	ID_1598
NC_015413.1	Sandfly_Sicilian_Turkey_virus_segment_S,_complete_genome	ID_1599
NC_015450.1	Aguacate_virus_segment_M,_complete_genome	ID_1600
NC_015451.1	Aguacate_virus_segment_L,_complete_genome	ID_1601
NC_015452.1	Aguacate_virus_segment_S,_complete_genome	ID_1602
NC_015455.1	Raptor_adenovirus_A,_complete_genome	ID_1603
NC_015325.1	Zalophus_californianus_papillomavirus_1,_complete_genome	ID_1604
NC_015467.1	Groundnut_ringspot_and_Tomato_chlorotic_spot_virus_reassortant_segment_S,_complete_genome	ID_1605
NC_015468.1	Groundnut_ringspot_and_Tomato_chlorotic_spot_virus_reassortant_segment_M,_complete_genome	ID_65
NC_015469.1	Groundnut_ringspot_and_Tomato_chlorotic_spot_virus_reassortant_segment_L,_complete_genome	ID_1606
NC_015398.1	Clostera_anachoreta_granulovirus,_complete_genome	ID_1607
NC_015626.1	Pigeon_picornavirus_B,_complete_genome	ID_1608
NC_015521.1	Cutthroat_trout_virus,_complete_genome	ID_1609
NC_001545.2	Rubella_virus,_complete_genome	ID_1610
NC_015668.1	Cavally_virus,_complete_genome	ID_15
NC_015691.1	Macaca_fascicularis_papillomavirus_type_2,_complete_genome	ID_1611
NC_015692.1	Colobus_guereza_papillomavirus_type_2,_complete_genome	ID_1612
NC_005041.2	Blattella_germanica_densovirus_1,_complete_genome	ID_1613
NC_015718.1	Helicoverpa_armigera_densovirus,_complete_genome	ID_1614
NC_007815.2	PreXMRV-1_provirus,_complete_genome	ID_14
NC_015522.1	Switchgrass_mosaic_virus,_complete_genome	ID_1615
NC_015523.1	Asclepias_asymptomatic_virus,_complete_genome	ID_1616
NC_015783.1	Torque_teno_virus,_complete_genome	ID_1617
NC_015780.1	Wiseana_iridescent_virus,_complete_genome	ID_1618
NC_015874.1	Nam_Dinh_virus,_complete_genome	ID_15
NC_015877.1	Baboon_orthoreovirus_segment_L1,_complete_genome	ID_1619
NC_015878.1	Baboon_orthoreovirus_segment_L2,_complete_genome	ID_1620
NC_015879.1	Baboon_orthoreovirus_segment_L3,_complete_genome	ID_1621
NC_015880.1	Baboon_orthoreovirus_segment_M1,_complete_genome	ID_1622
NC_015881.1	Baboon_orthoreovirus_segment_M2,_complete_genome	ID_1623
NC_015882.1	Baboon_orthoreovirus_segment_M3,_complete_genome	ID_1624
NC_015883.1	Baboon_orthoreovirus_segment_S1,_complete_genome	ID_1625
NC_015884.1	Baboon_orthoreovirus_segment_S2,_complete_genome	ID_1626
NC_015885.1	Baboon_orthoreovirus_segment_S4,_complete_genome	ID_1627
NC_015886.1	Baboon_orthoreovirus_segment_S3,_complete_genome	ID_1628
NC_015960.1	Yoka_poxvirus,_complete_genome	ID_1629
NC_015934.1	Bat_picornavirus_3,_complete_genome	ID_1630
NC_015940.1	Bat_picornavirus_1,_complete_genome	ID_1631
NC_015941.1	Bat_picornavirus_2,_complete_genome	ID_1632
NC_015932.1	Bat_adenovirus_2,_complete_genome	ID_1633
NC_015935.1	Mouse_astrovirus_M-52/USA/2008,_complete_genome	ID_1634
NC_007919.3	Nora_virus,_complete_genome	ID_1635
NC_016013.1	Morelia_spilota_papillomavirus_1_isolate_Zurich_2009,_complete_genome	ID_1636
NC_016014.1	Canine_papillomavirus_8,_complete_genome	ID_1637
NC_016031.1	Porcine_bocavirus_3,_complete_genome	ID_1638
NC_016032.1	Porcine_bocavirus_4-1,_complete_genome	ID_1639
NC_011510.2	Rotavirus_A_segment_4,_complete_genome	ID_1640
NC_011500.2	Rotavirus_A_segment_5,_complete_genome	ID_1641
NC_011501.2	Rotavirus_A_segment_7,_complete_genome	ID_1642
NC_011502.2	Rotavirus_A_segment_8,_complete_genome	ID_1643
NC_011503.2	Rotavirus_A_segment_9,_complete_genome	ID_1644
NC_011506.2	Rotavirus_A_segment_2,_complete_genome	ID_1645
NC_011507.2	Rotavirus_A_segment_1,_complete_genome	ID_1646
NC_011508.2	Rotavirus_A_segment_3,_complete_genome	ID_1647
NC_011509.2	Rotavirus_A_segment_6,_complete_genome	ID_1648
NC_011504.2	Rotavirus_A_segment_10,_complete_genome	ID_1649
NC_011505.2	Rotavirus_A_segment_11,_complete_genome	ID_1650
NC_016136.1	Potato_yellow_dwarf_virus,_complete_genome	ID_1651
NC_016144.1	Lloviu_cuevavirus_isolate_Lloviu_virus/M.schreibersii-wt/ESP/2003/Asturias-Bat86,_complete_genome	ID_1652
NC_000883.2	Human_parvovirus_B19,_complete_genome	ID_1653
NC_005227.2	Tula_virus_segment_S,_complete_genome	ID_1654
NC_016152.1	Luna_virus_segment_S,_complete_genome	ID_1655
NC_016153.1	Luna_virus_segment_L,_complete_genome	ID_1656
NC_016405.1	Spodoptera_exigua_iflavirus_1,_complete_genome	ID_1657
NC_016403.1	Quail_picornavirus_QPV1/HUN/2010,_complete_genome	ID_1658
NC_016156.1	Feline_picornavirus,_complete_genome	ID_1659
NC_016157.1	Human_papillomavirus_type_126,_complete_genome	ID_1660
NC_012783.2	Cercopithecine_herpesvirus_5_strain_2715,_complete_genome	ID_1661
NC_016447.1	Aotine_herpesvirus_1_strain_S34E,_complete_genome	ID_1662
NC_016448.1	Saimiriine_herpesvirus_4_strain_SqSHV,_complete_genome	ID_1663
NC_016074.1	Canine_papillomavirus_9,_complete_genome	ID_1664
NC_016075.1	Canine_papillomavirus_10,_complete_genome	ID_1665
NC_016437.1	South_polar_skua_adenovirus-1,_complete_genome	ID_1666
NC_014564.2	Turkey_adenovirus_1,_complete_genome	ID_1667
NC_016418.1	Halastavi_arva_RNA_virus,_complete_genome	ID_1668
NC_016517.1	Espirito_Santo_virus_segment_B,_complete_genome	ID_1669
NC_016518.1	Espirito_Santo_virus_segment_A,_complete_genome	ID_1670
NC_004156.2	Helicoverpa_zea_nudivirus_2,_complete_genome	ID_1671
NC_016647.1	Porcine_bocavirus_5/JS677,_complete_genome	ID_1672
NC_016561.1	Parrot_hepatitis_B_virus,_complete_genome	ID_1673
NC_016752.1	Artibeus_jamaicensis_parvovirus_1,_complete_genome	ID_1674
NC_016769.1	Porcine_kobuvirus_SH-W-CHN/2010/China,_complete_genome	ID_1675
NC_016874.1	Spissistilus_festinus_reovirus_segment_2,_complete_genome	ID_1676
NC_016875.1	Spissistilus_festinus_reovirus_segment_4,_complete_genome	ID_1677
NC_016876.1	Spissistilus_festinus_reovirus_segment_6,_complete_genome	ID_1678
NC_016877.1	Spissistilus_festinus_reovirus_segment_8,_complete_genome	ID_1679
NC_016878.1	Spissistilus_festinus_reovirus_segment_10,_complete_genome	ID_1680
NC_016879.1	Spissistilus_festinus_reovirus_segment_1,_complete_genome	ID_1681
NC_016880.1	Spissistilus_festinus_reovirus_segment_3,_complete_genome	ID_1682
NC_016881.1	Spissistilus_festinus_reovirus_segment_5,_complete_genome	ID_1683
NC_016882.1	Spissistilus_festinus_reovirus_segment_7,_complete_genome	ID_1684
NC_016883.1	Spissistilus_festinus_reovirus_segment_9,_complete_genome	ID_1685
NC_016924.1	Cotia_virus_SPAn232,_complete_genome	ID_1686
NC_016744.1	Eidolon_helvum_parvovirus_1,_complete_genome	ID_1687
NC_016896.1	Astrovirus_wild_boar/WBAstV-1/2011/HUN,_complete_genome	ID_1688
NC_016898.1	Trichechus_manatus_latirostris_papillomavirus_2,_complete_genome	ID_1689
NC_016959.1	Ndumu_virus,_complete_genome	ID_1690
NC_016961.1	Whataroa_virus,_complete_genome	ID_1691
NC_016962.1	Bebaru_virus,_complete_genome	ID_1692
NC_016960.1	Southern_elephant_seal_virus,_complete_genome	ID_1693
NC_016964.1	Canine_picornavirus,_complete_genome	ID_1694
NC_016155.1	Astrovirus_MLB2,_complete_genome	ID_1695
NC_016997.1	Donggang_virus,_complete_genome	ID_1696
NC_015843.2	Tembusu_virus_flavivirus_polyprotein_(flavivirus_polyprotein_gene)_gene,_complete_cds	ID_1697
NC_016993.1	Magpie-robin_coronavirus_HKU18,_complete_genome	ID_1698
NC_016994.1	Night-heron_coronavirus_HKU19,_complete_genome	ID_1699
NC_016995.1	Wigeon_coronavirus_HKU20,_complete_genome	ID_1700
NC_016996.1	Common-moorhen_coronavirus_HKU21,_complete_genome	ID_1701
NC_016991.1	White-eye_coronavirus_HKU16,_complete_genome	ID_1702
NC_016992.1	Sparrow_coronavirus_HKU17,_complete_genome	ID_1703
NC_017825.1	Chimpanzee_adenovirus_Y25,_complete_genome	ID_94
NC_017826.1	Equid_herpesvirus_8,_complete_genome	ID_4
NC_017716.1	Papio_hamadryas_papillomavirus_type_1,_complete_genome	ID_1704
NC_017823.1	Feline_bocavirus,_complete_genome	ID_1705
NC_017862.1	Equine_papillomavirus_3,_complete_genome	ID_1706
NC_017936.1	Bat_sapovirus_TLC58/HK,_complete_genome	ID_1707
NC_017937.1	Nariva_virus,_complete_genome	ID_1708
NC_017940.1	European_sheatfish_virus,_complete_genome	ID_1709
NC_013668.3	Anguillid_herpesvirus_1,_complete_genome	ID_1710
NC_017979.1	Goose_adenovirus_4,_complete_genome	ID_1711
NC_017982.1	Equus_caballus_polyomavirus_1_isolate_CU03,_complete_genome	ID_1712
NC_017993.1	Human_papillomavirus_type_135,_complete_genome	ID_1713
NC_017994.1	Human_papillomavirus_type_136,_complete_genome	ID_1714
NC_017995.1	Human_papillomavirus_type_137,_complete_genome	ID_1715
NC_017996.1	Human_papillomavirus_type_140,_complete_genome	ID_1716
NC_017997.1	Human_papillomavirus_type_144,_complete_genome	ID_1717
NC_018070.1	Bean_necrotic_mosaic_virus_segment_L,_complete_sequence	ID_1718
NC_018071.1	Bean_necrotic_mosaic_virus_segment_S,_complete_sequence	ID_1719
NC_018072.1	Bean_necrotic_mosaic_virus_segment_M,_complete_sequence	ID_1720
NC_018075.1	Phocoena_phocoena_papillomavirus_2,_complete_genome	ID_1721
NC_018076.1	Phocoena_phocoena_papillomavirus_4,_complete_genome	ID_1722
NC_018074.1	Phocoena_phocoena_papillomavirus_1,_complete_genome	ID_1723
NC_017714.1	Kotonkan_virus,_complete_genome	ID_1724
NC_015936.1	Mouse_kobuvirus_M-5/USA/2010,_complete_genome	ID_1725
NC_017685.1	Obodhiang_virus,_complete_genome	ID_1726
NC_018102.1	MW_polyomavirus,_complete_genome	ID_1727
NC_017086.1	Chaoyang_virus,_complete_genome	ID_1728
NC_017091.1	Gyrovirus_GyV3,_complete_genome	ID_1729
NC_017083.1	Rabbit_coronavirus_HKU14,_complete_genome	ID_1730
NC_017085.1	Canary_polyomavirus,_complete_genome	ID_1731
NC_018136.1	SFTS_virus_HB29_segment_L,_complete_genome	ID_1732
NC_018137.1	SFTS_virus_HB29_segment_S,_complete_genome	ID_1733
NC_018138.1	SFTS_virus_HB29_segment_M,_complete_genome	ID_1734
NC_018226.1	Swine_pasivirus_1,_complete_genome	ID_1735
NC_018382.1	Orthohepevirus_D_isolate_BatHEV/BS7/GE/2009,_complete_genome	ID_1736
NC_018399.1	Sibine_fusca_densovirus,_complete_genome	ID_1737
NC_018400.1	Turkey_gallivirus,_complete_genome	ID_1738
NC_018401.1	Gyrovirus_4,_complete_genome	ID_1739
NC_018450.1	Papilio_polyxenes_densovirus,_complete_genome	ID_1740
NC_018459.1	Aino_virus_Gn-Gc-NSm_gene_for_M_polyprotein,_segment_M,_genomic_RNA,_isolate_38K	ID_1741
NC_018460.1	Aino_virus_N_and_NSs_genes,_segment_S,_genomic_RNA,_isolate_38K	ID_1742
NC_018461.1	Sathuperi_virus_RdRp_gene_for_RNA-dependent_RNA_polymerase,_segment_L,_genomic_RNA	ID_1743
NC_018462.1	Sathuperi_virus_N_and_NSs_genes,_segment_S,_genomic_RNA	ID_1744
NC_018463.1	Shamonda_virus_RdRp_gene_for_RNA-dependent_RNA_polymerase,_segment_L,_genomic_RNA,_isolate_Ib_An_5550	ID_1745
NC_018464.1	Shamonda_virus_N_and_NSs_genes,_segment_S,_genomic_RNA,_isolate_Ib_An_5550	ID_1746
NC_018465.1	Aino_virus_RdRp_gene_for_RNA-dependent_RNA_polymerase,_segment_L,_genomic_RNA,_isolate_38K	ID_1747
NC_018466.1	Sathuperi_virus_Gn-Gc-NSm_gene_for_M_polyprotein,_segment_M,_genomic_RNA	ID_1748
NC_018467.1	Shamonda_virus_Gn-Gc-NSm_gene_for_M_polyprotein,_segment_M,_genomic_RNA,_isolate_Ib_An_5550	ID_1749
NC_018476.1	Simbu_virus_RdRp_gene_for_RNA-dependent_RNA_polymerase,_segment_L,_genomic_RNA,_isolate_SA_Ar_53	ID_1750
NC_018477.1	Simbu_virus_N_and_NSs_genes,_segment_S,_genomic_RNA,_isolate_SA_Ar_53	ID_1751
NC_018478.1	Simbu_virus_Gn-Gc-NSm_gene_for_M_polyprotein,_segment_M,_genomic_RNA,_isolate_SA_Ar_53	ID_1752
NC_018481.1	CAS_virus_segment_S,_complete_genome	ID_1753
NC_018482.1	Golden_Gate_virus_segment_L,_complete_genome	ID_1754
NC_018483.1	Golden_Gate_virus_segment_S,_complete_genome	ID_1755
NC_018484.1	CAS_virus_segment_L,_complete_genome	ID_1756
NC_018504.1	Apocheima_cinerarium_nucleopolyhedrovirus,_complete_genome	ID_1757
NC_018506.1	Bluegill_picornavirus_isolate_04-032,_complete_genome	ID_1758
NC_018575.1	Crocuta_crocuta_papillomavirus_1,_complete_genome	ID_1759
NC_018615.1	Eilat_virus_isolate_EO329,_complete_genome	ID_1760
NC_018629.1	Ikoma_lyssavirus,_complete_genome	ID_1761
NC_018668.1	Bovine_hungarovirus_1_strain_BHUV1/2008/HUN,_complete_genome	ID_1762
NC_018702.1	Murine_astrovirus,_complete_genome	ID_1763
NC_018710.1	Lunk_virus_NKS-1_segment_S,_complete_genome	ID_1764
NC_018711.1	Lunk_virus_NKS-1_segment_L,_complete_genome	ID_1765
NC_018713.1	Pestivirus_strain_Aydin/04-TR,_complete_genome	ID_1766
NC_018862.1	Dragonfly-associated_microphage_1,_complete_genome	ID_1767
NC_018875.1	Epinotia_aporema_granulovirus,_complete_genome	ID_1768
NC_018871.1	Rousettus_bat_coronavirus_HKU10,_complete_genome	ID_1769
NC_018874.1	Abalone_herpesvirus_Victoria/AUS/2009,_complete_genome	ID_1770
NC_019023.1	Human_papillomavirus_type_166_isolate_KC9,_complete_genome	ID_1771
NC_019026.1	Astrovirus_VA3_isolate_VA3/human/Vellore/28054/2005,_complete_genome	ID_1772
NC_019027.1	Astrovirus_VA4_isolate_VA4/human/Nepal/s5363,_complete_genome	ID_1773
NC_019028.1	Astrovirus_MLB3_isolate_MLB3/human/Vellore/26564/2004,_complete_genome	ID_1774
NC_019491.1	Cyprinid_herpesvirus_1_strain_NG-J1,_complete_genome	ID_1775
NC_019492.1	Pseudoplusia_includens_densovirus,_complete_genome	ID_1776
NC_019494.1	Porcine_astrovirus_3_isolate_US-MO123,_complete_genome	ID_1777
NC_019495.1	Cyprinid_herpesvirus_2_strain_ST-J1,_complete_genome	ID_1778
NC_019531.1	Avian_paramyxovirus_4_strain_APMV-4/duck/Delaware/549227/2010,_complete_genome	ID_1779
NC_019559.1	Murid_herpesvirus_8_isolate_England,_complete_genome	ID_1780
NC_019712.1	Mink_calicivirus,_complete_genome	ID_1781
NC_019844.1	Chlorocebus_pygerythrus_polyomavirus_1_DNA,_complete_genome,_isolate:_VMS96	ID_1782
NC_019850.1	Piliocolobus_rufomitratus_polyomavirus_1_isolate_4601,_complete_genome	ID_87
NC_019851.1	Macaca_fascicularis_polyomavirus_1,_complete_genome	ID_1783
NC_019852.1	Canine_papillomavirus_14_from_Switzerland,_complete_genome	ID_1784
NC_019853.1	Ateles_paniscus_polyomavirus_1,_complete_genome	ID_1785
NC_019855.1	Pan_troglodytes_polyomavirus_4_isolate_3161,_complete_genome	ID_1786
NC_019856.1	Pan_troglodytes_polyomavirus_5_isolate_3147,_complete_genome	ID_1787
NC_019857.1	Pan_troglodytes_polyomavirus_6_isolate_5743,_complete_genome	ID_1788
NC_019858.1	Pan_troglodytes_polyomavirus_7_isolate_6350,_complete_genome	ID_1789
NC_019945.1	Thysanoplusia_orichalcea_NPV_isolate_p2,_complete_genome	ID_1790
NC_020065.1	Chaerephon_polyomavirus_1_isolate_KY397,_complete_genome	ID_1791
NC_020066.1	Otomops_polyomavirus_KY156,_complete_genome	ID_1792
NC_020067.1	Cardioderma_polyomavirus_isolate_KY336,_complete_genome	ID_1793
NC_020068.1	Eidolon_polyomavirus_1_isolate_KY270,_complete_genome	ID_1794
NC_020069.1	Miniopterus_africanus_polyomavirus_1_isolate_KY369,_complete_genome	ID_1795
NC_020070.1	Pteronotus_davyi_polyomavirus_1_isolate_GTM203,_complete_genome	ID_1796
NC_020071.1	Otomops_polyomavirus_KY157,_complete_genome	ID_1797
NC_020074.1	Bovine_adenovirus_6_strain_671130,_complete_genome	ID_1798
NC_017843.2	Labidocera_aestiva_circovirus,_complete_genome	ID_1799
NC_020099.1	Acartia_tonsa_copepod_circovirus_isolate_154_D11,_complete_genome	ID_1800
NC_020104.1	Acanthamoeba_polyphaga_moumouvirus,_complete_genome	ID_1801
NC_020106.1	STL_polyomavirus_strain_MA138,_complete_genome	ID_1802
NC_020206.1	Florida_woods_cockroach-associated_cyclovirus_isolate_GS140,_complete_genome	ID_1803
NC_020084.1	Equus_ferus_caballus_papillomavirus_type_5,_complete_genome	ID_1804
NC_020085.1	Equus_ferus_caballus_papillomavirus_type_4,_complete_genome	ID_1805
NC_020231.1	Caviid_herpesvirus_2_strain_21222,_complete_genome	ID_1806
NC_020440.1	Melaka_orthoreovirus_segment_L3,_complete_sequence	ID_32
NC_020441.1	Melaka_orthoreovirus_segment_M1,_complete_sequence	ID_18
NC_020442.1	Melaka_orthoreovirus_segment_M2,_complete_sequence	ID_81
NC_020443.1	Melaka_orthoreovirus_segment_M3,_complete_sequence	ID_33
NC_020444.1	Melaka_orthoreovirus_segment_S2,_complete_sequence	ID_19
NC_020446.1	Melaka_orthoreovirus_segment_S4,_complete_sequence	ID_20
NC_020447.1	Melaka_orthoreovirus_segment_L2,_complete_sequence	ID_31
NC_020448.1	Melaka_orthoreovirus_segment_S1,_complete_sequence	ID_1807
NC_020439.1	Melaka_orthoreovirus_segment_L1,_complete_sequence	ID_30
NC_020445.1	Melaka_orthoreovirus_segment_S3,_complete_sequence	ID_21
NC_020470.1	Andean_potato_latent_virus,_complete_genome	ID_1808
NC_020471.1	Andean_potato_mild_mosaic_virus_isolate_Hu,_complete_genome	ID_1809
NC_020472.1	Gastropod_associated_circular_ssDNA_virus_strain_chc,_complete_genome	ID_1810
NC_020485.1	Simian_adenovirus_20_strain_ATCC_VR-541,_complete_genome	ID_1811
NC_020498.1	TTV-like_mini_virus_isolate_TTMV_LY1,_complete_genome	ID_1812
NC_020499.1	Canine_bocavirus_1_isolate_Con-161,_complete_genome	ID_1813
NC_020500.1	Equine_papillomavirus_type_6,_complete_genome	ID_1814
NC_020501.1	Equus_ferus_caballus_papillomavirus_type_7,_complete_genome	ID_1815
NC_020803.1	Perch_rhabdovirus_isolate_PRV_nucleocapsid_(N),_phosphoprotein_(P),_matrix_protein_(M),_glycoprotein_(G),_and_RNA_dependant_RNA_polymerase_(L)_genes,_complete_cds	ID_1816
NC_020804.1	Tibrogargan_virus_strain_CS132,_complete_genome	ID_1817
NC_020805.1	Chandipura_virus_isolate_CIN_0451,_complete_genome	ID_1818
NC_020806.1	Isfahan_virus_N_gene,_P_gene,_M_gene,_G_gene_and_L_gene,_genomic_RNA	ID_1819
NC_020807.1	Lagos_bat_virus_isolate_0406SEN,_complete_genome	ID_1820
NC_020808.1	Aravan_virus,_complete_genome	ID_1821
NC_020809.1	Irkut_virus,_complete_genome	ID_22
NC_020810.1	Duvenhage_virus_isolate_86132SA,_complete_genome	ID_1822
NC_020881.1	Long-fingered_bat_hepatitis_B_virus_isolate_776,_complete_genome	ID_1823
NC_020890.1	Human_polyomavirus_12_strain_hu1403,_complete_genome	ID_1824
NC_020899.1	Hana_virus_strain_A4/CI/2004,_complete_genome	ID_1825
NC_020900.1	Meno_virus_strain_E9/CI/2004,_complete_genome	ID_1826
NC_020901.1	Nse_virus_strain_F24/CI/2004,_complete_genome	ID_1827
NC_020902.1	Equine_Pegivirus_1_isolate_C0035,_complete_genome	ID_1828
NC_020904.1	Canine_circovirus_isolate_UCD1-1698,_complete_genome	ID_1829
NC_020927.1	Bombyx_mori_densovirus_3_isolate_VD2,_complete_genome	ID_74
NC_020928.1	Bombyx_mori_densovirus_3_isolate_VD1,_complete_genome	ID_75
NC_021069.1	Mosquito_flavivirus_isolate_LSFlaviV-A20-09,_complete_genome	ID_1830
NC_021074.1	Acheta_domesticus_volvovirus_isolate_AdVVV-Japan,_complete_genome	ID_1831
NC_021153.1	Rodent_hepacivirus_isolate_RHV-339,_complete_genome	ID_1832
NC_021154.1	Rodent_pegivirus_isolate_CC61,_complete_genome	ID_1833
NC_021168.1	Simian_adenovirus_C_isolate_BaAdV-2,_complete_genome	ID_1834
NC_021178.1	Canine_picodicistrovirus_strain_209,_complete_genome	ID_1835
NC_008250.2	Duck_hepatitis_A_virus_1_strain_R85952,_complete_genome	ID_1836
NC_020487.1	Titi_monkey_adenovirus_ECC-2011,_complete_genome	ID_1837
NC_020474.2	Elephantid_herpesvirus_1,_complete_genome	ID_1838
NC_021201.1	Turkey_hepatitis_virus_2993D_polyprotein_gene,_complete_cds	ID_1839
NC_021206.1	Bat_associated_circovirus_2_isolate_XOR7,_complete_genome	ID_1840
NC_021220.1	Enterovirus_F_strain_BEV-261_polyprotein_gene,_complete_cds	ID_1841
NC_021221.1	Fowl_adenovirus_5_strain_340,_complete_genome	ID_1842
NC_021246.1	Mythimna_separata_entomopoxvirus_'L',_complete_genome	ID_1843
NC_021247.1	Adoxophyes_honmai_enomopoxvirus_'L',_complete_genome	ID_1844
NC_021248.1	Choristoneura_biennis_entomopoxvirus_'L',_complete_genome	ID_1845
NC_021249.1	Choristoneura_rosaceana_entomopoxvirus_'L',_complete_genome	ID_1846
NC_021242.1	Lone_Star_virus_isolate_TMA_1381_segment_L,_complete_sequence	ID_1847
NC_021243.1	Lone_Star_virus_isolate_TMA_1381_segment_M,_complete_sequence	ID_1848
NC_021244.1	Lone_Star_virus_isolate_TMA_1381_segment_S,_complete_sequence	ID_1849
NC_021472.1	Felis_catus_papillomavirus-3,_complete_genome	ID_1850
NC_021483.1	Human_papillomavirus_type_154_isolate_PV77,_complete_genome	ID_1851
NC_021482.1	Sebokele_virus_1_ORF1_gene_for_polyprotein,_genomic_RNA,_strain_1	ID_1852
NC_021541.1	Human_rotavirus_B_strain_Bang373_RNA_dependent_RNA_polymerase_(VP1)_mRNA,_complete_cds	ID_1853
NC_021542.1	Human_rotavirus_B_strain_Bang373_outer_capsid_protein_(VP7)_gene,_complete_cds	ID_1854
NC_021543.1	Human_rotavirus_B_strain_Bang373_outer_capsid_protein_(VP4)_gene,_complete_cds	ID_1855
NC_021544.1	Human_rotavirus_B_strain_Bang373_inner_capsid_protein_(VP6)_gene,_complete_cds	ID_1856
NC_021545.1	Human_rotavirus_B_strain_Bang373_inner_capsid_protein_(VP2)_gene,_complete_cds	ID_1857
NC_021546.1	Human_rotavirus_B_strain_Bang373_nonstructural_protein_1-1_(NSP1-1),_nonstructural_protein_1-2_(NSP1-2),_and_nonstructural_protein_1-3_(NSP1-3)_genes,_complete_cds	ID_1858
NC_021547.1	Human_rotavirus_B_strain_Bang373_nonstructural_protein_(NSP3)_gene,_complete_cds	ID_1859
NC_021548.1	Human_rotavirus_B_strain_Bang373_nonstructural_protein_(NSP2)_gene,_complete_cds	ID_1860
NC_021549.1	Human_rotavirus_B_strain_Bang373_nonstructural_protein_(NSP5)_gene,_complete_cds	ID_1861
NC_021550.1	Human_rotavirus_B_strain_Bang373_nonstructural_protein_(NSP4)_gene,_complete_cds	ID_1862
NC_021551.1	Human_rotavirus_B_strain_Bang373_VP3_(VP3)_mRNA,_complete_cds	ID_1863
NC_021566.1	Nilaparvata_lugens_honeydew_virus-2_genomic_RNA,_complete_genome,_isolate:_Izumo	ID_1864
NC_021567.1	Nilaparvata_lugens_honeydew_virus-3_genomic_RNA,_complete_genome,_isolate:_Kagoshima	ID_1865
NC_021568.1	Human_cyclovirus_VS5700009,_complete_genome	ID_1866
NC_021580.1	Rotavirus_G_chicken/03V0567/DEU/2003_segment_2,_complete_sequence	ID_1867
NC_021581.1	Rotavirus_G_chicken/03V0567/DEU/2003_segment_3,_complete_sequence	ID_1868
NC_021582.1	Rotavirus_G_chicken/03V0567/DEU/2003_segment_9,_complete_sequence	ID_1869
NC_021583.1	Rotavirus_G_chicken/03V0567/DEU/2003_segment_5,_complete_sequence	ID_1870
NC_021584.1	Rotavirus_G_chicken/03V0567/DEU/2003_segment_8,_complete_sequence	ID_1871
NC_021585.1	Rotavirus_G_chicken/03V0567/DEU/2003_segment_7,_complete_sequence	ID_1872
NC_021586.1	Rotavirus_G_chicken/03V0567/DEU/2003_segment_10,_complete_sequence	ID_1873
NC_021587.1	Rotavirus_G_chicken/03V0567/DEU/2003_segment_11,_complete_sequence	ID_1874
NC_021588.1	Rotavirus_G_chicken/03V0567/DEU/2003_segment_6,_complete_sequence	ID_1875
NC_021589.1	Rotavirus_G_chicken/03V0567/DEU/2003_segment_4,_complete_sequence	ID_1876
NC_021590.1	Rotavirus_G_chicken/03V0567/DEU/2003_segment_1,_complete_sequence	ID_1877
NC_001493.2	Ictalurid_herpesvirus_1_strain_Auburn_1,_complete_genome	ID_1878
NC_021625.1	Rotavirus_F_chicken/03V0568/DEU/2003_segment_1,_complete_sequence	ID_1879
NC_021626.1	Rotavirus_F_chicken/03V0568/DEU/2003_segment_2,_complete_sequence	ID_1880
NC_021627.1	Rotavirus_F_chicken/03V0568/DEU/2003_segment_9,_complete_sequence	ID_1881
NC_021628.1	Rotavirus_F_chicken/03V0568/DEU/2003_segment_8,_complete_sequence	ID_1882
NC_021629.1	Rotavirus_F_chicken/03V0568/DEU/2003_segment_10,_complete_sequence	ID_1883
NC_021630.1	Rotavirus_F_chicken/03V0568/DEU/2003_segment_4,_complete_sequence	ID_1884
NC_021631.1	Rotavirus_F_chicken/03V0568/DEU/2003_segment_3,_complete_sequence	ID_1885
NC_021632.1	Rotavirus_F_chicken/03V0568/DEU/2003_segment_5,_complete_sequence	ID_1886
NC_021633.1	Rotavirus_F_chicken/03V0568/DEU/2003_segment_7,_complete_sequence	ID_1887
NC_021634.1	Rotavirus_F_chicken/03V0568/DEU/2003_segment_11,_complete_sequence	ID_1888
NC_021635.1	Rotavirus_F_chicken/03V0568/DEU/2003_segment_6,_complete_sequence	ID_1889
NC_018381.2	Persimmon_virus_A_viral_cRNA,_complete_genome,_clone:_Kaki13-14	ID_1890
NC_021851.1	Tomato_blistering_mosaic_virus_isolate_SC50,_complete_genome	ID_1891
NC_021901.1	Invertebrate_iridovirus_22_complete_genome	ID_1892
NC_021924.1	Choristoneura_rosaceana_alphabaculovirus,_complete_genome	ID_1893
NC_021928.1	Human_parainfluenza_virus_4a_viral_cRNA,_complete_genome,_strain:_M-25	ID_1894
NC_021930.1	Rangifer_tarandus_papillomavirus_2_isolate_RtPV2,_complete_genome	ID_1895
NC_021923.1	Hemileuca_sp._nucleopolyhedrovirus,_complete_genome	ID_1896
NC_001906.3	Hendra_virus,_complete_genome	ID_1897
NC_022037.1	Brazoran_virus_segment_S,_complete_sequence	ID_1898
NC_022038.1	Brazoran_virus_segment_M,_complete_sequence	ID_1899
NC_022039.1	Brazoran_virus_segment_L,_complete_sequence	ID_1900
NC_022089.1	Parvovirus_NIH-CQV_putative_15-kDa_protein,_putative_replication_associated_protein_(rep),_and_putative_capsid_protein_(cap)_genes,_complete_cds	ID_1901
NC_022095.1	Human_papillomavirus_type_179_complete_genome,_isolate_SIBX16	ID_1902
NC_004763.2	African_green_monkey_polyomavirus,_complete_genome	ID_23
NC_022103.1	Bat_coronavirus_CDPHE15/USA/2006,_complete_genome	ID_1903
NC_022104.1	Porcine_partetravirus_strain_FMV10-1437266,_complete_genome	ID_24
NC_005881.2	Ostreid_herpesvirus_1,_complete_genome	ID_1904
NC_022233.1	Porcine_cytomegalovirus_strain_BJ09,_complete_genome	ID_1905
NC_022249.1	Feline_astrovirus_2_strain_1637F,_complete_genome	ID_1906
NC_022253.1	Mustela_putorius_papillomavirus_1_isolate_MpPV1,_complete_genome	ID_1907
NC_022266.1	Simian_adenovirus_18,_complete_genome	ID_1908
NC_019854.2	Cebus_albifrons_polyomavirus_1,_complete_genome	ID_1909
NC_022332.1	Eel_picornavirus_1_strain_F15/05,_complete_genome	ID_1910
NC_022373.1	Felis_catus_papillomavirus_4_isolate_MY-3,_complete_genome	ID_1911
NC_022518.1	Human_endogenous_retrovirus_K113_complete_genome	ID_1912
NC_022519.1	African_elephant_polyomavirus_1,_complete_genome	ID_1913
NC_022553.1	Wallal_virus_isolate_927_segment_1,_complete_sequence	ID_1914
NC_022554.1	Wallal_virus_isolate_927_segment_2,_complete_sequence	ID_1915
NC_022555.1	Wallal_virus_isolate_927_segment_3,_complete_sequence	ID_1916
NC_022556.1	Wallal_virus_isolate_927_segment_5,_complete_sequence	ID_1917
NC_022557.1	Wallal_virus_isolate_927_segment_7,_complete_sequence	ID_1918
NC_022558.1	Wallal_virus_isolate_927_segment_9,_complete_sequence	ID_1919
NC_022559.1	Wallal_virus_isolate_927_segment_10,_complete_sequence	ID_1920
NC_022560.1	Wallal_virus_isolate_927_segment_4,_complete_sequence	ID_1921
NC_022561.1	Wallal_virus_isolate_927_segment_6,_complete_sequence	ID_1922
NC_022562.1	Wallal_virus_isolate_927_segment_8,_complete_sequence	ID_1923
NC_022564.1	Acheta_domesticus_mini_ambidensovirus_isolate_Kalamazoo,_complete_genome	ID_1924
NC_022580.1	Drosophila_obscura_sigma_virus_10A,_complete_genome	ID_1925
NC_022581.1	Eel_Virus_European_X_complete_genome,_viral_cRNA,_isolate_153311	ID_1926
NC_022595.1	Murrumbidgee_virus_isolate_934_segment_L,_complete_sequence	ID_1927
NC_022596.1	Murrumbidgee_virus_isolate_934_segment_M,_complete_sequence	ID_1928
NC_022597.1	Murrumbidgee_virus_isolate_934_segment_S,_complete_sequence	ID_1929
NC_022611.1	Halyomorpha_halys_virus_isolate_Beltsville,_complete_genome	ID_1930
NC_022612.1	Turkey_adenovirus_4_isolate_TNI1,_complete_genome	ID_1931
NC_022613.1	Turkey_adenovirus_5_isolate_1277BT,_complete_genome	ID_1932
NC_022620.1	Mobuck_virus_strain_12-2_segment_2,_complete_sequence	ID_1933
NC_022621.1	Mobuck_virus_strain_12-2_segment_4,_complete_sequence	ID_1934
NC_022622.1	Mobuck_virus_strain_12-2_segment_6,_complete_sequence	ID_1935
NC_022623.1	Mobuck_virus_strain_12-2_segment_7,_complete_sequence	ID_1936
NC_022624.1	Mobuck_virus_strain_12-2_segment_9,_complete_sequence	ID_1937
NC_022625.1	Mobuck_virus_strain_12-2_segment_10,_complete_sequence	ID_1938
NC_022626.1	Mobuck_virus_strain_12-2_segment_1,_complete_sequence	ID_1939
NC_022627.1	Mobuck_virus_strain_12-2_segment_3,_complete_sequence	ID_1940
NC_022628.1	Mobuck_virus_strain_12-2_segment_5,_complete_sequence	ID_1941
NC_022629.1	Mobuck_virus_strain_12-2_segment_8,_complete_sequence	ID_1942
NC_022630.1	Razdan_virus_strain_LEIV-Arm2741_segment_L,_complete_sequence	ID_1943
NC_022631.1	Razdan_virus_strain_LEIV-Arm2741_segment_M,_complete_sequence	ID_1944
NC_022632.1	Razdan_virus_strain_LEIV-Arm2741_segment_S,_complete_sequence	ID_1945
NC_022633.1	Changuinola_virus_isolate_CGLV/BE_AN_28873_segment_2,_complete_sequence	ID_1946
NC_022635.1	Changuinola_virus_isolate_CGLV/BE_AN_28873_segment_5,_complete_sequence	ID_1947
NC_022636.1	Changuinola_virus_isolate_CGLV/BE_AN_28873_segment_7,_complete_sequence	ID_1948
NC_022634.1	Changuinola_virus_isolate_CGLV/BE_AN_28873_segment_3,_complete_sequence	ID_1949
NC_022637.1	Changuinola_virus_isolate_CGLV/BE_AN_28873_segment_8,_complete_sequence	ID_1950
NC_022638.1	Changuinola_virus_isolate_CGLV/BE_AN_28873_segment_10,_complete_sequence	ID_1951
NC_022639.1	Changuinola_virus_isolate_CGLV/BE_AN_28873_segment_1,_complete_sequence	ID_1952
NC_022640.1	Changuinola_virus_isolate_CGLV/BE_AN_28873_segment_4,_complete_sequence	ID_1953
NC_022641.1	Changuinola_virus_isolate_CGLV/BE_AN_28873_segment_6,_complete_sequence	ID_1954
NC_022642.1	Changuinola_virus_isolate_CGLV/BE_AN_28873_segment_9,_complete_sequence	ID_1955
NC_022647.1	Mesocricetus_auratus_papillomavirus_1_complete_genome,_isolate_APV10	ID_1956
NC_022646.1	Clostera_anastomosis_granulovirus_Henan,_complete_genome	ID_1957
NC_022748.1	Solenopsis_invicta_densovirus_isolate_SiDNV-Arg,_complete_genome	ID_1958
NC_022755.1	American_bat_vesiculovirus_TFFN-2013_isolate_liver2008,_complete_genome	ID_1959
NC_022787.1	Porcine_torovirus_strain_SH1,_complete_genome	ID_1960
NC_022788.1	Gyrovirus_Tu243,_complete_genome	ID_1961
NC_022789.1	Gyrovirus_Tu789,_complete_genome	ID_1962
NC_022800.1	Feline_bocavirus_2_isolate_POR1,_complete_genome	ID_1963
NC_022802.1	Feline_sakobuvirus_A_isolate_FFUP1,_complete_genome	ID_1964
NC_022892.1	Human_papillomavirus_type_167_isolate_KC10,_complete_genome	ID_1965
NC_022897.1	Penaeus_monodon_circovirus_VN11,_complete_genome	ID_1966
NC_018705.3	Ntaya_virus,_complete_cds	ID_1967
NC_023008.1	Butcherbird_polyomavirus_isolate_AWH19840,_complete_genome	ID_1968
NC_023020.1	Porcine_parvovirus_5_isolate_IA469_clone_1,_complete_genome	ID_1969
NC_023153.1	Citrus_endogenous_pararetrovirus_clone_CB16-3,_complete_genome	ID_1970
NC_023162.1	Carp_picornavirus_1_isolate_F37/06,_complete_genome	ID_1971
NC_023176.1	Porcine_pestivirus_isolate_Bungowannah,_complete_genome	ID_1972
NC_023178.1	Castor_canadensis_papillomavirus_type_1_isolate_CcanPV1,_complete_genome	ID_1973
NC_023021.1	Formica_exsecta_virus_1_isolate_Fex1,_complete_genome	ID_1974
NC_023022.1	Formica_exsecta_virus_2_isolate_Fex2,_complete_genome	ID_1975
NC_023177.1	Choristoneura_murinana_alphabaculovirus_strain_Darmstadt,_complete_genome	ID_1976
NC_022563.1	Squirrel_poxvirus_strain_Red_squirrel_UK_complete_genome	ID_1977
NC_023421.1	Anguilla_anguilla_circovirus_isolate_Ba1,_complete_genome	ID_1978
NC_023422.1	Caprine_kobuvirus_isolate_12Q108,_complete_genome	ID_1979
NC_023424.1	Tyuleniy_virus_strain_LEIV-6C_polyprotein_gene,_complete_cds	ID_1980
NC_023425.1	Orthohepevirus_B,_complete_genome	ID_1981
NC_023426.1	Anomala_cuprea_entomopoxvirus_DNA,_complete_genome,_strain:_CV6M	ID_1982
NC_023427.1	Dragonfly_larvae_associated_circular_virus-1_isolate_DflaCV-1_NZ-PG11-LD,_complete_genome	ID_1983
NC_023428.1	Dragonfly_larvae_associated_circular_virus-2_isolate_DflaCV-2_NZ-PG8-LS,_complete_genome	ID_1984
NC_023429.1	Dragonfly_larvae_associated_circular_virus-3_isolate_DflaCV-3_NZ-PG1-LG,_complete_genome	ID_1985
NC_023430.1	Dragonfly_larvae_associated_circular_virus-4_isolate_DflaCV-4_NZ-PG3-LG,_complete_genome	ID_1986
NC_023431.1	Dragonfly_larvae_associated_circular_virus-5_isolate_DflaCV-5_NZ-PG2-LG,_complete_genome	ID_1987
NC_023432.1	Dragonfly_larvae_associated_circular_virus-6_isolate_DflaCV-6_NZ-PG9-LD,_complete_genome	ID_1988
NC_023433.1	Dragonfly_larvae_associated_circular_virus-7_isolate_DflaCV-7_NZ-PG5-LH,_complete_genome	ID_1989
NC_023434.1	Dragonfly_larvae_associated_circular_virus-8_isolate_DflaCV-8_NZ-PG5-LS,_complete_genome	ID_1990
NC_023435.1	Dragonfly_larvae_associated_circular_virus-9_isolate_DflaCV-9_NZ-PG10-LD,_complete_genome	ID_1991
NC_023436.1	Dragonfly_larvae_associated_circular_virus-10_isolate_DflaCV-10_NZ-XZ1-LH,_complete_genome	ID_1992
NC_023439.1	Kama_virus_strain_LEIV-20776Tat_polyprotein_gene,_complete_cds	ID_1993
NC_023440.1	Wallerfield_virus_strain_TR7904,_complete_genome	ID_1994
NC_023442.1	Buzura_suppressaria_nucleopolyhedrovirus_isolate_Hubei,_complete_genome	ID_1995
NC_023483.1	Antheraea_pernyi_iflavirus_isolate_LnApIV-02,_complete_genome	ID_1996
[truncated: 3,141 more rows]
