# Supplementary material for: A tissue level atlas of the healthy human virome
Source: BMC Biol. 2020 Jun 4;18:55. doi: 10.1186/s12915-020-00785-5 (PMC7269688; doi:10.1186/s12915-020-00785-5)
Supplement: Supplementary file 12 — Additional file 12: Table S7. Information on the prokaryotic genome sequences used in this study. [file 12915_2020_785_MOESM12_ESM.xlsx]

## Sheet: Table S7
Additional file 12: Table S7. Information on the prokaryotic genome sequences used in this study.
Refseq ID	seq_name
NC_013791.2	Bacillus pseudofirmus OF4, complete genome
NC_013792.1	Bacillus pseudofirmus OF4 plasmid pBpOF4-01, complete sequence
NC_013793.1	Bacillus pseudofirmus OF4 plasmid pBpOF4-02, complete sequence
NC_014222.1	Methanococcus voltae A3, complete genome
NC_007164.1	Corynebacterium jeikeium K411 complete genome
NC_003080.1	Corynebacterium jeikeium K411 plasmid pKW4, complete sequence
NC_002620.2	Chlamydia muridarum Nigg, complete genome
NC_002182.1	Chlamydia muridarum Nigg plasmid pMoPn, complete sequence
NC_002488.3	Xylella fastidiosa 9a5c, complete genome
NC_002489.3	Xylella fastidiosa 9a5c plasmid pXF1.3, complete sequence
NC_002490.1	Xylella fastidiosa 9a5c plasmid pXF51, complete sequence
NC_002607.1	Halobacterium sp. NRC-1, complete genome
NC_001869.1	Halobacterium sp. NRC-1 plasmid pNRC100, complete sequence
NC_002608.1	Halobacterium sp. NRC-1 plasmid pNRC200 complete genome
NC_003103.1	Rickettsia conorii str. Malish 7, complete genome
NC_003869.1	Thermoanaerobacter tengcongensis MB4, complete genome
NC_003317.1	Brucella melitensis bv. 1 str. 16M chromosome I, complete sequence
NC_003318.1	Brucella melitensis 16M chromosome II, complete sequence
NC_003413.1	Pyrococcus furiosus DSM 3638, complete genome
NC_003552.1	Methanosarcina acetivorans str. C2A, complete genome
NC_004061.1	Buchnera aphidicola str. Sg (Schizaphis graminum), complete genome
NC_004572.3	Tropheryma whipplei str. Twist, complete genome
NC_003361.3	Chlamydophila caviae GPIC, complete genome
NC_004720.1	Chlamydophila caviae GPIC plasmid pCpGP1, complete sequence
NC_004557.1	Clostridium tetani E88, complete genome
NC_004565.1	Clostridium tetani E88 plasmid pE88, complete sequence
NC_005085.1	Chromobacterium violaceum ATCC 12472, complete genome
NC_004545.1	Buchnera aphidicola str. Bp (Baizongia pistaciae), complete genome
NC_004555.1	Buchnera aphidicola str. Bp (Baizongia pistaciae) plasmid pBBp1, complete sequence
NC_006300.1	Mannheimia succiniciproducens MBEL55E, complete genome
NC_002944.2	Mycobacterium avium subsp. paratuberculosis str. k10, complete genome
NC_004917.1	Helicobacter hepaticus ATCC 51449, complete genome
NC_002940.2	[Haemophilus] ducreyi 35000HP, complete genome
NC_002978.6	Wolbachia endosymbiont of Drosophila melanogaster, complete genome
NC_006142.1	Rickettsia typhi str. Wilmington, complete genome
NC_007295.1	Mycoplasma hyopneumoniae J, complete genome
NC_005877.1	Picrophilus torridus DSM 9790, complete genome
NC_002977.6	Methylococcus capsulatus str. Bath, complete genome
NC_006085.1	Propionibacterium acnes KPA171202, complete genome
NC_006908.1	Mycoplasma mobile 163K complete genome
NC_006833.1	Wolbachia endosymbiont strain TRS of Brugia malayi, complete genome
NC_006512.1	Idiomarina loihiensis L2TR, complete genome
NC_000916.1	Methanothermobacter thermautotrophicus str. Delta H, complete genome
NC_000917.1	Archaeoglobus fulgidus DSM 4304, complete genome
NC_004344.2	Wigglesworthia glossinidia endosymbiont of Glossina brevipalpis DNA, complete genome
NC_003425.1	Wigglesworthia glossinidia endosymbiont of Glossina brevipalpis plasmid pWb1 DNA, complete sequence
NC_003295.1	Ralstonia solanacearum GMI1000 chromosome complete sequence
NC_003296.1	Ralstonia solanacearum GMI1000 megaplasmid complete sequence
NC_004757.1	Nitrosomonas europaea ATCC 19718, complete genome
NC_008260.1	Alcanivorax borkumensis SK2, complete genome
NC_012004.1	Streptococcus uberis 0140J complete genome
NC_003155.5	Streptomyces avermitilis MA-4680 = NBRC 14893 DNA, complete genome
NC_004719.1	Streptomyces avermitilis MA-4680 = NBRC 14893 plasmid SAP1 DNA, complete sequence
NC_006582.1	Bacillus clausii KSM-K16 DNA, complete genome
NC_005303.2	Onion yellows phytoplasma OY-M DNA, complete genome
NC_007168.1	Staphylococcus haemolyticus JCSC1435 DNA, complete genome
NC_007169.1	Staphylococcus haemolyticus JCSC1435 plasmid pSHaeA DNA, complete sequence
NC_007170.1	Staphylococcus haemolyticus JCSC1435 plasmid pSHaeB DNA, complete sequence
NC_007171.1	Staphylococcus haemolyticus JCSC1435 plasmid pSHaeC DNA, complete sequence
NC_006177.1	Symbiobacterium thermophilum IAM 14863 DNA, complete genome
NC_007899.1	Chlamydia felis Fe/C-56 Fe/C-56 DNA, complete genome
NC_007900.1	Chlamydia felis Fe/C-56 Fe/C-56 plasmid pCfe1 DNA, complete sequence
NC_006624.1	Thermococcus kodakarensis KOD1 DNA, complete genome
NC_007626.1	Magnetospirillum magneticum AMB-1 DNA, complete genome
NC_006576.1	Synechococcus elongatus PCC 6301 DNA, complete genome
NC_007350.1	Staphylococcus saprophyticus subsp. saprophyticus ATCC 15305 DNA, complete genome
NC_007351.1	Staphylococcus saprophyticus subsp. saprophyticus ATCC 15305 plasmid pSSP1, complete sequence
NC_007352.1	Staphylococcus saprophyticus subsp. saprophyticus ATCC 15305 plasmid pSSP2, complete sequence
NC_010610.1	Lactobacillus fermentum IFO 3956 DNA, complete genome
NC_012491.1	Brevibacillus brevis NBRC 100599 DNA, complete genome
NC_010376.1	Finegoldia magna ATCC 29328 DNA, complete genome
NC_010371.1	Finegoldia magna ATCC 29328 plasmid pFMC DNA, complete sequence
NC_010617.1	Kocuria rhizophila DC2201 DNA, complete genome
NC_012489.1	Gemmatimonas aurantiaca T-27 DNA, complete genome
NC_009465.1	Candidatus Vesicomyosocius okutanii HA DNA, complete genome
NC_008618.1	Bifidobacterium adolescentis ATCC 15703 DNA, complete genome
NC_010729.1	Porphyromonas gingivalis ATCC 33277 DNA, complete genome
NC_009937.1	Azorhizobium caulinodans ORS 571 DNA, complete genome
NC_010572.1	Streptomyces griseus subsp. griseus NBRC 13350 DNA, complete genome
NC_010296.1	Microcystis aeruginosa NIES-843 DNA, complete genome
NC_012796.1	Desulfovibrio magneticus RS-1 DNA, complete genome
NC_012797.1	Desulfovibrio magneticus RS-1 plasmid pDMC1 DNA, complete genome
NC_012795.1	Desulfovibrio magneticus RS-1 plasmid pDMC2 DNA, complete genome
NC_013799.1	Hydrogenobacter thermophilus TK-6 DNA, complete genome
NC_013939.1	Deferribacter desulfuricans SSM1 DNA, complete genome
NC_013940.1	Deferribacter desulfuricans SSM1 plasmid megaplasmid pDF308 DNA, complete genome
NC_013715.1	Rothia mucilaginosa DY-18 DNA, complete genome
NC_000961.1	Pyrococcus horikoshii OT3 DNA, complete genome
NC_002689.2	Thermoplasma volcanium GSS1 DNA, complete genome
NC_003106.2	Sulfolobus tokodaii str. 7 DNA, complete genome
NC_004432.1	Mycoplasma penetrans HF-2 DNA, complete genome
NC_004193.1	Oceanobacillus iheyensis HTE831 DNA, complete genome
NC_004369.1	Corynebacterium efficiens YS-314 DNA, complete genome
NC_004319.1	Corynebacterium efficiens YS-314 plasmid pCE2 DNA, complete sequence
NC_004320.1	Corynebacterium efficiens YS-314 plasmid pCE3 DNA, complete sequence
NC_005072.1	Prochlorococcus marinus MED4 complete genome
NC_005071.1	Prochlorococcus marinus MIT9313 complete genome
NC_006270.3	Bacillus licheniformis ATCC 14580, complete genome
NC_006677.1	Gluconobacter oxydans 621H, complete genome
NC_006672.1	Gluconobacter oxydans 621H plasmid pGOX1, complete sequence
NC_006673.1	Gluconobacter oxydans 621H plasmid pGOX2, complete sequence
NC_006674.1	Gluconobacter oxydans 621H plasmid pGOX3, complete sequence
NC_006675.1	Gluconobacter oxydans 621H plasmid pGOX4, complete sequence
NC_006676.1	Gluconobacter oxydans 621H plasmid pGOX5, complete sequence
NC_002936.3	Dehalococcoides mccartyi 195, complete genome
NC_003911.12	Ruegeria pomeroyi DSS-3, complete genome
NC_006569.1	Ruegeria pomeroyi DSS-3 megaplasmid, complete sequence
NC_008710.1	Borrelia turicatae 91E135, complete genome
NZ_CP019362.1	Borrelia turicatae 91E135 plasmid cp31, complete sequence
NZ_CP019363.1	Borrelia turicatae 91E135 plasmid cpD, complete sequence
NZ_CP019364.1	Borrelia turicatae 91E135 plasmid lpB34, complete sequence
NZ_CP019365.1	Borrelia turicatae 91E135 plasmid lpE43, complete sequence
NZ_CP019366.1	Borrelia turicatae 91E135 plasmid lpF33.5, complete sequence
NZ_CP019367.1	Borrelia turicatae 91E135 plasmid lpG29, complete sequence
NZ_CP019368.1	Borrelia turicatae 91E135 plasmid lpT39, complete sequence
NZ_CP019369.1	Borrelia turicatae 91E135 plasmid lpU43, complete sequence
NC_007109.1	Rickettsia felis URRWXCal2, complete genome
NC_007110.1	Rickettsia felis URRWXCal2 plasmid pRF, complete sequence
NC_007111.1	Rickettsia felis URRWXCal2 plasmid pRFdelta, complete sequence
NC_007716.1	Aster yellows witches'-broom phytoplasma AYWB, complete genome
NC_007717.1	Aster yellows witches'-broom phytoplasma AYWB plasmid pAYWB-I, complete sequence
NC_007718.1	Aster yellows witches'-broom phytoplasma AYWB plasmid pAYWB-II, complete sequence
NC_007719.1	Aster yellows witches'-broom phytoplasma AYWB plasmid pAYWB-III, complete sequence
NC_007720.1	Aster yellows witches'-broom phytoplasma AYWB plasmid pAYWB-IV, complete sequence
NC_007181.1	Sulfolobus acidocaldarius DSM 639, complete genome
NC_007204.1	Psychrobacter arcticus 273-4, complete genome
NC_003910.7	Colwellia psychrerythraea 34H, complete genome
NC_007940.1	Rickettsia bellii RML369-C, complete genome
NC_007333.1	Thermobifida fusca YX, complete genome
NC_007298.1	Dechloromonas aromatica RCB, complete genome
NC_007335.2	Prochlorococcus marinus str. NATL2A, complete genome
NC_007512.1	Chlorobium luteolum DSM 273, complete genome
NC_007681.1	Methanosphaera stadtmanae DSM 3091, complete genome
NC_007354.1	Ehrlichia canis str. Jake, complete genome
NC_007514.1	Chlorobium chlorochromatii CaD3, complete genome
NC_007520.2	Thiomicrospira crunogena XCL-2, complete genome
NC_007577.1	Prochlorococcus marinus str. MIT 9312, complete genome
NC_007519.1	Desulfovibrio alaskensis G20, complete genome
NC_008095.1	Myxococcus xanthus DK 1622, complete genome
NC_007406.1	Nitrobacter winogradskyi Nb-255, complete genome
NC_007404.1	Thiobacillus denitrificans ATCC 25259, complete genome
NC_007633.1	Mycoplasma capricolum subsp. capricolum ATCC 27343, complete genome
NC_007484.1	Nitrosococcus oceani ATCC 19707, complete genome
NC_007483.1	Nitrosococcus oceani ATCC 19707 plasmid A, complete sequence
NC_009614.1	Bacteroides vulgatus ATCC 8482, complete genome
NC_009615.1	Parabacteroides distasonis ATCC 8503, complete genome
NC_007503.1	Carboxydothermus hydrogenoformans Z-2901, complete genome
NC_007498.2	Pelobacter carbinolicus DSM 2380, complete genome
NC_007517.1	Geobacter metallireducens GS-15, complete genome
NC_007515.1	Geobacter metallireducens GS-15 plasmid, complete genome
NC_007575.1	Sulfurimonas denitrificans DSM 1251, complete genome
NC_007645.1	Hahella chejuensis KCTC 2396, complete genome
NC_007722.1	Erythrobacter litoralis HTCC2594, complete genome
NC_008358.1	Hyphomonas neptunium ATCC 15444, complete genome
NC_007797.1	Anaplasma phagocytophilum HZ, complete genome
NC_007799.1	Ehrlichia chaffeensis str. Arkansas, complete genome
NC_007798.1	Neorickettsia sennetsu strain Miyayama, complete genome
NC_008261.1	Clostridium perfringens ATCC 13124, complete genome
NC_007794.1	Novosphingobium aromaticivorans DSM 12444, complete genome
NC_009426.1	Novosphingobium aromaticivorans DSM 12444 plasmid pNL1, complete sequence
NC_009427.1	Novosphingobium aromaticivorans DSM 12444 plasmid pNL2, complete sequence
NC_007777.1	Frankia casuarinae, complete genome
NC_007778.1	Rhodopseudomonas palustris HaA2, complete genome
NC_007759.1	Syntrophus aciditrophicus SB, complete genome
NC_007796.1	Methanospirillum hungatei JF-1, complete genome
NC_007908.1	Rhodoferax ferrireducens T118, complete genome
NC_007901.1	Rhodoferax ferrireducens T118 plasmid1, complete sequence
NC_007951.1	Paraburkholderia xenovorans LB400 chromosome 1, complete sequence
NC_007952.1	Paraburkholderia xenovorans LB400 chromosome 2, complete sequence
NC_007953.1	Paraburkholderia xenovorans LB400 chromosome 3, complete sequence
NC_007912.1	Saccharophagus degradans 2-40, complete genome
NC_007955.1	Methanococcoides burtonii DSM 6242, complete genome
NC_007925.1	Rhodopseudomonas palustris BisB18, complete genome
NC_007954.1	Shewanella denitrificans OS217, complete genome
NC_007964.1	Nitrobacter hamburgensis X14, complete genome
NC_007959.1	Nitrobacter hamburgensis X14 plasmid 1, complete sequence
NC_007960.1	Nitrobacter hamburgensis X14 plasmid 2, complete sequence
NC_007961.1	Nitrobacter hamburgensis X14 plasmid 3, complete sequence
NC_008508.1	Leptospira borgpetersenii serovar Hardjo-bovis L550 chromosome 1, complete sequence
NC_008509.1	Leptospira borgpetersenii serovar Hardjo-bovis L550 chromosome 2, complete sequence
NC_008048.1	Sphingopyxis alaskensis RB2256, complete genome
NC_008036.1	Sphingopyxis alaskensis RB2256 F plasmid, complete sequence
NC_009850.1	Arcobacter butzleri RM4018, complete genome
NC_008209.1	Roseobacter denitrificans OCh 114, complete genome
NC_008386.1	Roseobacter denitrificans OCh 114 plasmid pTB1, complete sequence
NC_008387.1	Roseobacter denitrificans OCh 114 plasmid pTB2, complete sequence
NC_008388.1	Roseobacter denitrificans OCh 114 plasmid pTB3, complete sequence
NC_008389.1	Roseobacter denitrificans OCh 114 plasmid pTB4, complete sequence
NC_008593.1	Clostridium novyi NT, complete genome
NC_008255.1	Cytophaga hutchinsonii ATCC 33406, complete genome
NC_008148.1	Rubrobacter xylanophilus DSM 9941, complete genome
NC_008228.1	Pseudoalteromonas atlantica T6c, complete genome
NC_008312.1	Trichodesmium erythraeum IMS101, complete genome
NC_008343.2	Granulibacter bethesdensis CGDNIH1, complete genome
NC_009879.1	Rickettsia canadensis str. McKiel, complete genome
NC_008528.1	Oenococcus oeni PSU-1, complete genome
NC_008530.1	Lactobacillus gasseri ATCC 33323, complete genome
NC_008531.1	Leuconostoc mesenteroides subsp. mesenteroides ATCC 8293, complete genome
NC_008496.1	Leuconostoc mesenteroides subsp. mesenteroides ATCC 8293 plasmid pLEUM1, complete sequence
NC_008497.1	Lactobacillus brevis ATCC 367, complete genome
NC_008498.1	Lactobacillus brevis ATCC 367 plasmid 1, complete sequence
NC_008499.1	Lactobacillus brevis ATCC 367 plasmid 2, complete sequence
NC_008525.1	Pediococcus pentosaceus ATCC 25745, complete genome
NC_008268.1	Rhodococcus jostii RHA1, complete genome
NC_008269.1	Rhodococcus jostii RHA1 plasmid pRHL1, complete sequence
NC_008270.1	Rhodococcus jostii RHA1 plasmid pRHL2, complete sequence
NC_008271.1	Rhodococcus jostii RHA1 plasmid pRHL3, complete sequence
NC_008345.1	Shewanella frigidimarina NCIMB 400, complete genome
NC_008346.1	Syntrophomonas wolfei subsp. wolfei str. Goettingen G311, complete genome
NC_008347.1	Maricaulis maris MCS10, complete genome
NC_008344.1	Nitrosomonas eutropha C91, complete genome
NC_008341.1	Nitrosomonas eutropha C91 Plasmid1, complete sequence
NC_008342.1	Nitrosomonas eutropha C91 Plasmid2, complete sequence
NC_008340.1	Alkalilimnicola ehrlichii MLHE-1, complete genome
NC_008435.1	Rhodopseudomonas palustris BisA53, complete genome
NC_008576.1	Magnetococcus marinus MC-1, complete genome
NC_011566.1	Shewanella piezotolerans WP3, complete genome
NC_008711.1	Paenarthrobacter aurescens TC1, complete genome
NC_008712.1	Paenarthrobacter aurescens TC1 plasmid TC1, complete sequence
NC_008713.1	Paenarthrobacter aurescens TC1 plasmid TC2, complete sequence
NC_008554.1	Syntrophobacter fumaroxidans MPOB, complete genome
NC_008578.1	Acidothermus cellulolyticus 11B, complete genome
NC_008609.1	Pelobacter propionicus DSM 2379, complete genome
NC_008607.1	Pelobacter propionicus DSM 2379 plasmid pPRO1, complete sequence
NC_008608.1	Pelobacter propionicus DSM 2379 plasmid pPRO2, complete sequence
NC_008639.1	Chlorobium phaeobacteroides DSM 266, complete genome
NC_008818.1	Hyperthermus butylicus DSM 5456, complete genome
NC_008700.1	Shewanella amazonensis SB2B, complete genome
NC_008709.1	Psychromonas ingrahamii 37, complete genome
NC_008726.1	Mycobacterium vanbaalenii PYR-1, complete genome
NC_009446.1	Dichelobacter nodosus VCS1703A, complete genome
NC_008783.1	Bartonella bacilliformis KC583, complete genome
NC_008781.1	Polaromonas naphthalenivorans CJ2, complete genome
NC_008757.1	Polaromonas naphthalenivorans CJ2 plasmid pPNAP01, complete sequence
NC_008758.1	Polaromonas naphthalenivorans CJ2 plasmid pPNAP02, complete sequence
NC_008759.1	Polaromonas naphthalenivorans CJ2 plasmid pPNAP03, complete sequence
NC_008760.1	Polaromonas naphthalenivorans CJ2 plasmid pPNAP04, complete sequence
NC_008761.1	Polaromonas naphthalenivorans CJ2 plasmid pPNAP05, complete sequence
NC_008762.1	Polaromonas naphthalenivorans CJ2 plasmid pPNAP06, complete sequence
NC_008763.1	Polaromonas naphthalenivorans CJ2 plasmid pPNAP07, complete sequence
NC_008764.1	Polaromonas naphthalenivorans CJ2 plasmid pPNAP08, complete sequence
NC_008786.1	Verminephrobacter eiseniae EF01-2, complete genome
NC_008771.1	Verminephrobacter eiseniae EF01-2 plasmid pVEIS01, complete sequence
NC_008789.1	Halorhodospira halophila SL1, complete genome
NC_008816.1	Prochlorococcus marinus str. AS9601, complete genome
NC_008817.1	Prochlorococcus marinus str. MIT 9515, complete genome
NC_008825.1	Methylibium petroleiphilum PM1, complete genome
NC_008826.1	Methylibium petroleiphilum PM1 plasmid RPME01, complete sequence
NC_009328.1	Geobacillus thermodenitrificans NG80-2, complete genome
NC_009329.1	Geobacillus thermodenitrificans NG80-2 plasmid pLW1071, complete sequence
NC_008942.1	Methanocorpusculum labreanum Z, complete genome
NC_009051.1	Methanoculleus marisnigri JR1, complete genome
NC_009012.1	Ruminiclostridium thermocellum ATCC 27405, complete genome
NC_009092.1	Shewanella loihica PV-4, complete genome
NC_009337.1	Chlorobium phaeovibrioides DSM 265, complete genome
NC_009253.1	Desulfotomaculum reducens MI-1, complete genome
NC_011420.2	Rhodospirillum centenum SW, complete genome
NC_011989.1	Agrobacterium vitis S4 chromosome 1, complete sequence
NC_011988.1	Agrobacterium vitis S4 chromosome 2, complete sequence
NC_011986.1	Agrobacterium vitis S4 plasmid pAtS4a, complete sequence
NC_011991.1	Agrobacterium vitis S4 plasmid pAtS4b, complete sequence
NC_011984.1	Agrobacterium vitis S4 plasmid pAtS4c, complete sequence
NC_011981.1	Agrobacterium vitis S4 plasmid pAtS4e, complete sequence
NC_011982.1	Agrobacterium vitis S4 plasmid pTiS4, complete sequence
NC_009379.1	Polynucleobacter asymbioticus QLW-P1DMWA-1, complete genome
NC_009428.1	Rhodobacter sphaeroides ATCC 17025, complete genome
NC_009429.1	Rhodobacter sphaeroides ATCC 17025 plasmid pRSPA01, complete sequence
NC_009430.1	Rhodobacter sphaeroides ATCC 17025 plasmid pRSPA02, complete sequence
NC_009431.1	Rhodobacter sphaeroides ATCC 17025 plasmid pRSPA03, complete sequence
NC_009432.1	Rhodobacter sphaeroides ATCC 17025 plasmid pRSPA04, complete sequence
NC_009433.1	Rhodobacter sphaeroides ATCC 17025 plasmid pRSPA05, complete sequence
NC_009380.1	Salinispora tropica CNB-440, complete genome
NC_009706.1	Clostridium kluyveri DSM 555, complete genome
NC_009466.1	Clostridium kluyveri DSM 555 plasmid pCKL555A, complete sequence
NC_009515.1	Methanobrevibacter smithii ATCC 35061, complete genome
NC_009437.1	Caldicellulosiruptor saccharolyticus DSM 8903, complete genome
NC_009439.1	Pseudomonas mendocina ymp, complete genome
NC_009440.1	Metallosphaera sedula DSM 5348, complete genome
NC_009441.1	Flavobacterium johnsoniae UW101, complete genome
NC_009483.1	Geobacter uraniireducens Rf4, complete genome
NC_009511.1	Sphingomonas wittichii RW1, complete genome
NC_009507.1	Sphingomonas wittichii RW1 plasmid pSWIT01, complete sequence
NC_009508.1	Sphingomonas wittichii RW1 plasmid pSWIT02, complete sequence
NC_009513.1	Lactobacillus reuteri DSM 20016, complete genome
NC_009616.1	Thermosipho melanesiensis BI429, complete genome
NC_009633.1	Alkaliphilus metalliredigens QYMF, complete genome
NC_009785.1	Streptococcus gordonii str. Challis substr. CH1, complete genome
NC_009634.1	Methanococcus vannielii SB, complete genome
NC_009635.1	Methanococcus aeolicus Nankai-3, complete genome
NC_009637.1	Methanococcus maripaludis C7, complete genome
NC_009655.1	Actinobacillus succinogenes 130Z, complete genome
NC_011144.1	Phenylobacterium zucineum HLK1, complete genome
NC_011143.1	Phenylobacterium zucineum HLK1 plasmid, complete sequence
NC_009664.2	Kineococcus radiotolerans SRS30216, complete genome
NC_009806.1	Kineococcus radiotolerans SRS30216 plasmid pKRAD01, complete sequence
NC_009660.1	Kineococcus radiotolerans SRS30216 plasmid pKRAD02, complete sequence
NC_009667.1	Ochrobactrum anthropi ATCC 49188 chromosome 1, complete sequence
NC_009668.1	Ochrobactrum anthropi ATCC 49188 chromosome 2, complete sequence
NC_009669.1	Ochrobactrum anthropi ATCC 49188 plasmid pOANT01, complete sequence
NC_009670.1	Ochrobactrum anthropi ATCC 49188 plasmid pOANT02, complete sequence
NC_009671.1	Ochrobactrum anthropi ATCC 49188 plasmid pOANT03, complete sequence
NC_009672.1	Ochrobactrum anthropi ATCC 49188 plasmid pOANT04, complete sequence
NC_009674.1	Bacillus cytotoxicus NVH 391-98, complete genome
NC_009673.1	Bacillus cytotoxicus NVH 391-98 plasmid pBC9801, complete sequence
NC_009715.2	Campylobacter curvus 525.92, complete genome
NC_009718.1	Fervidobacterium nodosum Rt17-B1, complete genome
NC_009719.1	Parvibaculum lavamentivorans DS-1, complete genome
NC_009714.1	Campylobacter hominis ATCC BAA-381, complete genome
NC_009713.1	Campylobacter hominis ATCC BAA-381 plasmid pCH4, complete sequence
NC_009712.1	Methanoregula boonei 6A8, complete genome
NC_009720.1	Xanthobacter autotrophicus Py2, complete genome
NC_009717.1	Xanthobacter autotrophicus Py2 plasmid pXAUT01, complete sequence
NC_010602.1	Leptospira biflexa serovar Patoc strain 'Patoc 1 (Paris)' chromosome I, complete sequence
NC_010843.1	Leptospira biflexa serovar Patoc strain 'Patoc 1 (Paris)' chromosome II, complete sequence
NC_010844.1	Leptospira biflexa serovar Patoc strain 'Patoc 1 (Paris)' plasmid p74, complete sequence
NC_009783.1	Vibrio campbellii ATCC BAA-1116 chromosome I, complete sequence
NC_009784.1	Vibrio campbellii ATCC BAA-1116 chromosome II, complete sequence
NC_009777.1	Vibrio campbellii ATCC BAA-1116 plasmid pVIBHAR, complete sequence
NC_009767.1	Roseiflexus castenholzii DSM 13941, complete genome
NC_009828.1	Pseudothermotoga lettingae TMO, complete genome
NC_009776.1	Ignicoccus hospitalis KIN4/I, complete genome
NC_009831.1	Shewanella sediminis HAW-EB3, complete genome
NC_009925.1	Acaryochloris marina MBIC11017, complete genome
NC_009926.1	Acaryochloris marina MBIC11017 plasmid pREB1, complete sequence
NC_009927.1	Acaryochloris marina MBIC11017 plasmid pREB2, complete sequence
NC_009928.1	Acaryochloris marina MBIC11017 plasmid pREB3, complete sequence
NC_009929.1	Acaryochloris marina MBIC11017 plasmid pREB4, complete sequence
NC_009930.1	Acaryochloris marina MBIC11017 plasmid pREB5, complete sequence
NC_009931.1	Acaryochloris marina MBIC11017 plasmid pREB6, complete sequence
NC_009932.1	Acaryochloris marina MBIC11017 plasmid pREB7, complete sequence
NC_009933.1	Acaryochloris marina MBIC11017 plasmid pREB8, complete sequence
NC_009934.1	Acaryochloris marina MBIC11017 plasmid pREB9, complete sequence
NC_009952.1	Dinoroseobacter shibae DFL 12, complete genome
NC_009955.1	Dinoroseobacter shibae DFL 12 plasmid pDSHI01, complete sequence
NC_009956.1	Dinoroseobacter shibae DFL 12 plasmid pDSHI02, complete sequence
NC_009957.1	Dinoroseobacter shibae DFL 12 plasmid pDSHI03, complete sequence
NC_009958.1	Dinoroseobacter shibae DFL 12 plasmid pDSHI04, complete sequence
NC_009959.1	Dinoroseobacter shibae DFL 12 plasmid pDSHI05, complete sequence
NC_009881.1	Rickettsia akari str. Hartford, complete genome
NC_009953.1	Salinispora arenicola CNS-205, complete genome
NC_009901.1	Shewanella pealeana ATCC 700345, complete genome
NC_009954.1	Caldivirga maquilingensis IC-167, complete genome
NC_009922.1	Alkaliphilus oremlandii OhILAs, complete genome
NC_011529.1	Thermococcus onnurineus NA1, complete genome
NC_009943.1	Desulfococcus oleovorans Hxd3, complete genome
NC_009976.1	Prochlorococcus marinus str. MIT 9211 genome
NC_010003.1	Petrotoga mobilis SJ95, complete genome
NC_010002.1	Delftia acidovorans SPH-1, complete genome
NC_010001.1	Lachnoclostridium phytofermentans ISDg, complete genome
NC_010163.1	Acholeplasma laidlawii PG-8A, complete genome
NC_010168.1	Renibacterium salmoninarum ATCC 33209, complete genome
NC_011978.1	Thermotoga neapolitana DSM 4359, complete genome
NC_010337.2	Heliobacterium modesticaldum Ice1 strain Ice1, complete genome
NC_012039.1	Campylobacter lari RM2100, complete genome
NC_012040.1	Campylobacter lari RM2100 megaplasmid pCL2100, complete sequence
NC_010995.1	Cellvibrio japonicus Ueda107, complete genome
NC_010336.1	Francisella philomiragia subsp. philomiragia ATCC 25017, complete genome
NC_010331.1	Francisella philomiragia subsp. philomiragia ATCC 25017 plasmid pFPHI01, complete sequence
NC_010503.1	Ureaplasma parvum serovar 3 str. ATCC 27815, complete genome
NC_010519.1	Haemophilus somnus 2336, complete genome
NC_010717.2	Xanthomonas oryzae pv. oryzae PXO99A, complete genome
NC_010794.1	Methylacidiphilum infernorum V4, complete genome
NC_011229.1	Borrelia duttonii Ly, complete genome
NC_011224.1	Borrelia duttonii Ly plasmid pl11, partial sequence
NC_011226.1	Borrelia duttonii Ly plasmid pl15, complete sequence
NC_011247.1	Borrelia duttonii Ly plasmid pl165, complete sequence
NC_011257.1	Borrelia duttonii Ly plasmid pl23, partial sequence
NC_011259.1	Borrelia duttonii Ly plasmid pl23b, partial sequence
NC_011261.1	Borrelia duttonii Ly plasmid pl26, complete sequence
NC_011265.1	Borrelia duttonii Ly plasmid pl27, complete sequence
NC_011245.1	Borrelia duttonii Ly plasmid pl28, complete sequence
NC_011262.1	Borrelia duttonii Ly plasmid pl31, complete sequence
NC_011264.1	Borrelia duttonii Ly plasmid pl32, complete sequence
NC_011248.1	Borrelia duttonii Ly plasmid pl35, complete sequence
NC_011249.1	Borrelia duttonii Ly plasmid pl36, partial sequence
NC_011250.1	Borrelia duttonii Ly plasmid pl40, complete sequence
NC_011251.1	Borrelia duttonii Ly plasmid pl41, partial sequence
NC_011254.1	Borrelia duttonii Ly plasmid pl42, complete sequence
NC_011256.1	Borrelia duttonii Ly plasmid pl70, complete sequence
NC_010505.1	Methylobacterium radiotolerans JCM 2831, complete genome
NC_010510.1	Methylobacterium radiotolerans JCM 2831 plasmid pMRAD01, complete sequence
NC_010509.1	Methylobacterium radiotolerans JCM 2831 plasmid pMRAD02, complete sequence
NC_010514.1	Methylobacterium radiotolerans JCM 2831 plasmid pMRAD03, complete sequence
NC_010517.1	Methylobacterium radiotolerans JCM 2831 plasmid pMRAD04, complete sequence
NC_010518.1	Methylobacterium radiotolerans JCM 2831 plasmid pMRAD05, complete sequence
NC_010502.1	Methylobacterium radiotolerans JCM 2831 plasmid pMRAD06, complete sequence
NC_010504.1	Methylobacterium radiotolerans JCM 2831 plasmid pMRAD07, complete sequence
NC_010507.1	Methylobacterium radiotolerans JCM 2831 plasmid pMRAD08, complete sequence
NC_010531.1	Polynucleobacter necessarius subsp. necessarius STIR1, complete genome
NC_010524.1	Leptothrix cholodnii SP-6, complete genome
NC_010581.1	Beijerinckia indica subsp. indica ATCC 9039, complete genome
NC_010580.1	Beijerinckia indica subsp. indica ATCC 9039 plasmid pBIND01, complete sequence
NC_010578.1	Beijerinckia indica subsp. indica ATCC 9039 plasmid pBIND02, complete sequence
NC_010556.1	Exiguobacterium sibiricum 255-15, complete genome
NC_010549.1	Exiguobacterium sibiricum 255-15 plasmid pEXIG01, complete sequence
NC_010550.1	Exiguobacterium sibiricum 255-15 plasmid pEXIG02, complete sequence
NC_010725.1	Methylobacterium populi BJ001, complete genome
NC_010727.1	Methylobacterium populi BJ001 plasmid pMPOP01, complete sequence
NC_010721.1	Methylobacterium populi BJ001 plasmid pMPOP02, complete sequence
NC_010571.1	Opitutus terrae PB90-1, complete genome
NC_010718.1	Natranaerobius thermophilus JW/NM-WN-LF, complete genome
NC_010715.1	Natranaerobius thermophilus JW/NM-WN-LF plasmid pNTHE01, complete sequence
NC_010724.1	Natranaerobius thermophilus JW/NM-WN-LF plasmid pNTHE02, complete sequence
NC_010628.1	Nostoc punctiforme PCC 73102, complete genome
NC_010631.1	Nostoc punctiforme PCC 73102 plasmid pNPUN01, complete sequence
NC_010632.1	Nostoc punctiforme PCC 73102 plasmid pNPUN02, complete sequence
NC_010630.1	Nostoc punctiforme PCC 73102 plasmid pNPUN03, complete sequence
NC_010633.1	Nostoc punctiforme PCC 73102 plasmid pNPUN04, complete sequence
NC_010629.1	Nostoc punctiforme PCC 73102 plasmid pNPUN05, complete sequence
NC_010622.1	Paraburkholderia phymatum STM815 chromosome 1, complete sequence
NC_010623.1	Paraburkholderia phymatum STM815 chromosome 2, complete sequence
NC_010625.1	Paraburkholderia phymatum STM815 plasmid pBPHY01, complete sequence
NC_010627.1	Paraburkholderia phymatum STM815 plasmid pBPHY02, complete sequence
NC_011025.1	Mycoplasma arthritidis 158L3-1, complete genome
NC_010644.1	Elusimicrobium minutum Pei191, complete genome
NC_010674.1	Clostridium botulinum B str. Eklund 17B, complete genome
NC_010680.1	Clostridium botulinum B str. Eklund 17B plasmid pCLL, complete sequence
NC_010682.1	Ralstonia pickettii 12J chromosome 1, complete sequence
NC_010678.1	Ralstonia pickettii 12J chromosome 2, complete sequence
NC_010683.1	Ralstonia pickettii 12J plasmid pRPIC01, complete sequence
NC_010655.1	Akkermansia muciniphila ATCC BAA-835, complete genome
NC_012026.1	Anaplasma marginale str. Florida, complete genome
NC_012108.1	Desulfobacterium autotrophicum HRM2, complete genome
NC_012109.1	Desulfobacterium autotrophicum HRM2 plasmid pHRM2a, complete sequence
NC_010814.1	Geobacter lovleyi SZ, complete genome
NC_010815.1	Geobacter lovleyi SZ plasmid pGLOV01, complete sequence
NC_010803.1	Chlorobium limicola DSM 245, complete genome
NC_011899.1	Halothermothrix orenii H 168, complete genome
NC_011027.1	Chlorobaculum parvum NCIB 8327, complete genome
NC_011026.1	Chloroherpeton thalassium ATCC 35110, complete genome
NC_010831.1	Chlorobium phaeobacteroides BS1, complete genome
NC_012781.1	[Eubacterium] rectale ATCC 33656, complete genome
NC_011059.1	Prosthecochloris aestuarii DSM 271, complete genome
NC_011061.1	Prosthecochloris aestuarii DSM 271 plasmid pPAES01, complete sequence
NC_011060.1	Pelodictyon phaeoclathratiforme BU-1, complete genome
NC_012526.1	Deinococcus deserti VCD115, complete genome
NC_012527.1	Deinococcus deserti VCD115 plasmid 1, complete sequence
NC_012529.1	Deinococcus deserti VCD115 plasmid 2, complete sequence
NC_012528.1	Deinococcus deserti VCD115 plasmid 3, complete sequence
NC_011146.1	Geobacter bemidjiensis Bem, complete genome
NC_011766.1	Desulfurococcus kamchatkensis 1221n, complete genome
NC_011295.1	Coprothermobacter proteolyticus DSM 5265, complete genome
NC_011297.1	Dictyoglomus thermophilum H-6-12, complete genome
NC_012559.1	Laribacter hongkongensis HLHK9, complete genome
NC_011653.1	Thermosipho africanus TCF52B, complete genome
NC_011365.1	Gluconacetobacter diazotrophicus PAl 5, complete genome
NC_011367.1	Gluconacetobacter diazotrophicus PAl 5 plasmid pGDIA01, complete sequence
NC_011369.1	Rhizobium leguminosarum bv. trifolii WSM2304, complete genome
NC_011368.1	Rhizobium leguminosarum bv. trifolii WSM2304 plasmid pRLG201, complete sequence
NC_011366.1	Rhizobium leguminosarum bv. trifolii WSM2304 plasmid pRLG202, complete sequence
NC_011370.1	Rhizobium leguminosarum bv. trifolii WSM2304 plasmid pRLG203, complete sequence
NC_011371.1	Rhizobium leguminosarum bv. trifolii WSM2304 plasmid pRLG204, complete sequence
NC_011769.1	Desulfovibrio vulgaris str. 'Miyazaki F', complete genome
NC_011761.1	Acidithiobacillus ferrooxidans ATCC 23270, complete genome
NC_012438.1	Sulfurihydrogenibium azorense Az-Fu1, complete genome
NC_012440.1	Persephonella marina EX-H1, complete genome
NC_012439.1	Persephonella marina EX-H1 plasmid, complete sequence
NC_011959.1	Thermomicrobium roseum DSM 5159, complete genome
NC_011961.1	Thermomicrobium roseum DSM 5159 plasmid, complete sequence
NC_012115.1	Nautilia profundicola AmH, complete genome
NC_011666.1	Methylocella silvestris BL2, complete genome
NC_014034.1	Rhodobacter capsulatus SB 1003, complete genome
NC_014035.1	Rhodobacter capsulatus SB 1003 plasmid pRCB133, complete sequence
NC_011852.1	Haemophilus parasuis SH0165, complete genome
NC_011830.1	Desulfitobacterium hafniense DCB-2, complete genome
NC_011831.1	Chloroflexus aggregans DSM 9485, complete genome
NC_011832.1	Methanosphaerula palustris E1-9c, complete genome
NC_011901.1	Thioalkalivibrio sulfidiphilus HL-EbGr7, complete genome
NC_011886.1	Pseudarthrobacter chlorophenolicus A6, complete genome
NC_011879.1	Pseudarthrobacter chlorophenolicus A6 plasmid pACHL01, complete sequence
NC_011881.1	Pseudarthrobacter chlorophenolicus A6 plasmid pACHL02, complete sequence
NC_011898.1	[Clostridium] cellulolyticum H10, complete genome
NC_011894.1	Methylobacterium nodulans ORS 2060, complete genome
NC_011892.1	Methylobacterium nodulans ORS 2060 plasmid pMNOD01, complete sequence
NC_011887.1	Methylobacterium nodulans ORS 2060 plasmid pMNOD02, complete sequence
NC_011893.1	Methylobacterium nodulans ORS 2060 plasmid pMNOD03, complete sequence
NC_011895.1	Methylobacterium nodulans ORS 2060 plasmid pMNOD04, complete sequence
NC_011888.1	Methylobacterium nodulans ORS 2060 plasmid pMNOD05, complete sequence
NC_011889.1	Methylobacterium nodulans ORS 2060 plasmid pMNOD06, complete sequence
NC_011890.1	Methylobacterium nodulans ORS 2060 plasmid pMNOD07, complete sequence
NC_011883.1	Desulfovibrio desulfuricans subsp. desulfuricans str. ATCC 27774, complete genome
NC_011891.1	Anaeromyxobacter dehalogenans 2CP-1, complete genome
NC_012029.1	Halorubrum lacusprofundi ATCC 49239 chromosome 1, complete sequence
NC_012028.1	Halorubrum lacusprofundi ATCC 49239 chromosome 2, complete sequence
NC_012030.1	Halorubrum lacusprofundi ATCC 49239 plasmid pHLAC01, complete sequence
NC_011979.1	Geobacter daltonii FRC-32, complete genome
NC_012034.1	Caldicellulosiruptor bescii DSM 6725, complete genome
NC_012036.1	Caldicellulosiruptor bescii DSM 6725 plasmid pATHE01, complete sequence
NC_012037.1	Caldicellulosiruptor bescii DSM 6725 plasmid pATHE02, complete sequence
NC_012589.1	Sulfolobus islandicus L.S.2.15, complete genome
NC_013009.1	Neorickettsia risticii str. Illinois, complete genome
NC_012883.1	Thermococcus sibiricus MM 739, complete genome
NC_012483.1	Acidobacterium capsulatum ATCC 51196, complete genome
NC_012846.1	Bartonella grahamii as4aup, complete genome
NC_012847.1	Bartonella grahamii as4aup plasmid pBGR3, complete sequence
NC_012590.1	Corynebacterium aurimucosum ATCC 700975, complete genome
NC_010813.1	Corynebacterium aurimucosum plasmid pET44827, strain DSM 44827
NC_012997.1	Teredinibacter turnerae T7901, complete genome
NC_012691.1	Tolumonas auensis DSM 9187, complete genome
NC_012669.1	Beutenbergia cavernae DSM 12333, complete genome
NC_013037.1	Dyadobacter fermentans DSM 18053, complete genome
NC_012704.1	Corynebacterium kroppenstedtii DSM 44385, complete genome
NC_012803.1	Micrococcus luteus NCTC 2665, complete genome
NC_013173.1	Desulfomicrobium baculatum DSM 4028, complete genome
NC_013093.1	Actinosynnema mirum DSM 43827, complete genome
NC_013124.1	Acidimicrobium ferrooxidans DSM 10331, complete genome
NC_013162.1	Capnocytophaga ochracea DSM 7271, complete genome
NC_012785.1	Kosmotoga olearia TBF 19.5.1, complete genome
NC_012881.1	Desulfovibrio salexigens DSM 2638, complete genome
NC_014041.1	Zunongwangia profunda SM-A87, complete genome
NC_012917.1	Pectobacterium carotovorum subsp. carotovorum PC1, complete genome
NC_012968.1	Methylotenera mobilis JLW8, complete genome
NC_012969.1	Methylovorus glucosetrophus SIP3-4, complete genome
NC_012970.1	Methylovorus glucosetrophus SIP3-4 plasmid pMsip01, complete sequence
NC_012972.1	Methylovorus glucosetrophus SIP3-4 plasmid pMsip02, complete sequence
NC_012982.1	Hirschia baltica ATCC 49814, complete genome
NC_012983.1	Hirschia baltica ATCC 49814 plasmid pHbal01, complete sequence
NC_013061.1	Pedobacter heparinus DSM 2366, complete genome
NC_013170.1	Cryptobacterium curtum DSM 15641, complete genome
NC_013159.1	Saccharomonospora viridis DSM 43017, complete genome
NC_013165.1	Slackia heliotrinireducens DSM 20476, complete genome
NC_013192.1	Leptotrichia buccalis DSM 1135, complete genome
NC_013169.1	Kytococcus sedentarius DSM 20547, complete genome
NC_013158.1	Halorhabdus utahensis DSM 12940, complete genome
NC_013202.1	Halomicrobium mukohataei DSM 12286, complete genome
NC_013201.1	Halomicrobium mukohataei DSM 12286 plasmid pHmuk01, complete sequence
NC_013156.1	Methanocaldococcus fervens AG86, complete genome
NC_013157.1	Methanocaldococcus fervens AG86 plasmid pMEFER01, complete sequence
NC_013132.1	Chitinophaga pinensis DSM 2588, complete genome
NC_013131.1	Catenulispora acidiphila DSM 44928, complete genome
NC_013174.1	Jonesia denitrificans DSM 20603, complete genome
NC_013166.1	Kangiella koreensis DSM 16069, complete genome
NC_013171.1	Anaerococcus prevotii DSM 20548, complete genome
NC_013164.1	Anaerococcus prevotii DSM 20548 plasmid pAPRE01, complete sequence
NC_013222.1	Robiginitalea biformata HTCC2501, complete genome
NC_013790.1	Methanobrevibacter ruminantium M1, complete genome
NC_013216.1	Desulfotomaculum acetoxidans DSM 771, complete genome
NC_013203.1	Atopobium parvulum DSM 20469, complete genome
NC_013204.1	Eggerthella lenta DSM 2243, complete genome
NC_013205.1	Alicyclobacillus acidocaldarius subsp. acidocaldarius DSM 446, complete genome
NC_013206.1	Alicyclobacillus acidocaldarius subsp. acidocaldarius DSM 446 plasmid pAACI01, complete sequence
NC_013207.1	Alicyclobacillus acidocaldarius subsp. acidocaldarius DSM 446 plasmid pAACI02, complete sequence
NC_013208.1	Alicyclobacillus acidocaldarius subsp. acidocaldarius DSM 446 plasmid pAACI03, complete sequence
NC_013223.1	Desulfohalobium retbaense DSM 5692, complete genome
NC_013224.1	Desulfohalobium retbaense DSM 5692 plasmid pDRET01, complete sequence
NC_013729.1	Kribbella flavida DSM 17836, complete genome
NC_013235.1	Nakamurella multipartita DSM 44233, complete genome
NC_013510.1	Thermomonospora curvata DSM 43183, complete genome
NC_013517.1	Sebaldella termitidis ATCC 33386, complete genome
NC_013518.1	Sebaldella termitidis ATCC 33386 plasmid pSTERM01, complete sequence
NC_013519.1	Sebaldella termitidis ATCC 33386 plasmid pSTERM02, complete sequence
NC_013946.1	Meiothermus ruber DSM 1279, complete genome
NC_013532.1	Anaplasma centrale str. Israel, complete genome
NC_013947.1	Stackebrandtia nassauensis DSM 44728, complete genome
NC_013515.1	Streptobacillus moniliformis DSM 12112, complete genome
NC_013516.1	Streptobacillus moniliformis DSM 12112 plasmid pSMON01, complete sequence
NC_013385.1	Ammonifex degensii KC4, complete genome
NC_013386.1	Ammonifex degensii KC4 plasmid pADEG01, complete sequence
NC_013407.1	Methanocaldococcus vulcanius M7, complete genome
NC_013408.1	Methanocaldococcus vulcanius M7 plasmid pMETVU01, complete sequence
NC_013409.1	Methanocaldococcus vulcanius M7 plasmid pMETVU02, complete sequence
NC_013960.1	Nitrosococcus halophilus Nc4, complete genome
NC_013958.1	Nitrosococcus halophilus Nc4 plasmid pNHAL01, complete sequence
NC_013422.1	Halothiobacillus neapolitanus c2, complete genome
NC_013441.1	Gordonia bronchialis DSM 43247, complete genome
NC_013442.1	Gordonia bronchialis DSM 43247 plasmid pGBRO01, complete sequence
NC_013501.1	Rhodothermus marinus DSM 4252, complete genome
NC_013502.1	Rhodothermus marinus DSM 4252 plasmid pRMAR01, complete sequence
NC_013595.1	Streptosporangium roseum DSM 43021, complete genome
NC_013596.1	Streptosporangium roseum DSM 43021 plasmid pSROS01, complete sequence
NC_013512.1	Sulfurospirillum deleyianum DSM 6946, complete genome
NC_013521.1	Sanguibacter keddieii DSM 10542, complete genome
NC_013520.1	Veillonella parvula DSM 2008, complete genome
NC_013530.1	Xylanimonas cellulosilytica DSM 15894, complete genome
NC_013531.1	Xylanimonas cellulosilytica DSM 15894 plasmid pXCEL01, complete sequence
NC_013523.1	Sphaerobacter thermophilus DSM 20745 chromosome 1, complete sequence
NC_013524.1	Sphaerobacter thermophilus DSM 20745 chromosome 2, complete sequence
NC_013525.1	Thermobaculum terrenum ATCC BAA-798 chromosome 1, complete sequence
NC_013526.1	Thermobaculum terrenum ATCC BAA-798 chromosome 2, complete sequence
NC_013592.1	Dickeya zeae Ech586, complete genome
NC_013893.1	Staphylococcus lugdunensis HKU09-01, complete genome
NC_013720.1	Pirellula staleyi DSM 6068, complete genome
NC_013721.1	Gardnerella vaginalis 409-05, complete genome
NC_013895.2	Mageeibacillus indolicus UPII9-5, complete genome
NC_013739.1	Conexibacter woesei DSM 14684, complete genome
NC_013741.1	Archaeoglobus profundus DSM 5631, complete genome
NC_013742.1	Archaeoglobus profundus DSM 5631 plasmid pArcpr01, complete sequence
NC_013740.1	Acidaminococcus fermentans DSM 20731, complete genome
NC_013743.1	Haloterrigena turkmenica DSM 5511, complete genome
NC_013744.1	Haloterrigena turkmenica DSM 5511 plasmid pHTUR01, complete sequence
NC_013745.1	Haloterrigena turkmenica DSM 5511 plasmid pHTUR02, complete sequence
NC_013746.1	Haloterrigena turkmenica DSM 5511 plasmid pHTUR03, complete sequence
NC_013747.1	Haloterrigena turkmenica DSM 5511 plasmid pHTUR04, complete sequence
NC_013748.1	Haloterrigena turkmenica DSM 5511 plasmid pHTUR05, complete sequence
NC_013749.1	Haloterrigena turkmenica DSM 5511 plasmid pHTUR06, complete sequence
NC_013757.1	Geodermatophilus obscurus DSM 43160, complete genome
NC_013956.2	Pantoea ananatis LMG 20103, complete genome
NC_013851.1	Allochromatium vinosum DSM 180, complete genome
NC_013852.1	Allochromatium vinosum DSM 180 plasmid pALVIN01, complete sequence
NC_013862.1	Allochromatium vinosum DSM 180 plasmid pALVIN02, complete sequence
NC_013849.1	Ferroglobus placidus DSM 10642, complete genome
NC_013894.1	Thermocrinis albus DSM 14484, complete genome
NC_013922.1	Natrialba magadii ATCC 43099, complete genome
NC_013923.1	Natrialba magadii ATCC 43099 plasmid pNMAG01, complete sequence
NC_013924.1	Natrialba magadii ATCC 43099 plasmid pNMAG02, complete sequence
NC_013925.1	Natrialba magadii ATCC 43099 plasmid pNMAG03, complete sequence
NC_013921.1	Thermoanaerobacter italicus Ab9, complete genome
NC_013926.1	Aciduliprofundum boonei T469, complete genome
NC_013967.1	Haloferax volcanii DS2, complete genome
NC_013968.1	Haloferax volcanii DS2 plasmid pHV1, complete sequence
NC_013965.1	Haloferax volcanii DS2 plasmid pHV2, complete sequence
NC_013964.1	Haloferax volcanii DS2 plasmid pHV3, complete sequence
NC_013966.1	Haloferax volcanii DS2 plasmid pHV4, complete sequence
NC_013959.1	Sideroxydans lithotrophicus ES-1, complete genome
NC_013943.1	Denitrovibrio acetiphilus DSM 12809, complete genome
NC_014014.1	Mycoplasma crocodyli MP145, complete genome
NC_014002.1	Methanohalophilus mahii DSM 5219, complete genome
NC_014011.1	Aminobacterium colombiense DSM 12261, complete genome
NC_014008.1	Coraliomargarita akajimensis DSM 45221, complete genome
NC_014033.1	Prevotella ruminicola 23, complete genome
NC_006138.1	Desulfotalea psychrophila LSv54 chromosome
NC_006139.1	Desulfotalea psychrophila LSv54, large plasmid
NC_006140.1	Desulfotalea psychrophila LSv54 small plasmid
NC_006513.1	Azoarcus aromaticum EbN1 complete genome
NC_006823.1	Azoarcus sp. EbN1 plasmid 1
NC_006824.1	Azoarcus sp. EbN1 plasmid 2
NC_005295.2	Ehrlichia ruminantium strain Welgevonden, complete genome
NC_007426.1	Natronomonas pharaonis DSM 2160 complete genome
NC_007427.1	Natronomonas pharaonis DSM 2160 plasmid PL131 complete genome
NC_007428.1	Natronomonas pharaonis DSM 2160 plasmid PL23 complete genome
NC_009138.1	Herminiimonas arsenicoxydans chromosome, complete sequence
NC_010471.1	Leuconostoc citreum KM20, complete genome
NC_010470.1	Leuconostoc citreum KM20 plasmid pLCK1, complete sequence
NC_010466.1	Leuconostoc citreum KM20 plasmid pLCK2, complete sequence
NC_010467.1	Leuconostoc citreum KM20 plasmid pLCK3, complete sequence
NC_010469.1	Leuconostoc citreum KM20 plasmid pLCK4, complete sequence
NC_013198.1	Lactobacillus rhamnosus GG whole genome sequence, strain GG (ATCC 53103)
NC_012470.1	Streptococcus equi subsp. zooepidemicus H70, complete genome
NC_012806.1	Mycoplasma conjunctivae HRC/581T complete genome
NC_013892.1	Xenorhabdus bovienii SS-2004 chromosome, complete genome
NC_000908.2	Mycoplasma genitalium G37, complete genome
NC_005955.1	Bartonella quintana str. Toulouse, complete genome
NC_005956.1	Bartonella henselae strain Houston-1, complete genome
NC_007963.1	Chromohalobacter salexigens DSM 3043, complete genome
NC_008011.1	Lawsonia intracellularis PHE/MN1-00
NC_008012.1	Lawsonia intracellularis PHE/MN1-00 plasmid 1
NC_008013.1	Lawsonia intracellularis PHE/MN1-00 plasmid 2
NC_008014.1	Lawsonia intracellularis PHE/MN1-00 plasmid 3
NC_008054.1	Lactobacillus delbrueckii subsp. bulgaricus ATCC 11842 complete genome
NC_008278.1	Frankia alni str. ACN14A chromosome, complete sequence
NC_008571.1	Gramella forsetii KT0803 complete circular genome
NC_009142.1	Saccharopolyspora erythraea NRRL2338 complete genome
NC_009464.1	Methanocella arvoryzae MRE50 complete genome
NC_009488.1	Orientia tsutsugamushi Boryong complete genome
NC_009497.1	Mycoplasma agalactiae PG2 chromosome, complete sequence
NC_010162.1	Sorangium cellulosum 'So ce 56' complete genome
NC_010170.1	Bordetella petrii strain DSM 12804, complete genome
NC_010407.1	Clavibacter michiganensis subsp. sepedonicus complete genome
NC_010399.1	Clavibacter michiganensis subsp. sepedonicus plasmid pCS1
NC_010408.1	Clavibacter michiganensis subsp. sepedonicus plasmid pCSL1
NC_010545.1	Corynebacterium urealyticum DSM 7109 complete genome
NC_010554.1	Proteus mirabilis strain HI4320, complete genome
NC_010555.1	Proteus mirabilis pHI4320 plasmid, complete genome
NC_010645.1	Bordetella avium 197N complete genome
NC_010943.1	Stenotrophomonas maltophilia K279a complete genome, strain K279a
NC_013511.1	Mycoplasma hominis ATCC 23114 chromosome complete genome
NC_008513.1	Buchnera aphidicola BCc, complete genome
NC_011878.1	Buchnera aphidicola BCc plasmid pLeu-BCc, complete sequence
NC_014006.1	Sphingobium japonicum UT26S DNA, chromosome 1, complete genome
NC_014013.1	Sphingobium japonicum UT26S DNA, chromosome 2, complete genome
NC_014007.1	Sphingobium japonicum UT26S plasmid pCHQ1 DNA, complete genome
NC_014005.1	Sphingobium japonicum UT26S plasmid pUT1 DNA, complete genome
NC_014009.1	Sphingobium japonicum UT26S plasmid pUT2 DNA, complete genome
NC_013929.1	Streptomyces scabiei 87.22 complete genome
NC_014012.1	Shewanella violacea DSS12 DNA, complete genome
NC_011753.2	Vibrio splendidus LGP32 chromosome 1
NC_011744.2	Vibrio splendidus LGP32 chromosome 2
NC_013961.1	Erwinia amylovora CFBP1430 complete genome
NC_013957.1	Erwinia amylovora CFBP1430 plasmid pEA29
NC_000909.1	Methanocaldococcus jannaschii DSM 2661, complete genome
NC_001732.1	Methanocaldococcus jannaschii DSM 2661 plasmid pDSM2661_1, complete sequence
NC_001733.1	Methanocaldococcus jannaschii DSM 2661 plasmid pDSM2661_2, complete sequence
NC_014106.1	Lactobacillus crispatus ST1 complete genome, strain ST1
NC_013861.1	Legionella longbeachae NSW150, complete genome
NC_014544.1	Legionella longbeachae NSW150 plasmid pLLO
NC_013949.1	Helicobacter mustelae 12198 complete genome
NC_007761.1	Rhizobium etli CFN 42, complete genome
NC_007762.1	Rhizobium etli CFN 42 plasmid p42a, complete sequence
NC_007763.1	Rhizobium etli CFN 42 plasmid p42b, complete sequence
NC_007764.1	Rhizobium etli CFN 42 plasmid p42c, complete sequence
NC_007765.1	Rhizobium etli CFN 42 plasmid p42e, complete sequence
NC_007766.1	Rhizobium etli CFN 42 plasmid p42f, complete sequence
NC_004041.2	Rhizobium etli CFN 42 plasmid symbiotic plasmid p42d, complete sequence
NC_014148.1	Planctopirus limnophila DSM 3776, complete genome
NC_014149.1	Planctopirus limnophila DSM 3776 plasmid pPLIM01, complete sequence
NC_014212.1	Meiothermus silvanus DSM 9946, complete genome
NC_014213.1	Meiothermus silvanus DSM 9946 plasmid pMESIL01, complete sequence
NC_014214.1	Meiothermus silvanus DSM 9946 plasmid pMESIL02, complete sequence
NC_014216.1	Desulfurivibrio alkaliphilus AHT2, complete genome
NC_014158.1	Tsukamurella paurometabola DSM 20162, complete genome
NC_014159.1	Tsukamurella paurometabola DSM 20162 plasmid pTpau01, complete sequence
NC_014166.1	Arcobacter nitrofigilis DSM 7299, complete genome
NC_014147.1	Moraxella catarrhalis BBH18, complete genome
NC_014100.1	Caulobacter segnis ATCC 21756, complete genome
NC_014122.1	Methanocaldococcus infernus ME, complete genome
NC_014218.1	Arcanobacterium haemolyticum DSM 20595, complete genome
NC_016582.1	Streptomyces bingchenggensis BCW-1, complete genome
NC_014220.1	Syntrophothermus lipocalidus DSM 12680, complete genome
NC_014221.1	Truepera radiovictrix DSM 17093, complete genome
NC_014136.1	Leuconostoc kimchii IMSNU 11154, complete genome
NC_014131.1	Leuconostoc kimchii IMSNU 11154 plasmid LkipL4701, complete sequence
NC_014132.1	Leuconostoc kimchii IMSNU 11154 plasmid LkipL4704, complete sequence
NC_014133.1	Leuconostoc kimchii IMSNU 11154 plasmid LkipL4719, complete sequence
NC_014134.1	Leuconostoc kimchii IMSNU 11154 plasmid LkipL4726, complete sequence
NC_014135.1	Leuconostoc kimchii IMSNU 11154 plasmid LkipL48, complete sequence
NC_004829.2	Mycoplasma gallisepticum str. R(low), complete genome
NC_014165.1	Thermobispora bispora DSM 43833, complete genome
NC_014225.1	Waddlia chondrophila WSU 86-1044, complete genome
NC_014226.1	Waddlia chondrophila WSU 86-1044 plasmid pWc, complete sequence
NC_014168.1	Segniliparus rotundus DSM 44985, complete genome
NC_014150.1	Brachyspira murdochii DSM 12563, complete genome
NC_014151.1	Cellulomonas flavigena DSM 20109, complete genome
NC_014098.1	Kyrpidia tusciae DSM 2912, complete genome
NC_014217.1	Starkeya novella DSM 506, complete genome
NC_014210.1	Nocardiopsis dassonvillei subsp. dassonvillei DSM 43111 chromosome 1, complete sequence
NC_014211.1	Nocardiopsis dassonvillei subsp. dassonvillei DSM 43111 chromosome 2, complete sequence
NC_014207.1	Methylotenera versatilis 301, complete genome
NC_014219.1	[Bacillus] selenitireducens MLS10, complete genome
NC_014315.1	Nitrosococcus watsonii C-113, complete genome
NC_014316.1	Nitrosococcus watsonii C-113 plasmid pNWAT01, complete sequence
NC_014317.1	Nitrosococcus watsonii C-113 plasmid pNWAT02, complete sequence
NC_014313.1	Hyphomicrobium denitrificans ATCC 51888, complete genome
NC_014314.1	Dehalogenimonas lykanthroporepellens BL-DC-9, complete genome
NZ_GL379770.1	Sphingobacterium spiritivorum ATCC 33861 SCAFFOLD1, whole genome shotgun sequence
NZ_GL379771.1	Sphingobacterium spiritivorum ATCC 33861 SCAFFOLD2, whole genome shotgun sequence
NZ_GL379772.1	Sphingobacterium spiritivorum ATCC 33861 SCAFFOLD3, whole genome shotgun sequence
NZ_GL379773.1	Sphingobacterium spiritivorum ATCC 33861 SCAFFOLD4, whole genome shotgun sequence
NZ_GL379774.1	Sphingobacterium spiritivorum ATCC 33861 SCAFFOLD5, whole genome shotgun sequence
NZ_GL379775.1	Sphingobacterium spiritivorum ATCC 33861 SCAFFOLD6, whole genome shotgun sequence
NZ_GL379776.1	Sphingobacterium spiritivorum ATCC 33861 SCAFFOLD7, whole genome shotgun sequence
NZ_GL379777.1	Sphingobacterium spiritivorum ATCC 33861 SCAFFOLD8, whole genome shotgun sequence
NZ_GL379778.1	Sphingobacterium spiritivorum ATCC 33861 SCAFFOLD9, whole genome shotgun sequence
NZ_GL379779.1	Sphingobacterium spiritivorum ATCC 33861 SCAFFOLD10, whole genome shotgun sequence
NZ_GL379780.1	Sphingobacterium spiritivorum ATCC 33861 SCAFFOLD11, whole genome shotgun sequence
NZ_CM000961.1	Corynebacterium genitalium ATCC 33030 chromosome, whole genome shotgun sequence
NC_014363.1	Olsenella uli DSM 7084, complete genome
NC_014365.1	Desulfarculus baarsii DSM 2075, complete genome
NC_014364.1	Sediminispirochaeta smaragdinae DSM 11293, complete genome
NC_014375.1	Brevundimonas subvibrioides ATCC 15264, complete genome
NC_014376.1	[Clostridium] saccharolyticum WM1, complete genome
NC_014377.1	Thermosediminibacter oceani DSM 16646, complete genome
NC_017301.1	Corynebacterium pseudotuberculosis C231, complete genome
NC_014378.1	Acetohalobium arabaticum DSM 5501, complete genome
NC_014374.1	Acidilobus saccharovorans 345-15, complete genome
NC_014387.1	Butyrivibrio proteoclasticus B316 chromosome 1, complete sequence
NC_014388.1	Butyrivibrio proteoclasticus B316 chromosome 2, complete sequence
NC_014390.1	Butyrivibrio proteoclasticus B316 plasmid pCY186, complete sequence
NC_014389.1	Butyrivibrio proteoclasticus B316 plasmid pCY360, complete sequence
NC_014391.1	Micromonospora aurantiaca ATCC 27029, complete genome
NC_014394.1	Gallionella capsiferriformans ES-2, complete genome
NC_014393.1	Clostridium cellulovorans 743B, complete genome
NC_014408.1	Methanothermobacter marburgensis str. Marburg, complete genome
NC_014409.1	Methanothermobacter marburgensis str. Marburg plasmid pMTBMA4, complete sequence
NC_014410.1	Thermoanaerobacterium thermosaccharolyticum DSM 571, complete genome
NC_020419.1	Uncultured Termite group 1 bacterium phylotype Rs-D17 DNA, complete genome
NC_020420.1	Uncultured Termite group 1 bacterium phylotype Rs-D17 plasmid pTGRD1 DNA, complete sequence
NC_020421.1	Uncultured Termite group 1 bacterium phylotype Rs-D17 plasmid pTGRD2 DNA, complete sequence
NC_020422.1	Uncultured Termite group 1 bacterium phylotype Rs-D17 plasmid pTGRD3 DNA, complete sequence
NC_012778.1	[Eubacterium] eligens ATCC 27750, complete genome
NC_012782.1	[Eubacterium] eligens ATCC 27750 plasmid unnamed, complete sequence
NC_012780.1	[Eubacterium] eligens ATCC 27750 plasmid unnamed, complete sequence
NZ_GL397071.1	Peptoniphilus duerdenii ATCC BAA-1640 SCAFFOLD1, whole genome shotgun sequence
NZ_GL397072.1	Peptoniphilus duerdenii ATCC BAA-1640 SCAFFOLD2, whole genome shotgun sequence
NZ_GL397073.1	Peptoniphilus duerdenii ATCC BAA-1640 SCAFFOLD3, whole genome shotgun sequence
NZ_GL397074.1	Peptoniphilus duerdenii ATCC BAA-1640 SCAFFOLD4, whole genome shotgun sequence
NZ_GL397075.1	Peptoniphilus duerdenii ATCC BAA-1640 SCAFFOLD5, whole genome shotgun sequence
NZ_GL397076.1	Peptoniphilus duerdenii ATCC BAA-1640 SCAFFOLD6, whole genome shotgun sequence
NZ_GL397077.1	Peptoniphilus duerdenii ATCC BAA-1640 SCAFFOLD7, whole genome shotgun sequence
NZ_GL397078.1	Peptoniphilus duerdenii ATCC BAA-1640 SCAFFOLD8, whole genome shotgun sequence
NZ_GL397079.1	Peptoniphilus duerdenii ATCC BAA-1640 SCAFFOLD9, whole genome shotgun sequence
NZ_GL397080.1	Peptoniphilus duerdenii ATCC BAA-1640 SCAFFOLD10, whole genome shotgun sequence
NZ_GL397081.1	Peptoniphilus duerdenii ATCC BAA-1640 SCAFFOLD11, whole genome shotgun sequence
NZ_GL397082.1	Peptoniphilus duerdenii ATCC BAA-1640 SCAFFOLD12, whole genome shotgun sequence
NZ_GL397083.1	Peptoniphilus duerdenii ATCC BAA-1640 SCAFFOLD13, whole genome shotgun sequence
NZ_GL397084.1	Peptoniphilus duerdenii ATCC BAA-1640 SCAFFOLD14, whole genome shotgun sequence
NZ_GL397085.1	Peptoniphilus duerdenii ATCC BAA-1640 SCAFFOLD15, whole genome shotgun sequence
NZ_GL397086.1	Peptoniphilus duerdenii ATCC BAA-1640 SCAFFOLD16, whole genome shotgun sequence
NC_017448.1	Fibrobacter succinogenes subsp. succinogenes S85, complete genome
NZ_GL397214.1	Prevotella marshii DSM 16973 = JCM 13450 strain DSM 16973 SCAFFOLD1, whole genome shotgun sequence
NZ_GL397215.1	Prevotella marshii DSM 16973 = JCM 13450 strain DSM 16973 SCAFFOLD2, whole genome shotgun sequence
NZ_GL397216.1	Prevotella marshii DSM 16973 = JCM 13450 strain DSM 16973 SCAFFOLD3, whole genome shotgun sequence
NZ_GL397217.1	Prevotella marshii DSM 16973 = JCM 13450 strain DSM 16973 SCAFFOLD4, whole genome shotgun sequence
NZ_GL397218.1	Prevotella marshii DSM 16973 = JCM 13450 strain DSM 16973 SCAFFOLD5, whole genome shotgun sequence
NZ_GL397219.1	Prevotella marshii DSM 16973 = JCM 13450 strain DSM 16973 SCAFFOLD6, whole genome shotgun sequence
NZ_GL397220.1	Prevotella marshii DSM 16973 = JCM 13450 strain DSM 16973 SCAFFOLD7, whole genome shotgun sequence
NZ_GL397221.1	Prevotella marshii DSM 16973 = JCM 13450 strain DSM 16973 SCAFFOLD8, whole genome shotgun sequence
NZ_GL397222.1	Prevotella marshii DSM 16973 = JCM 13450 strain DSM 16973 SCAFFOLD9, whole genome shotgun sequence
NZ_GL397223.1	Prevotella marshii DSM 16973 = JCM 13450 strain DSM 16973 SCAFFOLD10, whole genome shotgun sequence
NZ_GL397224.1	Prevotella marshii DSM 16973 = JCM 13450 strain DSM 16973 SCAFFOLD11, whole genome shotgun sequence
NC_014506.1	Sulfurimonas autotrophica DSM 16294, complete genome
NZ_ADGQ01000074.1	Peptostreptococcus stomatis DSM 17678 contig00005, whole genome shotgun sequence
NZ_ADGQ01000073.1	Peptostreptococcus stomatis DSM 17678 contig00043, whole genome shotgun sequence
NZ_ADGQ01000072.1	Peptostreptococcus stomatis DSM 17678 contig00037, whole genome shotgun sequence
NZ_ADGQ01000071.1	Peptostreptococcus stomatis DSM 17678 contig00034, whole genome shotgun sequence
NZ_ADGQ01000070.1	Peptostreptococcus stomatis DSM 17678 contig00004, whole genome shotgun sequence
NZ_ADGQ01000069.1	Peptostreptococcus stomatis DSM 17678 contig00038, whole genome shotgun sequence
NZ_ADGQ01000068.1	Peptostreptococcus stomatis DSM 17678 contig00008, whole genome shotgun sequence
NZ_ADGQ01000067.1	Peptostreptococcus stomatis DSM 17678 contig00047, whole genome shotgun sequence
NZ_ADGQ01000066.1	Peptostreptococcus stomatis DSM 17678 contig00051, whole genome shotgun sequence
NZ_ADGQ01000065.1	Peptostreptococcus stomatis DSM 17678 contig00009, whole genome shotgun sequence
NZ_ADGQ01000064.1	Peptostreptococcus stomatis DSM 17678 contig00036, whole genome shotgun sequence
NZ_ADGQ01000063.1	Peptostreptococcus stomatis DSM 17678 contig00003, whole genome shotgun sequence
NZ_ADGQ01000062.1	Peptostreptococcus stomatis DSM 17678 contig00006, whole genome shotgun sequence
NZ_ADGQ01000061.1	Peptostreptococcus stomatis DSM 17678 contig00013, whole genome shotgun sequence
NZ_ADGQ01000060.1	Peptostreptococcus stomatis DSM 17678 contig00023, whole genome shotgun sequence
NZ_ADGQ01000059.1	Peptostreptococcus stomatis DSM 17678 contig00046, whole genome shotgun sequence
NZ_ADGQ01000058.1	Peptostreptococcus stomatis DSM 17678 contig00042, whole genome shotgun sequence
NZ_ADGQ01000057.1	Peptostreptococcus stomatis DSM 17678 contig00022, whole genome shotgun sequence
NZ_ADGQ01000056.1	Peptostreptococcus stomatis DSM 17678 contig00079, whole genome shotgun sequence
NZ_ADGQ01000055.1	Peptostreptococcus stomatis DSM 17678 contig00053, whole genome shotgun sequence
NZ_ADGQ01000054.1	Peptostreptococcus stomatis DSM 17678 contig00024, whole genome shotgun sequence
NZ_ADGQ01000053.1	Peptostreptococcus stomatis DSM 17678 contig00069, whole genome shotgun sequence
NZ_ADGQ01000052.1	Peptostreptococcus stomatis DSM 17678 contig00059, whole genome shotgun sequence
NZ_ADGQ01000051.1	Peptostreptococcus stomatis DSM 17678 contig00014, whole genome shotgun sequence
NZ_ADGQ01000050.1	Peptostreptococcus stomatis DSM 17678 contig00040, whole genome shotgun sequence
NZ_ADGQ01000049.1	Peptostreptococcus stomatis DSM 17678 contig00075, whole genome shotgun sequence
NZ_ADGQ01000048.1	Peptostreptococcus stomatis DSM 17678 contig00083, whole genome shotgun sequence
NZ_ADGQ01000047.1	Peptostreptococcus stomatis DSM 17678 contig00028, whole genome shotgun sequence
NZ_ADGQ01000046.1	Peptostreptococcus stomatis DSM 17678 contig00025, whole genome shotgun sequence
NZ_ADGQ01000045.1	Peptostreptococcus stomatis DSM 17678 contig00001, whole genome shotgun sequence
NZ_ADGQ01000044.1	Peptostreptococcus stomatis DSM 17678 contig00017, whole genome shotgun sequence
NZ_ADGQ01000043.1	Peptostreptococcus stomatis DSM 17678 contig00002, whole genome shotgun sequence
NZ_ADGQ01000042.1	Peptostreptococcus stomatis DSM 17678 contig00068, whole genome shotgun sequence
NZ_ADGQ01000041.1	Peptostreptococcus stomatis DSM 17678 contig00070, whole genome shotgun sequence
NZ_ADGQ01000040.1	Peptostreptococcus stomatis DSM 17678 contig00067, whole genome shotgun sequence
NZ_ADGQ01000039.1	Peptostreptococcus stomatis DSM 17678 contig00054, whole genome shotgun sequence
NZ_ADGQ01000038.1	Peptostreptococcus stomatis DSM 17678 contig00062, whole genome shotgun sequence
NZ_ADGQ01000037.1	Peptostreptococcus stomatis DSM 17678 contig00019, whole genome shotgun sequence
NZ_ADGQ01000036.1	Peptostreptococcus stomatis DSM 17678 contig00076, whole genome shotgun sequence
NZ_ADGQ01000035.1	Peptostreptococcus stomatis DSM 17678 contig00045, whole genome shotgun sequence
NZ_ADGQ01000034.1	Peptostreptococcus stomatis DSM 17678 contig00066, whole genome shotgun sequence
NZ_ADGQ01000033.1	Peptostreptococcus stomatis DSM 17678 contig00073, whole genome shotgun sequence
NZ_ADGQ01000032.1	Peptostreptococcus stomatis DSM 17678 contig00056, whole genome shotgun sequence
NZ_ADGQ01000031.1	Peptostreptococcus stomatis DSM 17678 contig00060, whole genome shotgun sequence
NZ_ADGQ01000030.1	Peptostreptococcus stomatis DSM 17678 contig00081, whole genome shotgun sequence
NZ_ADGQ01000029.1	Peptostreptococcus stomatis DSM 17678 contig00015, whole genome shotgun sequence
NZ_ADGQ01000028.1	Peptostreptococcus stomatis DSM 17678 contig00012, whole genome shotgun sequence
NZ_ADGQ01000027.1	Peptostreptococcus stomatis DSM 17678 contig00041, whole genome shotgun sequence
NZ_ADGQ01000026.1	Peptostreptococcus stomatis DSM 17678 contig00058, whole genome shotgun sequence
NZ_ADGQ01000025.1	Peptostreptococcus stomatis DSM 17678 contig00064, whole genome shotgun sequence
NZ_ADGQ01000024.1	Peptostreptococcus stomatis DSM 17678 contig00039, whole genome shotgun sequence
NZ_ADGQ01000023.1	Peptostreptococcus stomatis DSM 17678 contig00029, whole genome shotgun sequence
NZ_ADGQ01000022.1	Peptostreptococcus stomatis DSM 17678 contig00065, whole genome shotgun sequence
NZ_ADGQ01000021.1	Peptostreptococcus stomatis DSM 17678 contig00077, whole genome shotgun sequence
NZ_ADGQ01000020.1	Peptostreptococcus stomatis DSM 17678 contig00048, whole genome shotgun sequence
NZ_ADGQ01000019.1	Peptostreptococcus stomatis DSM 17678 contig00011, whole genome shotgun sequence
NZ_ADGQ01000018.1	Peptostreptococcus stomatis DSM 17678 contig00035, whole genome shotgun sequence
NZ_ADGQ01000017.1	Peptostreptococcus stomatis DSM 17678 contig00031, whole genome shotgun sequence
NZ_ADGQ01000016.1	Peptostreptococcus stomatis DSM 17678 contig00010, whole genome shotgun sequence
NZ_ADGQ01000015.1	Peptostreptococcus stomatis DSM 17678 contig00020, whole genome shotgun sequence
NZ_ADGQ01000014.1	Peptostreptococcus stomatis DSM 17678 contig00027, whole genome shotgun sequence
NZ_ADGQ01000013.1	Peptostreptococcus stomatis DSM 17678 contig00074, whole genome shotgun sequence
NZ_ADGQ01000012.1	Peptostreptococcus stomatis DSM 17678 contig00055, whole genome shotgun sequence
NZ_ADGQ01000011.1	Peptostreptococcus stomatis DSM 17678 contig00044, whole genome shotgun sequence
NZ_ADGQ01000010.1	Peptostreptococcus stomatis DSM 17678 contig00016, whole genome shotgun sequence
NZ_ADGQ01000009.1	Peptostreptococcus stomatis DSM 17678 contig00072, whole genome shotgun sequence
NZ_ADGQ01000008.1	Peptostreptococcus stomatis DSM 17678 contig00018, whole genome shotgun sequence
NZ_ADGQ01000007.1	Peptostreptococcus stomatis DSM 17678 contig00026, whole genome shotgun sequence
NZ_ADGQ01000006.1	Peptostreptococcus stomatis DSM 17678 contig00007, whole genome shotgun sequence
NZ_ADGQ01000005.1	Peptostreptococcus stomatis DSM 17678 contig00071, whole genome shotgun sequence
NZ_ADGQ01000004.1	Peptostreptococcus stomatis DSM 17678 contig00021, whole genome shotgun sequence
NZ_ADGQ01000003.1	Peptostreptococcus stomatis DSM 17678 contig00063, whole genome shotgun sequence
NZ_ADGQ01000002.1	Peptostreptococcus stomatis DSM 17678 contig00032, whole genome shotgun sequence
NZ_ADGQ01000001.1	Peptostreptococcus stomatis DSM 17678 contig00033, whole genome shotgun sequence
NC_015958.1	Thermoanaerobacter wiegelii Rt8.B1, complete genome
NC_017934.1	Mesotoga prima MesG1.Ag.4.2, complete genome
NC_017935.1	Mesotoga prima MesG1.Ag.4.2 plasmid pTHEBA.01, complete sequence
NC_015593.1	Sphingobium chlorophenolicum L-1 chromosome 1, complete sequence
NC_015594.1	Sphingobium chlorophenolicum L-1 chromosome 2, complete sequence
NC_015595.1	Sphingobium chlorophenolicum L-1 plasmid pSPHCH01, complete sequence
NC_014507.1	Methanolacinia petrolearia DSM 11571, complete genome
NC_014541.1	Ferrimonas balearica DSM 9799, complete genome
NZ_GL538352.1	Listeria grayi DSM 20601 SCAFFOLD1, whole genome shotgun sequence
NZ_GL538353.1	Listeria grayi DSM 20601 SCAFFOLD2, whole genome shotgun sequence
NZ_GL538354.1	Listeria grayi DSM 20601 SCAFFOLD3, whole genome shotgun sequence
NZ_GL538355.1	Listeria grayi DSM 20601 map unlocalized plasmid unnamed SCAFFOLD4, whole genome shotgun sequence
NC_014804.1	Thermococcus barophilus MP, complete genome
NC_015471.1	Thermococcus barophilus MP plasmid pTBMP1, complete sequence
NZ_GL501400.1	Oscillochloris trichoides DG-6 OSCTscaffold_1, whole genome shotgun sequence
NZ_GL501401.1	Oscillochloris trichoides DG-6 OSCTscaffold_2, whole genome shotgun sequence
NZ_GL501402.1	Oscillochloris trichoides DG-6 OSCTscaffold_3, whole genome shotgun sequence
NZ_GL501403.1	Oscillochloris trichoides DG-6 OSCTscaffold_4, whole genome shotgun sequence
NZ_GL501404.1	Oscillochloris trichoides DG-6 OSCTscaffold_5, whole genome shotgun sequence
NZ_GL501405.1	Oscillochloris trichoides DG-6 OSCTscaffold_6, whole genome shotgun sequence
NZ_GL501406.1	Oscillochloris trichoides DG-6 OSCTscaffold_7, whole genome shotgun sequence
NC_021592.1	Ferroplasma acidarmanus fer1, complete genome
NZ_CH724157.1	Roseovarius nubinhibens ISM scf_1099451318307, whole genome shotgun sequence
NZ_CH724156.1	Roseovarius nubinhibens ISM scf_1099451318306, whole genome shotgun sequence
NZ_AALY01000010.1	Roseovarius nubinhibens ISM 1099451318296, whole genome shotgun sequence
NZ_AALY01000009.1	Roseovarius nubinhibens ISM 1099451318293, whole genome shotgun sequence
NZ_CH724132.1	Pseudooceanicola batsensis HTCC2597 scf_1099451005762, whole genome shotgun sequence
NZ_CH724131.1	Pseudooceanicola batsensis HTCC2597 scf_1099451005761, whole genome shotgun sequence
NZ_AAMO01000022.1	Pseudooceanicola batsensis HTCC2597 1099451005758, whole genome shotgun sequence
NZ_AAMO01000015.1	Pseudooceanicola batsensis HTCC2597 1099451005740, whole genome shotgun sequence
NZ_AAMO01000009.1	Pseudooceanicola batsensis HTCC2597 1099451005760, whole genome shotgun sequence
NZ_AAMO01000008.1	Pseudooceanicola batsensis HTCC2597 1099451005759, whole genome shotgun sequence
NZ_AAMO01000007.1	Pseudooceanicola batsensis HTCC2597 1099451005757, whole genome shotgun sequence
NZ_CH902581.1	Maritimibacter alkaliphilus HTCC2654 1099457000273, whole genome shotgun sequence
NZ_CH902580.1	Maritimibacter alkaliphilus HTCC2654 1099457000271, whole genome shotgun sequence
NZ_CH902579.1	Maritimibacter alkaliphilus HTCC2654 1099457000269, whole genome shotgun sequence
NZ_CH902578.1	Maritimibacter alkaliphilus HTCC2654 1099457000270, whole genome shotgun sequence
NZ_AAMT01000046.1	Maritimibacter alkaliphilus HTCC2654 1099457000226, whole genome shotgun sequence
NZ_AAMT01000016.1	Maritimibacter alkaliphilus HTCC2654 1099457000268, whole genome shotgun sequence
NZ_AAMT01000013.1	Maritimibacter alkaliphilus HTCC2654 1099457000266, whole genome shotgun sequence
NC_014414.1	Parvularcula bermudensis HTCC2503 strain HTCC2503, complete genome
NZ_CH672412.1	Idiomarina baltica OS145 scf_1099451322314, whole genome shotgun sequence
NZ_CH672411.1	Idiomarina baltica OS145 scf_1099451322323, whole genome shotgun sequence
NZ_CH672410.1	Idiomarina baltica OS145 scf_1099451322321, whole genome shotgun sequence
NZ_CH672409.1	Idiomarina baltica OS145 scf_1099451322322, whole genome shotgun sequence
NZ_CH672408.1	Idiomarina baltica OS145 scf_1099451322326, whole genome shotgun sequence
NZ_CH672407.1	Idiomarina baltica OS145 scf_1099451322320, whole genome shotgun sequence
NZ_CH672406.1	Idiomarina baltica OS145 scf_1099451322324, whole genome shotgun sequence
NZ_CH672405.1	Idiomarina baltica OS145 scf_1099451322316, whole genome shotgun sequence
NZ_CH672404.1	Idiomarina baltica OS145 scf_1099451322327, whole genome shotgun sequence
NZ_CH672403.1	Idiomarina baltica OS145 scf_1099451322325, whole genome shotgun sequence
NZ_AAMX01000069.1	Idiomarina baltica OS145 1099451322229, whole genome shotgun sequence
NZ_AAMX01000060.1	Idiomarina baltica OS145 1099451322264, whole genome shotgun sequence
NZ_AAMX01000042.1	Idiomarina baltica OS145 1099451322289, whole genome shotgun sequence
NZ_AAMX01000031.1	Idiomarina baltica OS145 1099451322248, whole genome shotgun sequence
NZ_AAMX01000001.1	Idiomarina baltica OS145 1099451322295, whole genome shotgun sequence
NZ_CH672395.1	Leeuwenhoekiella blandensis MED217 scf_1099517004314, whole genome shotgun sequence
NZ_CH672377.1	Blastopirellula marina DSM 3645 scf_1099463000750, whole genome shotgun sequence
NZ_CH672376.1	Blastopirellula marina DSM 3645 scf_1099463000751, whole genome shotgun sequence
NZ_AANZ01000002.1	Blastopirellula marina DSM 3645 1099463000710, whole genome shotgun sequence
NZ_CM002299.1	Congregibacter litoralis KT71 chromosome, whole genome shotgun sequence
NZ_CH672415.1	Marine actinobacterium PHSC20C1 scf_1099646003201, whole genome shotgun sequence
NZ_CH724155.1	Reinekea blandensis MED297 scf_1099646007053, whole genome shotgun sequence
NZ_CH724154.1	Reinekea blandensis MED297 scf_1099646007052, whole genome shotgun sequence
NZ_CH724153.1	Reinekea blandensis MED297 scf_1099646007051, whole genome shotgun sequence
NZ_CH724152.1	Reinekea blandensis MED297 scf_1099646007054, whole genome shotgun sequence
NZ_CH724151.1	Reinekea blandensis MED297 scf_1099646007057, whole genome shotgun sequence
NZ_CH724150.1	Reinekea blandensis MED297 scf_1099646007056, whole genome shotgun sequence
NZ_CH724149.1	Reinekea blandensis MED297 scf_1099646007055, whole genome shotgun sequence
NZ_AAOE01000059.1	Reinekea blandensis MED297 1099646006992, whole genome shotgun sequence
NZ_AAOE01000057.1	Reinekea blandensis MED297 1099646006997, whole genome shotgun sequence
NZ_AAOE01000038.1	Reinekea blandensis MED297 1099646007011, whole genome shotgun sequence
NZ_CH672427.1	Nitrococcus mobilis Nb-231 scf_1099646003885, whole genome shotgun sequence
NZ_AAOF01000043.1	Nitrococcus mobilis Nb-231 1099646003839, whole genome shotgun sequence
NZ_AAOF01000042.1	Nitrococcus mobilis Nb-231 1099646003835, whole genome shotgun sequence
NZ_AAOF01000041.1	Nitrococcus mobilis Nb-231 1099646003803, whole genome shotgun sequence
NZ_AAOF01000040.1	Nitrococcus mobilis Nb-231 1099646003782, whole genome shotgun sequence
NZ_AAOF01000039.1	Nitrococcus mobilis Nb-231 1099646003832, whole genome shotgun sequence
NZ_AAOF01000037.1	Nitrococcus mobilis Nb-231 1099646003804, whole genome shotgun sequence
NZ_AAOF01000036.1	Nitrococcus mobilis Nb-231 1099646003794, whole genome shotgun sequence
NZ_AAOF01000035.1	Nitrococcus mobilis Nb-231 1099646003787, whole genome shotgun sequence
NZ_CH724148.1	Polaribacter irgensii 23-P scf_1099646005584, whole genome shotgun sequence
NZ_AAOG01000007.1	Polaribacter irgensii 23-P 1099646005576, whole genome shotgun sequence
NZ_CH959304.1	Pseudoalteromonas tunicata D2 scf_1099591001445, whole genome shotgun sequence
NZ_CH959303.1	Pseudoalteromonas tunicata D2 scf_1099591001440, whole genome shotgun sequence
NZ_CH959302.1	Pseudoalteromonas tunicata D2 scf_1099591001457, whole genome shotgun sequence
NZ_CH959301.1	Pseudoalteromonas tunicata D2 scf_1099591001458, whole genome shotgun sequence
NZ_AAOH01000042.1	Pseudoalteromonas tunicata D2 1099591001359, whole genome shotgun sequence
NZ_AAOH01000041.1	Pseudoalteromonas tunicata D2 1099591001284, whole genome shotgun sequence
NZ_AAOH01000040.1	Pseudoalteromonas tunicata D2 1099591001343, whole genome shotgun sequence
NZ_AAOH01000039.1	Pseudoalteromonas tunicata D2 1099591001407, whole genome shotgun sequence
NZ_AAOH01000038.1	Pseudoalteromonas tunicata D2 1099591001330, whole genome shotgun sequence
NZ_AAOH01000037.1	Pseudoalteromonas tunicata D2 1099591001301, whole genome shotgun sequence
NZ_AAOH01000036.1	Pseudoalteromonas tunicata D2 1099591001410, whole genome shotgun sequence
NZ_AAOH01000034.1	Pseudoalteromonas tunicata D2 1099591001252, whole genome shotgun sequence
NZ_AAOH01000033.1	Pseudoalteromonas tunicata D2 1099591001370, whole genome shotgun sequence
NZ_AAOH01000032.1	Pseudoalteromonas tunicata D2 1099591001331, whole genome shotgun sequence
NZ_AAOH01000031.1	Pseudoalteromonas tunicata D2 1099591001253, whole genome shotgun sequence
NZ_AAOH01000030.1	Pseudoalteromonas tunicata D2 1099591001302, whole genome shotgun sequence
NZ_AAOH01000029.1	Pseudoalteromonas tunicata D2 1099591001307, whole genome shotgun sequence
NZ_AAOH01000028.1	Pseudoalteromonas tunicata D2 1099591001258, whole genome shotgun sequence
NZ_AAOH01000027.1	Pseudoalteromonas tunicata D2 1099591001259, whole genome shotgun sequence
NZ_AAOH01000026.1	Pseudoalteromonas tunicata D2 1099591001384, whole genome shotgun sequence
NZ_AAOH01000025.1	Pseudoalteromonas tunicata D2 1099591001332, whole genome shotgun sequence
NZ_AAOH01000024.1	Pseudoalteromonas tunicata D2 1099591001335, whole genome shotgun sequence
NZ_AAOH01000023.1	Pseudoalteromonas tunicata D2 1099591001340, whole genome shotgun sequence
NZ_AAOH01000022.1	Pseudoalteromonas tunicata D2 1099591001371, whole genome shotgun sequence
NZ_AAOH01000021.1	Pseudoalteromonas tunicata D2 1099591001354, whole genome shotgun sequence
NZ_AAOH01000020.1	Pseudoalteromonas tunicata D2 1099591001404, whole genome shotgun sequence
NZ_AAOH01000019.1	Pseudoalteromonas tunicata D2 1099591001411, whole genome shotgun sequence
NZ_AAOH01000018.1	Pseudoalteromonas tunicata D2 1099591001418, whole genome shotgun sequence
NZ_AAOH01000015.1	Pseudoalteromonas tunicata D2 1099591001421, whole genome shotgun sequence
NZ_AAOH01000014.1	Pseudoalteromonas tunicata D2 1099591001415, whole genome shotgun sequence
NZ_AAOH01000012.1	Pseudoalteromonas tunicata D2 1099591001420, whole genome shotgun sequence
NZ_AAOH01000008.1	Pseudoalteromonas tunicata D2 1099591001422, whole genome shotgun sequence
NZ_AAOH01000007.1	Pseudoalteromonas tunicata D2 1099591001417, whole genome shotgun sequence
NZ_AAOH01000006.1	Pseudoalteromonas tunicata D2 1099591001424, whole genome shotgun sequence
NZ_AAOH01000003.1	Pseudoalteromonas tunicata D2 1099591001419, whole genome shotgun sequence
NZ_AAOH01000002.1	Pseudoalteromonas tunicata D2 1099591001423, whole genome shotgun sequence
NZ_AAOH01000001.1	Pseudoalteromonas tunicata D2 1099591001414, whole genome shotgun sequence
NZ_CH724112.1	Oceanicola granulosus HTCC2516 scf_1099521380034, whole genome shotgun sequence
NZ_CH724111.1	Oceanicola granulosus HTCC2516 scf_1099521380031, whole genome shotgun sequence
NZ_CH724110.1	Oceanicola granulosus HTCC2516 scf_1099521380033, whole genome shotgun sequence
NZ_CH724109.1	Oceanicola granulosus HTCC2516 scf_1099521380032, whole genome shotgun sequence
NZ_CH724108.1	Oceanicola granulosus HTCC2516 scf_1099521380028, whole genome shotgun sequence
NZ_CH724107.1	Oceanicola granulosus HTCC2516 scf_1099521380027, whole genome shotgun sequence
NZ_AAOT01000084.1	Oceanicola granulosus HTCC2516 1099521379950, whole genome shotgun sequence
NZ_AAOT01000083.1	Oceanicola granulosus HTCC2516 1099521379914, whole genome shotgun sequence
NZ_AAOT01000082.1	Oceanicola granulosus HTCC2516 1099521379915, whole genome shotgun sequence
NZ_CH672387.1	Aurantimonas manganoxydans SI85-9A1 scf_1099451004081, whole genome shotgun sequence
NZ_AAPJ01000035.1	Aurantimonas manganoxydans SI85-9A1 1099451004000, whole genome shotgun sequence
NZ_AAPJ01000034.1	Aurantimonas manganoxydans SI85-9A1 1099451004047, whole genome shotgun sequence
NZ_AAPJ01000033.1	Aurantimonas manganoxydans SI85-9A1 1099451004025, whole genome shotgun sequence
NZ_AAPJ01000032.1	Aurantimonas manganoxydans SI85-9A1 1099451004009, whole genome shotgun sequence
NZ_AAPJ01000031.1	Aurantimonas manganoxydans SI85-9A1 1099451003952, whole genome shotgun sequence
NZ_AAPJ01000030.1	Aurantimonas manganoxydans SI85-9A1 1099451003944, whole genome shotgun sequence
NZ_AAPJ01000029.1	Aurantimonas manganoxydans SI85-9A1 1099451003963, whole genome shotgun sequence
NZ_AAPJ01000028.1	Aurantimonas manganoxydans SI85-9A1 1099451004022, whole genome shotgun sequence
NZ_AAPJ01000027.1	Aurantimonas manganoxydans SI85-9A1 1099451003937, whole genome shotgun sequence
NZ_AAPJ01000026.1	Aurantimonas manganoxydans SI85-9A1 1099451003935, whole genome shotgun sequence
NZ_AAPJ01000025.1	Aurantimonas manganoxydans SI85-9A1 1099451004040, whole genome shotgun sequence
NZ_AAPJ01000024.1	Aurantimonas manganoxydans SI85-9A1 1099451003968, whole genome shotgun sequence
NZ_AAPJ01000023.1	Aurantimonas manganoxydans SI85-9A1 1099451003967, whole genome shotgun sequence
NZ_AAPJ01000022.1	Aurantimonas manganoxydans SI85-9A1 1099451003940, whole genome shotgun sequence
NZ_AAPJ01000021.1	Aurantimonas manganoxydans SI85-9A1 1099451003936, whole genome shotgun sequence
NZ_AAPJ01000020.1	Aurantimonas manganoxydans SI85-9A1 1099451003943, whole genome shotgun sequence
NZ_AAPJ01000019.1	Aurantimonas manganoxydans SI85-9A1 1099451003934, whole genome shotgun sequence
NZ_AAPJ01000018.1	Aurantimonas manganoxydans SI85-9A1 1099451003949, whole genome shotgun sequence
NZ_AAPJ01000017.1	Aurantimonas manganoxydans SI85-9A1 1099451003966, whole genome shotgun sequence
NZ_AAPJ01000016.1	Aurantimonas manganoxydans SI85-9A1 1099451003931, whole genome shotgun sequence
NZ_AAPJ01000014.1	Aurantimonas manganoxydans SI85-9A1 1099451004066, whole genome shotgun sequence
NC_018721.1	Psychroflexus torquis ATCC 700755, complete genome
NZ_CH724124.1	Bermanella marisrubri strain RED65 scf_1100007010797, whole genome shotgun sequence
NZ_CH724123.1	Bermanella marisrubri strain RED65 scf_1100007010798, whole genome shotgun sequence
NZ_CH724122.1	Bermanella marisrubri strain RED65 scf_1100007010815, whole genome shotgun sequence
NZ_CH724121.1	Bermanella marisrubri strain RED65 scf_1100007010800, whole genome shotgun sequence
NZ_CH724120.1	Bermanella marisrubri strain RED65 scf_1100007010802, whole genome shotgun sequence
NZ_CH724119.1	Bermanella marisrubri strain RED65 scf_1100007010814, whole genome shotgun sequence
NZ_CH724118.1	Bermanella marisrubri strain RED65 scf_1100007010817, whole genome shotgun sequence
NZ_CH724117.1	Bermanella marisrubri strain RED65 scf_1100007010818, whole genome shotgun sequence
NZ_CH724116.1	Bermanella marisrubri strain RED65 scf_1100007010820, whole genome shotgun sequence
NZ_CH724115.1	Bermanella marisrubri strain RED65 scf_1100007010819, whole genome shotgun sequence
NZ_CH724114.1	Bermanella marisrubri strain RED65 scf_1100007010796, whole genome shotgun sequence
NZ_CH724113.1	Bermanella marisrubri strain RED65 scf_1100007010816, whole genome shotgun sequence
NZ_AAQH01000046.1	Bermanella marisrubri strain RED65 1100007010745, whole genome shotgun sequence
NZ_AAQH01000039.1	Bermanella marisrubri strain RED65 1100007010764, whole genome shotgun sequence
NZ_AAQH01000037.1	Bermanella marisrubri strain RED65 1100007010771, whole genome shotgun sequence
NZ_AAQH01000032.1	Bermanella marisrubri strain RED65 1100007010744, whole genome shotgun sequence
NZ_AAQH01000031.1	Bermanella marisrubri strain RED65 1100007010785, whole genome shotgun sequence
NZ_AAQH01000027.1	Bermanella marisrubri strain RED65 1100007010748, whole genome shotgun sequence
NZ_AAQH01000023.1	Bermanella marisrubri strain RED65 1100007010780, whole genome shotgun sequence
NZ_AAQH01000021.1	Bermanella marisrubri strain RED65 1100007010769, whole genome shotgun sequence
NZ_AAQH01000018.1	Bermanella marisrubri strain RED65 1100007010782, whole genome shotgun sequence
NZ_AAQH01000017.1	Bermanella marisrubri strain RED65 1100007010779, whole genome shotgun sequence
NZ_AAQH01000014.1	Bermanella marisrubri strain RED65 1100007010783, whole genome shotgun sequence
NZ_AAQH01000013.1	Bermanella marisrubri strain RED65 1100007010781, whole genome shotgun sequence
NZ_AAQH01000009.1	Bermanella marisrubri strain RED65 1100007010778, whole genome shotgun sequence
NZ_AAQH01000006.1	Bermanella marisrubri strain RED65 1100007010784, whole genome shotgun sequence
NZ_DS022275.1	Fulvimarina pelagi HTCC2506 scf_1100011000324, whole genome shotgun sequence
NZ_DS022274.1	Fulvimarina pelagi HTCC2506 scf_1100011000321, whole genome shotgun sequence
NZ_DS022273.1	Fulvimarina pelagi HTCC2506 scf_1100011000322, whole genome shotgun sequence
NZ_DS022272.1	Fulvimarina pelagi HTCC2506 scf_1100011000323, whole genome shotgun sequence
NZ_DS022281.1	Salipiger bermudensis HTCC2601 scf_1100011001367, whole genome shotgun sequence
NZ_DS022280.1	Salipiger bermudensis HTCC2601 scf_1100011001362, whole genome shotgun sequence
NZ_DS022279.1	Salipiger bermudensis HTCC2601 scf_1100011001363, whole genome shotgun sequence
NZ_DS022278.1	Salipiger bermudensis HTCC2601 scf_1100011001365, whole genome shotgun sequence
NZ_DS022277.1	Salipiger bermudensis HTCC2601 scf_1100011001364, whole genome shotgun sequence
NZ_DS022276.1	Salipiger bermudensis HTCC2601 scf_1100011001366, whole genome shotgun sequence
NZ_DS022297.1	Mariprofundus ferrooxydans PV-1 scf_1099921033920, whole genome shotgun sequence
NZ_DS022296.1	Mariprofundus ferrooxydans PV-1 scf_1099921033917, whole genome shotgun sequence
NZ_DS022295.1	Mariprofundus ferrooxydans PV-1 scf_1099921033918, whole genome shotgun sequence
NZ_DS022294.1	Mariprofundus ferrooxydans PV-1 scf_1099921033919, whole genome shotgun sequence
NZ_DS264288.1	Eubacterium ventriosum ATCC 27560 Scfld0226, whole genome shotgun sequence
NZ_DS264287.1	Eubacterium ventriosum ATCC 27560 Scfld0225, whole genome shotgun sequence
NZ_DS264286.1	Eubacterium ventriosum ATCC 27560 Scfld0224, whole genome shotgun sequence
NZ_DS264285.1	Eubacterium ventriosum ATCC 27560 Scfld0223, whole genome shotgun sequence
NZ_DS264284.1	Eubacterium ventriosum ATCC 27560 Scfld0222, whole genome shotgun sequence
NZ_DS264283.1	Eubacterium ventriosum ATCC 27560 Scfld0221, whole genome shotgun sequence
NZ_DS264282.1	Eubacterium ventriosum ATCC 27560 Scfld0220, whole genome shotgun sequence
NZ_DS264281.1	Eubacterium ventriosum ATCC 27560 Scfld0219, whole genome shotgun sequence
NZ_DS264280.1	Eubacterium ventriosum ATCC 27560 Scfld0218, whole genome shotgun sequence
NZ_DS264279.1	Eubacterium ventriosum ATCC 27560 Scfld0217, whole genome shotgun sequence
NZ_DS264278.1	Eubacterium ventriosum ATCC 27560 Scfld0216, whole genome shotgun sequence
NZ_DS264277.1	Eubacterium ventriosum ATCC 27560 Scfld0215, whole genome shotgun sequence
NZ_DS264276.1	Eubacterium ventriosum ATCC 27560 Scfld0214, whole genome shotgun sequence
NZ_DS264275.1	Eubacterium ventriosum ATCC 27560 Scfld0213, whole genome shotgun sequence
NZ_DS264274.1	Eubacterium ventriosum ATCC 27560 Scfld0212, whole genome shotgun sequence
NZ_DS264273.1	Eubacterium ventriosum ATCC 27560 Scfld0211, whole genome shotgun sequence
NZ_DS264272.1	Eubacterium ventriosum ATCC 27560 Scfld0210, whole genome shotgun sequence
NZ_DS264271.1	Eubacterium ventriosum ATCC 27560 Scfld029, whole genome shotgun sequence
NZ_DS264270.1	Eubacterium ventriosum ATCC 27560 Scfld028, whole genome shotgun sequence
NZ_DS264269.1	Eubacterium ventriosum ATCC 27560 Scfld027, whole genome shotgun sequence
NZ_DS264268.1	Eubacterium ventriosum ATCC 27560 Scfld026, whole genome shotgun sequence
NZ_DS264267.1	Eubacterium ventriosum ATCC 27560 Scfld025, whole genome shotgun sequence
NZ_DS264266.1	Eubacterium ventriosum ATCC 27560 Scfld024, whole genome shotgun sequence
NZ_DS264265.1	Eubacterium ventriosum ATCC 27560 Scfld023, whole genome shotgun sequence
NZ_DS264264.1	Eubacterium ventriosum ATCC 27560 Scfld022, whole genome shotgun sequence
NZ_DS264263.1	Eubacterium ventriosum ATCC 27560 Scfld021, whole genome shotgun sequence
NZ_DS264262.1	Eubacterium ventriosum ATCC 27560 Scfld020, whole genome shotgun sequence
NZ_DS264342.1	Blautia obeum ATCC 29174 Scfld0253, whole genome shotgun sequence
NZ_DS264341.1	Blautia obeum ATCC 29174 Scfld0252, whole genome shotgun sequence
NZ_DS264340.1	Blautia obeum ATCC 29174 Scfld0251, whole genome shotgun sequence
NZ_DS264339.1	Blautia obeum ATCC 29174 Scfld0250, whole genome shotgun sequence
NZ_DS264338.1	Blautia obeum ATCC 29174 Scfld0249, whole genome shotgun sequence
NZ_DS264337.1	Blautia obeum ATCC 29174 Scfld0248, whole genome shotgun sequence
NZ_DS264336.1	Blautia obeum ATCC 29174 Scfld0247, whole genome shotgun sequence
NZ_DS264335.1	Blautia obeum ATCC 29174 Scfld0246, whole genome shotgun sequence
NZ_DS264334.1	Blautia obeum ATCC 29174 Scfld0245, whole genome shotgun sequence
NZ_DS264333.1	Blautia obeum ATCC 29174 Scfld0244, whole genome shotgun sequence
NZ_DS264332.1	Blautia obeum ATCC 29174 Scfld0243, whole genome shotgun sequence
NZ_DS264331.1	Blautia obeum ATCC 29174 Scfld0242, whole genome shotgun sequence
NZ_DS264330.1	Blautia obeum ATCC 29174 Scfld0241, whole genome shotgun sequence
NZ_DS264329.1	Blautia obeum ATCC 29174 Scfld0240, whole genome shotgun sequence
NZ_DS264328.1	Blautia obeum ATCC 29174 Scfld0239, whole genome shotgun sequence
NZ_DS264327.1	Blautia obeum ATCC 29174 Scfld0238, whole genome shotgun sequence
NZ_DS264326.1	Blautia obeum ATCC 29174 Scfld0237, whole genome shotgun sequence
NZ_DS264325.1	Blautia obeum ATCC 29174 Scfld0236, whole genome shotgun sequence
NZ_DS264324.1	Blautia obeum ATCC 29174 Scfld0235, whole genome shotgun sequence
NZ_DS264323.1	Blautia obeum ATCC 29174 Scfld0234, whole genome shotgun sequence
NZ_DS264322.1	Blautia obeum ATCC 29174 Scfld0233, whole genome shotgun sequence
NZ_DS264321.1	Blautia obeum ATCC 29174 Scfld0232, whole genome shotgun sequence
NZ_DS264320.1	Blautia obeum ATCC 29174 Scfld0231, whole genome shotgun sequence
NZ_DS264319.1	Blautia obeum ATCC 29174 Scfld0230, whole genome shotgun sequence
NZ_DS264318.1	Blautia obeum ATCC 29174 Scfld0229, whole genome shotgun sequence
NZ_DS264317.1	Blautia obeum ATCC 29174 Scfld0228, whole genome shotgun sequence
NZ_DS264316.1	Blautia obeum ATCC 29174 Scfld0227, whole genome shotgun sequence
NZ_DS264315.1	Blautia obeum ATCC 29174 Scfld0226, whole genome shotgun sequence
NZ_DS264314.1	Blautia obeum ATCC 29174 Scfld0225, whole genome shotgun sequence
NZ_DS264313.1	Blautia obeum ATCC 29174 Scfld0224, whole genome shotgun sequence
NZ_DS264312.1	Blautia obeum ATCC 29174 Scfld0223, whole genome shotgun sequence
NZ_DS264311.1	Blautia obeum ATCC 29174 Scfld0222, whole genome shotgun sequence
NZ_DS264310.1	Blautia obeum ATCC 29174 Scfld0221, whole genome shotgun sequence
NZ_DS264309.1	Blautia obeum ATCC 29174 Scfld0220, whole genome shotgun sequence
NZ_DS264308.1	Blautia obeum ATCC 29174 Scfld0219, whole genome shotgun sequence
NZ_DS264307.1	Blautia obeum ATCC 29174 Scfld0218, whole genome shotgun sequence
NZ_DS264306.1	Blautia obeum ATCC 29174 Scfld0217, whole genome shotgun sequence
NZ_DS264305.1	Blautia obeum ATCC 29174 Scfld0216, whole genome shotgun sequence
NZ_DS264304.1	Blautia obeum ATCC 29174 Scfld0215, whole genome shotgun sequence
NZ_DS264303.1	Blautia obeum ATCC 29174 Scfld0214, whole genome shotgun sequence
NZ_DS264302.1	Blautia obeum ATCC 29174 Scfld0213, whole genome shotgun sequence
NZ_DS264301.1	Blautia obeum ATCC 29174 Scfld0212, whole genome shotgun sequence
NZ_DS264300.1	Blautia obeum ATCC 29174 Scfld0211, whole genome shotgun sequence
NZ_DS264299.1	Blautia obeum ATCC 29174 Scfld0210, whole genome shotgun sequence
NZ_DS264298.1	Blautia obeum ATCC 29174 Scfld029, whole genome shotgun sequence
NZ_DS264297.1	Blautia obeum ATCC 29174 Scfld028, whole genome shotgun sequence
NZ_DS264296.1	Blautia obeum ATCC 29174 Scfld027, whole genome shotgun sequence
NZ_DS264295.1	Blautia obeum ATCC 29174 Scfld026, whole genome shotgun sequence
NZ_DS264294.1	Blautia obeum ATCC 29174 Scfld025, whole genome shotgun sequence
NZ_DS264293.1	Blautia obeum ATCC 29174 Scfld024, whole genome shotgun sequence
NZ_DS264292.1	Blautia obeum ATCC 29174 Scfld023, whole genome shotgun sequence
NZ_DS264291.1	Blautia obeum ATCC 29174 Scfld022, whole genome shotgun sequence
NZ_DS264290.1	Blautia obeum ATCC 29174 Scfld021, whole genome shotgun sequence
NZ_DS264289.1	Blautia obeum ATCC 29174 Scfld020, whole genome shotgun sequence
NZ_DS264383.1	[Ruminococcus] torques ATCC 27756 Scfld0240, whole genome shotgun sequence
NZ_DS264382.1	[Ruminococcus] torques ATCC 27756 Scfld0239, whole genome shotgun sequence
NZ_DS264381.1	[Ruminococcus] torques ATCC 27756 Scfld0238, whole genome shotgun sequence
NZ_DS264380.1	[Ruminococcus] torques ATCC 27756 Scfld0237, whole genome shotgun sequence
NZ_DS264379.1	[Ruminococcus] torques ATCC 27756 Scfld0236, whole genome shotgun sequence
NZ_DS264378.1	[Ruminococcus] torques ATCC 27756 Scfld0235, whole genome shotgun sequence
NZ_DS264377.1	[Ruminococcus] torques ATCC 27756 Scfld0234, whole genome shotgun sequence
NZ_DS264376.1	[Ruminococcus] torques ATCC 27756 Scfld0233, whole genome shotgun sequence
NZ_DS264375.1	[Ruminococcus] torques ATCC 27756 Scfld0232, whole genome shotgun sequence
NZ_DS264374.1	[Ruminococcus] torques ATCC 27756 Scfld0231, whole genome shotgun sequence
NZ_DS264373.1	[Ruminococcus] torques ATCC 27756 Scfld0230, whole genome shotgun sequence
NZ_DS264372.1	[Ruminococcus] torques ATCC 27756 Scfld0229, whole genome shotgun sequence
NZ_DS264371.1	[Ruminococcus] torques ATCC 27756 Scfld0228, whole genome shotgun sequence
NZ_DS264370.1	[Ruminococcus] torques ATCC 27756 Scfld0227, whole genome shotgun sequence
NZ_DS264369.1	[Ruminococcus] torques ATCC 27756 Scfld0226, whole genome shotgun sequence
NZ_DS264368.1	[Ruminococcus] torques ATCC 27756 Scfld0225, whole genome shotgun sequence
NZ_DS264367.1	[Ruminococcus] torques ATCC 27756 Scfld0224, whole genome shotgun sequence
NZ_DS264366.1	[Ruminococcus] torques ATCC 27756 Scfld0223, whole genome shotgun sequence
NZ_DS264365.1	[Ruminococcus] torques ATCC 27756 Scfld0222, whole genome shotgun sequence
NZ_DS264364.1	[Ruminococcus] torques ATCC 27756 Scfld0221, whole genome shotgun sequence
NZ_DS264363.1	[Ruminococcus] torques ATCC 27756 Scfld0220, whole genome shotgun sequence
NZ_DS264362.1	[Ruminococcus] torques ATCC 27756 Scfld0219, whole genome shotgun sequence
NZ_DS264361.1	[Ruminococcus] torques ATCC 27756 Scfld0218, whole genome shotgun sequence
NZ_DS264360.1	[Ruminococcus] torques ATCC 27756 Scfld0217, whole genome shotgun sequence
NZ_DS264359.1	[Ruminococcus] torques ATCC 27756 Scfld0216, whole genome shotgun sequence
NZ_DS264358.1	[Ruminococcus] torques ATCC 27756 Scfld0215, whole genome shotgun sequence
NZ_DS264357.1	[Ruminococcus] torques ATCC 27756 Scfld0214, whole genome shotgun sequence
NZ_DS264356.1	[Ruminococcus] torques ATCC 27756 Scfld0213, whole genome shotgun sequence
NZ_DS264355.1	[Ruminococcus] torques ATCC 27756 Scfld0212, whole genome shotgun sequence
NZ_DS264354.1	[Ruminococcus] torques ATCC 27756 Scfld0211, whole genome shotgun sequence
NZ_DS264353.1	[Ruminococcus] torques ATCC 27756 Scfld0210, whole genome shotgun sequence
NZ_DS264352.1	[Ruminococcus] torques ATCC 27756 Scfld029, whole genome shotgun sequence
NZ_DS264351.1	[Ruminococcus] torques ATCC 27756 Scfld028, whole genome shotgun sequence
NZ_DS264350.1	[Ruminococcus] torques ATCC 27756 Scfld027, whole genome shotgun sequence
NZ_DS264349.1	[Ruminococcus] torques ATCC 27756 Scfld026, whole genome shotgun sequence
NZ_DS264348.1	[Ruminococcus] torques ATCC 27756 Scfld025, whole genome shotgun sequence
NZ_DS264347.1	[Ruminococcus] torques ATCC 27756 Scfld024, whole genome shotgun sequence
NZ_DS264346.1	[Ruminococcus] torques ATCC 27756 Scfld023, whole genome shotgun sequence
NZ_DS264345.1	[Ruminococcus] torques ATCC 27756 Scfld022, whole genome shotgun sequence
NZ_DS264344.1	[Ruminococcus] torques ATCC 27756 Scfld021, whole genome shotgun sequence
NZ_DS264343.1	[Ruminococcus] torques ATCC 27756 Scfld020, whole genome shotgun sequence
NZ_DS264419.1	Dorea longicatena DSM 13814 Scfld0235, whole genome shotgun sequence
NZ_DS264418.1	Dorea longicatena DSM 13814 Scfld0234, whole genome shotgun sequence
NZ_DS264417.1	Dorea longicatena DSM 13814 Scfld0233, whole genome shotgun sequence
NZ_DS264416.1	Dorea longicatena DSM 13814 Scfld0232, whole genome shotgun sequence
NZ_DS264415.1	Dorea longicatena DSM 13814 Scfld0231, whole genome shotgun sequence
NZ_DS264414.1	Dorea longicatena DSM 13814 Scfld0230, whole genome shotgun sequence
NZ_DS264413.1	Dorea longicatena DSM 13814 Scfld0229, whole genome shotgun sequence
NZ_DS264412.1	Dorea longicatena DSM 13814 Scfld0228, whole genome shotgun sequence
NZ_DS264411.1	Dorea longicatena DSM 13814 Scfld0227, whole genome shotgun sequence
NZ_DS264410.1	Dorea longicatena DSM 13814 Scfld0226, whole genome shotgun sequence
NZ_DS264409.1	Dorea longicatena DSM 13814 Scfld0225, whole genome shotgun sequence
NZ_DS264408.1	Dorea longicatena DSM 13814 Scfld0224, whole genome shotgun sequence
NZ_DS264407.1	Dorea longicatena DSM 13814 Scfld0223, whole genome shotgun sequence
NZ_DS264406.1	Dorea longicatena DSM 13814 Scfld0222, whole genome shotgun sequence
NZ_DS264405.1	Dorea longicatena DSM 13814 Scfld0221, whole genome shotgun sequence
NZ_DS264404.1	Dorea longicatena DSM 13814 Scfld0220, whole genome shotgun sequence
NZ_DS264403.1	Dorea longicatena DSM 13814 Scfld0219, whole genome shotgun sequence
NZ_DS264402.1	Dorea longicatena DSM 13814 Scfld0218, whole genome shotgun sequence
NZ_DS264401.1	Dorea longicatena DSM 13814 Scfld0217, whole genome shotgun sequence
NZ_DS264400.1	Dorea longicatena DSM 13814 Scfld0216, whole genome shotgun sequence
NZ_DS264399.1	Dorea longicatena DSM 13814 Scfld0215, whole genome shotgun sequence
NZ_DS264398.1	Dorea longicatena DSM 13814 Scfld0214, whole genome shotgun sequence
NZ_DS264397.1	Dorea longicatena DSM 13814 Scfld0213, whole genome shotgun sequence
NZ_DS264396.1	Dorea longicatena DSM 13814 Scfld0212, whole genome shotgun sequence
NZ_DS264395.1	Dorea longicatena DSM 13814 Scfld0211, whole genome shotgun sequence
NZ_DS264394.1	Dorea longicatena DSM 13814 Scfld0210, whole genome shotgun sequence
NZ_DS264393.1	Dorea longicatena DSM 13814 Scfld029, whole genome shotgun sequence
NZ_DS264392.1	Dorea longicatena DSM 13814 Scfld028, whole genome shotgun sequence
NZ_DS264391.1	Dorea longicatena DSM 13814 Scfld027, whole genome shotgun sequence
NZ_DS264390.1	Dorea longicatena DSM 13814 Scfld026, whole genome shotgun sequence
NZ_DS264389.1	Dorea longicatena DSM 13814 Scfld025, whole genome shotgun sequence
NZ_DS264388.1	Dorea longicatena DSM 13814 Scfld024, whole genome shotgun sequence
NZ_DS264387.1	Dorea longicatena DSM 13814 Scfld023, whole genome shotgun sequence
NZ_DS264386.1	Dorea longicatena DSM 13814 Scfld022, whole genome shotgun sequence
NZ_DS264385.1	Dorea longicatena DSM 13814 Scfld021, whole genome shotgun sequence
NZ_DS264384.1	Dorea longicatena DSM 13814 Scfld020, whole genome shotgun sequence
NZ_DS362249.1	Bacteroides uniformis ATCC 8492 Scfld_3.0.1_32, whole genome shotgun sequence
NZ_DS362248.1	Bacteroides uniformis ATCC 8492 Scfld_3.0.1_31, whole genome shotgun sequence
NZ_DS362247.1	Bacteroides uniformis ATCC 8492 Scfld_3.0.1_30, whole genome shotgun sequence
NZ_DS362246.1	Bacteroides uniformis ATCC 8492 Scfld_3.0.1_29, whole genome shotgun sequence
NZ_DS362245.1	Bacteroides uniformis ATCC 8492 Scfld_3.0.1_28, whole genome shotgun sequence
NZ_DS362244.1	Bacteroides uniformis ATCC 8492 Scfld_3.0.1_27, whole genome shotgun sequence
NZ_DS362243.1	Bacteroides uniformis ATCC 8492 Scfld_3.0.1_26, whole genome shotgun sequence
NZ_DS362242.1	Bacteroides uniformis ATCC 8492 Scfld_3.0.1_25, whole genome shotgun sequence
NZ_DS362241.1	Bacteroides uniformis ATCC 8492 Scfld_3.0.1_24, whole genome shotgun sequence
NZ_DS362240.1	Bacteroides uniformis ATCC 8492 Scfld_3.0.1_23, whole genome shotgun sequence
NZ_DS362239.1	Bacteroides uniformis ATCC 8492 Scfld_3.0.1_22, whole genome shotgun sequence
NZ_DS362238.1	Bacteroides uniformis ATCC 8492 Scfld_3.0.1_21, whole genome shotgun sequence
NZ_DS362237.1	Bacteroides uniformis ATCC 8492 Scfld_3.0.1_20, whole genome shotgun sequence
NZ_DS362236.1	Bacteroides uniformis ATCC 8492 Scfld_3.0.1_19, whole genome shotgun sequence
NZ_DS362235.1	Bacteroides uniformis ATCC 8492 Scfld_3.0.1_18, whole genome shotgun sequence
NZ_DS362234.1	Bacteroides uniformis ATCC 8492 Scfld_3.0.1_17, whole genome shotgun sequence
NZ_DS362233.1	Bacteroides uniformis ATCC 8492 Scfld_3.0.1_16, whole genome shotgun sequence
NZ_DS362232.1	Bacteroides uniformis ATCC 8492 Scfld_3.0.1_15, whole genome shotgun sequence
NZ_DS362231.1	Bacteroides uniformis ATCC 8492 Scfld_3.0.1_14, whole genome shotgun sequence
NZ_DS362230.1	Bacteroides uniformis ATCC 8492 Scfld_3.0.1_13, whole genome shotgun sequence
NZ_DS362229.1	Bacteroides uniformis ATCC 8492 Scfld_3.0.1_12, whole genome shotgun sequence
NZ_DS362228.1	Bacteroides uniformis ATCC 8492 Scfld_3.0.1_11, whole genome shotgun sequence
NZ_DS362227.1	Bacteroides uniformis ATCC 8492 Scfld_3.0.1_10, whole genome shotgun sequence
NZ_DS362226.1	Bacteroides uniformis ATCC 8492 Scfld_3.0.1_9, whole genome shotgun sequence
NZ_DS362225.1	Bacteroides uniformis ATCC 8492 Scfld_3.0.1_8, whole genome shotgun sequence
NZ_DS362224.1	Bacteroides uniformis ATCC 8492 Scfld_3.0.1_7, whole genome shotgun sequence
NZ_DS362223.1	Bacteroides uniformis ATCC 8492 Scfld_3.0.1_6, whole genome shotgun sequence
NZ_DS362222.1	Bacteroides uniformis ATCC 8492 Scfld_3.0.1_5, whole genome shotgun sequence
NZ_DS362221.1	Bacteroides uniformis ATCC 8492 Scfld_3.0.1_4, whole genome shotgun sequence
NZ_DS362220.1	Bacteroides uniformis ATCC 8492 Scfld_3.0.1_3, whole genome shotgun sequence
NZ_DS362219.1	Bacteroides uniformis ATCC 8492 Scfld_3.0.1_2, whole genome shotgun sequence
NZ_DS362218.1	Bacteroides uniformis ATCC 8492 Scfld_3.0.1_1, whole genome shotgun sequence
NZ_DS362217.1	Bacteroides uniformis ATCC 8492 Scfld_3.0.1_0, whole genome shotgun sequence
NZ_DS264586.1	Actinomyces odontolyticus ATCC 17982 Scfld021, whole genome shotgun sequence
NZ_DS264585.1	Actinomyces odontolyticus ATCC 17982 Scfld020, whole genome shotgun sequence
NZ_DS483478.1	Absiella dolichum DSM 3991 Scfld_02_18, whole genome shotgun sequence
NZ_DS483477.1	Absiella dolichum DSM 3991 Scfld_02_17, whole genome shotgun sequence
NZ_DS483476.1	Absiella dolichum DSM 3991 Scfld_02_16, whole genome shotgun sequence
NZ_DS483475.1	Absiella dolichum DSM 3991 Scfld_02_15, whole genome shotgun sequence
NZ_DS483474.1	Absiella dolichum DSM 3991 Scfld_02_14, whole genome shotgun sequence
NZ_DS483473.1	Absiella dolichum DSM 3991 Scfld_02_13, whole genome shotgun sequence
NZ_DS483472.1	Absiella dolichum DSM 3991 Scfld_02_12, whole genome shotgun sequence
NZ_DS483471.1	Absiella dolichum DSM 3991 Scfld_02_11, whole genome shotgun sequence
NZ_DS483470.1	Absiella dolichum DSM 3991 Scfld_02_10, whole genome shotgun sequence
NZ_DS483469.1	Absiella dolichum DSM 3991 Scfld_02_9, whole genome shotgun sequence
NZ_DS483468.1	Absiella dolichum DSM 3991 Scfld_02_8, whole genome shotgun sequence
NZ_DS483467.1	Absiella dolichum DSM 3991 Scfld_02_7, whole genome shotgun sequence
NZ_DS483466.1	Absiella dolichum DSM 3991 Scfld_02_6, whole genome shotgun sequence
NZ_DS483465.1	Absiella dolichum DSM 3991 Scfld_02_5, whole genome shotgun sequence
NZ_DS483464.1	Absiella dolichum DSM 3991 Scfld_02_4, whole genome shotgun sequence
NZ_DS483463.1	Absiella dolichum DSM 3991 Scfld_02_3, whole genome shotgun sequence
NZ_DS483462.1	Absiella dolichum DSM 3991 Scfld_02_2, whole genome shotgun sequence
NZ_DS483461.1	Absiella dolichum DSM 3991 Scfld_02_1, whole genome shotgun sequence
NZ_DS483460.1	Absiella dolichum DSM 3991 Scfld_02_0, whole genome shotgun sequence
NZ_DS499744.1	Anaerostipes caccae DSM 14662 Scfld_03_25, whole genome shotgun sequence
NZ_DS499743.1	Anaerostipes caccae DSM 14662 Scfld_03_24, whole genome shotgun sequence
NZ_DS499742.1	Anaerostipes caccae DSM 14662 Scfld_03_23, whole genome shotgun sequence
NZ_DS499741.1	Anaerostipes caccae DSM 14662 Scfld_03_22, whole genome shotgun sequence
NZ_DS499740.1	Anaerostipes caccae DSM 14662 Scfld_03_21, whole genome shotgun sequence
NZ_DS499739.1	Anaerostipes caccae DSM 14662 Scfld_03_20, whole genome shotgun sequence
NZ_DS499738.1	Anaerostipes caccae DSM 14662 Scfld_03_19, whole genome shotgun sequence
NZ_DS499737.1	Anaerostipes caccae DSM 14662 Scfld_03_18, whole genome shotgun sequence
NZ_DS499736.1	Anaerostipes caccae DSM 14662 Scfld_03_17, whole genome shotgun sequence
NZ_DS499735.1	Anaerostipes caccae DSM 14662 Scfld_03_16, whole genome shotgun sequence
NZ_DS499734.1	Anaerostipes caccae DSM 14662 Scfld_03_15, whole genome shotgun sequence
NZ_DS499733.1	Anaerostipes caccae DSM 14662 Scfld_03_14, whole genome shotgun sequence
NZ_DS499732.1	Anaerostipes caccae DSM 14662 Scfld_03_13, whole genome shotgun sequence
NZ_DS499731.1	Anaerostipes caccae DSM 14662 Scfld_03_12, whole genome shotgun sequence
NZ_DS499730.1	Anaerostipes caccae DSM 14662 Scfld_03_11, whole genome shotgun sequence
NZ_DS499729.1	Anaerostipes caccae DSM 14662 Scfld_03_10, whole genome shotgun sequence
NZ_DS499728.1	Anaerostipes caccae DSM 14662 Scfld_03_9, whole genome shotgun sequence
NZ_DS499727.1	Anaerostipes caccae DSM 14662 Scfld_03_8, whole genome shotgun sequence
NZ_DS499726.1	Anaerostipes caccae DSM 14662 Scfld_03_7, whole genome shotgun sequence
NZ_DS499725.1	Anaerostipes caccae DSM 14662 Scfld_03_6, whole genome shotgun sequence
NZ_DS499724.1	Anaerostipes caccae DSM 14662 Scfld_03_5, whole genome shotgun sequence
NZ_DS499723.1	Anaerostipes caccae DSM 14662 Scfld_03_4, whole genome shotgun sequence
NZ_DS499722.1	Anaerostipes caccae DSM 14662 Scfld_03_3, whole genome shotgun sequence
NZ_DS499721.1	Anaerostipes caccae DSM 14662 Scfld_03_2, whole genome shotgun sequence
NZ_DS499720.1	Anaerostipes caccae DSM 14662 Scfld_03_1, whole genome shotgun sequence
NZ_DS499719.1	Anaerostipes caccae DSM 14662 Scfld_03_0, whole genome shotgun sequence
NZ_DS480351.1	[Clostridium] leptum DSM 753 Scfld_02_20, whole genome shotgun sequence
NZ_DS480350.1	[Clostridium] leptum DSM 753 Scfld_02_19, whole genome shotgun sequence
NZ_DS480349.1	[Clostridium] leptum DSM 753 Scfld_02_18, whole genome shotgun sequence
NZ_DS480348.1	[Clostridium] leptum DSM 753 Scfld_02_17, whole genome shotgun sequence
NZ_DS480347.1	[Clostridium] leptum DSM 753 Scfld_02_16, whole genome shotgun sequence
NZ_DS480346.1	[Clostridium] leptum DSM 753 Scfld_02_15, whole genome shotgun sequence
NZ_DS480345.1	[Clostridium] leptum DSM 753 Scfld_02_14, whole genome shotgun sequence
NZ_DS480344.1	[Clostridium] leptum DSM 753 Scfld_02_13, whole genome shotgun sequence
NZ_DS480343.1	[Clostridium] leptum DSM 753 Scfld_02_12, whole genome shotgun sequence
NZ_DS480342.1	[Clostridium] leptum DSM 753 Scfld_02_11, whole genome shotgun sequence
NZ_DS480341.1	[Clostridium] leptum DSM 753 Scfld_02_10, whole genome shotgun sequence
NZ_DS480340.1	[Clostridium] leptum DSM 753 Scfld_02_9, whole genome shotgun sequence
NZ_DS480339.1	[Clostridium] leptum DSM 753 Scfld_02_8, whole genome shotgun sequence
NZ_DS480338.1	[Clostridium] leptum DSM 753 Scfld_02_7, whole genome shotgun sequence
NZ_DS480337.1	[Clostridium] leptum DSM 753 Scfld_02_6, whole genome shotgun sequence
NZ_DS480336.1	[Clostridium] leptum DSM 753 Scfld_02_5, whole genome shotgun sequence
NZ_DS480335.1	[Clostridium] leptum DSM 753 Scfld_02_4, whole genome shotgun sequence
NZ_DS480334.1	[Clostridium] leptum DSM 753 Scfld_02_3, whole genome shotgun sequence
NZ_DS480333.1	[Clostridium] leptum DSM 753 Scfld_02_2, whole genome shotgun sequence
NZ_DS480332.1	[Clostridium] leptum DSM 753 Scfld_02_1, whole genome shotgun sequence
NZ_DS480331.1	[Clostridium] leptum DSM 753 Scfld_02_0, whole genome shotgun sequence
NZ_DS483542.1	Coprococcus eutactus ATCC 27759 Scfld_02_22, whole genome shotgun sequence
NZ_DS483541.1	Coprococcus eutactus ATCC 27759 Scfld_02_21, whole genome shotgun sequence
NZ_DS483540.1	Coprococcus eutactus ATCC 27759 Scfld_02_20, whole genome shotgun sequence
NZ_DS483539.1	Coprococcus eutactus ATCC 27759 Scfld_02_19, whole genome shotgun sequence
NZ_DS483538.1	Coprococcus eutactus ATCC 27759 Scfld_02_18, whole genome shotgun sequence
NZ_DS483537.1	Coprococcus eutactus ATCC 27759 Scfld_02_17, whole genome shotgun sequence
NZ_DS483536.1	Coprococcus eutactus ATCC 27759 Scfld_02_16, whole genome shotgun sequence
NZ_DS483535.1	Coprococcus eutactus ATCC 27759 Scfld_02_15, whole genome shotgun sequence
NZ_DS483534.1	Coprococcus eutactus ATCC 27759 Scfld_02_14, whole genome shotgun sequence
NZ_DS483533.1	Coprococcus eutactus ATCC 27759 Scfld_02_13, whole genome shotgun sequence
NZ_DS483532.1	Coprococcus eutactus ATCC 27759 Scfld_02_12, whole genome shotgun sequence
NZ_DS483531.1	Coprococcus eutactus ATCC 27759 Scfld_02_11, whole genome shotgun sequence
NZ_DS483530.1	Coprococcus eutactus ATCC 27759 Scfld_02_10, whole genome shotgun sequence
NZ_DS483529.1	Coprococcus eutactus ATCC 27759 Scfld_02_9, whole genome shotgun sequence
NZ_DS483528.1	Coprococcus eutactus ATCC 27759 Scfld_02_8, whole genome shotgun sequence
NZ_DS483527.1	Coprococcus eutactus ATCC 27759 Scfld_02_7, whole genome shotgun sequence
NZ_DS483526.1	Coprococcus eutactus ATCC 27759 Scfld_02_6, whole genome shotgun sequence
NZ_DS483525.1	Coprococcus eutactus ATCC 27759 Scfld_02_5, whole genome shotgun sequence
NZ_DS483524.1	Coprococcus eutactus ATCC 27759 Scfld_02_4, whole genome shotgun sequence
NZ_DS483523.1	Coprococcus eutactus ATCC 27759 Scfld_02_3, whole genome shotgun sequence
NZ_DS483522.1	Coprococcus eutactus ATCC 27759 Scfld_02_2, whole genome shotgun sequence
NZ_DS483521.1	Coprococcus eutactus ATCC 27759 Scfld_02_1, whole genome shotgun sequence
NZ_DS483520.1	Coprococcus eutactus ATCC 27759 Scfld_02_0, whole genome shotgun sequence
NZ_DS499569.1	Intestinibacter bartlettii DSM 16795 Scfld_02_17, whole genome shotgun sequence
NZ_DS499568.1	Intestinibacter bartlettii DSM 16795 Scfld_02_16, whole genome shotgun sequence
NZ_DS499567.1	Intestinibacter bartlettii DSM 16795 Scfld_02_15, whole genome shotgun sequence
NZ_DS499566.1	Intestinibacter bartlettii DSM 16795 Scfld_02_14, whole genome shotgun sequence
NZ_DS499565.1	Intestinibacter bartlettii DSM 16795 Scfld_02_13, whole genome shotgun sequence
NZ_DS499564.1	Intestinibacter bartlettii DSM 16795 Scfld_02_12, whole genome shotgun sequence
NZ_DS499563.1	Intestinibacter bartlettii DSM 16795 Scfld_02_11, whole genome shotgun sequence
NZ_DS499562.1	Intestinibacter bartlettii DSM 16795 Scfld_02_10, whole genome shotgun sequence
NZ_DS499561.1	Intestinibacter bartlettii DSM 16795 Scfld_02_9, whole genome shotgun sequence
NZ_DS499560.1	Intestinibacter bartlettii DSM 16795 Scfld_02_8, whole genome shotgun sequence
NZ_DS499559.1	Intestinibacter bartlettii DSM 16795 Scfld_02_7, whole genome shotgun sequence
NZ_DS499558.1	Intestinibacter bartlettii DSM 16795 Scfld_02_6, whole genome shotgun sequence
NZ_DS499557.1	Intestinibacter bartlettii DSM 16795 Scfld_02_5, whole genome shotgun sequence
NZ_DS499556.1	Intestinibacter bartlettii DSM 16795 Scfld_02_4, whole genome shotgun sequence
NZ_DS499555.1	Intestinibacter bartlettii DSM 16795 Scfld_02_3, whole genome shotgun sequence
NZ_DS499554.1	Intestinibacter bartlettii DSM 16795 Scfld_02_2, whole genome shotgun sequence
NZ_DS499553.1	Intestinibacter bartlettii DSM 16795 Scfld_02_1, whole genome shotgun sequence
NZ_DS499552.1	Intestinibacter bartlettii DSM 16795 Scfld_02_0, whole genome shotgun sequence
NZ_DS499581.1	Alistipes putredinis DSM 17216 Scfld_02_11, whole genome shotgun sequence
NZ_DS499580.1	Alistipes putredinis DSM 17216 Scfld_02_10, whole genome shotgun sequence
NZ_DS499579.1	Alistipes putredinis DSM 17216 Scfld_02_9, whole genome shotgun sequence
NZ_DS499578.1	Alistipes putredinis DSM 17216 Scfld_02_8, whole genome shotgun sequence
NZ_DS499577.1	Alistipes putredinis DSM 17216 Scfld_02_7, whole genome shotgun sequence
NZ_DS499576.1	Alistipes putredinis DSM 17216 Scfld_02_6, whole genome shotgun sequence
NZ_DS499575.1	Alistipes putredinis DSM 17216 Scfld_02_5, whole genome shotgun sequence
NZ_DS499574.1	Alistipes putredinis DSM 17216 Scfld_02_4, whole genome shotgun sequence
NZ_DS499573.1	Alistipes putredinis DSM 17216 Scfld_02_3, whole genome shotgun sequence
NZ_DS499572.1	Alistipes putredinis DSM 17216 Scfld_02_2, whole genome shotgun sequence
NZ_DS499571.1	Alistipes putredinis DSM 17216 Scfld_02_1, whole genome shotgun sequence
NZ_DS499570.1	Alistipes putredinis DSM 17216 Scfld_02_0, whole genome shotgun sequence
NZ_DS499660.1	Erysipelatoclostridium ramosum DSM 1402 Scfld_02_11, whole genome shotgun sequence
NZ_DS499659.1	Erysipelatoclostridium ramosum DSM 1402 Scfld_02_10, whole genome shotgun sequence
NZ_DS499658.1	Erysipelatoclostridium ramosum DSM 1402 Scfld_02_9, whole genome shotgun sequence
NZ_DS499657.1	Erysipelatoclostridium ramosum DSM 1402 Scfld_02_8, whole genome shotgun sequence
NZ_DS499656.1	Erysipelatoclostridium ramosum DSM 1402 Scfld_02_7, whole genome shotgun sequence
NZ_DS499655.1	Erysipelatoclostridium ramosum DSM 1402 Scfld_02_6, whole genome shotgun sequence
NZ_DS499654.1	Erysipelatoclostridium ramosum DSM 1402 Scfld_02_5, whole genome shotgun sequence
NZ_DS499653.1	Erysipelatoclostridium ramosum DSM 1402 Scfld_02_4, whole genome shotgun sequence
NZ_DS499652.1	Erysipelatoclostridium ramosum DSM 1402 Scfld_02_3, whole genome shotgun sequence
NZ_DS499651.1	Erysipelatoclostridium ramosum DSM 1402 Scfld_02_2, whole genome shotgun sequence
NZ_DS499650.1	Erysipelatoclostridium ramosum DSM 1402 Scfld_02_1, whole genome shotgun sequence
NZ_DS499649.1	Erysipelatoclostridium ramosum DSM 1402 Scfld_02_0, whole genome shotgun sequence
NZ_DS499718.1	[Clostridium] scindens ATCC 35704 Scfld_02_40, whole genome shotgun sequence
NZ_DS499717.1	[Clostridium] scindens ATCC 35704 Scfld_02_39, whole genome shotgun sequence
NZ_DS499716.1	[Clostridium] scindens ATCC 35704 Scfld_02_38, whole genome shotgun sequence
NZ_DS499715.1	[Clostridium] scindens ATCC 35704 Scfld_02_37, whole genome shotgun sequence
NZ_DS499714.1	[Clostridium] scindens ATCC 35704 Scfld_02_36, whole genome shotgun sequence
NZ_DS499713.1	[Clostridium] scindens ATCC 35704 Scfld_02_35, whole genome shotgun sequence
NZ_DS499712.1	[Clostridium] scindens ATCC 35704 Scfld_02_34, whole genome shotgun sequence
NZ_DS499711.1	[Clostridium] scindens ATCC 35704 Scfld_02_33, whole genome shotgun sequence
NZ_DS499710.1	[Clostridium] scindens ATCC 35704 Scfld_02_32, whole genome shotgun sequence
NZ_DS499709.1	[Clostridium] scindens ATCC 35704 Scfld_02_31, whole genome shotgun sequence
NZ_DS499708.1	[Clostridium] scindens ATCC 35704 Scfld_02_30, whole genome shotgun sequence
NZ_DS499707.1	[Clostridium] scindens ATCC 35704 Scfld_02_29, whole genome shotgun sequence
NZ_DS499706.1	[Clostridium] scindens ATCC 35704 Scfld_02_28, whole genome shotgun sequence
NZ_DS499705.1	[Clostridium] scindens ATCC 35704 Scfld_02_27, whole genome shotgun sequence
NZ_DS499704.1	[Clostridium] scindens ATCC 35704 Scfld_02_26, whole genome shotgun sequence
NZ_DS499703.1	[Clostridium] scindens ATCC 35704 Scfld_02_25, whole genome shotgun sequence
NZ_DS499702.1	[Clostridium] scindens ATCC 35704 Scfld_02_24, whole genome shotgun sequence
NZ_DS499701.1	[Clostridium] scindens ATCC 35704 Scfld_02_23, whole genome shotgun sequence
NZ_DS499700.1	[Clostridium] scindens ATCC 35704 Scfld_02_22, whole genome shotgun sequence
NZ_DS499699.1	[Clostridium] scindens ATCC 35704 Scfld_02_21, whole genome shotgun sequence
NZ_DS499698.1	[Clostridium] scindens ATCC 35704 Scfld_02_20, whole genome shotgun sequence
NZ_DS499697.1	[Clostridium] scindens ATCC 35704 Scfld_02_19, whole genome shotgun sequence
NZ_DS499696.1	[Clostridium] scindens ATCC 35704 Scfld_02_18, whole genome shotgun sequence
NZ_DS499695.1	[Clostridium] scindens ATCC 35704 Scfld_02_17, whole genome shotgun sequence
NZ_DS499694.1	[Clostridium] scindens ATCC 35704 Scfld_02_16, whole genome shotgun sequence
NZ_DS499693.1	[Clostridium] scindens ATCC 35704 Scfld_02_15, whole genome shotgun sequence
NZ_DS499692.1	[Clostridium] scindens ATCC 35704 Scfld_02_14, whole genome shotgun sequence
NZ_DS499691.1	[Clostridium] scindens ATCC 35704 Scfld_02_13, whole genome shotgun sequence
NZ_DS499690.1	[Clostridium] scindens ATCC 35704 Scfld_02_12, whole genome shotgun sequence
NZ_DS499689.1	[Clostridium] scindens ATCC 35704 Scfld_02_11, whole genome shotgun sequence
NZ_DS499688.1	[Clostridium] scindens ATCC 35704 Scfld_02_10, whole genome shotgun sequence
NZ_DS499687.1	[Clostridium] scindens ATCC 35704 Scfld_02_9, whole genome shotgun sequence
NZ_DS499686.1	[Clostridium] scindens ATCC 35704 Scfld_02_8, whole genome shotgun sequence
NZ_DS499685.1	[Clostridium] scindens ATCC 35704 Scfld_02_7, whole genome shotgun sequence
NZ_DS499684.1	[Clostridium] scindens ATCC 35704 Scfld_02_6, whole genome shotgun sequence
NZ_DS499683.1	[Clostridium] scindens ATCC 35704 Scfld_02_5, whole genome shotgun sequence
NZ_DS499682.1	[Clostridium] scindens ATCC 35704 Scfld_02_4, whole genome shotgun sequence
NZ_DS499681.1	[Clostridium] scindens ATCC 35704 Scfld_02_3, whole genome shotgun sequence
NZ_DS499680.1	[Clostridium] scindens ATCC 35704 Scfld_02_2, whole genome shotgun sequence
NZ_DS499679.1	[Clostridium] scindens ATCC 35704 Scfld_02_1, whole genome shotgun sequence
NZ_DS499678.1	[Clostridium] scindens ATCC 35704 Scfld_02_0, whole genome shotgun sequence
NZ_DS499677.1	Bacteroides stercoris ATCC 43183 Scfld_02_16, whole genome shotgun sequence
NZ_DS499676.1	Bacteroides stercoris ATCC 43183 Scfld_02_15, whole genome shotgun sequence
NZ_DS499675.1	Bacteroides stercoris ATCC 43183 Scfld_02_14, whole genome shotgun sequence
NZ_DS499674.1	Bacteroides stercoris ATCC 43183 Scfld_02_13, whole genome shotgun sequence
NZ_DS499673.1	Bacteroides stercoris ATCC 43183 Scfld_02_12, whole genome shotgun sequence
NZ_DS499672.1	Bacteroides stercoris ATCC 43183 Scfld_02_11, whole genome shotgun sequence
NZ_DS499671.1	Bacteroides stercoris ATCC 43183 Scfld_02_10, whole genome shotgun sequence
NZ_DS499670.1	Bacteroides stercoris ATCC 43183 Scfld_02_9, whole genome shotgun sequence
NZ_DS499669.1	Bacteroides stercoris ATCC 43183 Scfld_02_8, whole genome shotgun sequence
NZ_DS499668.1	Bacteroides stercoris ATCC 43183 Scfld_02_7, whole genome shotgun sequence
NZ_DS499667.1	Bacteroides stercoris ATCC 43183 Scfld_02_6, whole genome shotgun sequence
NZ_DS499666.1	Bacteroides stercoris ATCC 43183 Scfld_02_5, whole genome shotgun sequence
NZ_DS499665.1	Bacteroides stercoris ATCC 43183 Scfld_02_4, whole genome shotgun sequence
NZ_DS499664.1	Bacteroides stercoris ATCC 43183 Scfld_02_3, whole genome shotgun sequence
NZ_DS499663.1	Bacteroides stercoris ATCC 43183 Scfld_02_2, whole genome shotgun sequence
NZ_DS499662.1	Bacteroides stercoris ATCC 43183 Scfld_02_1, whole genome shotgun sequence
NZ_DS499661.1	Bacteroides stercoris ATCC 43183 Scfld_02_0, whole genome shotgun sequence
NZ_DS544194.1	Anaerotruncus colihominis DSM 17241 Scfld_02_27, whole genome shotgun sequence
NZ_DS544193.1	Anaerotruncus colihominis DSM 17241 Scfld_02_26, whole genome shotgun sequence
NZ_DS544192.1	Anaerotruncus colihominis DSM 17241 Scfld_02_25, whole genome shotgun sequence
NZ_DS544191.1	Anaerotruncus colihominis DSM 17241 Scfld_02_24, whole genome shotgun sequence
NZ_DS544190.1	Anaerotruncus colihominis DSM 17241 Scfld_02_23, whole genome shotgun sequence
NZ_DS544189.1	Anaerotruncus colihominis DSM 17241 Scfld_02_22, whole genome shotgun sequence
NZ_DS544188.1	Anaerotruncus colihominis DSM 17241 Scfld_02_21, whole genome shotgun sequence
NZ_DS544187.1	Anaerotruncus colihominis DSM 17241 Scfld_02_20, whole genome shotgun sequence
NZ_DS544186.1	Anaerotruncus colihominis DSM 17241 Scfld_02_19, whole genome shotgun sequence
NZ_DS544185.1	Anaerotruncus colihominis DSM 17241 Scfld_02_18, whole genome shotgun sequence
NZ_DS544184.1	Anaerotruncus colihominis DSM 17241 Scfld_02_17, whole genome shotgun sequence
NZ_DS544183.1	Anaerotruncus colihominis DSM 17241 Scfld_02_16, whole genome shotgun sequence
NZ_DS544182.1	Anaerotruncus colihominis DSM 17241 Scfld_02_15, whole genome shotgun sequence
NZ_DS544181.1	Anaerotruncus colihominis DSM 17241 Scfld_02_14, whole genome shotgun sequence
NZ_DS544180.1	Anaerotruncus colihominis DSM 17241 Scfld_02_13, whole genome shotgun sequence
NZ_DS544179.1	Anaerotruncus colihominis DSM 17241 Scfld_02_12, whole genome shotgun sequence
NZ_DS544178.1	Anaerotruncus colihominis DSM 17241 Scfld_02_11, whole genome shotgun sequence
NZ_DS544177.1	Anaerotruncus colihominis DSM 17241 Scfld_02_10, whole genome shotgun sequence
NZ_DS544176.1	Anaerotruncus colihominis DSM 17241 Scfld_02_9, whole genome shotgun sequence
NZ_DS544175.1	Anaerotruncus colihominis DSM 17241 Scfld_02_8, whole genome shotgun sequence
NZ_DS544174.1	Anaerotruncus colihominis DSM 17241 Scfld_02_7, whole genome shotgun sequence
NZ_DS544173.1	Anaerotruncus colihominis DSM 17241 Scfld_02_6, whole genome shotgun sequence
NZ_DS544172.1	Anaerotruncus colihominis DSM 17241 Scfld_02_5, whole genome shotgun sequence
NZ_DS544171.1	Anaerotruncus colihominis DSM 17241 Scfld_02_4, whole genome shotgun sequence
NZ_DS544170.1	Anaerotruncus colihominis DSM 17241 Scfld_02_3, whole genome shotgun sequence
NZ_DS544169.1	Anaerotruncus colihominis DSM 17241 Scfld_02_2, whole genome shotgun sequence
NZ_DS544168.1	Anaerotruncus colihominis DSM 17241 Scfld_02_1, whole genome shotgun sequence
NZ_DS544167.1	Anaerotruncus colihominis DSM 17241 Scfld_02_0, whole genome shotgun sequence
NZ_CM002917.1	Hoeflea phototrophica DFL-43 chromosome, whole genome shotgun sequence
NZ_DS544873.1	Kordia algicida OT-1 1103813601120, whole genome shotgun sequence
NC_015730.1	Roseobacter litoralis Och 149, complete genome
NC_015729.1	Roseobacter litoralis Och 149 plasmid pRLO149_63, complete sequence
NC_015728.1	Roseobacter litoralis Och 149 plasmid pRLO149_83, complete sequence
NC_015741.1	Roseobacter litoralis Och 149 plasmid pRLO149_94, complete sequence
NZ_DS562854.1	[Clostridium] spiroforme DSM 1552 Scfld_02_11, whole genome shotgun sequence
NZ_DS562853.1	[Clostridium] spiroforme DSM 1552 Scfld_02_10, whole genome shotgun sequence
NZ_DS562852.1	[Clostridium] spiroforme DSM 1552 Scfld_02_9, whole genome shotgun sequence
NZ_DS562851.1	[Clostridium] spiroforme DSM 1552 Scfld_02_8, whole genome shotgun sequence
NZ_DS562850.1	[Clostridium] spiroforme DSM 1552 Scfld_02_7, whole genome shotgun sequence
NZ_DS562849.1	[Clostridium] spiroforme DSM 1552 Scfld_02_6, whole genome shotgun sequence
NZ_DS562848.1	[Clostridium] spiroforme DSM 1552 Scfld_02_5, whole genome shotgun sequence
NZ_DS562847.1	[Clostridium] spiroforme DSM 1552 Scfld_02_4, whole genome shotgun sequence
NZ_DS562846.1	[Clostridium] spiroforme DSM 1552 Scfld_02_3, whole genome shotgun sequence
NZ_DS562845.1	[Clostridium] spiroforme DSM 1552 Scfld_02_2, whole genome shotgun sequence
NZ_DS562844.1	[Clostridium] spiroforme DSM 1552 Scfld_02_1, whole genome shotgun sequence
NZ_DS562843.1	[Clostridium] spiroforme DSM 1552 Scfld_02_0, whole genome shotgun sequence
NZ_DS560019.1	Anaerofustis stercorihominis DSM 17244 Scfld_02_4, whole genome shotgun sequence
NZ_DS560018.1	Anaerofustis stercorihominis DSM 17244 Scfld_02_3, whole genome shotgun sequence
NZ_DS560017.1	Anaerofustis stercorihominis DSM 17244 Scfld_02_2, whole genome shotgun sequence
NZ_DS560016.1	Anaerofustis stercorihominis DSM 17244 Scfld_02_1, whole genome shotgun sequence
NZ_DS560015.1	Anaerofustis stercorihominis DSM 17244 Scfld_02_0, whole genome shotgun sequence
NZ_DS981516.1	Bacteroides coprocola DSM 17136 Scfld_02_89, whole genome shotgun sequence
NZ_DS981515.1	Bacteroides coprocola DSM 17136 Scfld_02_88, whole genome shotgun sequence
NZ_DS981514.1	Bacteroides coprocola DSM 17136 Scfld_02_87, whole genome shotgun sequence
NZ_DS981513.1	Bacteroides coprocola DSM 17136 Scfld_02_86, whole genome shotgun sequence
NZ_DS981512.1	Bacteroides coprocola DSM 17136 Scfld_02_85, whole genome shotgun sequence
NZ_DS981511.1	Bacteroides coprocola DSM 17136 Scfld_02_84, whole genome shotgun sequence
NZ_DS981510.1	Bacteroides coprocola DSM 17136 Scfld_02_83, whole genome shotgun sequence
NZ_DS981509.1	Bacteroides coprocola DSM 17136 Scfld_02_82, whole genome shotgun sequence
NZ_DS981508.1	Bacteroides coprocola DSM 17136 Scfld_02_81, whole genome shotgun sequence
NZ_DS981507.1	Bacteroides coprocola DSM 17136 Scfld_02_80, whole genome shotgun sequence
NZ_DS981506.1	Bacteroides coprocola DSM 17136 Scfld_02_79, whole genome shotgun sequence
NZ_DS981505.1	Bacteroides coprocola DSM 17136 Scfld_02_78, whole genome shotgun sequence
NZ_DS981504.1	Bacteroides coprocola DSM 17136 Scfld_02_77, whole genome shotgun sequence
NZ_DS981503.1	Bacteroides coprocola DSM 17136 Scfld_02_76, whole genome shotgun sequence
NZ_DS981502.1	Bacteroides coprocola DSM 17136 Scfld_02_75, whole genome shotgun sequence
NZ_DS981501.1	Bacteroides coprocola DSM 17136 Scfld_02_74, whole genome shotgun sequence
NZ_DS981500.1	Bacteroides coprocola DSM 17136 Scfld_02_73, whole genome shotgun sequence
NZ_DS981499.1	Bacteroides coprocola DSM 17136 Scfld_02_72, whole genome shotgun sequence
NZ_DS981498.1	Bacteroides coprocola DSM 17136 Scfld_02_71, whole genome shotgun sequence
NZ_DS981497.1	Bacteroides coprocola DSM 17136 Scfld_02_70, whole genome shotgun sequence
NZ_DS981496.1	Bacteroides coprocola DSM 17136 Scfld_02_69, whole genome shotgun sequence
NZ_DS981495.1	Bacteroides coprocola DSM 17136 Scfld_02_68, whole genome shotgun sequence
NZ_DS981494.1	Bacteroides coprocola DSM 17136 Scfld_02_67, whole genome shotgun sequence
NZ_DS981493.1	Bacteroides coprocola DSM 17136 Scfld_02_66, whole genome shotgun sequence
NZ_DS981492.1	Bacteroides coprocola DSM 17136 Scfld_02_65, whole genome shotgun sequence
NZ_DS981491.1	Bacteroides coprocola DSM 17136 Scfld_02_64, whole genome shotgun sequence
NZ_DS981490.1	Bacteroides coprocola DSM 17136 Scfld_02_63, whole genome shotgun sequence
NZ_DS981489.1	Bacteroides coprocola DSM 17136 Scfld_02_62, whole genome shotgun sequence
NZ_DS981488.1	Bacteroides coprocola DSM 17136 Scfld_02_61, whole genome shotgun sequence
NZ_DS981487.1	Bacteroides coprocola DSM 17136 Scfld_02_60, whole genome shotgun sequence
NZ_DS981486.1	Bacteroides coprocola DSM 17136 Scfld_02_59, whole genome shotgun sequence
NZ_DS981485.1	Bacteroides coprocola DSM 17136 Scfld_02_58, whole genome shotgun sequence
NZ_DS981484.1	Bacteroides coprocola DSM 17136 Scfld_02_57, whole genome shotgun sequence
NZ_DS981483.1	Bacteroides coprocola DSM 17136 Scfld_02_56, whole genome shotgun sequence
NZ_DS981482.1	Bacteroides coprocola DSM 17136 Scfld_02_55, whole genome shotgun sequence
NZ_DS981481.1	Bacteroides coprocola DSM 17136 Scfld_02_54, whole genome shotgun sequence
NZ_DS981480.1	Bacteroides coprocola DSM 17136 Scfld_02_53, whole genome shotgun sequence
NZ_DS981479.1	Bacteroides coprocola DSM 17136 Scfld_02_52, whole genome shotgun sequence
NZ_DS981478.1	Bacteroides coprocola DSM 17136 Scfld_02_51, whole genome shotgun sequence
NZ_DS981477.1	Bacteroides coprocola DSM 17136 Scfld_02_50, whole genome shotgun sequence
NZ_DS981476.1	Bacteroides coprocola DSM 17136 Scfld_02_49, whole genome shotgun sequence
NZ_DS981475.1	Bacteroides coprocola DSM 17136 Scfld_02_48, whole genome shotgun sequence
NZ_DS981474.1	Bacteroides coprocola DSM 17136 Scfld_02_47, whole genome shotgun sequence
NZ_DS981473.1	Bacteroides coprocola DSM 17136 Scfld_02_46, whole genome shotgun sequence
NZ_DS981472.1	Bacteroides coprocola DSM 17136 Scfld_02_45, whole genome shotgun sequence
NZ_DS981471.1	Bacteroides coprocola DSM 17136 Scfld_02_44, whole genome shotgun sequence
NZ_DS981470.1	Bacteroides coprocola DSM 17136 Scfld_02_43, whole genome shotgun sequence
NZ_DS981469.1	Bacteroides coprocola DSM 17136 Scfld_02_42, whole genome shotgun sequence
NZ_DS981468.1	Bacteroides coprocola DSM 17136 Scfld_02_41, whole genome shotgun sequence
NZ_DS981467.1	Bacteroides coprocola DSM 17136 Scfld_02_40, whole genome shotgun sequence
NZ_DS981466.1	Bacteroides coprocola DSM 17136 Scfld_02_39, whole genome shotgun sequence
NZ_DS981465.1	Bacteroides coprocola DSM 17136 Scfld_02_38, whole genome shotgun sequence
NZ_DS981464.1	Bacteroides coprocola DSM 17136 Scfld_02_37, whole genome shotgun sequence
NZ_DS981463.1	Bacteroides coprocola DSM 17136 Scfld_02_36, whole genome shotgun sequence
NZ_DS981462.1	Bacteroides coprocola DSM 17136 Scfld_02_35, whole genome shotgun sequence
NZ_DS981461.1	Bacteroides coprocola DSM 17136 Scfld_02_34, whole genome shotgun sequence
NZ_DS981460.1	Bacteroides coprocola DSM 17136 Scfld_02_33, whole genome shotgun sequence
NZ_DS981459.1	Bacteroides coprocola DSM 17136 Scfld_02_32, whole genome shotgun sequence
NZ_DS981458.1	Bacteroides coprocola DSM 17136 Scfld_02_31, whole genome shotgun sequence
NZ_DS981457.1	Bacteroides coprocola DSM 17136 Scfld_02_30, whole genome shotgun sequence
NZ_DS981456.1	Bacteroides coprocola DSM 17136 Scfld_02_29, whole genome shotgun sequence
NZ_DS981455.1	Bacteroides coprocola DSM 17136 Scfld_02_28, whole genome shotgun sequence
NZ_DS981454.1	Bacteroides coprocola DSM 17136 Scfld_02_27, whole genome shotgun sequence
NZ_DS981453.1	Bacteroides coprocola DSM 17136 Scfld_02_26, whole genome shotgun sequence
NZ_DS981452.1	Bacteroides coprocola DSM 17136 Scfld_02_25, whole genome shotgun sequence
NZ_DS981451.1	Bacteroides coprocola DSM 17136 Scfld_02_24, whole genome shotgun sequence
NZ_DS981450.1	Bacteroides coprocola DSM 17136 Scfld_02_23, whole genome shotgun sequence
NZ_DS981449.1	Bacteroides coprocola DSM 17136 Scfld_02_22, whole genome shotgun sequence
NZ_DS981448.1	Bacteroides coprocola DSM 17136 Scfld_02_21, whole genome shotgun sequence
NZ_DS981447.1	Bacteroides coprocola DSM 17136 Scfld_02_20, whole genome shotgun sequence
NZ_DS981446.1	Bacteroides coprocola DSM 17136 Scfld_02_19, whole genome shotgun sequence
NZ_DS981445.1	Bacteroides coprocola DSM 17136 Scfld_02_18, whole genome shotgun sequence
NZ_DS981444.1	Bacteroides coprocola DSM 17136 Scfld_02_17, whole genome shotgun sequence
NZ_DS981443.1	Bacteroides coprocola DSM 17136 Scfld_02_16, whole genome shotgun sequence
NZ_DS981442.1	Bacteroides coprocola DSM 17136 Scfld_02_15, whole genome shotgun sequence
NZ_DS981441.1	Bacteroides coprocola DSM 17136 Scfld_02_14, whole genome shotgun sequence
NZ_DS981440.1	Bacteroides coprocola DSM 17136 Scfld_02_13, whole genome shotgun sequence
NZ_DS981439.1	Bacteroides coprocola DSM 17136 Scfld_02_12, whole genome shotgun sequence
NZ_DS981438.1	Bacteroides coprocola DSM 17136 Scfld_02_11, whole genome shotgun sequence
NZ_DS981437.1	Bacteroides coprocola DSM 17136 Scfld_02_10, whole genome shotgun sequence
NZ_DS981436.1	Bacteroides coprocola DSM 17136 Scfld_02_9, whole genome shotgun sequence
NZ_DS981435.1	Bacteroides coprocola DSM 17136 Scfld_02_8, whole genome shotgun sequence
NZ_DS981434.1	Bacteroides coprocola DSM 17136 Scfld_02_7, whole genome shotgun sequence
NZ_DS981433.1	Bacteroides coprocola DSM 17136 Scfld_02_6, whole genome shotgun sequence
NZ_DS981432.1	Bacteroides coprocola DSM 17136 Scfld_02_5, whole genome shotgun sequence
NZ_DS981431.1	Bacteroides coprocola DSM 17136 Scfld_02_4, whole genome shotgun sequence
NZ_DS981430.1	Bacteroides coprocola DSM 17136 Scfld_02_3, whole genome shotgun sequence
NZ_DS981429.1	Bacteroides coprocola DSM 17136 Scfld_02_2, whole genome shotgun sequence
NZ_DS981428.1	Bacteroides coprocola DSM 17136 Scfld_02_1, whole genome shotgun sequence
NZ_DS981427.1	Bacteroides coprocola DSM 17136 Scfld_02_0, whole genome shotgun sequence
NZ_DS990209.1	Ruminococcus lactaris ATCC 29176 Scfld_02_46, whole genome shotgun sequence
NZ_DS990208.1	Ruminococcus lactaris ATCC 29176 Scfld_02_45, whole genome shotgun sequence
NZ_DS990207.1	Ruminococcus lactaris ATCC 29176 Scfld_02_44, whole genome shotgun sequence
NZ_DS990206.1	Ruminococcus lactaris ATCC 29176 Scfld_02_43, whole genome shotgun sequence
NZ_DS990205.1	Ruminococcus lactaris ATCC 29176 Scfld_02_42, whole genome shotgun sequence
NZ_DS990204.1	Ruminococcus lactaris ATCC 29176 Scfld_02_41, whole genome shotgun sequence
NZ_DS990203.1	Ruminococcus lactaris ATCC 29176 Scfld_02_40, whole genome shotgun sequence
NZ_DS990202.1	Ruminococcus lactaris ATCC 29176 Scfld_02_39, whole genome shotgun sequence
NZ_DS990201.1	Ruminococcus lactaris ATCC 29176 Scfld_02_38, whole genome shotgun sequence
NZ_DS990200.1	Ruminococcus lactaris ATCC 29176 Scfld_02_37, whole genome shotgun sequence
NZ_DS990199.1	Ruminococcus lactaris ATCC 29176 Scfld_02_36, whole genome shotgun sequence
NZ_DS990198.1	Ruminococcus lactaris ATCC 29176 Scfld_02_35, whole genome shotgun sequence
NZ_DS990197.1	Ruminococcus lactaris ATCC 29176 Scfld_02_34, whole genome shotgun sequence
NZ_DS990196.1	Ruminococcus lactaris ATCC 29176 Scfld_02_33, whole genome shotgun sequence
NZ_DS990195.1	Ruminococcus lactaris ATCC 29176 Scfld_02_32, whole genome shotgun sequence
NZ_DS990194.1	Ruminococcus lactaris ATCC 29176 Scfld_02_31, whole genome shotgun sequence
NZ_DS990193.1	Ruminococcus lactaris ATCC 29176 Scfld_02_30, whole genome shotgun sequence
NZ_DS990192.1	Ruminococcus lactaris ATCC 29176 Scfld_02_29, whole genome shotgun sequence
NZ_DS990191.1	Ruminococcus lactaris ATCC 29176 Scfld_02_28, whole genome shotgun sequence
NZ_DS990190.1	Ruminococcus lactaris ATCC 29176 Scfld_02_27, whole genome shotgun sequence
NZ_DS990189.1	Ruminococcus lactaris ATCC 29176 Scfld_02_26, whole genome shotgun sequence
NZ_DS990188.1	Ruminococcus lactaris ATCC 29176 Scfld_02_25, whole genome shotgun sequence
NZ_DS990187.1	Ruminococcus lactaris ATCC 29176 Scfld_02_24, whole genome shotgun sequence
NZ_DS990186.1	Ruminococcus lactaris ATCC 29176 Scfld_02_23, whole genome shotgun sequence
NZ_DS990185.1	Ruminococcus lactaris ATCC 29176 Scfld_02_22, whole genome shotgun sequence
NZ_DS990184.1	Ruminococcus lactaris ATCC 29176 Scfld_02_21, whole genome shotgun sequence
NZ_DS990183.1	Ruminococcus lactaris ATCC 29176 Scfld_02_20, whole genome shotgun sequence
NZ_DS990182.1	Ruminococcus lactaris ATCC 29176 Scfld_02_19, whole genome shotgun sequence
NZ_DS990181.1	Ruminococcus lactaris ATCC 29176 Scfld_02_18, whole genome shotgun sequence
NZ_DS990180.1	Ruminococcus lactaris ATCC 29176 Scfld_02_17, whole genome shotgun sequence
NZ_DS990179.1	Ruminococcus lactaris ATCC 29176 Scfld_02_16, whole genome shotgun sequence
NZ_DS990178.1	Ruminococcus lactaris ATCC 29176 Scfld_02_15, whole genome shotgun sequence
NZ_DS990177.1	Ruminococcus lactaris ATCC 29176 Scfld_02_14, whole genome shotgun sequence
NZ_DS990176.1	Ruminococcus lactaris ATCC 29176 Scfld_02_13, whole genome shotgun sequence
NZ_DS990175.1	Ruminococcus lactaris ATCC 29176 Scfld_02_12, whole genome shotgun sequence
NZ_DS990174.1	Ruminococcus lactaris ATCC 29176 Scfld_02_11, whole genome shotgun sequence
NZ_DS990173.1	Ruminococcus lactaris ATCC 29176 Scfld_02_10, whole genome shotgun sequence
NZ_DS990172.1	Ruminococcus lactaris ATCC 29176 Scfld_02_9, whole genome shotgun sequence
NZ_DS990171.1	Ruminococcus lactaris ATCC 29176 Scfld_02_8, whole genome shotgun sequence
NZ_DS990170.1	Ruminococcus lactaris ATCC 29176 Scfld_02_7, whole genome shotgun sequence
NZ_DS990169.1	Ruminococcus lactaris ATCC 29176 Scfld_02_6, whole genome shotgun sequence
NZ_DS990168.1	Ruminococcus lactaris ATCC 29176 Scfld_02_5, whole genome shotgun sequence
NZ_DS990167.1	Ruminococcus lactaris ATCC 29176 Scfld_02_4, whole genome shotgun sequence
NZ_DS990166.1	Ruminococcus lactaris ATCC 29176 Scfld_02_3, whole genome shotgun sequence
NZ_DS990165.1	Ruminococcus lactaris ATCC 29176 Scfld_02_2, whole genome shotgun sequence
NZ_DS990164.1	Ruminococcus lactaris ATCC 29176 Scfld_02_1, whole genome shotgun sequence
NZ_DS990163.1	Ruminococcus lactaris ATCC 29176 Scfld_02_0, whole genome shotgun sequence
NZ_DS990484.1	Helicobacter pullorum MIT 98-5489 supercont2.44, whole genome shotgun sequence
NZ_DS990483.1	Helicobacter pullorum MIT 98-5489 supercont2.43, whole genome shotgun sequence
NZ_DS990482.1	Helicobacter pullorum MIT 98-5489 supercont2.42, whole genome shotgun sequence
NZ_DS990481.1	Helicobacter pullorum MIT 98-5489 supercont2.41, whole genome shotgun sequence
NZ_DS990480.1	Helicobacter pullorum MIT 98-5489 supercont2.40, whole genome shotgun sequence
NZ_DS990479.1	Helicobacter pullorum MIT 98-5489 supercont2.39, whole genome shotgun sequence
NZ_DS990478.1	Helicobacter pullorum MIT 98-5489 supercont2.38, whole genome shotgun sequence
NZ_DS990477.1	Helicobacter pullorum MIT 98-5489 supercont2.37, whole genome shotgun sequence
NZ_DS990476.1	Helicobacter pullorum MIT 98-5489 supercont2.36, whole genome shotgun sequence
NZ_DS990475.1	Helicobacter pullorum MIT 98-5489 supercont2.35, whole genome shotgun sequence
NZ_DS990474.1	Helicobacter pullorum MIT 98-5489 supercont2.34, whole genome shotgun sequence
NZ_DS990473.1	Helicobacter pullorum MIT 98-5489 supercont2.33, whole genome shotgun sequence
NZ_DS990472.1	Helicobacter pullorum MIT 98-5489 supercont2.32, whole genome shotgun sequence
NZ_DS990471.1	Helicobacter pullorum MIT 98-5489 supercont2.31, whole genome shotgun sequence
NZ_DS990470.1	Helicobacter pullorum MIT 98-5489 supercont2.30, whole genome shotgun sequence
NZ_DS990469.1	Helicobacter pullorum MIT 98-5489 supercont2.29, whole genome shotgun sequence
NZ_DS990468.1	Helicobacter pullorum MIT 98-5489 supercont2.28, whole genome shotgun sequence
NZ_DS990467.1	Helicobacter pullorum MIT 98-5489 supercont2.27, whole genome shotgun sequence
NZ_DS990466.1	Helicobacter pullorum MIT 98-5489 supercont2.26, whole genome shotgun sequence
NZ_DS990465.1	Helicobacter pullorum MIT 98-5489 supercont2.25, whole genome shotgun sequence
NZ_DS990464.1	Helicobacter pullorum MIT 98-5489 supercont2.24, whole genome shotgun sequence
NZ_DS990463.1	Helicobacter pullorum MIT 98-5489 supercont2.23, whole genome shotgun sequence
NZ_DS990462.1	Helicobacter pullorum MIT 98-5489 supercont2.22, whole genome shotgun sequence
NZ_DS990461.1	Helicobacter pullorum MIT 98-5489 supercont2.21, whole genome shotgun sequence
NZ_DS990460.1	Helicobacter pullorum MIT 98-5489 supercont2.20, whole genome shotgun sequence
NZ_DS990459.1	Helicobacter pullorum MIT 98-5489 supercont2.19, whole genome shotgun sequence
NZ_DS990458.1	Helicobacter pullorum MIT 98-5489 supercont2.18, whole genome shotgun sequence
NZ_DS990457.1	Helicobacter pullorum MIT 98-5489 supercont2.17, whole genome shotgun sequence
NZ_DS990456.1	Helicobacter pullorum MIT 98-5489 supercont2.16, whole genome shotgun sequence
NZ_DS990455.1	Helicobacter pullorum MIT 98-5489 supercont2.15, whole genome shotgun sequence
NZ_DS990454.1	Helicobacter pullorum MIT 98-5489 supercont2.14, whole genome shotgun sequence
NZ_DS990453.1	Helicobacter pullorum MIT 98-5489 supercont2.13, whole genome shotgun sequence
NZ_DS990452.1	Helicobacter pullorum MIT 98-5489 supercont2.12, whole genome shotgun sequence
NZ_DS990451.1	Helicobacter pullorum MIT 98-5489 supercont2.11, whole genome shotgun sequence
NZ_DS990450.1	Helicobacter pullorum MIT 98-5489 supercont2.10, whole genome shotgun sequence
NZ_DS990449.1	Helicobacter pullorum MIT 98-5489 supercont2.9, whole genome shotgun sequence
NZ_DS990448.1	Helicobacter pullorum MIT 98-5489 supercont2.8, whole genome shotgun sequence
NZ_DS990447.1	Helicobacter pullorum MIT 98-5489 supercont2.7, whole genome shotgun sequence
NZ_DS990446.1	Helicobacter pullorum MIT 98-5489 supercont2.6, whole genome shotgun sequence
NZ_DS990445.1	Helicobacter pullorum MIT 98-5489 supercont2.5, whole genome shotgun sequence
NZ_DS990444.1	Helicobacter pullorum MIT 98-5489 supercont2.4, whole genome shotgun sequence
NZ_DS990443.1	Helicobacter pullorum MIT 98-5489 supercont2.3, whole genome shotgun sequence
NZ_DS990442.1	Helicobacter pullorum MIT 98-5489 supercont2.2, whole genome shotgun sequence
NZ_DS990441.1	Helicobacter pullorum MIT 98-5489 supercont2.1, whole genome shotgun sequence
NZ_DS989897.1	Coleofasciculus chthonoplastes PCC 7420 scf_1103659003834, whole genome shotgun sequence
NZ_DS989896.1	Coleofasciculus chthonoplastes PCC 7420 scf_1103659003836, whole genome shotgun sequence
NZ_DS989895.1	Coleofasciculus chthonoplastes PCC 7420 scf_1103659003835, whole genome shotgun sequence
NZ_DS989894.1	Coleofasciculus chthonoplastes PCC 7420 scf_1103659003832, whole genome shotgun sequence
NZ_DS989893.1	Coleofasciculus chthonoplastes PCC 7420 scf_1103659003833, whole genome shotgun sequence
NZ_DS989892.1	Coleofasciculus chthonoplastes PCC 7420 scf_1103659003798, whole genome shotgun sequence
NZ_DS989891.1	Coleofasciculus chthonoplastes PCC 7420 scf_1103659003807, whole genome shotgun sequence
NZ_DS989890.1	Coleofasciculus chthonoplastes PCC 7420 scf_1103659003797, whole genome shotgun sequence
NZ_DS989889.1	Coleofasciculus chthonoplastes PCC 7420 scf_1103659003792, whole genome shotgun sequence
NZ_DS989888.1	Coleofasciculus chthonoplastes PCC 7420 scf_1103659003790, whole genome shotgun sequence
NZ_DS989887.1	Coleofasciculus chthonoplastes PCC 7420 scf_1103659003794, whole genome shotgun sequence
NZ_DS989886.1	Coleofasciculus chthonoplastes PCC 7420 scf_1103659003823, whole genome shotgun sequence
NZ_DS989885.1	Coleofasciculus chthonoplastes PCC 7420 scf_1103659003826, whole genome shotgun sequence
NZ_DS989884.1	Coleofasciculus chthonoplastes PCC 7420 scf_1103659003819, whole genome shotgun sequence
NZ_DS989883.1	Coleofasciculus chthonoplastes PCC 7420 scf_1103659003786, whole genome shotgun sequence
NZ_DS989882.1	Coleofasciculus chthonoplastes PCC 7420 scf_1103659003822, whole genome shotgun sequence
NZ_DS989881.1	Coleofasciculus chthonoplastes PCC 7420 scf_1103659003799, whole genome shotgun sequence
NZ_DS989880.1	Coleofasciculus chthonoplastes PCC 7420 scf_1103659003789, whole genome shotgun sequence
NZ_DS989879.1	Coleofasciculus chthonoplastes PCC 7420 scf_1103659003785, whole genome shotgun sequence
NZ_DS989878.1	Coleofasciculus chthonoplastes PCC 7420 scf_1103659003787, whole genome shotgun sequence
NZ_DS989877.1	Coleofasciculus chthonoplastes PCC 7420 scf_1103659003827, whole genome shotgun sequence
NZ_DS989876.1	Coleofasciculus chthonoplastes PCC 7420 scf_1103659003814, whole genome shotgun sequence
NZ_DS989875.1	Coleofasciculus chthonoplastes PCC 7420 scf_1103659003806, whole genome shotgun sequence
NZ_DS989874.1	Coleofasciculus chthonoplastes PCC 7420 scf_1103659003809, whole genome shotgun sequence
NZ_DS989873.1	Coleofasciculus chthonoplastes PCC 7420 scf_1103659003800, whole genome shotgun sequence
NZ_DS989872.1	Coleofasciculus chthonoplastes PCC 7420 scf_1103659003780, whole genome shotgun sequence
NZ_DS989871.1	Coleofasciculus chthonoplastes PCC 7420 scf_1103659003783, whole genome shotgun sequence
NZ_DS989870.1	Coleofasciculus chthonoplastes PCC 7420 scf_1103659003803, whole genome shotgun sequence
NZ_DS989869.1	Coleofasciculus chthonoplastes PCC 7420 scf_1103659003784, whole genome shotgun sequence
NZ_DS989868.1	Coleofasciculus chthonoplastes PCC 7420 scf_1103659003818, whole genome shotgun sequence
NZ_DS989867.1	Coleofasciculus chthonoplastes PCC 7420 scf_1103659003830, whole genome shotgun sequence
NZ_DS989866.1	Coleofasciculus chthonoplastes PCC 7420 scf_1103659003788, whole genome shotgun sequence
NZ_DS989865.1	Coleofasciculus chthonoplastes PCC 7420 scf_1103659003795, whole genome shotgun sequence
NZ_DS989864.1	Coleofasciculus chthonoplastes PCC 7420 scf_1103659003810, whole genome shotgun sequence
NZ_DS989863.1	Coleofasciculus chthonoplastes PCC 7420 scf_1103659003804, whole genome shotgun sequence
NZ_DS989862.1	Coleofasciculus chthonoplastes PCC 7420 scf_1103659003817, whole genome shotgun sequence
NZ_DS989861.1	Coleofasciculus chthonoplastes PCC 7420 scf_1103659003782, whole genome shotgun sequence
NZ_DS989860.1	Coleofasciculus chthonoplastes PCC 7420 scf_1103659003805, whole genome shotgun sequence
NZ_DS989859.1	Coleofasciculus chthonoplastes PCC 7420 scf_1103659003815, whole genome shotgun sequence
NZ_DS989858.1	Coleofasciculus chthonoplastes PCC 7420 scf_1103659003796, whole genome shotgun sequence
NZ_DS989857.1	Coleofasciculus chthonoplastes PCC 7420 scf_1103659003811, whole genome shotgun sequence
NZ_DS989856.1	Coleofasciculus chthonoplastes PCC 7420 scf_1103659003828, whole genome shotgun sequence
NZ_DS989855.1	Coleofasciculus chthonoplastes PCC 7420 scf_1103659003821, whole genome shotgun sequence
NZ_DS989854.1	Coleofasciculus chthonoplastes PCC 7420 scf_1103659003813, whole genome shotgun sequence
NZ_DS989853.1	Coleofasciculus chthonoplastes PCC 7420 scf_1103659003812, whole genome shotgun sequence
NZ_DS989852.1	Coleofasciculus chthonoplastes PCC 7420 scf_1103659003824, whole genome shotgun sequence
NZ_DS989851.1	Coleofasciculus chthonoplastes PCC 7420 scf_1103659003793, whole genome shotgun sequence
NZ_DS989850.1	Coleofasciculus chthonoplastes PCC 7420 scf_1103659003802, whole genome shotgun sequence
NZ_DS989849.1	Coleofasciculus chthonoplastes PCC 7420 scf_1103659003781, whole genome shotgun sequence
NZ_DS989848.1	Coleofasciculus chthonoplastes PCC 7420 scf_1103659003825, whole genome shotgun sequence
NZ_DS989847.1	Coleofasciculus chthonoplastes PCC 7420 scf_1103659003820, whole genome shotgun sequence
NZ_DS989846.1	Coleofasciculus chthonoplastes PCC 7420 scf_1103659003816, whole genome shotgun sequence
NZ_DS989845.1	Coleofasciculus chthonoplastes PCC 7420 scf_1103659003801, whole genome shotgun sequence
NZ_DS989844.1	Coleofasciculus chthonoplastes PCC 7420 scf_1103659003791, whole genome shotgun sequence
NZ_DS989843.1	Coleofasciculus chthonoplastes PCC 7420 scf_1103659003808, whole genome shotgun sequence
NZ_DS989842.1	Coleofasciculus chthonoplastes PCC 7420 scf_1103659003831, whole genome shotgun sequence
NZ_DS989841.1	Coleofasciculus chthonoplastes PCC 7420 scf_1103659003829, whole genome shotgun sequence
NC_020908.1	Octadecabacter arcticus 238, complete genome
NC_020909.1	Octadecabacter arcticus 238 plasmid pOA238_118, complete sequence
NC_020910.1	Octadecabacter arcticus 238 plasmid pOA238_160, complete sequence
NZ_DS996928.1	[Bacteroides] pectinophilus ATCC 43243 Scfld_02_8, whole genome shotgun sequence
NZ_DS996927.1	[Bacteroides] pectinophilus ATCC 43243 Scfld_02_7, whole genome shotgun sequence
NZ_DS996926.1	[Bacteroides] pectinophilus ATCC 43243 Scfld_02_6, whole genome shotgun sequence
NZ_DS996925.1	[Bacteroides] pectinophilus ATCC 43243 Scfld_02_5, whole genome shotgun sequence
NZ_DS996924.1	[Bacteroides] pectinophilus ATCC 43243 Scfld_02_4, whole genome shotgun sequence
NZ_DS996923.1	[Bacteroides] pectinophilus ATCC 43243 Scfld_02_3, whole genome shotgun sequence
NZ_DS996922.1	[Bacteroides] pectinophilus ATCC 43243 Scfld_02_2, whole genome shotgun sequence
NZ_DS996921.1	[Bacteroides] pectinophilus ATCC 43243 Scfld_02_1, whole genome shotgun sequence
NZ_DS996920.1	[Bacteroides] pectinophilus ATCC 43243 Scfld_02_0, whole genome shotgun sequence
NZ_GG662017.1	Coprococcus comes ATCC 27758 Scfld12, whole genome shotgun sequence
NZ_GG662016.1	Coprococcus comes ATCC 27758 Scfld11, whole genome shotgun sequence
NZ_GG662015.1	Coprococcus comes ATCC 27758 Scfld10, whole genome shotgun sequence
NZ_GG662014.1	Coprococcus comes ATCC 27758 Scfld9, whole genome shotgun sequence
NZ_GG662013.1	Coprococcus comes ATCC 27758 Scfld8, whole genome shotgun sequence
NZ_GG662012.1	Coprococcus comes ATCC 27758 Scfld7, whole genome shotgun sequence
NZ_GG662011.1	Coprococcus comes ATCC 27758 Scfld6, whole genome shotgun sequence
NZ_GG662010.1	Coprococcus comes ATCC 27758 Scfld5, whole genome shotgun sequence
NZ_GG662009.1	Coprococcus comes ATCC 27758 Scfld4, whole genome shotgun sequence
NZ_GG662008.1	Coprococcus comes ATCC 27758 Scfld3, whole genome shotgun sequence
NZ_GG662007.1	Coprococcus comes ATCC 27758 Scfld2, whole genome shotgun sequence
NZ_GG662006.1	Coprococcus comes ATCC 27758 Scfld1, whole genome shotgun sequence
NZ_GG662005.1	Coprococcus comes ATCC 27758 Scfld0, whole genome shotgun sequence
NZ_GG697146.2	Mitsuokella multacida DSM 20544 Scfld8, whole genome shotgun sequence
NZ_GG697145.2	Mitsuokella multacida DSM 20544 Scfld4, whole genome shotgun sequence
NZ_GG697144.2	Mitsuokella multacida DSM 20544 Scfld3, whole genome shotgun sequence
NZ_GG697143.2	Mitsuokella multacida DSM 20544 Scfld2, whole genome shotgun sequence
NZ_GG697142.2	Mitsuokella multacida DSM 20544 Scfld1, whole genome shotgun sequence
NZ_GG697141.2	Mitsuokella multacida DSM 20544 Scfld0, whole genome shotgun sequence
NZ_GG663534.1	Butyrivibrio crossotus DSM 2876 Scfld30, whole genome shotgun sequence
NZ_GG663533.1	Butyrivibrio crossotus DSM 2876 Scfld29, whole genome shotgun sequence
NZ_GG663532.1	Butyrivibrio crossotus DSM 2876 Scfld28, whole genome shotgun sequence
NZ_GG663531.1	Butyrivibrio crossotus DSM 2876 Scfld27, whole genome shotgun sequence
NZ_GG663530.1	Butyrivibrio crossotus DSM 2876 Scfld26, whole genome shotgun sequence
NZ_GG663529.1	Butyrivibrio crossotus DSM 2876 Scfld25, whole genome shotgun sequence
NZ_GG663528.1	Butyrivibrio crossotus DSM 2876 Scfld24, whole genome shotgun sequence
NZ_GG663527.1	Butyrivibrio crossotus DSM 2876 Scfld23, whole genome shotgun sequence
NZ_GG663526.1	Butyrivibrio crossotus DSM 2876 Scfld22, whole genome shotgun sequence
NZ_GG663525.1	Butyrivibrio crossotus DSM 2876 Scfld21, whole genome shotgun sequence
NZ_GG663524.1	Butyrivibrio crossotus DSM 2876 Scfld20, whole genome shotgun sequence
NZ_GG663523.1	Butyrivibrio crossotus DSM 2876 Scfld19, whole genome shotgun sequence
NZ_GG663522.1	Butyrivibrio crossotus DSM 2876 Scfld18, whole genome shotgun sequence
NZ_GG663521.1	Butyrivibrio crossotus DSM 2876 Scfld17, whole genome shotgun sequence
NZ_GG663520.1	Butyrivibrio crossotus DSM 2876 Scfld16, whole genome shotgun sequence
NZ_GG663519.1	Butyrivibrio crossotus DSM 2876 Scfld15, whole genome shotgun sequence
NZ_GG663518.1	Butyrivibrio crossotus DSM 2876 Scfld14, whole genome shotgun sequence
NZ_GG663517.1	Butyrivibrio crossotus DSM 2876 Scfld13, whole genome shotgun sequence
NZ_GG663516.1	Butyrivibrio crossotus DSM 2876 Scfld12, whole genome shotgun sequence
NZ_GG663515.1	Butyrivibrio crossotus DSM 2876 Scfld11, whole genome shotgun sequence
NZ_GG663514.1	Butyrivibrio crossotus DSM 2876 Scfld10, whole genome shotgun sequence
NZ_GG663513.1	Butyrivibrio crossotus DSM 2876 Scfld9, whole genome shotgun sequence
NZ_GG663512.1	Butyrivibrio crossotus DSM 2876 Scfld8, whole genome shotgun sequence
NZ_GG663511.1	Butyrivibrio crossotus DSM 2876 Scfld7, whole genome shotgun sequence
NZ_GG663510.1	Butyrivibrio crossotus DSM 2876 Scfld6, whole genome shotgun sequence
NZ_GG663509.1	Butyrivibrio crossotus DSM 2876 Scfld5, whole genome shotgun sequence
NZ_GG663508.1	Butyrivibrio crossotus DSM 2876 Scfld4, whole genome shotgun sequence
NZ_GG663507.1	Butyrivibrio crossotus DSM 2876 Scfld3, whole genome shotgun sequence
NZ_GG663506.1	Butyrivibrio crossotus DSM 2876 Scfld2, whole genome shotgun sequence
NZ_GG663505.1	Butyrivibrio crossotus DSM 2876 Scfld1, whole genome shotgun sequence
NZ_GG663504.1	Butyrivibrio crossotus DSM 2876 Scfld0, whole genome shotgun sequence
NZ_DS995353.1	Tyzzerella nexilis DSM 1787 Scfld22, whole genome shotgun sequence
NZ_DS995352.1	Tyzzerella nexilis DSM 1787 Scfld21, whole genome shotgun sequence
NZ_DS995351.1	Tyzzerella nexilis DSM 1787 Scfld20, whole genome shotgun sequence
NZ_DS995350.1	Tyzzerella nexilis DSM 1787 Scfld19, whole genome shotgun sequence
NZ_DS995349.1	Tyzzerella nexilis DSM 1787 Scfld16, whole genome shotgun sequence
NZ_DS995348.1	Tyzzerella nexilis DSM 1787 Scfld14, whole genome shotgun sequence
NZ_DS995347.1	Tyzzerella nexilis DSM 1787 Scfld13, whole genome shotgun sequence
NZ_DS995346.1	Tyzzerella nexilis DSM 1787 Scfld12, whole genome shotgun sequence
NZ_DS995345.1	Tyzzerella nexilis DSM 1787 Scfld11, whole genome shotgun sequence
NZ_DS995344.1	Tyzzerella nexilis DSM 1787 Scfld10, whole genome shotgun sequence
NZ_DS995341.1	Tyzzerella nexilis DSM 1787 Scfld5, whole genome shotgun sequence
NZ_DS995340.1	Tyzzerella nexilis DSM 1787 Scfld4, whole genome shotgun sequence
NZ_DS995338.1	Tyzzerella nexilis DSM 1787 Scfld1, whole genome shotgun sequence
NZ_DS995337.1	Tyzzerella nexilis DSM 1787 Scfld0, whole genome shotgun sequence
NZ_DS995683.1	Tyzzerella nexilis DSM 1787 Scfld821, whole genome shotgun sequence
NZ_DS995682.1	Tyzzerella nexilis DSM 1787 Scfld816, whole genome shotgun sequence
NZ_DS995681.1	Tyzzerella nexilis DSM 1787 Scfld813, whole genome shotgun sequence
NZ_DS995680.1	Tyzzerella nexilis DSM 1787 Scfld797, whole genome shotgun sequence
NZ_DS995679.1	Tyzzerella nexilis DSM 1787 Scfld796, whole genome shotgun sequence
NZ_DS995678.1	Tyzzerella nexilis DSM 1787 Scfld793, whole genome shotgun sequence
NZ_DS995677.1	Tyzzerella nexilis DSM 1787 Scfld759, whole genome shotgun sequence
NZ_DS995676.1	Tyzzerella nexilis DSM 1787 Scfld752, whole genome shotgun sequence
NZ_DS995675.1	Tyzzerella nexilis DSM 1787 Scfld736, whole genome shotgun sequence
NZ_DS995674.1	Tyzzerella nexilis DSM 1787 Scfld734, whole genome shotgun sequence
NZ_DS995673.1	Tyzzerella nexilis DSM 1787 Scfld719, whole genome shotgun sequence
NZ_DS995672.1	Tyzzerella nexilis DSM 1787 Scfld703, whole genome shotgun sequence
NZ_DS995671.1	Tyzzerella nexilis DSM 1787 Scfld701, whole genome shotgun sequence
NZ_DS995670.1	Tyzzerella nexilis DSM 1787 Scfld682, whole genome shotgun sequence
NZ_DS995669.1	Tyzzerella nexilis DSM 1787 Scfld676, whole genome shotgun sequence
NZ_DS995668.1	Tyzzerella nexilis DSM 1787 Scfld675, whole genome shotgun sequence
NZ_DS995667.1	Tyzzerella nexilis DSM 1787 Scfld665, whole genome shotgun sequence
NZ_DS995666.1	Tyzzerella nexilis DSM 1787 Scfld661, whole genome shotgun sequence
NZ_DS995665.1	Tyzzerella nexilis DSM 1787 Scfld647, whole genome shotgun sequence
NZ_DS995664.1	Tyzzerella nexilis DSM 1787 Scfld612, whole genome shotgun sequence
NZ_DS995663.1	Tyzzerella nexilis DSM 1787 Scfld606, whole genome shotgun sequence
NZ_DS995662.1	Tyzzerella nexilis DSM 1787 Scfld600, whole genome shotgun sequence
NZ_DS995661.1	Tyzzerella nexilis DSM 1787 Scfld595, whole genome shotgun sequence
NZ_DS995660.1	Tyzzerella nexilis DSM 1787 Scfld586, whole genome shotgun sequence
NZ_DS995659.1	Tyzzerella nexilis DSM 1787 Scfld581, whole genome shotgun sequence
NZ_DS995658.1	Tyzzerella nexilis DSM 1787 Scfld574, whole genome shotgun sequence
NZ_DS995657.1	Tyzzerella nexilis DSM 1787 Scfld570, whole genome shotgun sequence
NZ_DS995656.1	Tyzzerella nexilis DSM 1787 Scfld568, whole genome shotgun sequence
NZ_DS995655.1	Tyzzerella nexilis DSM 1787 Scfld559, whole genome shotgun sequence
NZ_DS995654.1	Tyzzerella nexilis DSM 1787 Scfld538, whole genome shotgun sequence
NZ_DS995653.1	Tyzzerella nexilis DSM 1787 Scfld527, whole genome shotgun sequence
NZ_DS995652.1	Tyzzerella nexilis DSM 1787 Scfld512, whole genome shotgun sequence
NZ_DS995651.1	Tyzzerella nexilis DSM 1787 Scfld510, whole genome shotgun sequence
NZ_DS995650.1	Tyzzerella nexilis DSM 1787 Scfld487, whole genome shotgun sequence
NZ_DS995649.1	Tyzzerella nexilis DSM 1787 Scfld482, whole genome shotgun sequence
NZ_DS995648.1	Tyzzerella nexilis DSM 1787 Scfld471, whole genome shotgun sequence
NZ_DS995647.1	Tyzzerella nexilis DSM 1787 Scfld467, whole genome shotgun sequence
NZ_DS995646.1	Tyzzerella nexilis DSM 1787 Scfld463, whole genome shotgun sequence
NZ_DS995645.1	Tyzzerella nexilis DSM 1787 Scfld454, whole genome shotgun sequence
NZ_DS995644.1	Tyzzerella nexilis DSM 1787 Scfld448, whole genome shotgun sequence
NZ_DS995643.1	Tyzzerella nexilis DSM 1787 Scfld441, whole genome shotgun sequence
NZ_DS995642.1	Tyzzerella nexilis DSM 1787 Scfld429, whole genome shotgun sequence
NZ_DS995641.1	Tyzzerella nexilis DSM 1787 Scfld420, whole genome shotgun sequence
NZ_DS995640.1	Tyzzerella nexilis DSM 1787 Scfld397, whole genome shotgun sequence
NZ_DS995639.1	Tyzzerella nexilis DSM 1787 Scfld386, whole genome shotgun sequence
NZ_DS995638.1	Tyzzerella nexilis DSM 1787 Scfld382, whole genome shotgun sequence
NZ_DS995637.1	Tyzzerella nexilis DSM 1787 Scfld378, whole genome shotgun sequence
NZ_DS995636.1	Tyzzerella nexilis DSM 1787 Scfld371, whole genome shotgun sequence
NZ_DS995635.1	Tyzzerella nexilis DSM 1787 Scfld362, whole genome shotgun sequence
NZ_DS995634.1	Tyzzerella nexilis DSM 1787 Scfld361, whole genome shotgun sequence
NZ_DS995633.1	Tyzzerella nexilis DSM 1787 Scfld353, whole genome shotgun sequence
NZ_DS995632.1	Tyzzerella nexilis DSM 1787 Scfld340, whole genome shotgun sequence
NZ_DS995631.1	Tyzzerella nexilis DSM 1787 Scfld334, whole genome shotgun sequence
NZ_DS995630.1	Tyzzerella nexilis DSM 1787 Scfld330, whole genome shotgun sequence
NZ_DS995629.1	Tyzzerella nexilis DSM 1787 Scfld327, whole genome shotgun sequence
NZ_DS995628.1	Tyzzerella nexilis DSM 1787 Scfld318, whole genome shotgun sequence
NZ_DS995627.1	Tyzzerella nexilis DSM 1787 Scfld314, whole genome shotgun sequence
NZ_DS995626.1	Tyzzerella nexilis DSM 1787 Scfld295, whole genome shotgun sequence
NZ_DS995625.1	Tyzzerella nexilis DSM 1787 Scfld277, whole genome shotgun sequence
NZ_DS995624.1	Tyzzerella nexilis DSM 1787 Scfld243, whole genome shotgun sequence
NZ_DS995623.1	Tyzzerella nexilis DSM 1787 Scfld234, whole genome shotgun sequence
NZ_DS995622.1	Tyzzerella nexilis DSM 1787 Scfld219, whole genome shotgun sequence
NZ_DS995621.1	Tyzzerella nexilis DSM 1787 Scfld215, whole genome shotgun sequence
NZ_DS995620.1	Tyzzerella nexilis DSM 1787 Scfld208, whole genome shotgun sequence
NZ_DS995619.1	Tyzzerella nexilis DSM 1787 Scfld185, whole genome shotgun sequence
NZ_DS995618.1	Tyzzerella nexilis DSM 1787 Scfld167, whole genome shotgun sequence
NZ_DS995617.1	Tyzzerella nexilis DSM 1787 Scfld129, whole genome shotgun sequence
NZ_DS995616.1	Tyzzerella nexilis DSM 1787 Scfld100, whole genome shotgun sequence
NZ_DS995615.1	Tyzzerella nexilis DSM 1787 Scfld93, whole genome shotgun sequence
NZ_DS995614.1	Tyzzerella nexilis DSM 1787 Scfld87, whole genome shotgun sequence
NZ_DS995613.1	Tyzzerella nexilis DSM 1787 Scfld85, whole genome shotgun sequence
NZ_DS995612.1	Tyzzerella nexilis DSM 1787 Scfld80, whole genome shotgun sequence
NZ_DS995611.1	Tyzzerella nexilis DSM 1787 Scfld57, whole genome shotgun sequence
NZ_DS995610.1	Tyzzerella nexilis DSM 1787 Scfld54, whole genome shotgun sequence
NZ_DS995609.1	Tyzzerella nexilis DSM 1787 Scfld41, whole genome shotgun sequence
NZ_DS995608.1	Tyzzerella nexilis DSM 1787 Scfld25, whole genome shotgun sequence
NZ_DS995607.1	Tyzzerella nexilis DSM 1787 Scfld18, whole genome shotgun sequence
NZ_DS995606.1	Tyzzerella nexilis DSM 1787 Scfld17, whole genome shotgun sequence
NZ_DS995605.1	Tyzzerella nexilis DSM 1787 Scfld15, whole genome shotgun sequence
NZ_DS995604.1	Tyzzerella nexilis DSM 1787 Scfld8, whole genome shotgun sequence
NZ_DS995603.1	Tyzzerella nexilis DSM 1787 Scfld7, whole genome shotgun sequence
NZ_DS995602.1	Tyzzerella nexilis DSM 1787 Scfld2, whole genome shotgun sequence
NZ_DS995339.4	Tyzzerella nexilis DSM 1787 Scfld3, whole genome shotgun sequence
NZ_DS995342.4	Tyzzerella nexilis DSM 1787 Scfld6, whole genome shotgun sequence
NZ_DS995343.4	Tyzzerella nexilis DSM 1787 Scfld9, whole genome shotgun sequence
NZ_DS995362.1	[Clostridium] hiranonis DSM 13275 Scfld14, whole genome shotgun sequence
NZ_DS995361.1	[Clostridium] hiranonis DSM 13275 Scfld13, whole genome shotgun sequence
NZ_DS995360.1	[Clostridium] hiranonis DSM 13275 Scfld10, whole genome shotgun sequence
NZ_DS995359.1	[Clostridium] hiranonis DSM 13275 Scfld7, whole genome shotgun sequence
NZ_DS995358.1	[Clostridium] hiranonis DSM 13275 Scfld6, whole genome shotgun sequence
NZ_DS995357.1	[Clostridium] hiranonis DSM 13275 Scfld4, whole genome shotgun sequence
NZ_DS995356.1	[Clostridium] hiranonis DSM 13275 Scfld3, whole genome shotgun sequence
NZ_DS995355.1	[Clostridium] hiranonis DSM 13275 Scfld1, whole genome shotgun sequence
NZ_DS995354.1	[Clostridium] hiranonis DSM 13275 Scfld0, whole genome shotgun sequence
NZ_DS995700.1	[Clostridium] hiranonis DSM 13275 Scfld100, whole genome shotgun sequence
NZ_DS995699.1	[Clostridium] hiranonis DSM 13275 Scfld92, whole genome shotgun sequence
NZ_DS995698.1	[Clostridium] hiranonis DSM 13275 Scfld86, whole genome shotgun sequence
NZ_DS995697.1	[Clostridium] hiranonis DSM 13275 Scfld80, whole genome shotgun sequence
NZ_DS995696.1	[Clostridium] hiranonis DSM 13275 Scfld78, whole genome shotgun sequence
NZ_DS995695.1	[Clostridium] hiranonis DSM 13275 Scfld77, whole genome shotgun sequence
NZ_DS995694.1	[Clostridium] hiranonis DSM 13275 Scfld72, whole genome shotgun sequence
NZ_DS995693.1	[Clostridium] hiranonis DSM 13275 Scfld71, whole genome shotgun sequence
NZ_DS995692.1	[Clostridium] hiranonis DSM 13275 Scfld64, whole genome shotgun sequence
NZ_DS995691.1	[Clostridium] hiranonis DSM 13275 Scfld61, whole genome shotgun sequence
NZ_DS995690.1	[Clostridium] hiranonis DSM 13275 Scfld19, whole genome shotgun sequence
NZ_DS995689.1	[Clostridium] hiranonis DSM 13275 Scfld12, whole genome shotgun sequence
NZ_DS995688.1	[Clostridium] hiranonis DSM 13275 Scfld11, whole genome shotgun sequence
NZ_DS995687.1	[Clostridium] hiranonis DSM 13275 Scfld9, whole genome shotgun sequence
NZ_DS995686.1	[Clostridium] hiranonis DSM 13275 Scfld8, whole genome shotgun sequence
NZ_DS995685.1	[Clostridium] hiranonis DSM 13275 Scfld5, whole genome shotgun sequence
NZ_DS995684.1	[Clostridium] hiranonis DSM 13275 Scfld2, whole genome shotgun sequence
NZ_GG692712.1	Collinsella intestinalis DSM 13280 Scfld_02_2, whole genome shotgun sequence
NZ_GG692711.1	Collinsella intestinalis DSM 13280 Scfld_02_1, whole genome shotgun sequence
NZ_GG692710.1	Collinsella intestinalis DSM 13280 Scfld_02_0, whole genome shotgun sequence
NZ_DS995507.1	Collinsella stercoris DSM 13279 Scfld128, whole genome shotgun sequence
NZ_DS995506.1	Collinsella stercoris DSM 13279 Scfld125, whole genome shotgun sequence
NZ_DS995505.1	Collinsella stercoris DSM 13279 Scfld124, whole genome shotgun sequence
NZ_DS995504.1	Collinsella stercoris DSM 13279 Scfld123, whole genome shotgun sequence
NZ_DS995503.1	Collinsella stercoris DSM 13279 Scfld121, whole genome shotgun sequence
NZ_DS995502.1	Collinsella stercoris DSM 13279 Scfld120, whole genome shotgun sequence
NZ_DS995501.1	Collinsella stercoris DSM 13279 Scfld113, whole genome shotgun sequence
NZ_DS995500.1	Collinsella stercoris DSM 13279 Scfld112, whole genome shotgun sequence
NZ_DS995499.1	Collinsella stercoris DSM 13279 Scfld111, whole genome shotgun sequence
NZ_DS995498.1	Collinsella stercoris DSM 13279 Scfld109, whole genome shotgun sequence
NZ_DS995497.1	Collinsella stercoris DSM 13279 Scfld41, whole genome shotgun sequence
NZ_DS995496.1	Collinsella stercoris DSM 13279 Scfld39, whole genome shotgun sequence
NZ_DS995495.1	Collinsella stercoris DSM 13279 Scfld35, whole genome shotgun sequence
NZ_DS995494.1	Collinsella stercoris DSM 13279 Scfld34, whole genome shotgun sequence
NZ_DS995493.1	Collinsella stercoris DSM 13279 Scfld31, whole genome shotgun sequence
NZ_DS995492.1	Collinsella stercoris DSM 13279 Scfld30, whole genome shotgun sequence
NZ_DS995491.1	Collinsella stercoris DSM 13279 Scfld29, whole genome shotgun sequence
NZ_DS995490.1	Collinsella stercoris DSM 13279 Scfld27, whole genome shotgun sequence
NZ_DS995489.1	Collinsella stercoris DSM 13279 Scfld26, whole genome shotgun sequence
NZ_DS995488.1	Collinsella stercoris DSM 13279 Scfld24, whole genome shotgun sequence
NZ_DS995487.1	Collinsella stercoris DSM 13279 Scfld19, whole genome shotgun sequence
NZ_DS995486.1	Collinsella stercoris DSM 13279 Scfld17, whole genome shotgun sequence
NZ_DS995485.1	Collinsella stercoris DSM 13279 Scfld16, whole genome shotgun sequence
NZ_DS995484.1	Collinsella stercoris DSM 13279 Scfld14, whole genome shotgun sequence
NZ_DS995483.1	Collinsella stercoris DSM 13279 Scfld13, whole genome shotgun sequence
NZ_DS995482.1	Collinsella stercoris DSM 13279 Scfld10, whole genome shotgun sequence
NZ_DS995481.1	Collinsella stercoris DSM 13279 Scfld8, whole genome shotgun sequence
NZ_DS995480.1	Collinsella stercoris DSM 13279 Scfld7, whole genome shotgun sequence
NZ_DS995479.1	Collinsella stercoris DSM 13279 Scfld6, whole genome shotgun sequence
NZ_DS995478.1	Collinsella stercoris DSM 13279 Scfld5, whole genome shotgun sequence
NZ_DS995477.1	Collinsella stercoris DSM 13279 Scfld4, whole genome shotgun sequence
NZ_DS995476.1	Collinsella stercoris DSM 13279 Scfld3, whole genome shotgun sequence
NZ_DS995475.1	Collinsella stercoris DSM 13279 Scfld2, whole genome shotgun sequence
NZ_DS995474.1	Collinsella stercoris DSM 13279 Scfld1, whole genome shotgun sequence
NZ_DS995473.1	Collinsella stercoris DSM 13279 Scfld0, whole genome shotgun sequence
NZ_GG657907.1	Methylophaga thiooxydans DMS010 scf_1104571000292, whole genome shotgun sequence
NZ_GG657906.1	Methylophaga thiooxydans DMS010 scf_1104571000291, whole genome shotgun sequence
NZ_GG657905.1	Methylophaga thiooxydans DMS010 scf_1104571000290, whole genome shotgun sequence
NZ_GG657904.1	Methylophaga thiooxydans DMS010 scf_1104571000289, whole genome shotgun sequence
NZ_GG657903.1	Methylophaga thiooxydans DMS010 scf_1104571000288, whole genome shotgun sequence
NZ_GG657902.1	Methylophaga thiooxydans DMS010 scf_1104571000287, whole genome shotgun sequence
NZ_GG657901.1	Methylophaga thiooxydans DMS010 scf_1104571000286, whole genome shotgun sequence
NZ_GG657900.1	Methylophaga thiooxydans DMS010 scf_1104571000285, whole genome shotgun sequence
NZ_GG657899.1	Methylophaga thiooxydans DMS010 scf_1104571000284, whole genome shotgun sequence
NZ_GG657898.1	Methylophaga thiooxydans DMS010 scf_1104571000283, whole genome shotgun sequence
NZ_GG657897.1	Methylophaga thiooxydans DMS010 scf_1104571000282, whole genome shotgun sequence
NZ_GG657896.1	Methylophaga thiooxydans DMS010 scf_1104571000281, whole genome shotgun sequence
NZ_GG657895.1	Methylophaga thiooxydans DMS010 scf_1104571000280, whole genome shotgun sequence
NZ_GG657894.1	Methylophaga thiooxydans DMS010 scf_1104571000279, whole genome shotgun sequence
NZ_GG657893.1	Methylophaga thiooxydans DMS010 scf_1104571000278, whole genome shotgun sequence
NZ_GG657892.1	Methylophaga thiooxydans DMS010 scf_1104571000277, whole genome shotgun sequence
NZ_GG657891.1	Methylophaga thiooxydans DMS010 scf_1104571000276, whole genome shotgun sequence
NZ_GG657890.1	Methylophaga thiooxydans DMS010 scf_1104571000275, whole genome shotgun sequence
NZ_GG657889.1	Methylophaga thiooxydans DMS010 scf_1104571000274, whole genome shotgun sequence
NZ_GG657888.1	Methylophaga thiooxydans DMS010 scf_1104571000273, whole genome shotgun sequence
NZ_GG657887.1	Methylophaga thiooxydans DMS010 scf_1104571000272, whole genome shotgun sequence
NZ_GG657886.1	Methylophaga thiooxydans DMS010 scf_1104571000271, whole genome shotgun sequence
NZ_GG657885.1	Methylophaga thiooxydans DMS010 scf_1104571000270, whole genome shotgun sequence
NZ_GG657884.1	Methylophaga thiooxydans DMS010 scf_1104571000269, whole genome shotgun sequence
NZ_GG657883.1	Methylophaga thiooxydans DMS010 scf_1104571000268, whole genome shotgun sequence
NZ_GG657882.1	Methylophaga thiooxydans DMS010 scf_1104571000267, whole genome shotgun sequence
NZ_DS999643.1	Streptomyces viridosporus ATCC 14672 supercont1.3, whole genome shotgun sequence
NZ_DS999642.1	Streptomyces viridosporus ATCC 14672 supercont1.2, whole genome shotgun sequence
NZ_DS999641.1	Streptomyces viridosporus ATCC 14672 supercont1.1, whole genome shotgun sequence
NZ_GG657881.1	[Clostridium] hylemonae DSM 15053 Scfld_02_122, whole genome shotgun sequence
NZ_GG657880.1	[Clostridium] hylemonae DSM 15053 Scfld_02_121, whole genome shotgun sequence
NZ_GG657879.1	[Clostridium] hylemonae DSM 15053 Scfld_02_120, whole genome shotgun sequence
NZ_GG657878.1	[Clostridium] hylemonae DSM 15053 Scfld_02_119, whole genome shotgun sequence
NZ_GG657877.1	[Clostridium] hylemonae DSM 15053 Scfld_02_118, whole genome shotgun sequence
NZ_GG657876.1	[Clostridium] hylemonae DSM 15053 Scfld_02_117, whole genome shotgun sequence
NZ_GG657875.1	[Clostridium] hylemonae DSM 15053 Scfld_02_116, whole genome shotgun sequence
[truncated: 282,178+ more rows]
